# Supplementary material for: A shared mechanism for Bacteroidota protein transport and gliding motility
Source: Nat Commun. 2025 Nov 20;16:10217. doi: 10.1038/s41467-025-65003-8 (PMC12635249; doi:10.1038/s41467-025-65003-8)
Supplement: Supplementary file 3 — Supplementary Data 1 [file 41467_2025_65003_MOESM3_ESM.txt]

SEQRES   1 A  483  MET CYS ARG LYS ASN ARG PHE PHE ALA LEU ALA GLY PHE
SEQRES   2 A  483  PHE LEU PHE GLY VAL PHE THR ILE SER SER CYS GLY SER
SEQRES   3 A  483  SER LYS ARG ALA VAL GLY GLY GLU LEU THR GLY ALA LYS
SEQRES   4 A  483  LEU SER SER TRP ASN GLU PRO SER PRO PHE GLY MET ILE
SEQRES   5 A  483  GLN VAL PRO ARG GLY SER ILE VAL LEU GLY ASN LYS GLU
SEQRES   6 A  483  ALA ASP SER LEU TRP GLY ILE PRO ALA GLU SER ARG PRO
SEQRES   7 A  483  ILE SER VAL ASP ALA PHE TRP MET ASP ARG THR GLU ILE
SEQRES   8 A  483  THR ASN ALA GLN TYR ARG GLN PHE VAL TYR TYR VAL ARG
SEQRES   9 A  483  ASP SER ILE ILE ARG GLU ARG LEU ALA ASP PRO ALA TYR
SEQRES  10 A  483  GLY GLY ASN GLU GLU TYR LYS ILE THR GLU ASN LYS PHE
SEQRES  11 A  483  GLY GLU PRO VAL THR PRO HIS LEU ASP TRP SER LYS PRO
SEQRES  12 A  483  ILE PRO SER GLU LYS ARG ALA THR GLU GLU GLU ILE ALA
SEQRES  13 A  483  ALA ILE ASN SER VAL TYR TYR THR ASN PRO VAL THR HIS
SEQRES  14 A  483  ASP ARG LYS LEU ASN PRO ASP GLN MET VAL TYR ARG TYR
SEQRES  15 A  483  GLU VAL TYR ASP TYR ARG SER ALA ALA LEU LYS ALA ALA
SEQRES  16 A  483  LYS ARG ASN LEU ASN THR ASP ILE LYS VAL ASP PRO ASN
SEQRES  17 A  483  ALA VAL VAL MET ILE SER LYS ASP THR ALA PHE VAL ASP
SEQRES  18 A  483  GLU SER GLY ASN ILE ILE SER GLU THR ILE THR ARG PRO
SEQRES  19 A  483  LEU SER SER GLU TYR ASP PHE LEU ASN THR TYR ILE VAL
SEQRES  20 A  483  PRO ILE TYR PRO ASP GLU THR CYS TRP VAL ASN ASP PHE
SEQRES  21 A  483  PRO ASN ALA ARG THR GLU ILE TYR THR ARG MET TYR PHE
SEQRES  22 A  483  ASN HIS PRO GLY TYR ASP ASP TYR PRO VAL VAL GLY ILE
SEQRES  23 A  483  TRP GLU GLN ALA GLN ALA PHE CYS ALA TRP ARG SER GLU
SEQRES  24 A  483  PHE PHE ARG LYS GLY ILE ARG LEU PRO GLU GLY GLN ILE
SEQRES  25 A  483  MET ASP ASP PHE ARG LEU PRO THR GLU ALA GLU TRP GLU
SEQRES  26 A  483  TYR ALA ALA ARG MET GLY ASP SER ASN ASN LYS TYR PRO
SEQRES  27 A  483  TRP SER THR GLU ASP LEU ARG THR GLY ARG GLY CYS PHE
SEQRES  28 A  483  LEU GLY ASN PHE LYS PRO GLY GLU GLY ASP TYR THR ALA
SEQRES  29 A  483  ASP GLY HIS LEU ILE PRO SER ARG VAL SER SER PHE SER
SEQRES  30 A  483  PRO ASN ASP PHE LEU TYR ASP MET ALA GLY ASN VAL ALA
SEQRES  31 A  483  GLU TRP THR SER THR ALA PHE SER GLU SER GLY LEU LYS
SEQRES  32 A  483  GLN MET SER ASP ILE ASN PRO GLU LEU GLU TYR LYS ALA
SEQRES  33 A  483  ALA LEU THR ASP PRO TYR ILE LEU LYS GLN LYS VAL VAL
SEQRES  34 A  483  ARG GLY GLY SER TRP LYS ASP VAL ALA ARG PHE ILE ARG
SEQRES  35 A  483  SER ALA THR ARG SER HIS GLU TYR GLN ASN VAL GLY ARG
SEQRES  36 A  483  SER TYR ILE GLY PHE ARG CYS VAL ARG THR SER ILE ALA
SEQRES  37 A  483  PHE SER SER GLY LYS ALA PRO LYS SER SER ARG ARG SER
SEQRES  38 A  483  ILE LYS
SEQRES   1 B  483  MET CYS ARG LYS ASN ARG PHE PHE ALA LEU ALA GLY PHE
SEQRES   2 B  483  PHE LEU PHE GLY VAL PHE THR ILE SER SER CYS GLY SER
SEQRES   3 B  483  SER LYS ARG ALA VAL GLY GLY GLU LEU THR GLY ALA LYS
SEQRES   4 B  483  LEU SER SER TRP ASN GLU PRO SER PRO PHE GLY MET ILE
SEQRES   5 B  483  GLN VAL PRO ARG GLY SER ILE VAL LEU GLY ASN LYS GLU
SEQRES   6 B  483  ALA ASP SER LEU TRP GLY ILE PRO ALA GLU SER ARG PRO
SEQRES   7 B  483  ILE SER VAL ASP ALA PHE TRP MET ASP ARG THR GLU ILE
SEQRES   8 B  483  THR ASN ALA GLN TYR ARG GLN PHE VAL TYR TYR VAL ARG
SEQRES   9 B  483  ASP SER ILE ILE ARG GLU ARG LEU ALA ASP PRO ALA TYR
SEQRES  10 B  483  GLY GLY ASN GLU GLU TYR LYS ILE THR GLU ASN LYS PHE
SEQRES  11 B  483  GLY GLU PRO VAL THR PRO HIS LEU ASP TRP SER LYS PRO
SEQRES  12 B  483  ILE PRO SER GLU LYS ARG ALA THR GLU GLU GLU ILE ALA
SEQRES  13 B  483  ALA ILE ASN SER VAL TYR TYR THR ASN PRO VAL THR HIS
SEQRES  14 B  483  ASP ARG LYS LEU ASN PRO ASP GLN MET VAL TYR ARG TYR
SEQRES  15 B  483  GLU VAL TYR ASP TYR ARG SER ALA ALA LEU LYS ALA ALA
SEQRES  16 B  483  LYS ARG ASN LEU ASN THR ASP ILE LYS VAL ASP PRO ASN
SEQRES  17 B  483  ALA VAL VAL MET ILE SER LYS ASP THR ALA PHE VAL ASP
SEQRES  18 B  483  GLU SER GLY ASN ILE ILE SER GLU THR ILE THR ARG PRO
SEQRES  19 B  483  LEU SER SER GLU TYR ASP PHE LEU ASN THR TYR ILE VAL
SEQRES  20 B  483  PRO ILE TYR PRO ASP GLU THR CYS TRP VAL ASN ASP PHE
SEQRES  21 B  483  PRO ASN ALA ARG THR GLU ILE TYR THR ARG MET TYR PHE
SEQRES  22 B  483  ASN HIS PRO GLY TYR ASP ASP TYR PRO VAL VAL GLY ILE
SEQRES  23 B  483  TRP GLU GLN ALA GLN ALA PHE CYS ALA TRP ARG SER GLU
SEQRES  24 B  483  PHE PHE ARG LYS GLY ILE ARG LEU PRO GLU GLY GLN ILE
SEQRES  25 B  483  MET ASP ASP PHE ARG LEU PRO THR GLU ALA GLU TRP GLU
SEQRES  26 B  483  TYR ALA ALA ARG MET GLY ASP SER ASN ASN LYS TYR PRO
SEQRES  27 B  483  TRP SER THR GLU ASP LEU ARG THR GLY ARG GLY CYS PHE
SEQRES  28 B  483  LEU GLY ASN PHE LYS PRO GLY GLU GLY ASP TYR THR ALA
SEQRES  29 B  483  ASP GLY HIS LEU ILE PRO SER ARG VAL SER SER PHE SER
SEQRES  30 B  483  PRO ASN ASP PHE LEU TYR ASP MET ALA GLY ASN VAL ALA
SEQRES  31 B  483  GLU TRP THR SER THR ALA PHE SER GLU SER GLY LEU LYS
SEQRES  32 B  483  GLN MET SER ASP ILE ASN PRO GLU LEU GLU TYR LYS ALA
SEQRES  33 B  483  ALA LEU THR ASP PRO TYR ILE LEU LYS GLN LYS VAL VAL
SEQRES  34 B  483  ARG GLY GLY SER TRP LYS ASP VAL ALA ARG PHE ILE ARG
SEQRES  35 B  483  SER ALA THR ARG SER HIS GLU TYR GLN ASN VAL GLY ARG
SEQRES  36 B  483  SER TYR ILE GLY PHE ARG CYS VAL ARG THR SER ILE ALA
SEQRES  37 B  483  PHE SER SER GLY LYS ALA PRO LYS SER SER ARG ARG SER
SEQRES  38 B  483  ILE LYS
SEQRES   1 C  483  MET CYS ARG LYS ASN ARG PHE PHE ALA LEU ALA GLY PHE
SEQRES   2 C  483  PHE LEU PHE GLY VAL PHE THR ILE SER SER CYS GLY SER
SEQRES   3 C  483  SER LYS ARG ALA VAL GLY GLY GLU LEU THR GLY ALA LYS
SEQRES   4 C  483  LEU SER SER TRP ASN GLU PRO SER PRO PHE GLY MET ILE
SEQRES   5 C  483  GLN VAL PRO ARG GLY SER ILE VAL LEU GLY ASN LYS GLU
SEQRES   6 C  483  ALA ASP SER LEU TRP GLY ILE PRO ALA GLU SER ARG PRO
SEQRES   7 C  483  ILE SER VAL ASP ALA PHE TRP MET ASP ARG THR GLU ILE
SEQRES   8 C  483  THR ASN ALA GLN TYR ARG GLN PHE VAL TYR TYR VAL ARG
SEQRES   9 C  483  ASP SER ILE ILE ARG GLU ARG LEU ALA ASP PRO ALA TYR
SEQRES  10 C  483  GLY GLY ASN GLU GLU TYR LYS ILE THR GLU ASN LYS PHE
SEQRES  11 C  483  GLY GLU PRO VAL THR PRO HIS LEU ASP TRP SER LYS PRO
SEQRES  12 C  483  ILE PRO SER GLU LYS ARG ALA THR GLU GLU GLU ILE ALA
SEQRES  13 C  483  ALA ILE ASN SER VAL TYR TYR THR ASN PRO VAL THR HIS
SEQRES  14 C  483  ASP ARG LYS LEU ASN PRO ASP GLN MET VAL TYR ARG TYR
SEQRES  15 C  483  GLU VAL TYR ASP TYR ARG SER ALA ALA LEU LYS ALA ALA
SEQRES  16 C  483  LYS ARG ASN LEU ASN THR ASP ILE LYS VAL ASP PRO ASN
SEQRES  17 C  483  ALA VAL VAL MET ILE SER LYS ASP THR ALA PHE VAL ASP
SEQRES  18 C  483  GLU SER GLY ASN ILE ILE SER GLU THR ILE THR ARG PRO
SEQRES  19 C  483  LEU SER SER GLU TYR ASP PHE LEU ASN THR TYR ILE VAL
SEQRES  20 C  483  PRO ILE TYR PRO ASP GLU THR CYS TRP VAL ASN ASP PHE
SEQRES  21 C  483  PRO ASN ALA ARG THR GLU ILE TYR THR ARG MET TYR PHE
SEQRES  22 C  483  ASN HIS PRO GLY TYR ASP ASP TYR PRO VAL VAL GLY ILE
SEQRES  23 C  483  TRP GLU GLN ALA GLN ALA PHE CYS ALA TRP ARG SER GLU
SEQRES  24 C  483  PHE PHE ARG LYS GLY ILE ARG LEU PRO GLU GLY GLN ILE
SEQRES  25 C  483  MET ASP ASP PHE ARG LEU PRO THR GLU ALA GLU TRP GLU
SEQRES  26 C  483  TYR ALA ALA ARG MET GLY ASP SER ASN ASN LYS TYR PRO
SEQRES  27 C  483  TRP SER THR GLU ASP LEU ARG THR GLY ARG GLY CYS PHE
SEQRES  28 C  483  LEU GLY ASN PHE LYS PRO GLY GLU GLY ASP TYR THR ALA
SEQRES  29 C  483  ASP GLY HIS LEU ILE PRO SER ARG VAL SER SER PHE SER
SEQRES  30 C  483  PRO ASN ASP PHE LEU TYR ASP MET ALA GLY ASN VAL ALA
SEQRES  31 C  483  GLU TRP THR SER THR ALA PHE SER GLU SER GLY LEU LYS
SEQRES  32 C  483  GLN MET SER ASP ILE ASN PRO GLU LEU GLU TYR LYS ALA
SEQRES  33 C  483  ALA LEU THR ASP PRO TYR ILE LEU LYS GLN LYS VAL VAL
SEQRES  34 C  483  ARG GLY GLY SER TRP LYS ASP VAL ALA ARG PHE ILE ARG
SEQRES  35 C  483  SER ALA THR ARG SER HIS GLU TYR GLN ASN VAL GLY ARG
SEQRES  36 C  483  SER TYR ILE GLY PHE ARG CYS VAL ARG THR SER ILE ALA
SEQRES  37 C  483  PHE SER SER GLY LYS ALA PRO LYS SER SER ARG ARG SER
SEQRES  38 C  483  ILE LYS
SEQRES   1 D  359  MET LYS VAL PHE LYS ALA VAL ILE GLY ALA ILE LEU ALA
SEQRES   2 D  359  ALA THR VAL SER ILE PRO SER VAL ALA GLN GLU ASN THR
SEQRES   3 D  359  ASN ASN ARG SER PRO GLN VAL GLY ARG ALA PRO ARG ASN
SEQRES   4 D  359  THR GLU VAL GLU GLN MET THR THR LEU SER ASN ARG ALA
SEQRES   5 D  359  GLN GLU PHE ASN ARG ARG LEU THR GLN LYS THR ASP ASN
SEQRES   6 D  359  ALA PRO TRP ARG ARG VAL VAL TYR ARG ARG VAL ASP LEU
SEQRES   7 D  359  MET GLU GLU SER ASN ALA VAL LEU TYR TYR PRO PRO ARG
SEQRES   8 D  359  PRO ILE GLY ASP ARG LYS ASN LEU PHE SER THR ILE PHE
SEQRES   9 D  359  GLY LEU ILE ASN SER ASN SER LEU ASP VAL TYR GLU TYR
SEQRES  10 D  359  LEU ASP GLY PHE GLU ALA PHE THR ASP GLN TYR LYS ILE
SEQRES  11 D  359  LYS PHE GLN GLU PHE LEU ASP ARG PHE GLY ILE TYR TYR
SEQRES  12 D  359  GLN PRO SER THR ASN LYS ASN ALA GLU LEU PHE LYS VAL
SEQRES  13 D  359  ALA ASP SER ASP ILE PRO SER ALA GLU VAL LYS ALA TYR
SEQRES  14 D  359  TYR VAL LYS GLU GLU TRP TYR PHE THR PRO THR ASN SER
SEQRES  15 D  359  ASP VAL ASP ILE LYS ILE GLN ALA ILE CYS PRO ILE MET
SEQRES  16 D  359  THR GLY GLN ASP GLU PHE GLY GLU VAL ARG ASN GLN PRO
SEQRES  17 D  359  LEU PHE TRP ILE PRO TYR GLU ASN ILE ARG PRO TYR ILE
SEQRES  18 D  359  ALA ARG GLU ARG VAL MET LEU SER SER LEU ASN ASN THR
SEQRES  19 D  359  ARG ASN SER THR ILE ASP ASP PHE PHE ARG LEU ASN LEU
SEQRES  20 D  359  TYR LYS GLY ASP ILE VAL LYS THR GLU ASN LEU HIS ASN
SEQRES  21 D  359  ARG ALA LEU ALA GLU TYR CYS PRO THR PRO ASP SER MET
SEQRES  22 D  359  LYS MET GLU SER LYS ARG ILE ASP LYS GLU LEU GLN GLY
SEQRES  23 D  359  PHE ARG ASP GLY LEU PHE VAL THR GLN ASP THR THR TRP
SEQRES  24 D  359  MET LYS GLN VAL GLU THR LYS LYS SER LYS GLY LYS LYS
SEQRES  25 D  359  LEU GLU LYS ALA ARG GLY LYS ASN ILE THR SER ARG THR
SEQRES  26 D  359  ARG GLY GLN GLY GLU GLY ALA ALA GLU THR GLU ALA VAL
SEQRES  27 D  359  GLU PRO LYS LYS GLN LYS ALA SER LYS ASN LYS ALA ALA
SEQRES  28 D  359  THR ARG SER VAL ARG ARG ARG LYS
SEQRES   1 E  359  MET LYS VAL PHE LYS ALA VAL ILE GLY ALA ILE LEU ALA
SEQRES   2 E  359  ALA THR VAL SER ILE PRO SER VAL ALA GLN GLU ASN THR
SEQRES   3 E  359  ASN ASN ARG SER PRO GLN VAL GLY ARG ALA PRO ARG ASN
SEQRES   4 E  359  THR GLU VAL GLU GLN MET THR THR LEU SER ASN ARG ALA
SEQRES   5 E  359  GLN GLU PHE ASN ARG ARG LEU THR GLN LYS THR ASP ASN
SEQRES   6 E  359  ALA PRO TRP ARG ARG VAL VAL TYR ARG ARG VAL ASP LEU
SEQRES   7 E  359  MET GLU GLU SER ASN ALA VAL LEU TYR TYR PRO PRO ARG
SEQRES   8 E  359  PRO ILE GLY ASP ARG LYS ASN LEU PHE SER THR ILE PHE
SEQRES   9 E  359  GLY LEU ILE ASN SER ASN SER LEU ASP VAL TYR GLU TYR
SEQRES  10 E  359  LEU ASP GLY PHE GLU ALA PHE THR ASP GLN TYR LYS ILE
SEQRES  11 E  359  LYS PHE GLN GLU PHE LEU ASP ARG PHE GLY ILE TYR TYR
SEQRES  12 E  359  GLN PRO SER THR ASN LYS ASN ALA GLU LEU PHE LYS VAL
SEQRES  13 E  359  ALA ASP SER ASP ILE PRO SER ALA GLU VAL LYS ALA TYR
SEQRES  14 E  359  TYR VAL LYS GLU GLU TRP TYR PHE THR PRO THR ASN SER
SEQRES  15 E  359  ASP VAL ASP ILE LYS ILE GLN ALA ILE CYS PRO ILE MET
SEQRES  16 E  359  THR GLY GLN ASP GLU PHE GLY GLU VAL ARG ASN GLN PRO
SEQRES  17 E  359  LEU PHE TRP ILE PRO TYR GLU ASN ILE ARG PRO TYR ILE
SEQRES  18 E  359  ALA ARG GLU ARG VAL MET LEU SER SER LEU ASN ASN THR
SEQRES  19 E  359  ARG ASN SER THR ILE ASP ASP PHE PHE ARG LEU ASN LEU
SEQRES  20 E  359  TYR LYS GLY ASP ILE VAL LYS THR GLU ASN LEU HIS ASN
SEQRES  21 E  359  ARG ALA LEU ALA GLU TYR CYS PRO THR PRO ASP SER MET
SEQRES  22 E  359  LYS MET GLU SER LYS ARG ILE ASP LYS GLU LEU GLN GLY
SEQRES  23 E  359  PHE ARG ASP GLY LEU PHE VAL THR GLN ASP THR THR TRP
SEQRES  24 E  359  MET LYS GLN VAL GLU THR LYS LYS SER LYS GLY LYS LYS
SEQRES  25 E  359  LEU GLU LYS ALA ARG GLY LYS ASN ILE THR SER ARG THR
SEQRES  26 E  359  ARG GLY GLN GLY GLU GLY ALA ALA GLU THR GLU ALA VAL
SEQRES  27 E  359  GLU PRO LYS LYS GLN LYS ALA SER LYS ASN LYS ALA ALA
SEQRES  28 E  359  THR ARG SER VAL ARG ARG ARG LYS
SEQRES   1 F  359  MET LYS VAL PHE LYS ALA VAL ILE GLY ALA ILE LEU ALA
SEQRES   2 F  359  ALA THR VAL SER ILE PRO SER VAL ALA GLN GLU ASN THR
SEQRES   3 F  359  ASN ASN ARG SER PRO GLN VAL GLY ARG ALA PRO ARG ASN
SEQRES   4 F  359  THR GLU VAL GLU GLN MET THR THR LEU SER ASN ARG ALA
SEQRES   5 F  359  GLN GLU PHE ASN ARG ARG LEU THR GLN LYS THR ASP ASN
SEQRES   6 F  359  ALA PRO TRP ARG ARG VAL VAL TYR ARG ARG VAL ASP LEU
SEQRES   7 F  359  MET GLU GLU SER ASN ALA VAL LEU TYR TYR PRO PRO ARG
SEQRES   8 F  359  PRO ILE GLY ASP ARG LYS ASN LEU PHE SER THR ILE PHE
SEQRES   9 F  359  GLY LEU ILE ASN SER ASN SER LEU ASP VAL TYR GLU TYR
SEQRES  10 F  359  LEU ASP GLY PHE GLU ALA PHE THR ASP GLN TYR LYS ILE
SEQRES  11 F  359  LYS PHE GLN GLU PHE LEU ASP ARG PHE GLY ILE TYR TYR
SEQRES  12 F  359  GLN PRO SER THR ASN LYS ASN ALA GLU LEU PHE LYS VAL
SEQRES  13 F  359  ALA ASP SER ASP ILE PRO SER ALA GLU VAL LYS ALA TYR
SEQRES  14 F  359  TYR VAL LYS GLU GLU TRP TYR PHE THR PRO THR ASN SER
SEQRES  15 F  359  ASP VAL ASP ILE LYS ILE GLN ALA ILE CYS PRO ILE MET
SEQRES  16 F  359  THR GLY GLN ASP GLU PHE GLY GLU VAL ARG ASN GLN PRO
SEQRES  17 F  359  LEU PHE TRP ILE PRO TYR GLU ASN ILE ARG PRO TYR ILE
SEQRES  18 F  359  ALA ARG GLU ARG VAL MET LEU SER SER LEU ASN ASN THR
SEQRES  19 F  359  ARG ASN SER THR ILE ASP ASP PHE PHE ARG LEU ASN LEU
SEQRES  20 F  359  TYR LYS GLY ASP ILE VAL LYS THR GLU ASN LEU HIS ASN
SEQRES  21 F  359  ARG ALA LEU ALA GLU TYR CYS PRO THR PRO ASP SER MET
SEQRES  22 F  359  LYS MET GLU SER LYS ARG ILE ASP LYS GLU LEU GLN GLY
SEQRES  23 F  359  PHE ARG ASP GLY LEU PHE VAL THR GLN ASP THR THR TRP
SEQRES  24 F  359  MET LYS GLN VAL GLU THR LYS LYS SER LYS GLY LYS LYS
SEQRES  25 F  359  LEU GLU LYS ALA ARG GLY LYS ASN ILE THR SER ARG THR
SEQRES  26 F  359  ARG GLY GLN GLY GLU GLY ALA ALA GLU THR GLU ALA VAL
SEQRES  27 F  359  GLU PRO LYS LYS GLN LYS ALA SER LYS ASN LYS ALA ALA
SEQRES  28 F  359  THR ARG SER VAL ARG ARG ARG LYS
HELIX    1   1 ASN A   93  ALA A  113  1                                  21
HELIX    2   2 GLU A  121  TYR A  123  1                                   3
HELIX    3   3 GLU A  152  ILE A  158  1                                   7
HELIX    4   4 ASN A  159  VAL A  161  1                                   3
HELIX    5   5 PRO A  175  GLN A  177  1                                   3
HELIX    6   6 TYR A  187  ALA A  194  1                                   8
HELIX    7   7 GLU A  238  PHE A  241  1                                   4
HELIX    8   8 GLU A  253  TRP A  256  1                                   4
HELIX    9   9 VAL A  257  ASP A  259  1                                   3
HELIX   10  10 GLU A  266  MET A  271  1                                   6
HELIX   11  11 PRO A  276  TYR A  278  1                                   3
HELIX   12  12 GLU A  288  GLY A  304  1                                  17
HELIX   13  13 GLU A  321  ALA A  328  1                                   8
HELIX   14  14 GLY A  401  LYS A  403  1                                   3
HELIX   15  15 TYR A  422  LYS A  425  1                                   4
HELIX   16  16 ASN B   93  ALA B  113  1                                  21
HELIX   17  17 GLU B  121  TYR B  123  1                                   3
HELIX   18  18 GLU B  152  ILE B  158  1                                   7
HELIX   19  19 ASN B  159  VAL B  161  1                                   3
HELIX   20  20 PRO B  175  GLN B  177  1                                   3
HELIX   21  21 TYR B  187  ALA B  194  1                                   8
HELIX   22  22 GLU B  238  PHE B  241  1                                   4
HELIX   23  23 GLU B  253  TRP B  256  1                                   4
HELIX   24  24 VAL B  257  ASP B  259  1                                   3
HELIX   25  25 GLU B  266  MET B  271  1                                   6
HELIX   26  26 PRO B  276  TYR B  278  1                                   3
HELIX   27  27 GLU B  288  GLY B  304  1                                  17
HELIX   28  28 GLU B  321  ALA B  328  1                                   8
HELIX   29  29 GLY B  401  LYS B  403  1                                   3
HELIX   30  30 TYR B  422  LYS B  425  1                                   4
HELIX   31  31 ASN C   93  ALA C  113  1                                  21
HELIX   32  32 GLU C  121  TYR C  123  1                                   3
HELIX   33  33 GLU C  152  ILE C  158  1                                   7
HELIX   34  34 ASN C  159  VAL C  161  1                                   3
HELIX   35  35 PRO C  175  GLN C  177  1                                   3
HELIX   36  36 TYR C  187  ALA C  194  1                                   8
HELIX   37  37 GLU C  238  PHE C  241  1                                   4
HELIX   38  38 GLU C  253  TRP C  256  1                                   4
HELIX   39  39 VAL C  257  ASP C  259  1                                   3
HELIX   40  40 GLU C  266  MET C  271  1                                   6
HELIX   41  41 PRO C  276  TYR C  278  1                                   3
HELIX   42  42 GLU C  288  GLY C  304  1                                  17
HELIX   43  43 GLU C  321  ALA C  328  1                                   8
HELIX   44  44 GLY C  401  LYS C  403  1                                   3
HELIX   45  45 TYR C  422  LYS C  425  1                                   4
HELIX   46  46 ASN D   50  LEU D   59  1                                  10
HELIX   47  47 GLU D   81  LEU D   86  1                                   6
HELIX   48  48 LEU D   99  ASN D  108  1                                  10
HELIX   49  49 ASP D  126  TYR D  128  1                                   3
HELIX   50  50 PHE D  132  PHE D  139  1                                   8
HELIX   51  51 TYR D  214  TYR D  220  1                                   7
HELIX   52  52 ILE D  221  ARG D  223  1                                   3
HELIX   53  53 ILE D  239  ARG D  244  1                                   6
HELIX   54  54 LEU D  263  GLU D  265  1                                   3
HELIX   55  55 PRO D  270  ASP D  289  1                                  20
HELIX   56  56 THR D  297  ARG D  324  1                                  28
HELIX   57  57 THR D  325  GLN D  328  1                                   4
HELIX   58  58 ASN E   50  LEU E   59  1                                  10
HELIX   59  59 GLU E   81  LEU E   86  1                                   6
HELIX   60  60 LEU E   99  ASN E  108  1                                  10
HELIX   61  61 ASP E  126  TYR E  128  1                                   3
HELIX   62  62 PHE E  132  PHE E  139  1                                   8
HELIX   63  63 TYR E  214  TYR E  220  1                                   7
HELIX   64  64 ILE E  221  ARG E  223  1                                   3
HELIX   65  65 ILE E  239  ARG E  244  1                                   6
HELIX   66  66 LEU E  263  GLU E  265  1                                   3
HELIX   67  67 PRO E  270  ASP E  289  1                                  20
HELIX   68  68 THR E  297  ARG E  324  1                                  28
HELIX   69  69 THR E  325  GLN E  328  1                                   4
HELIX   70  70 ASN F   50  LEU F   59  1                                  10
HELIX   71  71 GLU F   81  LEU F   86  1                                   6
HELIX   72  72 LEU F   99  ASN F  108  1                                  10
HELIX   73  73 ASP F  126  TYR F  128  1                                   3
HELIX   74  74 PHE F  132  PHE F  139  1                                   8
HELIX   75  75 TYR F  214  TYR F  220  1                                   7
HELIX   76  76 ILE F  221  ARG F  223  1                                   3
HELIX   77  77 ILE F  239  ARG F  244  1                                   6
HELIX   78  78 LEU F  263  GLU F  265  1                                   3
HELIX   79  79 PRO F  270  ASP F  289  1                                  20
HELIX   80  80 THR F  297  SER F  323  1                                  27
HELIX   81  81 ARG F  324  ARG F  326  1                                   3
SHEET    1   1 1 MET A  51  VAL A  54  0
SHEET    2   2 1 GLY A  57  ASN A  63  0
SHEET    3   3 1 GLU A  75  VAL A  81  0
SHEET    4   4 1 PHE A  84  ASP A  87  0
SHEET    5   5 1 TYR A 162  THR A 164  0
SHEET    6   6 1 ARG A 171  LEU A 173  0
SHEET    7   7 1 VAL A 179  TYR A 185  0
SHEET    8   8 1 MET A 212  VAL A 220  0
SHEET    9   9 1 ILE A 226  PRO A 234  0
SHEET   10  10 1 LEU A 242  PRO A 248  0
SHEET   11  11 1 GLN A 426  VAL A 429  0
SHEET   12  12 1 SER A 447  TYR A 450  0
SHEET   13  13 1 VAL A 463  THR A 465  0
SHEET   14  14 1 MET B  51  VAL B  54  0
SHEET   15  15 1 GLY B  57  ASN B  63  0
SHEET   16  16 1 GLU B  75  VAL B  81  0
SHEET   17  17 1 PHE B  84  ASP B  87  0
SHEET   18  18 1 TYR B 162  THR B 164  0
SHEET   19  19 1 ARG B 171  LEU B 173  0
SHEET   20  20 1 VAL B 179  TYR B 185  0
SHEET   21  21 1 MET B 212  VAL B 220  0
SHEET   22  22 1 ILE B 226  PRO B 234  0
SHEET   23  23 1 LEU B 242  PRO B 248  0
SHEET   24  24 1 GLN B 426  VAL B 429  0
SHEET   25  25 1 SER B 447  TYR B 450  0
SHEET   26  26 1 VAL B 463  THR B 465  0
SHEET   27  27 1 MET C  51  VAL C  54  0
SHEET   28  28 1 GLY C  57  ASN C  63  0
SHEET   29  29 1 GLU C  75  VAL C  81  0
SHEET   30  30 1 PHE C  84  ASP C  87  0
SHEET   31  31 1 TYR C 162  THR C 164  0
SHEET   32  32 1 ARG C 171  LEU C 173  0
SHEET   33  33 1 VAL C 179  TYR C 185  0
SHEET   34  34 1 MET C 212  VAL C 220  0
SHEET   35  35 1 ILE C 226  PRO C 234  0
SHEET   36  36 1 LEU C 242  PRO C 248  0
SHEET   37  37 1 GLN C 426  VAL C 429  0
SHEET   38  38 1 SER C 447  TYR C 450  0
SHEET   39  39 1 VAL C 463  THR C 465  0
SHEET   40  40 1 ARG D  69  ASP D  77  0
SHEET   41  41 1 VAL D 166  THR D 178  0
SHEET   42  42 1 ASP D 183  ILE D 188  0
SHEET   43  43 1 ALA D 190  GLN D 198  0
SHEET   44  44 1 VAL D 204  PRO D 208  0
SHEET   45  45 1 GLY D 250  THR D 255  0
SHEET   46  46 1 ARG E  69  ASP E  77  0
SHEET   47  47 1 VAL E 166  THR E 178  0
SHEET   48  48 1 ASP E 183  ILE E 188  0
SHEET   49  49 1 ALA E 190  GLN E 198  0
SHEET   50  50 1 VAL E 204  PRO E 208  0
SHEET   51  51 1 ASP E 251  THR E 255  0
SHEET   52  52 1 ARG F  69  ASP F  77  0
SHEET   53  53 1 VAL F 166  THR F 178  0
SHEET   54  54 1 ASP F 183  ILE F 188  0
SHEET   55  55 1 ALA F 190  GLN F 198  0
SHEET   56  56 1 VAL F 204  PRO F 208  0
SHEET   57  57 1 ASP F 251  THR F 255  0
ATOM      1  N   MET A   1     343.727 201.982 386.206  1.00 18.97           N
ATOM      2  CA  MET A   1     343.182 200.621 386.073  1.00 25.40           C
ATOM      3  C   MET A   1     344.048 199.531 386.705  1.00 26.25           C
ATOM      4  O   MET A   1     343.480 198.534 387.115  1.00 25.00           O
ATOM      5  CB  MET A   1     342.918 200.263 384.608  1.00 25.16           C
ATOM      6  CG  MET A   1     341.547 200.745 384.122  1.00 24.03           C
ATOM      7  SD  MET A   1     341.206 200.166 382.443  1.00 23.90           S
ATOM      8  CE  MET A   1     339.503 200.749 382.242  1.00 21.71           C
ATOM      9  N   CYS A   2     345.386 199.670 386.760  1.00 23.19           N
ATOM     10  CA  CYS A   2     346.280 198.538 387.036  1.00 28.35           C
ATOM     11  C   CYS A   2     345.926 197.802 388.336  1.00 29.33           C
ATOM     12  O   CYS A   2     346.159 198.285 389.438  1.00 27.33           O
ATOM     13  CB  CYS A   2     347.740 199.011 387.024  1.00 26.99           C
ATOM     14  SG  CYS A   2     348.315 199.154 385.303  1.00 23.46           S
ATOM     15  N   ARG A   3     345.386 196.613 388.121  1.00 24.63           N
ATOM     16  CA  ARG A   3     344.928 195.664 389.137  1.00 29.35           C
ATOM     17  C   ARG A   3     346.134 195.054 389.857  1.00 28.50           C
ATOM     18  O   ARG A   3     346.504 193.921 389.572  1.00 27.47           O
ATOM     19  CB  ARG A   3     344.102 194.553 388.464  1.00 28.93           C
ATOM     20  CG  ARG A   3     342.723 194.980 387.937  1.00 27.25           C
ATOM     21  CD  ARG A   3     342.058 193.774 387.251  1.00 26.08           C
ATOM     22  NE  ARG A   3     340.651 194.048 386.875  1.00 24.11           N
ATOM     23  CZ  ARG A   3     339.846 193.227 386.213  1.00 23.95           C
ATOM     24  NH1 ARG A   3     340.257 192.067 385.773  1.00 23.12           N
ATOM     25  NH2 ARG A   3     338.609 193.547 385.982  1.00 22.31           N
ATOM     26  N   LYS A   4     346.795 195.791 390.731  1.00 24.71           N
ATOM     27  CA  LYS A   4     347.881 195.222 391.533  1.00 29.93           C
ATOM     28  C   LYS A   4     347.288 194.159 392.461  1.00 28.88           C
ATOM     29  O   LYS A   4     346.843 194.465 393.560  1.00 27.32           O
ATOM     30  CB  LYS A   4     348.650 196.307 392.307  1.00 29.23           C
ATOM     31  CG  LYS A   4     349.664 197.047 391.412  1.00 27.79           C
ATOM     32  CD  LYS A   4     350.526 198.022 392.214  1.00 26.60           C
ATOM     33  CE  LYS A   4     351.609 198.653 391.314  1.00 24.76           C
ATOM     34  NZ  LYS A   4     352.475 199.611 392.037  1.00 23.76           N
ATOM     35  N   ASN A   5     347.269 192.930 391.971  1.00 26.27           N
ATOM     36  CA  ASN A   5     346.896 191.736 392.725  1.00 30.54           C
ATOM     37  C   ASN A   5     347.898 191.561 393.872  1.00 30.43           C
ATOM     38  O   ASN A   5     348.919 190.906 393.716  1.00 29.24           O
ATOM     39  CB  ASN A   5     346.880 190.515 391.784  1.00 29.21           C
ATOM     40  CG  ASN A   5     345.591 190.377 390.978  1.00 25.57           C
ATOM     41  OD1 ASN A   5     344.613 191.069 391.176  1.00 25.81           O
ATOM     42  ND2 ASN A   5     345.557 189.443 390.057  1.00 27.20           N
ATOM     43  N   ARG A   6     347.654 192.204 394.980  1.00 25.78           N
ATOM     44  CA  ARG A   6     348.437 191.966 396.187  1.00 30.33           C
ATOM     45  C   ARG A   6     348.114 190.558 396.653  1.00 29.05           C
ATOM     46  O   ARG A   6     347.020 190.314 397.147  1.00 29.20           O
ATOM     47  CB  ARG A   6     348.132 193.009 397.271  1.00 30.29           C
ATOM     48  CG  ARG A   6     348.934 194.303 397.066  1.00 28.49           C
ATOM     49  CD  ARG A   6     348.671 195.278 398.221  1.00 28.10           C
ATOM     50  NE  ARG A   6     349.599 196.428 398.191  1.00 25.81           N
ATOM     51  CZ  ARG A   6     349.607 197.447 399.045  1.00 25.27           C
ATOM     52  NH1 ARG A   6     348.713 197.554 399.993  1.00 24.81           N
ATOM     53  NH2 ARG A   6     350.513 198.379 398.974  1.00 24.61           N
ATOM     54  N   PHE A   7     349.055 189.651 396.424  1.00 23.00           N
ATOM     55  CA  PHE A   7     348.979 188.296 396.938  1.00 25.95           C
ATOM     56  C   PHE A   7     348.872 188.375 398.463  1.00 24.94           C
ATOM     57  O   PHE A   7     349.819 188.748 399.146  1.00 24.76           O
ATOM     58  CB  PHE A   7     350.209 187.491 396.498  1.00 25.72           C
ATOM     59  CG  PHE A   7     350.018 186.793 395.167  1.00 23.88           C
ATOM     60  CD1 PHE A   7     349.575 185.464 395.134  1.00 23.86           C
ATOM     61  CD2 PHE A   7     350.270 187.465 393.959  1.00 25.14           C
ATOM     62  CE1 PHE A   7     349.405 184.817 393.901  1.00 23.70           C
ATOM     63  CE2 PHE A   7     350.091 186.819 392.730  1.00 24.99           C
ATOM     64  CZ  PHE A   7     349.662 185.487 392.700  1.00 25.76           C
ATOM     65  N   PHE A   8     347.691 188.066 398.952  1.00 23.73           N
ATOM     66  CA  PHE A   8     347.467 187.863 400.371  1.00 27.05           C
ATOM     67  C   PHE A   8     348.205 186.579 400.761  1.00 26.19           C
ATOM     68  O   PHE A   8     347.703 185.478 400.560  1.00 26.31           O
ATOM     69  CB  PHE A   8     345.961 187.782 400.666  1.00 27.40           C
ATOM     70  CG  PHE A   8     345.321 189.125 400.936  1.00 25.79           C
ATOM     71  CD1 PHE A   8     345.190 189.581 402.255  1.00 26.00           C
ATOM     72  CD2 PHE A   8     344.846 189.923 399.883  1.00 27.36           C
ATOM     73  CE1 PHE A   8     344.581 190.818 402.508  1.00 25.50           C
ATOM     74  CE2 PHE A   8     344.243 191.163 400.138  1.00 26.39           C
ATOM     75  CZ  PHE A   8     344.103 191.611 401.454  1.00 26.38           C
ATOM     76  N   ALA A   9     349.425 186.728 401.234  1.00 25.88           N
ATOM     77  CA  ALA A   9     350.162 185.612 401.795  1.00 31.19           C
ATOM     78  C   ALA A   9     349.398 185.137 403.037  1.00 31.97           C
ATOM     79  O   ALA A   9     349.374 185.810 404.059  1.00 31.49           O
ATOM     80  CB  ALA A   9     351.598 186.056 402.104  1.00 30.04           C
ATOM     81  N   LEU A  10     348.760 183.993 402.888  1.00 24.40           N
ATOM     82  CA  LEU A  10     348.115 183.234 403.955  1.00 28.62           C
ATOM     83  C   LEU A  10     349.205 182.706 404.892  1.00 27.44           C
ATOM     84  O   LEU A  10     349.584 181.545 404.832  1.00 27.14           O
ATOM     85  CB  LEU A  10     347.272 182.096 403.327  1.00 28.78           C
ATOM     86  CG  LEU A  10     345.789 182.454 403.143  1.00 26.40           C
ATOM     87  CD1 LEU A  10     345.242 181.900 401.835  1.00 25.94           C
ATOM     88  CD2 LEU A  10     344.966 181.873 404.299  1.00 29.28           C
ATOM     89  N   ALA A  11     349.755 183.573 405.698  1.00 28.54           N
ATOM     90  CA  ALA A  11     350.609 183.159 406.795  1.00 32.68           C
ATOM     91  C   ALA A  11     349.720 182.393 407.779  1.00 32.56           C
ATOM     92  O   ALA A  11     349.031 182.989 408.602  1.00 31.99           O
ATOM     93  CB  ALA A  11     351.281 184.392 407.413  1.00 32.36           C
ATOM     94  N   GLY A  12     349.705 181.075 407.621  1.00 27.92           N
ATOM     95  CA  GLY A  12     349.035 180.174 408.545  1.00 31.28           C
ATOM     96  C   GLY A  12     349.724 180.277 409.895  1.00 31.25           C
ATOM     97  O   GLY A  12     350.697 179.581 410.139  1.00 31.02           O
ATOM     98  N   PHE A  13     349.239 181.178 410.719  1.00 25.08           N
ATOM     99  CA  PHE A  13     349.632 181.224 412.112  1.00 26.51           C
ATOM    100  C   PHE A  13     349.145 179.924 412.744  1.00 25.15           C
ATOM    101  O   PHE A  13     347.988 179.809 413.137  1.00 25.08           O
ATOM    102  CB  PHE A  13     349.061 182.472 412.802  1.00 26.34           C
ATOM    103  CG  PHE A  13     350.049 183.612 412.901  1.00 25.39           C
ATOM    104  CD1 PHE A  13     350.867 183.738 414.030  1.00 25.09           C
ATOM    105  CD2 PHE A  13     350.156 184.549 411.862  1.00 26.33           C
ATOM    106  CE1 PHE A  13     351.776 184.801 414.111  1.00 24.69           C
ATOM    107  CE2 PHE A  13     351.066 185.604 411.946  1.00 26.30           C
ATOM    108  CZ  PHE A  13     351.879 185.736 413.075  1.00 26.76           C
ATOM    109  N   PHE A  14     350.030 178.944 412.781  1.00 24.79           N
ATOM    110  CA  PHE A  14     349.851 177.794 413.637  1.00 26.39           C
ATOM    111  C   PHE A  14     349.829 178.321 415.069  1.00 25.17           C
ATOM    112  O   PHE A  14     350.859 178.549 415.689  1.00 25.26           O
ATOM    113  CB  PHE A  14     350.959 176.757 413.409  1.00 26.49           C
ATOM    114  CG  PHE A  14     350.565 175.675 412.427  1.00 25.38           C
ATOM    115  CD1 PHE A  14     349.967 174.493 412.883  1.00 25.13           C
ATOM    116  CD2 PHE A  14     350.787 175.848 411.055  1.00 26.40           C
ATOM    117  CE1 PHE A  14     349.612 173.496 411.966  1.00 25.72           C
ATOM    118  CE2 PHE A  14     350.425 174.852 410.141  1.00 26.79           C
ATOM    119  CZ  PHE A  14     349.841 173.669 410.597  1.00 27.05           C
ATOM    120  N   LEU A  15     348.624 178.546 415.536  1.00 26.03           N
ATOM    121  CA  LEU A  15     348.330 178.658 416.950  1.00 30.17           C
ATOM    122  C   LEU A  15     348.677 177.304 417.567  1.00 28.99           C
ATOM    123  O   LEU A  15     347.823 176.439 417.715  1.00 28.81           O
ATOM    124  CB  LEU A  15     346.841 179.034 417.146  1.00 29.95           C
ATOM    125  CG  LEU A  15     346.590 180.555 417.166  1.00 27.39           C
ATOM    126  CD1 LEU A  15     345.166 180.882 416.746  1.00 26.15           C
ATOM    127  CD2 LEU A  15     346.819 181.115 418.570  1.00 29.12           C
ATOM    128  N   PHE A  16     349.955 177.116 417.874  1.00 24.94           N
ATOM    129  CA  PHE A  16     350.355 176.108 418.825  1.00 26.64           C
ATOM    130  C   PHE A  16     349.688 176.498 420.137  1.00 24.94           C
ATOM    131  O   PHE A  16     350.194 177.321 420.893  1.00 24.63           O
ATOM    132  CB  PHE A  16     351.882 176.016 418.938  1.00 27.20           C
ATOM    133  CG  PHE A  16     352.466 174.913 418.085  1.00 26.52           C
ATOM    134  CD1 PHE A  16     352.604 173.620 418.605  1.00 25.79           C
ATOM    135  CD2 PHE A  16     352.858 175.170 416.765  1.00 27.23           C
ATOM    136  CE1 PHE A  16     353.145 172.604 417.805  1.00 26.07           C
ATOM    137  CE2 PHE A  16     353.394 174.152 415.968  1.00 26.74           C
ATOM    138  CZ  PHE A  16     353.543 172.866 416.489  1.00 26.63           C
ATOM    139  N   GLY A  17     348.502 175.947 420.343  1.00 29.29           N
ATOM    140  CA  GLY A  17     347.888 175.918 421.649  1.00 31.21           C
ATOM    141  C   GLY A  17     348.823 175.116 422.536  1.00 30.75           C
ATOM    142  O   GLY A  17     348.726 173.896 422.578  1.00 30.20           O
ATOM    143  N   VAL A  18     349.765 175.810 423.152  1.00 24.59           N
ATOM    144  CA  VAL A  18     350.537 175.237 424.232  1.00 26.77           C
ATOM    145  C   VAL A  18     349.500 174.961 425.311  1.00 26.96           C
ATOM    146  O   VAL A  18     349.130 175.843 426.074  1.00 26.20           O
ATOM    147  CB  VAL A  18     351.668 176.167 424.722  1.00 25.77           C
ATOM    148  CG1 VAL A  18     352.480 175.503 425.832  1.00 22.97           C
ATOM    149  CG2 VAL A  18     352.634 176.497 423.578  1.00 25.26           C
ATOM    150  N   PHE A  19     348.975 173.743 425.296  1.00 24.62           N
ATOM    151  CA  PHE A  19     348.366 173.167 426.468  1.00 27.00           C
ATOM    152  C   PHE A  19     349.472 173.148 427.519  1.00 25.94           C
ATOM    153  O   PHE A  19     350.214 172.182 427.649  1.00 25.72           O
ATOM    154  CB  PHE A  19     347.816 171.763 426.173  1.00 27.09           C
ATOM    155  CG  PHE A  19     346.375 171.758 425.710  1.00 26.29           C
ATOM    156  CD1 PHE A  19     345.337 171.638 426.646  1.00 25.89           C
ATOM    157  CD2 PHE A  19     346.066 171.859 424.350  1.00 26.75           C
ATOM    158  CE1 PHE A  19     344.006 171.611 426.211  1.00 25.50           C
ATOM    159  CE2 PHE A  19     344.734 171.838 423.918  1.00 25.98           C
ATOM    160  CZ  PHE A  19     343.697 171.706 424.850  1.00 25.81           C
ATOM    161  N   THR A  20     349.621 174.242 428.210  1.00 27.37           N
ATOM    162  CA  THR A  20     350.221 174.208 429.519  1.00 30.91           C
ATOM    163  C   THR A  20     349.326 173.272 430.312  1.00 30.51           C
ATOM    164  O   THR A  20     348.267 173.662 430.799  1.00 29.42           O
ATOM    165  CB  THR A  20     350.298 175.600 430.174  1.00 29.25           C
ATOM    166  OG1 THR A  20     349.105 176.316 430.011  1.00 27.39           O
ATOM    167  CG2 THR A  20     351.417 176.440 429.554  1.00 27.59           C
ATOM    168  N   ILE A  21     349.722 172.020 430.336  1.00 26.27           N
ATOM    169  CA  ILE A  21     349.247 171.096 431.341  1.00 30.24           C
ATOM    170  C   ILE A  21     349.695 171.763 432.631  1.00 30.62           C
ATOM    171  O   ILE A  21     350.834 171.609 433.060  1.00 29.15           O
ATOM    172  CB  ILE A  21     349.841 169.679 431.147  1.00 28.18           C
ATOM    173  CG1 ILE A  21     349.432 169.095 429.773  1.00 26.48           C
ATOM    174  CG2 ILE A  21     349.370 168.753 432.283  1.00 27.86           C
ATOM    175  CD1 ILE A  21     350.108 167.772 429.435  1.00 25.91           C
ATOM    176  N   SER A  22     348.834 172.598 433.163  1.00 29.03           N
ATOM    177  CA  SER A  22     348.917 172.931 434.563  1.00 32.62           C
ATOM    178  C   SER A  22     348.803 171.585 435.256  1.00 33.07           C
ATOM    179  O   SER A  22     347.703 171.052 435.425  1.00 31.97           O
ATOM    180  CB  SER A  22     347.798 173.901 434.978  1.00 29.99           C
ATOM    181  OG  SER A  22     346.530 173.438 434.595  1.00 28.20           O
ATOM    182  N   SER A  23     349.938 170.981 435.518  1.00 28.94           N
ATOM    183  CA  SER A  23     349.972 169.899 436.456  1.00 33.14           C
ATOM    184  C   SER A  23     349.338 170.499 437.699  1.00 34.18           C
ATOM    185  O   SER A  23     349.947 171.331 438.374  1.00 32.49           O
ATOM    186  CB  SER A  23     351.406 169.400 436.688  1.00 29.79           C
ATOM    187  OG  SER A  23     352.276 170.437 437.072  1.00 27.96           O
ATOM    188  N   CYS A  24     348.089 170.113 437.953  1.00 29.71           N
ATOM    189  CA  CYS A  24     347.603 170.052 439.314  1.00 34.05           C
ATOM    190  C   CYS A  24     348.515 169.045 440.025  1.00 35.10           C
ATOM    191  O   CYS A  24     348.120 167.919 440.303  1.00 33.29           O
ATOM    192  CB  CYS A  24     346.126 169.631 439.337  1.00 30.21           C
ATOM    193  SG  CYS A  24     345.042 170.979 438.781  1.00 26.80           S
ATOM    194  N   GLY A  25     349.779 169.419 440.184  1.00 32.84           N
ATOM    195  CA  GLY A  25     350.629 168.771 441.134  1.00 35.84           C
ATOM    196  C   GLY A  25     349.833 168.889 442.413  1.00 37.44           C
ATOM    197  O   GLY A  25     349.595 169.997 442.878  1.00 34.73           O
ATOM    198  N   SER A  26     349.336 167.763 442.901  1.00 34.51           N
ATOM    199  CA  SER A  26     348.926 167.690 444.288  1.00 37.40           C
ATOM    200  C   SER A  26     350.109 168.262 445.042  1.00 38.78           C
ATOM    201  O   SER A  26     351.189 167.668 445.024  1.00 36.41           O
ATOM    202  CB  SER A  26     348.663 166.238 444.701  1.00 34.39           C
ATOM    203  OG  SER A  26     349.793 165.425 444.467  1.00 32.31           O
ATOM    204  N   SER A  27     349.962 169.458 445.551  1.00 37.41           N
ATOM    205  CA  SER A  27     351.026 170.109 446.292  1.00 39.27           C
ATOM    206  C   SER A  27     351.254 169.217 447.499  1.00 40.68           C
ATOM    207  O   SER A  27     350.521 169.293 448.478  1.00 38.41           O
ATOM    208  CB  SER A  27     350.639 171.548 446.669  1.00 35.80           C
ATOM    209  OG  SER A  27     349.405 171.600 447.348  1.00 34.08           O
ATOM    210  N   LYS A  28     352.196 168.297 447.368  1.00 41.06           N
ATOM    211  CA  LYS A  28     352.705 167.552 448.500  1.00 42.72           C
ATOM    212  C   LYS A  28     353.165 168.640 449.441  1.00 43.35           C
ATOM    213  O   LYS A  28     354.141 169.317 449.131  1.00 40.69           O
ATOM    214  CB  LYS A  28     353.872 166.644 448.094  1.00 38.83           C
ATOM    215  CG  LYS A  28     353.422 165.382 447.343  1.00 36.12           C
ATOM    216  CD  LYS A  28     354.629 164.483 447.075  1.00 33.59           C
ATOM    217  CE  LYS A  28     354.189 163.161 446.438  1.00 29.64           C
ATOM    218  NZ  LYS A  28     355.316 162.216 446.296  1.00 27.43           N
ATOM    219  N   ARG A  29     352.391 168.889 450.471  1.00 48.89           N
ATOM    220  CA  ARG A  29     352.804 169.838 451.496  1.00 50.11           C
ATOM    221  C   ARG A  29     354.168 169.359 451.955  1.00 51.49           C
ATOM    222  O   ARG A  29     354.272 168.268 452.505  1.00 47.96           O
ATOM    223  CB  ARG A  29     351.792 169.899 452.648  1.00 45.96           C
ATOM    224  CG  ARG A  29     350.615 170.835 452.339  1.00 42.37           C
ATOM    225  CD  ARG A  29     349.689 170.878 453.552  1.00 39.52           C
ATOM    226  NE  ARG A  29     348.623 171.896 453.401  1.00 36.15           N
ATOM    227  CZ  ARG A  29     347.676 172.117 454.303  1.00 32.65           C
ATOM    228  NH1 ARG A  29     347.583 171.397 455.382  1.00 31.86           N
ATOM    229  NH2 ARG A  29     346.807 173.067 454.148  1.00 30.21           N
ATOM    230  N   ALA A  30     355.185 170.103 451.582  1.00 49.74           N
ATOM    231  CA  ALA A  30     356.543 169.725 451.903  1.00 51.34           C
ATOM    232  C   ALA A  30     356.639 169.632 453.425  1.00 54.67           C
ATOM    233  O   ALA A  30     356.106 170.489 454.131  1.00 50.78           O
ATOM    234  CB  ALA A  30     357.511 170.746 451.300  1.00 45.56           C
ATOM    235  N   VAL A  31     357.292 168.600 453.908  1.00 62.20           N
ATOM    236  CA  VAL A  31     357.442 168.352 455.349  1.00 64.06           C
ATOM    237  C   VAL A  31     358.195 169.495 456.027  1.00 67.31           C
ATOM    238  O   VAL A  31     357.948 169.808 457.186  1.00 61.41           O
ATOM    239  CB  VAL A  31     358.174 167.017 455.580  1.00 58.72           C
ATOM    240  CG1 VAL A  31     358.224 166.651 457.058  1.00 52.65           C
ATOM    241  CG2 VAL A  31     357.492 165.861 454.839  1.00 52.56           C
ATOM    242  N   GLY A  32     359.072 170.141 455.264  1.00 69.63           N
ATOM    243  CA  GLY A  32     359.776 171.350 455.650  1.00 72.24           C
ATOM    244  C   GLY A  32     359.916 172.311 454.478  1.00 74.65           C
ATOM    245  O   GLY A  32     359.714 171.938 453.321  1.00 68.85           O
ATOM    246  N   GLY A  33     360.263 173.552 454.765  1.00 74.15           N
ATOM    247  CA  GLY A  33     360.411 174.593 453.758  1.00 76.49           C
ATOM    248  C   GLY A  33     360.568 175.982 454.362  1.00 79.16           C
ATOM    249  O   GLY A  33     360.968 176.148 455.516  1.00 74.60           O
ATOM    250  N   GLU A  34     360.255 176.983 453.550  1.00 75.13           N
ATOM    251  CA  GLU A  34     360.320 178.387 453.941  1.00 76.90           C
ATOM    252  C   GLU A  34     358.992 178.895 454.509  1.00 77.94           C
ATOM    253  O   GLU A  34     357.915 178.365 454.229  1.00 74.38           O
ATOM    254  CB  GLU A  34     360.754 179.223 452.727  1.00 74.28           C
ATOM    255  CG  GLU A  34     362.238 179.027 452.359  1.00 70.70           C
ATOM    256  CD  GLU A  34     363.217 179.675 453.349  1.00 65.96           C
ATOM    257  OE1 GLU A  34     364.434 179.566 453.105  1.00 59.25           O
ATOM    258  OE2 GLU A  34     362.765 180.313 454.328  1.00 63.26           O
ATOM    259  N   LEU A  35     359.076 179.984 455.261  1.00 80.33           N
ATOM    260  CA  LEU A  35     357.911 180.708 455.745  1.00 81.14           C
ATOM    261  C   LEU A  35     357.315 181.548 454.610  1.00 81.53           C
ATOM    262  O   LEU A  35     357.780 182.649 454.319  1.00 78.18           O
ATOM    263  CB  LEU A  35     358.330 181.562 456.950  1.00 79.80           C
ATOM    264  CG  LEU A  35     357.140 182.263 457.627  1.00 79.10           C
ATOM    265  CD1 LEU A  35     356.271 181.272 458.402  1.00 72.93           C
ATOM    266  CD2 LEU A  35     357.645 183.314 458.599  1.00 75.45           C
ATOM    267  N   THR A  36     356.270 181.040 453.974  1.00 80.72           N
ATOM    268  CA  THR A  36     355.581 181.720 452.864  1.00 79.26           C
ATOM    269  C   THR A  36     354.271 182.390 453.271  1.00 79.44           C
ATOM    270  O   THR A  36     353.803 183.297 452.586  1.00 73.45           O
ATOM    271  CB  THR A  36     355.321 180.742 451.710  1.00 76.96           C
ATOM    272  OG1 THR A  36     354.601 179.614 452.156  1.00 72.16           O
ATOM    273  CG2 THR A  36     356.622 180.230 451.091  1.00 71.36           C
ATOM    274  N   GLY A  37     353.684 181.969 454.378  1.00 78.39           N
ATOM    275  CA  GLY A  37     352.374 182.406 454.851  1.00 79.13           C
ATOM    276  C   GLY A  37     351.215 181.596 454.270  1.00 81.10           C
ATOM    277  O   GLY A  37     351.256 181.131 453.133  1.00 76.77           O
ATOM    278  N   ALA A  38     350.156 181.444 455.051  1.00 79.06           N
ATOM    279  CA  ALA A  38     348.904 180.822 454.644  1.00 80.61           C
ATOM    280  C   ALA A  38     347.836 181.908 454.456  1.00 81.99           C
ATOM    281  O   ALA A  38     347.178 182.315 455.413  1.00 77.70           O
ATOM    282  CB  ALA A  38     348.506 179.768 455.683  1.00 77.97           C
ATOM    283  N   LYS A  39     347.678 182.401 453.225  1.00 79.26           N
ATOM    284  CA  LYS A  39     346.694 183.439 452.899  1.00 79.36           C
ATOM    285  C   LYS A  39     345.299 182.837 452.783  1.00 79.45           C
ATOM    286  O   LYS A  39     345.121 181.772 452.194  1.00 75.32           O
ATOM    287  CB  LYS A  39     347.086 184.214 451.634  1.00 76.61           C
ATOM    288  CG  LYS A  39     348.411 184.975 451.825  1.00 73.78           C
ATOM    289  CD  LYS A  39     348.625 186.057 450.769  1.00 69.17           C
ATOM    290  CE  LYS A  39     349.919 186.813 451.093  1.00 63.22           C
ATOM    291  NZ  LYS A  39     349.921 188.213 450.606  1.00 55.47           N
ATOM    292  N   LEU A  40     344.310 183.546 453.317  1.00 78.40           N
ATOM    293  CA  LEU A  40     342.905 183.194 453.172  1.00 78.38           C
ATOM    294  C   LEU A  40     342.356 183.711 451.835  1.00 78.93           C
ATOM    295  O   LEU A  40     342.914 184.613 451.208  1.00 74.64           O
ATOM    296  CB  LEU A  40     342.109 183.736 454.371  1.00 75.34           C
ATOM    297  CG  LEU A  40     342.489 183.127 455.730  1.00 72.94           C
ATOM    298  CD1 LEU A  40     341.739 183.838 456.845  1.00 67.71           C
ATOM    299  CD2 LEU A  40     342.151 181.637 455.813  1.00 69.51           C
ATOM    300  N   SER A  41     341.228 183.145 451.398  1.00 76.75           N
ATOM    301  CA  SER A  41     340.512 183.643 450.225  1.00 75.69           C
ATOM    302  C   SER A  41     339.988 185.056 450.479  1.00 76.32           C
ATOM    303  O   SER A  41     339.343 185.300 451.498  1.00 70.18           O
ATOM    304  CB  SER A  41     339.351 182.709 449.883  1.00 70.76           C
ATOM    305  OG  SER A  41     338.505 182.549 450.993  1.00 62.77           O
ATOM    306  N   SER A  42     340.198 185.973 449.536  1.00 72.96           N
ATOM    307  CA  SER A  42     339.684 187.334 449.654  1.00 71.82           C
ATOM    308  C   SER A  42     338.156 187.356 449.665  1.00 72.95           C
ATOM    309  O   SER A  42     337.520 186.728 448.809  1.00 67.23           O
ATOM    310  CB  SER A  42     340.196 188.193 448.494  1.00 65.87           C
ATOM    311  OG  SER A  42     339.740 187.672 447.267  1.00 58.72           O
ATOM    312  N   TRP A  43     337.585 188.144 450.556  1.00 72.50           N
ATOM    313  CA  TRP A  43     336.147 188.391 450.629  1.00 71.14           C
ATOM    314  C   TRP A  43     335.884 189.899 450.687  1.00 72.55           C
ATOM    315  O   TRP A  43     336.603 190.635 451.361  1.00 67.32           O
ATOM    316  CB  TRP A  43     335.571 187.669 451.843  1.00 65.81           C
ATOM    317  CG  TRP A  43     334.118 187.924 452.082  1.00 63.24           C
ATOM    318  CD1 TRP A  43     333.104 187.443 451.329  1.00 55.69           C
ATOM    319  CD2 TRP A  43     333.503 188.732 453.133  1.00 58.31           C
ATOM    320  NE1 TRP A  43     331.894 187.888 451.855  1.00 51.93           N
ATOM    321  CE2 TRP A  43     332.097 188.667 452.967  1.00 55.31           C
ATOM    322  CE3 TRP A  43     334.006 189.485 454.212  1.00 53.03           C
ATOM    323  CZ2 TRP A  43     331.211 189.320 453.854  1.00 50.39           C
ATOM    324  CZ3 TRP A  43     333.130 190.138 455.093  1.00 48.24           C
ATOM    325  CH2 TRP A  43     331.743 190.050 454.912  1.00 47.40           C
ATOM    326  N   ASN A  44     334.861 190.347 449.952  1.00 74.49           N
ATOM    327  CA  ASN A  44     334.421 191.734 449.977  1.00 74.27           C
ATOM    328  C   ASN A  44     333.137 191.850 450.793  1.00 75.84           C
ATOM    329  O   ASN A  44     332.176 191.109 450.567  1.00 70.49           O
ATOM    330  CB  ASN A  44     334.226 192.248 448.544  1.00 68.46           C
ATOM    331  CG  ASN A  44     335.537 192.516 447.816  1.00 61.66           C
ATOM    332  OD1 ASN A  44     336.582 192.750 448.382  1.00 53.93           O
ATOM    333  ND2 ASN A  44     335.494 192.536 446.503  1.00 54.42           N
ATOM    334  N   GLU A  45     333.102 192.811 451.688  1.00 76.20           N
ATOM    335  CA  GLU A  45     331.907 193.120 452.466  1.00 76.30           C
ATOM    336  C   GLU A  45     330.787 193.626 451.542  1.00 77.65           C
ATOM    337  O   GLU A  45     331.004 194.561 450.762  1.00 74.90           O
ATOM    338  CB  GLU A  45     332.257 194.162 453.536  1.00 73.08           C
ATOM    339  CG  GLU A  45     331.095 194.382 454.505  1.00 67.84           C
ATOM    340  CD  GLU A  45     331.349 195.471 455.542  1.00 65.15           C
ATOM    341  OE1 GLU A  45     330.597 195.502 456.534  1.00 60.65           O
ATOM    342  OE2 GLU A  45     332.247 196.320 455.340  1.00 61.82           O
ATOM    343  N   PRO A  46     329.571 193.058 451.607  1.00 78.26           N
ATOM    344  CA  PRO A  46     328.436 193.560 450.853  1.00 78.57           C
ATOM    345  C   PRO A  46     327.999 194.935 451.377  1.00 80.56           C
ATOM    346  O   PRO A  46     327.778 195.124 452.579  1.00 77.11           O
ATOM    347  CB  PRO A  46     327.349 192.494 450.999  1.00 74.87           C
ATOM    348  CG  PRO A  46     327.674 191.833 452.338  1.00 72.17           C
ATOM    349  CD  PRO A  46     329.193 191.901 452.412  1.00 74.46           C
ATOM    350  N   SER A  47     327.821 195.895 450.465  1.00 81.78           N
ATOM    351  CA  SER A  47     327.317 197.225 450.800  1.00 82.10           C
ATOM    352  C   SER A  47     325.819 197.175 451.129  1.00 83.43           C
ATOM    353  O   SER A  47     325.042 196.732 450.275  1.00 79.44           O
ATOM    354  CB  SER A  47     327.570 198.190 449.641  1.00 78.46           C
ATOM    355  OG  SER A  47     326.978 197.699 448.465  1.00 68.84           O
ATOM    356  N   PRO A  48     325.376 197.647 452.296  1.00 83.72           N
ATOM    357  CA  PRO A  48     323.958 197.701 452.626  1.00 84.42           C
ATOM    358  C   PRO A  48     323.238 198.787 451.809  1.00 85.70           C
ATOM    359  O   PRO A  48     323.766 199.880 451.584  1.00 82.46           O
ATOM    360  CB  PRO A  48     323.911 197.959 454.133  1.00 81.24           C
ATOM    361  CG  PRO A  48     325.208 198.717 454.406  1.00 79.32           C
ATOM    362  CD  PRO A  48     326.190 198.161 453.381  1.00 81.63           C
ATOM    363  N   PHE A  49     321.999 198.499 451.377  1.00 87.39           N
ATOM    364  CA  PHE A  49     321.178 199.450 450.632  1.00 87.25           C
ATOM    365  C   PHE A  49     320.747 200.631 451.515  1.00 87.17           C
ATOM    366  O   PHE A  49     320.368 200.442 452.670  1.00 81.78           O
ATOM    367  CB  PHE A  49     319.970 198.718 450.037  1.00 84.35           C
ATOM    368  CG  PHE A  49     319.068 199.621 449.226  1.00 82.60           C
ATOM    369  CD1 PHE A  49     317.887 200.137 449.788  1.00 75.59           C
ATOM    370  CD2 PHE A  49     319.418 199.978 447.909  1.00 74.80           C
ATOM    371  CE1 PHE A  49     317.063 200.995 449.042  1.00 70.58           C
ATOM    372  CE2 PHE A  49     318.596 200.837 447.162  1.00 71.39           C
ATOM    373  CZ  PHE A  49     317.417 201.345 447.729  1.00 73.93           C
ATOM    374  N   GLY A  50     320.793 201.830 450.955  1.00 85.54           N
ATOM    375  CA  GLY A  50     320.423 203.066 451.649  1.00 86.60           C
ATOM    376  C   GLY A  50     321.479 203.617 452.609  1.00 88.53           C
ATOM    377  O   GLY A  50     321.317 204.732 453.106  1.00 83.95           O
ATOM    378  N   MET A  51     322.559 202.893 452.837  1.00 88.94           N
ATOM    379  CA  MET A  51     323.687 203.346 453.643  1.00 89.85           C
ATOM    380  C   MET A  51     324.801 203.946 452.780  1.00 89.83           C
ATOM    381  O   MET A  51     324.948 203.650 451.592  1.00 87.02           O
ATOM    382  CB  MET A  51     324.218 202.209 454.529  1.00 88.90           C
ATOM    383  CG  MET A  51     323.198 201.758 455.578  1.00 85.99           C
ATOM    384  SD  MET A  51     323.888 200.582 456.769  1.00 84.52           S
ATOM    385  CE  MET A  51     322.655 200.706 458.076  1.00 75.87           C
ATOM    386  N   ILE A  52     325.613 204.790 453.413  1.00 90.64           N
ATOM    387  CA  ILE A  52     326.855 205.315 452.853  1.00 90.49           C
ATOM    388  C   ILE A  52     328.010 204.967 453.792  1.00 90.70           C
ATOM    389  O   ILE A  52     327.841 204.900 455.010  1.00 88.90           O
ATOM    390  CB  ILE A  52     326.719 206.825 452.563  1.00 88.38           C
ATOM    391  CG1 ILE A  52     327.881 207.320 451.677  1.00 75.53           C
ATOM    392  CG2 ILE A  52     326.613 207.656 453.858  1.00 73.42           C
ATOM    393  CD1 ILE A  52     327.630 208.695 451.057  1.00 67.81           C
ATOM    394  N   GLN A  53     329.190 204.738 453.230  1.00 89.63           N
ATOM    395  CA  GLN A  53     330.386 204.482 454.017  1.00 88.74           C
ATOM    396  C   GLN A  53     331.001 205.803 454.474  1.00 88.70           C
ATOM    397  O   GLN A  53     331.406 206.625 453.654  1.00 86.11           O
ATOM    398  CB  GLN A  53     331.368 203.626 453.208  1.00 86.37           C
ATOM    399  CG  GLN A  53     332.479 203.059 454.097  1.00 79.97           C
ATOM    400  CD  GLN A  53     333.462 202.180 453.321  1.00 76.30           C
ATOM    401  OE1 GLN A  53     333.672 202.317 452.129  1.00 69.08           O
ATOM    402  NE2 GLN A  53     334.121 201.256 453.979  1.00 67.09           N
ATOM    403  N   VAL A  54     331.092 205.977 455.786  1.00 89.59           N
ATOM    404  CA  VAL A  54     331.829 207.074 456.407  1.00 89.51           C
ATOM    405  C   VAL A  54     333.274 206.600 456.600  1.00 89.08           C
ATOM    406  O   VAL A  54     333.491 205.555 457.217  1.00 87.04           O
ATOM    407  CB  VAL A  54     331.180 207.493 457.740  1.00 89.08           C
ATOM    408  CG1 VAL A  54     331.896 208.697 458.340  1.00 82.65           C
ATOM    409  CG2 VAL A  54     329.706 207.875 457.541  1.00 82.87           C
ATOM    410  N   PRO A  55     334.278 207.305 456.062  1.00 88.16           N
ATOM    411  CA  PRO A  55     335.668 206.883 456.180  1.00 87.07           C
ATOM    412  C   PRO A  55     336.184 207.051 457.611  1.00 87.16           C
ATOM    413  O   PRO A  55     335.712 207.905 458.355  1.00 83.75           O
ATOM    414  CB  PRO A  55     336.431 207.762 455.187  1.00 84.56           C
ATOM    415  CG  PRO A  55     335.617 209.052 455.166  1.00 83.22           C
ATOM    416  CD  PRO A  55     334.182 208.558 455.330  1.00 86.09           C
ATOM    417  N   ARG A  56     337.214 206.296 457.983  1.00 86.87           N
ATOM    418  CA  ARG A  56     337.919 206.499 459.256  1.00 86.55           C
ATOM    419  C   ARG A  56     338.545 207.891 459.326  1.00 86.37           C
ATOM    420  O   ARG A  56     338.953 208.455 458.306  1.00 82.30           O
ATOM    421  CB  ARG A  56     338.961 205.396 459.485  1.00 84.00           C
ATOM    422  CG  ARG A  56     340.119 205.402 458.465  1.00 78.16           C
ATOM    423  CD  ARG A  56     341.169 204.326 458.759  1.00 77.22           C
ATOM    424  NE  ARG A  56     340.583 202.971 458.755  1.00 72.04           N
ATOM    425  CZ  ARG A  56     340.969 201.920 458.060  1.00 69.25           C
ATOM    426  NH1 ARG A  56     341.995 201.954 457.247  1.00 62.63           N
ATOM    427  NH2 ARG A  56     340.324 200.795 458.179  1.00 63.18           N
ATOM    428  N   GLY A  57     338.657 208.410 460.526  1.00 87.48           N
ATOM    429  CA  GLY A  57     339.254 209.714 460.744  1.00 87.22           C
ATOM    430  C   GLY A  57     339.340 210.091 462.216  1.00 88.10           C
ATOM    431  O   GLY A  57     338.939 209.334 463.098  1.00 85.70           O
ATOM    432  N   SER A  58     339.877 211.271 462.460  1.00 88.35           N
ATOM    433  CA  SER A  58     339.992 211.865 463.786  1.00 87.84           C
ATOM    434  C   SER A  58     339.211 213.172 463.870  1.00 87.88           C
ATOM    435  O   SER A  58     339.078 213.908 462.889  1.00 84.86           O
ATOM    436  CB  SER A  58     341.462 212.070 464.166  1.00 85.54           C
ATOM    437  OG  SER A  58     342.116 212.927 463.260  1.00 72.62           O
ATOM    438  N   ILE A  59     338.682 213.454 465.053  1.00 89.12           N
ATOM    439  CA  ILE A  59     337.917 214.664 465.345  1.00 89.45           C
ATOM    440  C   ILE A  59     338.099 215.030 466.820  1.00 89.73           C
ATOM    441  O   ILE A  59     338.422 214.177 467.645  1.00 87.64           O
ATOM    442  CB  ILE A  59     336.433 214.449 464.952  1.00 87.77           C
ATOM    443  CG1 ILE A  59     335.690 215.794 464.890  1.00 77.85           C
ATOM    444  CG2 ILE A  59     335.704 213.468 465.891  1.00 74.38           C
ATOM    445  CD1 ILE A  59     334.286 215.690 464.294  1.00 73.28           C
ATOM    446  N   VAL A  60     337.889 216.293 467.163  1.00 89.31           N
ATOM    447  CA  VAL A  60     337.743 216.709 468.560  1.00 89.17           C
ATOM    448  C   VAL A  60     336.270 216.641 468.933  1.00 88.90           C
ATOM    449  O   VAL A  60     335.473 217.465 468.475  1.00 86.72           O
ATOM    450  CB  VAL A  60     338.331 218.107 468.820  1.00 87.81           C
ATOM    451  CG1 VAL A  60     338.225 218.474 470.303  1.00 79.83           C
ATOM    452  CG2 VAL A  60     339.815 218.162 468.431  1.00 80.18           C
ATOM    453  N   LEU A  61     335.921 215.665 469.750  1.00 88.42           N
ATOM    454  CA  LEU A  61     334.573 215.449 470.260  1.00 88.39           C
ATOM    455  C   LEU A  61     334.222 216.517 471.303  1.00 88.23           C
ATOM    456  O   LEU A  61     335.069 216.901 472.110  1.00 85.16           O
ATOM    457  CB  LEU A  61     334.519 214.028 470.854  1.00 86.79           C
ATOM    458  CG  LEU A  61     333.107 213.426 470.907  1.00 83.86           C
ATOM    459  CD1 LEU A  61     332.644 213.004 469.514  1.00 76.68           C
ATOM    460  CD2 LEU A  61     333.091 212.174 471.776  1.00 76.86           C
ATOM    461  N   GLY A  62     332.978 216.982 471.307  1.00 86.31           N
ATOM    462  CA  GLY A  62     332.477 217.963 472.261  1.00 85.95           C
ATOM    463  C   GLY A  62     332.853 219.415 471.948  1.00 86.64           C
ATOM    464  O   GLY A  62     333.232 219.768 470.827  1.00 82.28           O
ATOM    465  N   ASN A  63     332.709 220.283 472.951  1.00 85.82           N
ATOM    466  CA  ASN A  63     332.961 221.720 472.847  1.00 85.10           C
ATOM    467  C   ASN A  63     334.164 222.137 473.694  1.00 85.09           C
ATOM    468  O   ASN A  63     334.242 221.832 474.879  1.00 80.13           O
ATOM    469  CB  ASN A  63     331.696 222.501 473.245  1.00 81.50           C
ATOM    470  CG  ASN A  63     330.758 222.752 472.075  1.00 77.74           C
ATOM    471  OD1 ASN A  63     331.163 222.973 470.945  1.00 67.93           O
ATOM    472  ND2 ASN A  63     329.471 222.793 472.325  1.00 69.32           N
ATOM    473  N   LYS A  64     335.073 222.896 473.091  1.00 83.32           N
ATOM    474  CA  LYS A  64     336.249 223.441 473.784  1.00 82.50           C
ATOM    475  C   LYS A  64     335.929 224.637 474.679  1.00 82.79           C
ATOM    476  O   LYS A  64     336.698 224.949 475.576  1.00 77.74           O
ATOM    477  CB  LYS A  64     337.318 223.850 472.760  1.00 79.58           C
ATOM    478  CG  LYS A  64     337.919 222.641 472.041  1.00 72.72           C
ATOM    479  CD  LYS A  64     339.050 223.087 471.115  1.00 69.30           C
ATOM    480  CE  LYS A  64     339.677 221.854 470.468  1.00 60.91           C
ATOM    481  NZ  LYS A  64     340.827 222.198 469.603  1.00 54.60           N
ATOM    482  N   GLU A  65     334.836 225.325 474.404  1.00 83.56           N
ATOM    483  CA  GLU A  65     334.396 226.510 475.132  1.00 82.61           C
ATOM    484  C   GLU A  65     333.269 226.143 476.099  1.00 82.86           C
ATOM    485  O   GLU A  65     332.355 225.396 475.746  1.00 78.16           O
ATOM    486  CB  GLU A  65     333.961 227.607 474.147  1.00 79.32           C
ATOM    487  CG  GLU A  65     335.137 228.120 473.295  1.00 70.35           C
ATOM    488  CD  GLU A  65     334.748 229.191 472.266  1.00 65.05           C
ATOM    489  OE1 GLU A  65     335.671 229.672 471.563  1.00 57.07           O
ATOM    490  OE2 GLU A  65     333.546 229.519 472.140  1.00 57.38           O
ATOM    491  N   ALA A  66     333.340 226.671 477.308  1.00 80.40           N
ATOM    492  CA  ALA A  66     332.266 226.532 478.275  1.00 79.89           C
ATOM    493  C   ALA A  66     331.067 227.393 477.865  1.00 80.81           C
ATOM    494  O   ALA A  66     331.229 228.533 477.429  1.00 76.49           O
ATOM    495  CB  ALA A  66     332.787 226.912 479.666  1.00 76.49           C
ATOM    496  N   ASP A  67     329.868 226.862 478.052  1.00 79.29           N
ATOM    497  CA  ASP A  67     328.631 227.613 477.857  1.00 78.50           C
ATOM    498  C   ASP A  67     328.174 228.181 479.205  1.00 79.57           C
ATOM    499  O   ASP A  67     327.482 227.528 479.983  1.00 75.09           O
ATOM    500  CB  ASP A  67     327.586 226.727 477.172  1.00 74.95           C
ATOM    501  CG  ASP A  67     326.349 227.506 476.728  1.00 70.58           C
ATOM    502  OD1 ASP A  67     326.102 228.628 477.242  1.00 63.85           O
ATOM    503  OD2 ASP A  67     325.625 226.972 475.856  1.00 65.60           O
ATOM    504  N   SER A  68     328.586 229.407 479.477  1.00 78.56           N
ATOM    505  CA  SER A  68     328.303 230.054 480.757  1.00 78.16           C
ATOM    506  C   SER A  68     326.817 230.309 480.994  1.00 79.46           C
ATOM    507  O   SER A  68     326.367 230.232 482.132  1.00 75.24           O
ATOM    508  CB  SER A  68     329.080 231.371 480.857  1.00 74.37           C
ATOM    509  OG  SER A  68     328.794 232.220 479.766  1.00 66.52           O
ATOM    510  N   LEU A  69     326.044 230.575 479.943  1.00 79.23           N
ATOM    511  CA  LEU A  69     324.602 230.818 480.060  1.00 79.18           C
ATOM    512  C   LEU A  69     323.848 229.554 480.464  1.00 80.72           C
ATOM    513  O   LEU A  69     322.934 229.611 481.278  1.00 77.52           O
ATOM    514  CB  LEU A  69     324.056 231.345 478.723  1.00 76.47           C
ATOM    515  CG  LEU A  69     324.470 232.784 478.381  1.00 70.84           C
ATOM    516  CD1 LEU A  69     324.041 233.107 476.954  1.00 65.25           C
ATOM    517  CD2 LEU A  69     323.808 233.803 479.313  1.00 64.29           C
ATOM    518  N   TRP A  70     324.256 228.419 479.912  1.00 80.81           N
ATOM    519  CA  TRP A  70     323.655 227.119 480.203  1.00 80.74           C
ATOM    520  C   TRP A  70     324.322 226.406 481.388  1.00 80.79           C
ATOM    521  O   TRP A  70     323.865 225.342 481.797  1.00 76.77           O
ATOM    522  CB  TRP A  70     323.663 226.272 478.932  1.00 79.68           C
ATOM    523  CG  TRP A  70     322.723 226.759 477.868  1.00 81.23           C
ATOM    524  CD1 TRP A  70     322.942 227.767 477.003  1.00 73.66           C
ATOM    525  CD2 TRP A  70     321.369 226.279 477.587  1.00 79.36           C
ATOM    526  NE1 TRP A  70     321.821 227.952 476.195  1.00 75.47           N
ATOM    527  CE2 TRP A  70     320.835 227.053 476.528  1.00 78.77           C
ATOM    528  CE3 TRP A  70     320.557 225.262 478.138  1.00 78.14           C
ATOM    529  CZ2 TRP A  70     319.534 226.840 476.028  1.00 77.81           C
ATOM    530  CZ3 TRP A  70     319.268 225.045 477.637  1.00 72.70           C
ATOM    531  CH2 TRP A  70     318.762 225.828 476.597  1.00 73.92           C
ATOM    532  N   GLY A  71     325.379 226.991 481.946  1.00 78.55           N
ATOM    533  CA  GLY A  71     326.108 226.423 483.078  1.00 77.63           C
ATOM    534  C   GLY A  71     326.852 225.131 482.752  1.00 79.59           C
ATOM    535  O   GLY A  71     327.056 224.310 483.637  1.00 75.73           O
ATOM    536  N   ILE A  72     327.228 224.937 481.498  1.00 78.30           N
ATOM    537  CA  ILE A  72     327.898 223.721 481.032  1.00 78.56           C
ATOM    538  C   ILE A  72     329.401 223.988 480.947  1.00 79.31           C
ATOM    539  O   ILE A  72     329.817 224.910 480.236  1.00 76.48           O
ATOM    540  CB  ILE A  72     327.302 223.231 479.697  1.00 75.43           C
ATOM    541  CG1 ILE A  72     325.793 222.939 479.884  1.00 70.91           C
ATOM    542  CG2 ILE A  72     328.027 221.969 479.204  1.00 68.69           C
ATOM    543  CD1 ILE A  72     325.065 222.543 478.609  1.00 64.09           C
ATOM    544  N   PRO A  73     330.233 223.197 481.633  1.00 79.50           N
ATOM    545  CA  PRO A  73     331.680 223.336 481.539  1.00 78.90           C
ATOM    546  C   PRO A  73     332.185 222.978 480.137  1.00 80.02           C
ATOM    547  O   PRO A  73     331.534 222.256 479.381  1.00 77.30           O
ATOM    548  CB  PRO A  73     332.241 222.404 482.618  1.00 75.99           C
ATOM    549  CG  PRO A  73     331.186 221.307 482.724  1.00 74.73           C
ATOM    550  CD  PRO A  73     329.881 222.063 482.485  1.00 77.90           C
ATOM    551  N   ALA A  74     333.373 223.460 479.807  1.00 80.16           N
ATOM    552  CA  ALA A  74     334.047 223.032 478.596  1.00 79.61           C
ATOM    553  C   ALA A  74     334.414 221.549 478.702  1.00 81.05           C
ATOM    554  O   ALA A  74     335.117 221.137 479.622  1.00 76.97           O
ATOM    555  CB  ALA A  74     335.284 223.905 478.367  1.00 75.76           C
ATOM    556  N   GLU A  75     333.963 220.765 477.739  1.00 81.29           N
ATOM    557  CA  GLU A  75     334.281 219.350 477.641  1.00 81.44           C
ATOM    558  C   GLU A  75     334.606 219.021 476.188  1.00 82.85           C
ATOM    559  O   GLU A  75     333.789 219.214 475.289  1.00 79.61           O
ATOM    560  CB  GLU A  75     333.120 218.505 478.186  1.00 78.12           C
ATOM    561  CG  GLU A  75     333.512 217.028 478.280  1.00 70.49           C
ATOM    562  CD  GLU A  75     332.371 216.088 478.682  1.00 66.91           C
ATOM    563  OE1 GLU A  75     332.680 214.911 478.961  1.00 60.31           O
ATOM    564  OE2 GLU A  75     331.190 216.497 478.656  1.00 61.31           O
ATOM    565  N   SER A  76     335.825 218.557 475.948  1.00 85.18           N
ATOM    566  CA  SER A  76     336.245 218.128 474.622  1.00 85.40           C
ATOM    567  C   SER A  76     337.299 217.040 474.720  1.00 86.11           C
ATOM    568  O   SER A  76     338.171 217.097 475.591  1.00 82.85           O
ATOM    569  CB  SER A  76     336.804 219.303 473.812  1.00 82.87           C
ATOM    570  OG  SER A  76     338.025 219.773 474.342  1.00 75.19           O
ATOM    571  N   ARG A  77     337.269 216.111 473.772  1.00 85.57           N
ATOM    572  CA  ARG A  77     338.283 215.063 473.672  1.00 86.54           C
ATOM    573  C   ARG A  77     338.629 214.783 472.213  1.00 87.42           C
ATOM    574  O   ARG A  77     337.730 214.460 471.444  1.00 85.06           O
ATOM    575  CB  ARG A  77     337.781 213.816 474.403  1.00 84.52           C
ATOM    576  CG  ARG A  77     338.880 212.761 474.511  1.00 82.05           C
ATOM    577  CD  ARG A  77     338.434 211.622 475.418  1.00 79.34           C
ATOM    578  NE  ARG A  77     339.558 210.698 475.666  1.00 79.08           N
ATOM    579  CZ  ARG A  77     339.600 209.764 476.597  1.00 77.20           C
ATOM    580  NH1 ARG A  77     338.586 209.538 477.381  1.00 70.84           N
ATOM    581  NH2 ARG A  77     340.669 209.043 476.754  1.00 74.14           N
ATOM    582  N   PRO A  78     339.909 214.860 471.829  1.00 87.00           N
ATOM    583  CA  PRO A  78     340.360 214.353 470.544  1.00 86.77           C
ATOM    584  C   PRO A  78     340.224 212.830 470.502  1.00 87.25           C
ATOM    585  O   PRO A  78     340.684 212.139 471.407  1.00 84.91           O
ATOM    586  CB  PRO A  78     341.815 214.805 470.397  1.00 85.04           C
ATOM    587  CG  PRO A  78     341.986 215.890 471.452  1.00 82.59           C
ATOM    588  CD  PRO A  78     341.004 215.477 472.535  1.00 85.37           C
ATOM    589  N   ILE A  79     339.585 212.315 469.457  1.00 88.96           N
ATOM    590  CA  ILE A  79     339.303 210.890 469.266  1.00 88.99           C
ATOM    591  C   ILE A  79     339.541 210.471 467.813  1.00 88.98           C
ATOM    592  O   ILE A  79     339.595 211.317 466.919  1.00 86.98           O
ATOM    593  CB  ILE A  79     337.876 210.538 469.740  1.00 88.24           C
ATOM    594  CG1 ILE A  79     336.730 211.251 468.982  1.00 81.48           C
ATOM    595  CG2 ILE A  79     337.719 210.794 471.244  1.00 78.81           C
ATOM    596  CD1 ILE A  79     336.264 210.536 467.717  1.00 76.49           C
ATOM    597  N   SER A  80     339.642 209.177 467.585  1.00 89.03           N
ATOM    598  CA  SER A  80     339.604 208.583 466.253  1.00 88.98           C
ATOM    599  C   SER A  80     338.538 207.489 466.182  1.00 89.19           C
ATOM    600  O   SER A  80     338.338 206.741 467.135  1.00 87.26           O
ATOM    601  CB  SER A  80     340.971 208.022 465.860  1.00 87.78           C
ATOM    602  OG  SER A  80     341.938 209.053 465.782  1.00 77.64           O
ATOM    603  N   VAL A  81     337.867 207.390 465.027  1.00 89.61           N
ATOM    604  CA  VAL A  81     336.881 206.344 464.736  1.00 89.70           C
ATOM    605  C   VAL A  81     337.278 205.597 463.467  1.00 89.30           C
ATOM    606  O   VAL A  81     337.829 206.192 462.535  1.00 86.94           O
ATOM    607  CB  VAL A  81     335.442 206.892 464.639  1.00 88.85           C
ATOM    608  CG1 VAL A  81     334.955 207.389 465.996  1.00 78.47           C
ATOM    609  CG2 VAL A  81     335.290 208.032 463.628  1.00 78.03           C
ATOM    610  N   ASP A  82     337.004 204.285 463.417  1.00 88.01           N
ATOM    611  CA  ASP A  82     337.186 203.504 462.193  1.00 87.74           C
ATOM    612  C   ASP A  82     336.032 203.739 461.202  1.00 87.95           C
ATOM    613  O   ASP A  82     335.037 204.397 461.515  1.00 84.49           O
ATOM    614  CB  ASP A  82     337.417 202.008 462.506  1.00 85.33           C
ATOM    615  CG  ASP A  82     338.314 201.312 461.464  1.00 82.22           C
ATOM    616  OD1 ASP A  82     338.547 201.871 460.360  1.00 74.75           O
ATOM    617  OD2 ASP A  82     338.865 200.239 461.763  1.00 76.48           O
ATOM    618  N   ALA A  83     336.175 203.221 459.987  1.00 88.23           N
ATOM    619  CA  ALA A  83     335.144 203.321 458.973  1.00 88.06           C
ATOM    620  C   ALA A  83     333.889 202.523 459.364  1.00 88.46           C
ATOM    621  O   ALA A  83     333.968 201.435 459.930  1.00 85.48           O
ATOM    622  CB  ALA A  83     335.720 202.859 457.634  1.00 85.83           C
ATOM    623  N   PHE A  84     332.733 203.056 459.006  1.00 89.93           N
ATOM    624  CA  PHE A  84     331.442 202.425 459.255  1.00 90.66           C
ATOM    625  C   PHE A  84     330.429 202.806 458.178  1.00 90.77           C
ATOM    626  O   PHE A  84     330.590 203.797 457.463  1.00 88.99           O
ATOM    627  CB  PHE A  84     330.942 202.787 460.666  1.00 90.19           C
ATOM    628  CG  PHE A  84     330.717 204.265 460.913  1.00 91.03           C
ATOM    629  CD1 PHE A  84     331.805 205.112 461.217  1.00 86.63           C
ATOM    630  CD2 PHE A  84     329.422 204.806 460.861  1.00 86.75           C
ATOM    631  CE1 PHE A  84     331.599 206.476 461.462  1.00 85.83           C
ATOM    632  CE2 PHE A  84     329.212 206.173 461.107  1.00 86.54           C
ATOM    633  CZ  PHE A  84     330.302 207.009 461.408  1.00 88.98           C
ATOM    634  N   TRP A  85     329.395 201.997 458.048  1.00 91.54           N
ATOM    635  CA  TRP A  85     328.223 202.299 457.237  1.00 91.76           C
ATOM    636  C   TRP A  85     327.179 202.989 458.102  1.00 91.96           C
ATOM    637  O   TRP A  85     326.931 202.553 459.224  1.00 90.00           O
ATOM    638  CB  TRP A  85     327.664 201.012 456.643  1.00 90.54           C
ATOM    639  CG  TRP A  85     328.570 200.340 455.662  1.00 89.75           C
ATOM    640  CD1 TRP A  85     329.447 199.354 455.942  1.00 82.89           C
ATOM    641  CD2 TRP A  85     328.706 200.621 454.235  1.00 85.70           C
ATOM    642  NE1 TRP A  85     330.123 198.999 454.785  1.00 83.16           N
ATOM    643  CE2 TRP A  85     329.695 199.750 453.712  1.00 85.10           C
ATOM    644  CE3 TRP A  85     328.080 201.521 453.348  1.00 83.33           C
ATOM    645  CZ2 TRP A  85     330.064 199.780 452.350  1.00 83.60           C
ATOM    646  CZ3 TRP A  85     328.444 201.547 451.995  1.00 77.52           C
ATOM    647  CH2 TRP A  85     329.427 200.687 451.505  1.00 79.05           C
ATOM    648  N   MET A  86     326.534 204.034 457.567  1.00 92.23           N
ATOM    649  CA  MET A  86     325.454 204.747 458.240  1.00 92.72           C
ATOM    650  C   MET A  86     324.309 205.007 457.262  1.00 92.74           C
ATOM    651  O   MET A  86     324.552 205.293 456.086  1.00 90.94           O
ATOM    652  CB  MET A  86     326.017 206.037 458.856  1.00 91.81           C
ATOM    653  CG  MET A  86     325.020 206.766 459.758  1.00 89.30           C
ATOM    654  SD  MET A  86     325.816 208.078 460.729  1.00 87.23           S
ATOM    655  CE  MET A  86     324.438 208.598 461.759  1.00 80.38           C
ATOM    656  N   ASP A  87     323.071 204.903 457.731  1.00 92.05           N
ATOM    657  CA  ASP A  87     321.905 205.233 456.910  1.00 92.18           C
ATOM    658  C   ASP A  87     321.977 206.693 456.452  1.00 92.10           C
ATOM    659  O   ASP A  87     322.262 207.594 457.240  1.00 89.82           O
ATOM    660  CB  ASP A  87     320.598 204.962 457.675  1.00 91.09           C
ATOM    661  CG  ASP A  87     320.201 203.489 457.701  1.00 89.25           C
ATOM    662  OD1 ASP A  87     320.269 202.817 456.646  1.00 81.26           O
ATOM    663  OD2 ASP A  87     319.766 202.992 458.755  1.00 82.84           O
ATOM    664  N   ARG A  88     321.702 206.933 455.166  1.00 91.63           N
ATOM    665  CA  ARG A  88     321.757 208.286 454.590  1.00 91.35           C
ATOM    666  C   ARG A  88     320.688 209.215 455.154  1.00 91.17           C
ATOM    667  O   ARG A  88     320.866 210.426 455.126  1.00 87.90           O
ATOM    668  CB  ARG A  88     321.607 208.217 453.068  1.00 89.52           C
ATOM    669  CG  ARG A  88     322.800 207.516 452.403  1.00 83.26           C
ATOM    670  CD  ARG A  88     322.654 207.529 450.881  1.00 80.21           C
ATOM    671  NE  ARG A  88     322.817 208.894 450.344  1.00 73.52           N
ATOM    672  CZ  ARG A  88     322.660 209.265 449.076  1.00 67.96           C
ATOM    673  NH1 ARG A  88     322.332 208.413 448.146  1.00 61.52           N
ATOM    674  NH2 ARG A  88     322.839 210.507 448.734  1.00 60.08           N
ATOM    675  N   THR A  89     319.580 208.640 455.610  1.00 91.56           N
ATOM    676  CA  THR A  89     318.447 209.333 456.219  1.00 91.56           C
ATOM    677  C   THR A  89     318.078 208.655 457.535  1.00 91.86           C
ATOM    678  O   THR A  89     318.500 207.527 457.804  1.00 89.20           O
ATOM    679  CB  THR A  89     317.232 209.338 455.277  1.00 89.79           C
ATOM    680  OG1 THR A  89     316.776 208.030 455.019  1.00 78.90           O
ATOM    681  CG2 THR A  89     317.536 209.982 453.924  1.00 77.90           C
ATOM    682  N   GLU A  90     317.267 209.311 458.333  1.00 91.45           N
ATOM    683  CA  GLU A  90     316.582 208.669 459.442  1.00 91.25           C
ATOM    684  C   GLU A  90     315.707 207.506 458.952  1.00 91.75           C
ATOM    685  O   GLU A  90     315.314 207.442 457.782  1.00 89.64           O
ATOM    686  CB  GLU A  90     315.724 209.693 460.208  1.00 89.18           C
ATOM    687  CG  GLU A  90     316.454 210.991 460.602  1.00 83.10           C
ATOM    688  CD  GLU A  90     316.119 212.146 459.643  1.00 82.23           C
ATOM    689  OE1 GLU A  90     315.704 213.217 460.123  1.00 72.46           O
ATOM    690  OE2 GLU A  90     316.232 211.958 458.405  1.00 75.30           O
ATOM    691  N   ILE A  91     315.388 206.577 459.844  1.00 92.46           N
ATOM    692  CA  ILE A  91     314.441 205.507 459.522  1.00 92.93           C
ATOM    693  C   ILE A  91     313.046 206.117 459.358  1.00 92.84           C
ATOM    694  O   ILE A  91     312.543 206.790 460.257  1.00 91.42           O
ATOM    695  CB  ILE A  91     314.478 204.389 460.575  1.00 92.72           C
ATOM    696  CG1 ILE A  91     315.875 203.742 460.695  1.00 88.71           C
ATOM    697  CG2 ILE A  91     313.430 203.309 460.281  1.00 88.99           C
ATOM    698  CD1 ILE A  91     316.442 203.140 459.392  1.00 82.30           C
ATOM    699  N   THR A  92     312.413 205.870 458.210  1.00 93.10           N
ATOM    700  CA  THR A  92     311.090 206.405 457.884  1.00 93.26           C
ATOM    701  C   THR A  92     309.965 205.520 458.419  1.00 93.42           C
ATOM    702  O   THR A  92     310.150 204.329 458.676  1.00 91.62           O
ATOM    703  CB  THR A  92     310.917 206.605 456.373  1.00 92.11           C
ATOM    704  OG1 THR A  92     310.986 205.376 455.695  1.00 82.02           O
ATOM    705  CG2 THR A  92     311.972 207.534 455.775  1.00 81.07           C
ATOM    706  N   ASN A  93     308.765 206.081 458.502  1.00 93.01           N
ATOM    707  CA  ASN A  93     307.557 205.322 458.824  1.00 93.07           C
ATOM    708  C   ASN A  93     307.354 204.135 457.866  1.00 93.29           C
ATOM    709  O   ASN A  93     307.013 203.047 458.317  1.00 91.41           O
ATOM    710  CB  ASN A  93     306.342 206.262 458.777  1.00 92.40           C
ATOM    711  CG  ASN A  93     306.272 207.221 459.957  1.00 91.94           C
ATOM    712  OD1 ASN A  93     306.682 206.925 461.057  1.00 82.38           O
ATOM    713  ND2 ASN A  93     305.695 208.385 459.749  1.00 82.68           N
ATOM    714  N   ALA A  94     307.609 204.307 456.570  1.00 92.94           N
ATOM    715  CA  ALA A  94     307.494 203.228 455.591  1.00 92.81           C
ATOM    716  C   ALA A  94     308.521 202.107 455.826  1.00 93.02           C
ATOM    717  O   ALA A  94     308.171 200.929 455.773  1.00 91.10           O
ATOM    718  CB  ALA A  94     307.632 203.818 454.184  1.00 91.67           C
ATOM    719  N   GLN A  95     309.770 202.463 456.137  1.00 93.05           N
ATOM    720  CA  GLN A  95     310.824 201.493 456.467  1.00 92.74           C
ATOM    721  C   GLN A  95     310.506 200.745 457.767  1.00 93.06           C
ATOM    722  O   GLN A  95     310.605 199.520 457.816  1.00 91.45           O
ATOM    723  CB  GLN A  95     312.170 202.222 456.600  1.00 91.91           C
ATOM    724  CG  GLN A  95     312.742 202.664 455.247  1.00 90.11           C
ATOM    725  CD  GLN A  95     313.941 203.606 455.401  1.00 89.45           C
ATOM    726  OE1 GLN A  95     314.097 204.311 456.380  1.00 83.23           O
ATOM    727  NE2 GLN A  95     314.820 203.663 454.425  1.00 81.16           N
ATOM    728  N   TYR A  96     310.068 201.463 458.791  1.00 93.26           N
ATOM    729  CA  TYR A  96     309.682 200.847 460.054  1.00 93.60           C
ATOM    730  C   TYR A  96     308.438 199.956 459.900  1.00 93.74           C
ATOM    731  O   TYR A  96     308.372 198.874 460.473  1.00 92.44           O
ATOM    732  CB  TYR A  96     309.480 201.940 461.109  1.00 93.54           C
ATOM    733  CG  TYR A  96     309.450 201.357 462.500  1.00 93.81           C
ATOM    734  CD1 TYR A  96     308.235 201.022 463.112  1.00 87.79           C
ATOM    735  CD2 TYR A  96     310.662 201.057 463.156  1.00 88.19           C
ATOM    736  CE1 TYR A  96     308.222 200.387 464.363  1.00 87.66           C
ATOM    737  CE2 TYR A  96     310.662 200.424 464.407  1.00 87.68           C
ATOM    738  CZ  TYR A  96     309.437 200.080 465.000  1.00 91.66           C
ATOM    739  OH  TYR A  96     309.430 199.427 466.197  1.00 90.74           O
ATOM    740  N   ARG A  97     307.479 200.360 459.053  1.00 93.15           N
ATOM    741  CA  ARG A  97     306.283 199.568 458.753  1.00 92.63           C
ATOM    742  C   ARG A  97     306.603 198.235 458.070  1.00 92.68           C
ATOM    743  O   ARG A  97     305.882 197.272 458.292  1.00 90.59           O
ATOM    744  CB  ARG A  97     305.312 200.419 457.933  1.00 91.23           C
ATOM    745  CG  ARG A  97     303.867 199.943 458.085  1.00 85.84           C
ATOM    746  CD  ARG A  97     302.901 200.751 457.212  1.00 86.15           C
ATOM    747  NE  ARG A  97     302.995 202.205 457.446  1.00 82.24           N
ATOM    748  CZ  ARG A  97     303.117 203.157 456.524  1.00 81.47           C
ATOM    749  NH1 ARG A  97     303.108 202.911 455.245  1.00 70.83           N
ATOM    750  NH2 ARG A  97     303.250 204.390 456.871  1.00 74.82           N
ATOM    751  N   GLN A  98     307.702 198.150 457.309  1.00 93.19           N
ATOM    752  CA  GLN A  98     308.181 196.870 456.772  1.00 92.87           C
ATOM    753  C   GLN A  98     308.500 195.877 457.898  1.00 92.95           C
ATOM    754  O   GLN A  98     308.143 194.703 457.795  1.00 91.16           O
ATOM    755  CB  GLN A  98     309.411 197.111 455.879  1.00 91.94           C
ATOM    756  CG  GLN A  98     309.917 195.828 455.203  1.00 89.13           C
ATOM    757  CD  GLN A  98     311.164 196.040 454.338  1.00 88.08           C
ATOM    758  OE1 GLN A  98     311.632 197.136 454.095  1.00 82.78           O
ATOM    759  NE2 GLN A  98     311.748 194.972 453.838  1.00 79.86           N
ATOM    760  N   PHE A  99     309.113 196.352 458.985  1.00 93.15           N
ATOM    761  CA  PHE A  99     309.365 195.527 460.170  1.00 93.28           C
ATOM    762  C   PHE A  99     308.067 195.134 460.877  1.00 93.52           C
ATOM    763  O   PHE A  99     307.851 193.954 461.141  1.00 91.94           O
ATOM    764  CB  PHE A  99     310.319 196.273 461.114  1.00 92.60           C
ATOM    765  CG  PHE A  99     310.551 195.617 462.459  1.00 93.40           C
ATOM    766  CD1 PHE A  99     310.639 196.411 463.619  1.00 87.14           C
ATOM    767  CD2 PHE A  99     310.721 194.226 462.569  1.00 87.77           C
ATOM    768  CE1 PHE A  99     310.905 195.817 464.861  1.00 87.27           C
ATOM    769  CE2 PHE A  99     310.984 193.627 463.817  1.00 87.27           C
ATOM    770  CZ  PHE A  99     311.080 194.426 464.957  1.00 91.03           C
ATOM    771  N   VAL A 100     307.160 196.077 461.108  1.00 93.40           N
ATOM    772  CA  VAL A 100     305.854 195.801 461.730  1.00 93.19           C
ATOM    773  C   VAL A 100     305.071 194.764 460.918  1.00 92.98           C
ATOM    774  O   VAL A 100     304.497 193.841 461.487  1.00 91.61           O
ATOM    775  CB  VAL A 100     305.038 197.097 461.898  1.00 92.55           C
ATOM    776  CG1 VAL A 100     303.651 196.837 462.494  1.00 85.48           C
ATOM    777  CG2 VAL A 100     305.746 198.085 462.832  1.00 85.36           C
ATOM    778  N   TYR A 101     305.081 194.866 459.588  1.00 92.46           N
ATOM    779  CA  TYR A 101     304.411 193.901 458.720  1.00 91.83           C
ATOM    780  C   TYR A 101     305.108 192.539 458.702  1.00 91.68           C
ATOM    781  O   TYR A 101     304.424 191.521 458.655  1.00 89.19           O
ATOM    782  CB  TYR A 101     304.269 194.477 457.314  1.00 90.98           C
ATOM    783  CG  TYR A 101     303.271 195.609 457.148  1.00 90.17           C
ATOM    784  CD1 TYR A 101     302.403 196.018 458.189  1.00 83.56           C
ATOM    785  CD2 TYR A 101     303.174 196.255 455.898  1.00 84.32           C
ATOM    786  CE1 TYR A 101     301.465 197.040 457.989  1.00 82.89           C
ATOM    787  CE2 TYR A 101     302.238 197.276 455.688  1.00 83.28           C
ATOM    788  CZ  TYR A 101     301.383 197.667 456.735  1.00 85.86           C
ATOM    789  OH  TYR A 101     300.462 198.660 456.534  1.00 84.04           O
ATOM    790  N   TYR A 102     306.429 192.495 458.805  1.00 91.96           N
ATOM    791  CA  TYR A 102     307.144 191.230 458.974  1.00 91.58           C
ATOM    792  C   TYR A 102     306.705 190.515 460.258  1.00 91.45           C
ATOM    793  O   TYR A 102     306.386 189.329 460.217  1.00 89.83           O
ATOM    794  CB  TYR A 102     308.653 191.492 458.972  1.00 91.01           C
ATOM    795  CG  TYR A 102     309.485 190.251 459.208  1.00 90.34           C
ATOM    796  CD1 TYR A 102     309.749 189.804 460.520  1.00 83.71           C
ATOM    797  CD2 TYR A 102     309.987 189.520 458.116  1.00 84.00           C
ATOM    798  CE1 TYR A 102     310.508 188.642 460.738  1.00 82.31           C
ATOM    799  CE2 TYR A 102     310.749 188.361 458.323  1.00 82.61           C
ATOM    800  CZ  TYR A 102     311.009 187.926 459.639  1.00 85.41           C
ATOM    801  OH  TYR A 102     311.764 186.792 459.845  1.00 84.46           O
ATOM    802  N   VAL A 103     306.630 191.235 461.377  1.00 92.08           N
ATOM    803  CA  VAL A 103     306.171 190.668 462.652  1.00 91.70           C
ATOM    804  C   VAL A 103     304.708 190.238 462.562  1.00 91.41           C
ATOM    805  O   VAL A 103     304.393 189.109 462.931  1.00 90.19           O
ATOM    806  CB  VAL A 103     306.408 191.652 463.810  1.00 91.47           C
ATOM    807  CG1 VAL A 103     305.847 191.119 465.133  1.00 84.93           C
ATOM    808  CG2 VAL A 103     307.912 191.873 464.001  1.00 84.89           C
ATOM    809  N   ARG A 104     303.817 191.072 461.997  1.00 91.01           N
ATOM    810  CA  ARG A 104     302.418 190.703 461.729  1.00 90.58           C
ATOM    811  C   ARG A 104     302.324 189.394 460.955  1.00 90.45           C
ATOM    812  O   ARG A 104     301.611 188.485 461.363  1.00 88.79           O
ATOM    813  CB  ARG A 104     301.737 191.833 460.940  1.00 89.46           C
ATOM    814  CG  ARG A 104     300.254 191.536 460.619  1.00 86.50           C
ATOM    815  CD  ARG A 104     299.728 192.426 459.491  1.00 85.34           C
ATOM    816  NE  ARG A 104     300.348 192.072 458.210  1.00 81.30           N
ATOM    817  CZ  ARG A 104     300.337 192.778 457.091  1.00 79.74           C
ATOM    818  NH1 ARG A 104     299.689 193.912 456.989  1.00 71.46           N
ATOM    819  NH2 ARG A 104     300.986 192.340 456.057  1.00 74.73           N
ATOM    820  N   ASP A 105     303.058 189.293 459.852  1.00 90.19           N
ATOM    821  CA  ASP A 105     303.004 188.126 458.982  1.00 89.21           C
ATOM    822  C   ASP A 105     303.585 186.885 459.669  1.00 89.03           C
ATOM    823  O   ASP A 105     303.075 185.787 459.467  1.00 86.34           O
ATOM    824  CB  ASP A 105     303.722 188.428 457.654  1.00 87.95           C
ATOM    825  CG  ASP A 105     303.021 189.479 456.775  1.00 84.57           C
ATOM    826  OD1 ASP A 105     301.879 189.890 457.073  1.00 77.83           O
ATOM    827  OD2 ASP A 105     303.614 189.884 455.752  1.00 78.70           O
ATOM    828  N   SER A 106     304.597 187.040 460.526  1.00 89.36           N
ATOM    829  CA  SER A 106     305.118 185.933 461.332  1.00 88.44           C
ATOM    830  C   SER A 106     304.086 185.405 462.331  1.00 88.40           C
ATOM    831  O   SER A 106     303.886 184.195 462.414  1.00 85.82           O
ATOM    832  CB  SER A 106     306.425 186.319 462.034  1.00 86.91           C
ATOM    833  OG  SER A 106     306.227 187.139 463.164  1.00 74.84           O
ATOM    834  N   ILE A 107     303.367 186.295 463.002  1.00 88.63           N
ATOM    835  CA  ILE A 107     302.309 185.924 463.950  1.00 88.16           C
ATOM    836  C   ILE A 107     301.139 185.256 463.221  1.00 88.19           C
ATOM    837  O   ILE A 107     300.625 184.239 463.684  1.00 86.10           O
ATOM    838  CB  ILE A 107     301.848 187.160 464.753  1.00 87.74           C
ATOM    839  CG1 ILE A 107     303.000 187.682 465.646  1.00 83.86           C
ATOM    840  CG2 ILE A 107     300.628 186.833 465.632  1.00 82.96           C
ATOM    841  CD1 ILE A 107     302.748 189.087 466.194  1.00 77.03           C
ATOM    842  N   ILE A 108     300.732 185.782 462.056  1.00 88.00           N
ATOM    843  CA  ILE A 108     299.686 185.167 461.234  1.00 87.63           C
ATOM    844  C   ILE A 108     300.106 183.758 460.808  1.00 87.53           C
ATOM    845  O   ILE A 108     299.325 182.824 460.955  1.00 85.68           O
ATOM    846  CB  ILE A 108     299.330 186.051 460.019  1.00 86.96           C
ATOM    847  CG1 ILE A 108     298.617 187.344 460.483  1.00 82.00           C
ATOM    848  CG2 ILE A 108     298.416 185.293 459.036  1.00 81.32           C
ATOM    849  CD1 ILE A 108     298.474 188.398 459.378  1.00 76.66           C
ATOM    850  N   ARG A 109     301.336 183.576 460.328  1.00 87.14           N
ATOM    851  CA  ARG A 109     301.855 182.257 459.933  1.00 86.18           C
ATOM    852  C   ARG A 109     301.921 181.285 461.103  1.00 86.13           C
ATOM    853  O   ARG A 109     301.573 180.125 460.929  1.00 83.23           O
ATOM    854  CB  ARG A 109     303.244 182.403 459.311  1.00 84.94           C
ATOM    855  CG  ARG A 109     303.187 182.989 457.907  1.00 81.18           C
ATOM    856  CD  ARG A 109     304.600 183.361 457.457  1.00 78.99           C
ATOM    857  NE  ARG A 109     304.588 184.011 456.139  1.00 76.27           N
ATOM    858  CZ  ARG A 109     304.560 183.396 454.967  1.00 73.37           C
ATOM    859  NH1 ARG A 109     304.606 182.098 454.857  1.00 64.38           N
ATOM    860  NH2 ARG A 109     304.471 184.091 453.881  1.00 69.15           N
ATOM    861  N   GLU A 110     302.325 181.738 462.270  1.00 86.30           N
ATOM    862  CA  GLU A 110     302.334 180.913 463.475  1.00 85.26           C
ATOM    863  C   GLU A 110     300.917 180.445 463.836  1.00 85.48           C
ATOM    864  O   GLU A 110     300.693 179.260 464.064  1.00 82.63           O
ATOM    865  CB  GLU A 110     302.978 181.699 464.628  1.00 84.35           C
ATOM    866  CG  GLU A 110     303.395 180.828 465.828  1.00 75.56           C
ATOM    867  CD  GLU A 110     304.582 179.887 465.536  1.00 70.58           C
ATOM    868  OE1 GLU A 110     304.761 178.905 466.283  1.00 62.62           O
ATOM    869  OE2 GLU A 110     305.321 180.105 464.550  1.00 62.94           O
ATOM    870  N   ARG A 111     299.932 181.348 463.776  1.00 85.30           N
ATOM    871  CA  ARG A 111     298.522 181.023 464.049  1.00 84.42           C
ATOM    872  C   ARG A 111     297.887 180.159 462.956  1.00 84.31           C
ATOM    873  O   ARG A 111     297.070 179.305 463.274  1.00 81.43           O
ATOM    874  CB  ARG A 111     297.718 182.312 464.269  1.00 83.88           C
ATOM    875  CG  ARG A 111     298.110 182.986 465.588  1.00 81.64           C
ATOM    876  CD  ARG A 111     297.323 184.281 465.788  1.00 80.11           C
ATOM    877  NE  ARG A 111     297.762 184.975 467.013  1.00 78.66           N
ATOM    878  CZ  ARG A 111     297.241 186.083 467.518  1.00 75.26           C
ATOM    879  NH1 ARG A 111     296.217 186.675 466.994  1.00 69.74           N
ATOM    880  NH2 ARG A 111     297.756 186.630 468.575  1.00 71.40           N
ATOM    881  N   LEU A 112     298.280 180.332 461.692  1.00 85.22           N
ATOM    882  CA  LEU A 112     297.840 179.451 460.601  1.00 83.94           C
ATOM    883  C   LEU A 112     298.368 178.019 460.753  1.00 83.86           C
ATOM    884  O   LEU A 112     297.710 177.090 460.288  1.00 79.78           O
ATOM    885  CB  LEU A 112     298.288 180.033 459.250  1.00 82.82           C
ATOM    886  CG  LEU A 112     297.481 181.255 458.769  1.00 80.87           C
ATOM    887  CD1 LEU A 112     298.172 181.872 457.560  1.00 74.40           C
ATOM    888  CD2 LEU A 112     296.061 180.887 458.361  1.00 75.52           C
ATOM    889  N   ALA A 113     299.527 177.839 461.377  1.00 83.47           N
ATOM    890  CA  ALA A 113     300.084 176.521 461.680  1.00 81.56           C
ATOM    891  C   ALA A 113     299.528 175.920 462.980  1.00 81.57           C
ATOM    892  O   ALA A 113     299.558 174.703 463.150  1.00 76.44           O
ATOM    893  CB  ALA A 113     301.608 176.643 461.749  1.00 78.93           C
ATOM    894  N   ASP A 114     299.023 176.757 463.879  1.00 81.92           N
ATOM    895  CA  ASP A 114     298.451 176.312 465.146  1.00 80.74           C
ATOM    896  C   ASP A 114     297.100 175.616 464.906  1.00 80.88           C
ATOM    897  O   ASP A 114     296.187 176.214 464.331  1.00 75.79           O
ATOM    898  CB  ASP A 114     298.318 177.517 466.094  1.00 76.58           C
ATOM    899  CG  ASP A 114     297.885 177.157 467.518  1.00 71.29           C
ATOM    900  OD1 ASP A 114     297.354 176.049 467.735  1.00 64.61           O
ATOM    901  OD2 ASP A 114     298.056 178.020 468.400  1.00 64.96           O
ATOM    902  N   PRO A 115     296.920 174.371 465.367  1.00 77.72           N
ATOM    903  CA  PRO A 115     295.654 173.655 465.232  1.00 75.39           C
ATOM    904  C   PRO A 115     294.469 174.335 465.937  1.00 75.39           C
ATOM    905  O   PRO A 115     293.325 174.020 465.616  1.00 69.51           O
ATOM    906  CB  PRO A 115     295.926 172.255 465.791  1.00 72.51           C
ATOM    907  CG  PRO A 115     297.113 172.448 466.735  1.00 71.23           C
ATOM    908  CD  PRO A 115     297.908 173.549 466.044  1.00 73.61           C
ATOM    909  N   ALA A 116     294.704 175.271 466.829  1.00 75.41           N
ATOM    910  CA  ALA A 116     293.643 176.076 467.435  1.00 74.45           C
ATOM    911  C   ALA A 116     293.034 177.124 466.472  1.00 74.89           C
ATOM    912  O   ALA A 116     291.969 177.676 466.761  1.00 69.03           O
ATOM    913  CB  ALA A 116     294.199 176.745 468.696  1.00 71.33           C
ATOM    914  N   TYR A 117     293.685 177.388 465.335  1.00 73.59           N
ATOM    915  CA  TYR A 117     293.245 178.323 464.300  1.00 72.52           C
ATOM    916  C   TYR A 117     293.213 177.643 462.925  1.00 72.58           C
ATOM    917  O   TYR A 117     292.294 176.861 462.646  1.00 64.02           O
ATOM    918  CB  TYR A 117     294.123 179.589 464.325  1.00 67.50           C
ATOM    919  CG  TYR A 117     293.989 180.458 465.556  1.00 65.97           C
ATOM    920  CD1 TYR A 117     292.973 181.424 465.636  1.00 61.35           C
ATOM    921  CD2 TYR A 117     294.890 180.312 466.625  1.00 61.90           C
ATOM    922  CE1 TYR A 117     292.858 182.247 466.761  1.00 57.28           C
ATOM    923  CE2 TYR A 117     294.782 181.126 467.760  1.00 59.22           C
ATOM    924  CZ  TYR A 117     293.766 182.100 467.825  1.00 60.90           C
ATOM    925  OH  TYR A 117     293.664 182.910 468.927  1.00 58.81           O
ATOM    926  N   GLY A 118     294.164 177.915 462.055  1.00 68.69           N
ATOM    927  CA  GLY A 118     294.196 177.401 460.679  1.00 66.68           C
ATOM    928  C   GLY A 118     294.663 175.953 460.537  1.00 69.18           C
ATOM    929  O   GLY A 118     294.450 175.348 459.488  1.00 62.37           O
ATOM    930  N   GLY A 119     295.313 175.407 461.544  1.00 71.23           N
ATOM    931  CA  GLY A 119     295.711 173.993 461.636  1.00 70.32           C
ATOM    932  C   GLY A 119     296.592 173.451 460.507  1.00 73.19           C
ATOM    933  O   GLY A 119     296.652 172.236 460.304  1.00 65.97           O
ATOM    934  N   ASN A 120     297.243 174.303 459.736  1.00 74.46           N
ATOM    935  CA  ASN A 120     297.975 173.888 458.543  1.00 75.26           C
ATOM    936  C   ASN A 120     299.476 173.747 458.834  1.00 76.84           C
ATOM    937  O   ASN A 120     300.225 174.725 458.791  1.00 70.75           O
ATOM    938  CB  ASN A 120     297.650 174.857 457.400  1.00 69.79           C
ATOM    939  CG  ASN A 120     298.164 174.368 456.057  1.00 66.14           C
ATOM    940  OD1 ASN A 120     298.962 173.462 455.917  1.00 60.37           O
ATOM    941  ND2 ASN A 120     297.696 174.980 454.995  1.00 60.37           N
ATOM    942  N   GLU A 121     299.915 172.523 459.058  1.00 75.63           N
ATOM    943  CA  GLU A 121     301.312 172.192 459.381  1.00 75.29           C
ATOM    944  C   GLU A 121     302.322 172.623 458.304  1.00 76.88           C
ATOM    945  O   GLU A 121     303.484 172.862 458.605  1.00 70.16           O
ATOM    946  CB  GLU A 121     301.442 170.678 459.608  1.00 69.30           C
ATOM    947  CG  GLU A 121     300.621 170.176 460.808  1.00 62.88           C
ATOM    948  CD  GLU A 121     300.807 168.680 461.086  1.00 56.61           C
ATOM    949  OE1 GLU A 121     300.360 168.240 462.168  1.00 50.21           O
ATOM    950  OE2 GLU A 121     301.377 167.977 460.221  1.00 50.98           O
ATOM    951  N   GLU A 122     301.897 172.814 457.057  1.00 76.05           N
ATOM    952  CA  GLU A 122     302.781 173.255 455.965  1.00 75.98           C
ATOM    953  C   GLU A 122     303.336 174.683 456.146  1.00 77.70           C
ATOM    954  O   GLU A 122     304.204 175.107 455.375  1.00 71.77           O
ATOM    955  CB  GLU A 122     302.041 173.212 454.627  1.00 71.24           C
ATOM    956  CG  GLU A 122     301.411 171.872 454.226  1.00 66.08           C
ATOM    957  CD  GLU A 122     300.626 172.012 452.911  1.00 60.19           C
ATOM    958  OE1 GLU A 122     300.291 170.980 452.296  1.00 54.42           O
ATOM    959  OE2 GLU A 122     300.334 173.173 452.509  1.00 56.10           O
ATOM    960  N   TYR A 123     302.849 175.446 457.118  1.00 77.42           N
ATOM    961  CA  TYR A 123     303.465 176.728 457.485  1.00 77.79           C
ATOM    962  C   TYR A 123     304.689 176.572 458.392  1.00 78.82           C
ATOM    963  O   TYR A 123     305.410 177.547 458.599  1.00 73.57           O
ATOM    964  CB  TYR A 123     302.428 177.668 458.100  1.00 74.92           C
ATOM    965  CG  TYR A 123     301.450 178.231 457.095  1.00 76.01           C
ATOM    966  CD1 TYR A 123     301.827 179.290 456.251  1.00 69.85           C
ATOM    967  CD2 TYR A 123     300.155 177.697 456.989  1.00 71.65           C
ATOM    968  CE1 TYR A 123     300.923 179.805 455.305  1.00 68.35           C
ATOM    969  CE2 TYR A 123     299.248 178.199 456.047  1.00 70.12           C
ATOM    970  CZ  TYR A 123     299.634 179.251 455.204  1.00 72.89           C
ATOM    971  OH  TYR A 123     298.750 179.727 454.270  1.00 70.99           O
ATOM    972  N   LYS A 124     304.957 175.364 458.902  1.00 78.46           N
ATOM    973  CA  LYS A 124     306.134 175.038 459.708  1.00 78.91           C
ATOM    974  C   LYS A 124     307.018 174.017 459.006  1.00 79.45           C
ATOM    975  O   LYS A 124     306.541 173.042 458.440  1.00 74.50           O
ATOM    976  CB  LYS A 124     305.715 174.556 461.108  1.00 75.19           C
ATOM    977  CG  LYS A 124     305.538 175.744 462.063  1.00 71.89           C
ATOM    978  CD  LYS A 124     305.139 175.302 463.471  1.00 68.83           C
ATOM    979  CE  LYS A 124     305.145 176.551 464.348  1.00 63.24           C
ATOM    980  NZ  LYS A 124     304.578 176.353 465.695  1.00 57.48           N
ATOM    981  N   ILE A 125     308.318 174.238 459.088  1.00 78.76           N
ATOM    982  CA  ILE A 125     309.340 173.274 458.695  1.00 77.85           C
ATOM    983  C   ILE A 125     309.816 172.588 459.973  1.00 78.17           C
ATOM    984  O   ILE A 125     310.372 173.243 460.855  1.00 74.57           O
ATOM    985  CB  ILE A 125     310.482 173.963 457.925  1.00 74.91           C
ATOM    986  CG1 ILE A 125     309.954 174.652 456.649  1.00 70.62           C
ATOM    987  CG2 ILE A 125     311.569 172.939 457.568  1.00 68.97           C
ATOM    988  CD1 ILE A 125     310.968 175.553 455.946  1.00 64.43           C
ATOM    989  N   THR A 126     309.583 171.290 460.072  1.00 79.06           N
ATOM    990  CA  THR A 126     309.971 170.458 461.219  1.00 77.67           C
ATOM    991  C   THR A 126     311.118 169.510 460.900  1.00 78.17           C
ATOM    992  O   THR A 126     311.773 169.008 461.808  1.00 72.35           O
ATOM    993  CB  THR A 126     308.781 169.637 461.734  1.00 74.32           C
ATOM    994  OG1 THR A 126     308.172 168.946 460.662  1.00 68.36           O
ATOM    995  CG2 THR A 126     307.712 170.529 462.357  1.00 65.64           C
ATOM    996  N   GLU A 127     311.384 169.292 459.614  1.00 78.41           N
ATOM    997  CA  GLU A 127     312.452 168.435 459.112  1.00 78.28           C
ATOM    998  C   GLU A 127     313.293 169.182 458.079  1.00 78.07           C
ATOM    999  O   GLU A 127     312.796 170.019 457.322  1.00 73.06           O
ATOM   1000  CB  GLU A 127     311.864 167.150 458.505  1.00 74.01           C
ATOM   1001  CG  GLU A 127     311.102 166.289 459.523  1.00 67.06           C
ATOM   1002  CD  GLU A 127     310.530 165.007 458.923  1.00 62.23           C
ATOM   1003  OE1 GLU A 127     309.895 164.243 459.685  1.00 55.64           O
ATOM   1004  OE2 GLU A 127     310.711 164.772 457.699  1.00 57.99           O
ATOM   1005  N   ASN A 128     314.587 168.881 458.018  1.00 77.52           N
ATOM   1006  CA  ASN A 128     315.450 169.389 456.959  1.00 76.83           C
ATOM   1007  C   ASN A 128     315.249 168.595 455.649  1.00 78.05           C
ATOM   1008  O   ASN A 128     314.489 167.627 455.581  1.00 72.33           O
ATOM   1009  CB  ASN A 128     316.905 169.466 457.474  1.00 71.29           C
ATOM   1010  CG  ASN A 128     317.597 168.122 457.612  1.00 66.82           C
ATOM   1011  OD1 ASN A 128     317.170 167.109 457.103  1.00 58.29           O
ATOM   1012  ND2 ASN A 128     318.739 168.108 458.268  1.00 61.86           N
ATOM   1013  N   LYS A 129     315.970 168.982 454.591  1.00 75.56           N
ATOM   1014  CA  LYS A 129     315.891 168.303 453.282  1.00 75.33           C
ATOM   1015  C   LYS A 129     316.293 166.826 453.299  1.00 76.71           C
ATOM   1016  O   LYS A 129     316.058 166.137 452.315  1.00 70.44           O
ATOM   1017  CB  LYS A 129     316.770 169.034 452.262  1.00 71.01           C
ATOM   1018  CG  LYS A 129     316.225 170.421 451.910  1.00 64.06           C
ATOM   1019  CD  LYS A 129     317.081 171.045 450.813  1.00 59.25           C
ATOM   1020  CE  LYS A 129     316.507 172.413 450.439  1.00 53.02           C
ATOM   1021  NZ  LYS A 129     317.295 173.064 449.374  1.00 46.05           N
ATOM   1022  N   PHE A 130     316.928 166.374 454.357  1.00 77.36           N
ATOM   1023  CA  PHE A 130     317.367 164.994 454.540  1.00 77.81           C
ATOM   1024  C   PHE A 130     316.426 164.194 455.452  1.00 79.29           C
ATOM   1025  O   PHE A 130     316.709 163.036 455.731  1.00 71.66           O
ATOM   1026  CB  PHE A 130     318.811 164.998 455.055  1.00 73.50           C
ATOM   1027  CG  PHE A 130     319.787 165.722 454.149  1.00 71.02           C
ATOM   1028  CD1 PHE A 130     320.160 165.154 452.916  1.00 64.68           C
ATOM   1029  CD2 PHE A 130     320.311 166.971 454.516  1.00 64.42           C
ATOM   1030  CE1 PHE A 130     321.059 165.819 452.072  1.00 57.82           C
ATOM   1031  CE2 PHE A 130     321.211 167.641 453.673  1.00 59.38           C
ATOM   1032  CZ  PHE A 130     321.587 167.063 452.452  1.00 59.53           C
ATOM   1033  N   GLY A 131     315.322 164.789 455.885  1.00 72.13           N
ATOM   1034  CA  GLY A 131     314.369 164.157 456.805  1.00 73.06           C
ATOM   1035  C   GLY A 131     314.828 164.115 458.262  1.00 75.98           C
ATOM   1036  O   GLY A 131     314.231 163.414 459.073  1.00 70.29           O
ATOM   1037  N   GLU A 132     315.879 164.832 458.602  1.00 76.64           N
ATOM   1038  CA  GLU A 132     316.323 164.933 459.990  1.00 77.75           C
ATOM   1039  C   GLU A 132     315.477 165.971 460.741  1.00 78.28           C
ATOM   1040  O   GLU A 132     315.221 167.058 460.208  1.00 72.94           O
ATOM   1041  CB  GLU A 132     317.807 165.305 460.071  1.00 73.75           C
ATOM   1042  CG  GLU A 132     318.740 164.261 459.437  1.00 67.82           C
ATOM   1043  CD  GLU A 132     320.193 164.751 459.335  1.00 61.62           C
ATOM   1044  OE1 GLU A 132     321.088 163.911 459.113  1.00 55.39           O
ATOM   1045  OE2 GLU A 132     320.409 165.992 459.412  1.00 57.68           O
ATOM   1046  N   PRO A 133     315.064 165.681 461.974  1.00 75.22           N
ATOM   1047  CA  PRO A 133     314.292 166.628 462.760  1.00 76.92           C
ATOM   1048  C   PRO A 133     315.130 167.871 463.068  1.00 78.11           C
ATOM   1049  O   PRO A 133     316.246 167.786 463.588  1.00 73.89           O
ATOM   1050  CB  PRO A 133     313.863 165.867 464.017  1.00 73.98           C
ATOM   1051  CG  PRO A 133     314.941 164.793 464.173  1.00 73.27           C
ATOM   1052  CD  PRO A 133     315.334 164.475 462.736  1.00 76.66           C
ATOM   1053  N   VAL A 134     314.573 169.040 462.765  1.00 75.82           N
ATOM   1054  CA  VAL A 134     315.153 170.342 463.086  1.00 76.77           C
ATOM   1055  C   VAL A 134     314.239 171.100 464.043  1.00 78.41           C
ATOM   1056  O   VAL A 134     313.056 170.789 464.191  1.00 74.38           O
ATOM   1057  CB  VAL A 134     315.463 171.175 461.825  1.00 72.30           C
ATOM   1058  CG1 VAL A 134     316.620 170.554 461.051  1.00 63.55           C
ATOM   1059  CG2 VAL A 134     314.270 171.328 460.879  1.00 64.23           C
ATOM   1060  N   THR A 135     314.788 172.115 464.690  1.00 75.16           N
ATOM   1061  CA  THR A 135     313.982 173.037 465.488  1.00 75.15           C
ATOM   1062  C   THR A 135     312.883 173.644 464.617  1.00 76.25           C
ATOM   1063  O   THR A 135     313.197 174.241 463.583  1.00 72.48           O
ATOM   1064  CB  THR A 135     314.819 174.168 466.108  1.00 72.16           C
ATOM   1065  OG1 THR A 135     316.096 174.266 465.524  1.00 65.70           O
ATOM   1066  CG2 THR A 135     315.030 173.928 467.599  1.00 63.05           C
ATOM   1067  N   PRO A 136     311.609 173.504 464.999  1.00 73.77           N
ATOM   1068  CA  PRO A 136     310.497 173.999 464.202  1.00 74.33           C
ATOM   1069  C   PRO A 136     310.632 175.495 463.920  1.00 76.15           C
ATOM   1070  O   PRO A 136     310.835 176.293 464.838  1.00 72.81           O
ATOM   1071  CB  PRO A 136     309.228 173.680 464.998  1.00 71.42           C
ATOM   1072  CG  PRO A 136     309.640 172.497 465.868  1.00 70.65           C
ATOM   1073  CD  PRO A 136     311.113 172.769 466.151  1.00 73.69           C
ATOM   1074  N   HIS A 137     310.506 175.864 462.652  1.00 79.30           N
ATOM   1075  CA  HIS A 137     310.540 177.252 462.212  1.00 79.06           C
ATOM   1076  C   HIS A 137     309.528 177.489 461.089  1.00 80.25           C
ATOM   1077  O   HIS A 137     309.057 176.553 460.448  1.00 75.42           O
ATOM   1078  CB  HIS A 137     311.971 177.648 461.810  1.00 74.46           C
ATOM   1079  CG  HIS A 137     312.536 176.863 460.664  1.00 70.67           C
ATOM   1080  ND1 HIS A 137     313.100 175.612 460.744  1.00 62.96           N
ATOM   1081  CD2 HIS A 137     312.655 177.267 459.357  1.00 61.94           C
ATOM   1082  CE1 HIS A 137     313.544 175.274 459.530  1.00 60.11           C
ATOM   1083  NE2 HIS A 137     313.296 176.255 458.656  1.00 62.79           N
ATOM   1084  N   LEU A 138     309.172 178.759 460.867  1.00 78.87           N
ATOM   1085  CA  LEU A 138     308.150 179.125 459.892  1.00 78.84           C
ATOM   1086  C   LEU A 138     308.653 178.950 458.453  1.00 80.69           C
ATOM   1087  O   LEU A 138     309.741 179.418 458.105  1.00 76.36           O
ATOM   1088  CB  LEU A 138     307.708 180.575 460.135  1.00 74.84           C
ATOM   1089  CG  LEU A 138     306.945 180.784 461.460  1.00 72.61           C
ATOM   1090  CD1 LEU A 138     306.790 182.269 461.736  1.00 66.98           C
ATOM   1091  CD2 LEU A 138     305.557 180.150 461.417  1.00 68.01           C
ATOM   1092  N   ASP A 139     307.824 178.368 457.593  1.00 77.38           N
ATOM   1093  CA  ASP A 139     308.063 178.390 456.155  1.00 77.53           C
ATOM   1094  C   ASP A 139     307.539 179.692 455.543  1.00 78.80           C
ATOM   1095  O   ASP A 139     306.345 179.879 455.295  1.00 72.66           O
ATOM   1096  CB  ASP A 139     307.493 177.149 455.461  1.00 72.03           C
ATOM   1097  CG  ASP A 139     307.894 177.097 453.980  1.00 68.24           C
ATOM   1098  OD1 ASP A 139     308.600 178.026 453.503  1.00 61.42           O
ATOM   1099  OD2 ASP A 139     307.500 176.137 453.297  1.00 62.54           O
ATOM   1100  N   TRP A 140     308.451 180.595 455.243  1.00 80.54           N
ATOM   1101  CA  TRP A 140     308.146 181.868 454.598  1.00 80.21           C
ATOM   1102  C   TRP A 140     307.834 181.746 453.102  1.00 80.96           C
ATOM   1103  O   TRP A 140     307.380 182.717 452.492  1.00 75.31           O
ATOM   1104  CB  TRP A 140     309.301 182.842 454.849  1.00 76.92           C
ATOM   1105  CG  TRP A 140     309.374 183.323 456.268  1.00 77.99           C
ATOM   1106  CD1 TRP A 140     310.005 182.724 457.299  1.00 69.85           C
ATOM   1107  CD2 TRP A 140     308.726 184.513 456.828  1.00 75.02           C
ATOM   1108  NE1 TRP A 140     309.803 183.458 458.469  1.00 69.30           N
ATOM   1109  CE2 TRP A 140     309.018 184.562 458.214  1.00 73.79           C
ATOM   1110  CE3 TRP A 140     307.927 185.536 456.281  1.00 72.02           C
ATOM   1111  CZ2 TRP A 140     308.520 185.587 459.044  1.00 72.61           C
ATOM   1112  CZ3 TRP A 140     307.433 186.559 457.102  1.00 68.03           C
ATOM   1113  CH2 TRP A 140     307.726 186.581 458.470  1.00 69.28           C
ATOM   1114  N   SER A 141     308.068 180.586 452.482  1.00 77.63           N
ATOM   1115  CA  SER A 141     307.811 180.378 451.052  1.00 77.44           C
ATOM   1116  C   SER A 141     306.322 180.275 450.730  1.00 78.68           C
ATOM   1117  O   SER A 141     305.888 180.696 449.653  1.00 73.15           O
ATOM   1118  CB  SER A 141     308.572 179.145 450.553  1.00 73.82           C
ATOM   1119  OG  SER A 141     307.945 177.937 450.922  1.00 68.41           O
ATOM   1120  N   LYS A 142     305.522 179.781 451.668  1.00 79.73           N
ATOM   1121  CA  LYS A 142     304.080 179.658 451.506  1.00 79.41           C
ATOM   1122  C   LYS A 142     303.402 181.023 451.694  1.00 80.67           C
ATOM   1123  O   LYS A 142     303.586 181.660 452.724  1.00 75.50           O
ATOM   1124  CB  LYS A 142     303.561 178.586 452.477  1.00 75.53           C
ATOM   1125  CG  LYS A 142     302.123 178.180 452.142  1.00 69.46           C
ATOM   1126  CD  LYS A 142     301.659 177.042 453.047  1.00 64.83           C
ATOM   1127  CE  LYS A 142     300.240 176.616 452.673  1.00 59.86           C
ATOM   1128  NZ  LYS A 142     299.748 175.531 453.539  1.00 52.99           N
ATOM   1129  N   PRO A 143     302.598 181.496 450.722  1.00 80.05           N
ATOM   1130  CA  PRO A 143     301.918 182.777 450.851  1.00 80.07           C
ATOM   1131  C   PRO A 143     300.780 182.709 451.879  1.00 81.25           C
ATOM   1132  O   PRO A 143     300.097 181.692 451.997  1.00 76.90           O
ATOM   1133  CB  PRO A 143     301.420 183.111 449.444  1.00 75.99           C
ATOM   1134  CG  PRO A 143     301.207 181.734 448.811  1.00 74.57           C
ATOM   1135  CD  PRO A 143     302.304 180.880 449.434  1.00 77.41           C
ATOM   1136  N   ILE A 144     300.533 183.820 452.564  1.00 80.26           N
ATOM   1137  CA  ILE A 144     299.333 183.991 453.390  1.00 80.06           C
ATOM   1138  C   ILE A 144     298.125 184.095 452.445  1.00 80.97           C
ATOM   1139  O   ILE A 144     298.179 184.856 451.472  1.00 76.52           O
ATOM   1140  CB  ILE A 144     299.460 185.226 454.316  1.00 77.04           C
ATOM   1141  CG1 ILE A 144     300.677 185.066 455.265  1.00 72.26           C
ATOM   1142  CG2 ILE A 144     298.177 185.420 455.145  1.00 69.41           C
ATOM   1143  CD1 ILE A 144     301.002 186.316 456.083  1.00 66.53           C
ATOM   1144  N   PRO A 145     297.030 183.351 452.673  1.00 79.94           N
ATOM   1145  CA  PRO A 145     295.850 183.405 451.823  1.00 78.98           C
ATOM   1146  C   PRO A 145     295.221 184.803 451.849  1.00 80.21           C
ATOM   1147  O   PRO A 145     295.191 185.482 452.875  1.00 75.58           O
ATOM   1148  CB  PRO A 145     294.917 182.313 452.353  1.00 74.78           C
ATOM   1149  CG  PRO A 145     295.315 182.171 453.818  1.00 73.33           C
ATOM   1150  CD  PRO A 145     296.812 182.452 453.803  1.00 76.15           C
ATOM   1151  N   SER A 146     294.686 185.240 450.709  1.00 80.44           N
ATOM   1152  CA  SER A 146     293.913 186.481 450.668  1.00 79.96           C
ATOM   1153  C   SER A 146     292.577 186.290 451.392  1.00 80.44           C
ATOM   1154  O   SER A 146     291.931 185.261 451.186  1.00 74.00           O
ATOM   1155  CB  SER A 146     293.668 186.917 449.220  1.00 74.72           C
ATOM   1156  OG  SER A 146     292.844 185.995 448.538  1.00 67.33           O
ATOM   1157  N   GLU A 147     292.085 187.299 452.095  1.00 78.20           N
ATOM   1158  CA  GLU A 147     290.803 187.238 452.829  1.00 76.45           C
ATOM   1159  C   GLU A 147     289.618 186.733 451.973  1.00 77.47           C
ATOM   1160  O   GLU A 147     288.724 186.062 452.469  1.00 71.55           O
ATOM   1161  CB  GLU A 147     290.440 188.630 453.386  1.00 72.13           C
ATOM   1162  CG  GLU A 147     291.355 189.137 454.515  1.00 66.07           C
ATOM   1163  CD  GLU A 147     290.897 190.492 455.094  1.00 61.17           C
ATOM   1164  OE1 GLU A 147     291.346 190.858 456.205  1.00 55.86           O
ATOM   1165  OE2 GLU A 147     290.098 191.195 454.432  1.00 56.59           O
ATOM   1166  N   LYS A 148     289.614 187.003 450.655  1.00 80.58           N
ATOM   1167  CA  LYS A 148     288.566 186.541 449.727  1.00 80.06           C
ATOM   1168  C   LYS A 148     288.620 185.046 449.401  1.00 81.40           C
ATOM   1169  O   LYS A 148     287.669 184.528 448.820  1.00 73.97           O
ATOM   1170  CB  LYS A 148     288.647 187.326 448.409  1.00 75.64           C
ATOM   1171  CG  LYS A 148     288.289 188.807 448.575  1.00 68.09           C
ATOM   1172  CD  LYS A 148     288.257 189.484 447.202  1.00 62.03           C
ATOM   1173  CE  LYS A 148     287.872 190.958 447.365  1.00 55.39           C
ATOM   1174  NZ  LYS A 148     287.808 191.658 446.061  1.00 47.17           N
ATOM   1175  N   ARG A 149     289.738 184.388 449.651  1.00 78.96           N
ATOM   1176  CA  ARG A 149     289.972 182.970 449.338  1.00 78.82           C
ATOM   1177  C   ARG A 149     290.293 182.136 450.571  1.00 80.56           C
ATOM   1178  O   ARG A 149     290.442 180.927 450.444  1.00 72.89           O
ATOM   1179  CB  ARG A 149     291.110 182.830 448.319  1.00 73.85           C
ATOM   1180  CG  ARG A 149     290.771 183.418 446.945  1.00 66.57           C
ATOM   1181  CD  ARG A 149     291.931 183.121 445.989  1.00 61.37           C
ATOM   1182  NE  ARG A 149     291.662 183.643 444.638  1.00 55.27           N
ATOM   1183  CZ  ARG A 149     292.461 183.506 443.588  1.00 48.90           C
ATOM   1184  NH1 ARG A 149     293.597 182.870 443.675  1.00 46.01           N
ATOM   1185  NH2 ARG A 149     292.126 184.009 442.434  1.00 44.11           N
ATOM   1186  N   ALA A 150     290.440 182.779 451.698  1.00 76.77           N
ATOM   1187  CA  ALA A 150     290.762 182.128 452.948  1.00 76.32           C
ATOM   1188  C   ALA A 150     289.543 181.374 453.499  1.00 78.73           C
ATOM   1189  O   ALA A 150     288.401 181.803 453.322  1.00 74.12           O
ATOM   1190  CB  ALA A 150     291.278 183.190 453.922  1.00 71.43           C
ATOM   1191  N   THR A 151     289.815 180.280 454.171  1.00 79.93           N
ATOM   1192  CA  THR A 151     288.803 179.572 454.962  1.00 79.43           C
ATOM   1193  C   THR A 151     288.399 180.407 456.178  1.00 81.16           C
ATOM   1194  O   THR A 151     289.074 181.362 456.556  1.00 76.69           O
ATOM   1195  CB  THR A 151     289.310 178.191 455.409  1.00 75.51           C
ATOM   1196  OG1 THR A 151     290.421 178.321 456.249  1.00 67.90           O
ATOM   1197  CG2 THR A 151     289.708 177.302 454.230  1.00 65.15           C
ATOM   1198  N   GLU A 152     287.289 180.042 456.808  1.00 81.37           N
ATOM   1199  CA  GLU A 152     286.797 180.755 457.989  1.00 80.97           C
ATOM   1200  C   GLU A 152     287.828 180.754 459.133  1.00 82.13           C
ATOM   1201  O   GLU A 152     288.043 181.766 459.789  1.00 78.53           O
ATOM   1202  CB  GLU A 152     285.455 180.119 458.401  1.00 77.95           C
ATOM   1203  CG  GLU A 152     284.537 181.081 459.160  1.00 69.31           C
ATOM   1204  CD  GLU A 152     283.126 180.506 459.361  1.00 61.39           C
ATOM   1205  OE1 GLU A 152     282.198 181.316 459.586  1.00 54.46           O
ATOM   1206  OE2 GLU A 152     282.966 179.268 459.263  1.00 55.04           O
ATOM   1207  N   GLU A 153     288.543 179.649 459.296  1.00 82.62           N
ATOM   1208  CA  GLU A 153     289.634 179.496 460.266  1.00 81.55           C
ATOM   1209  C   GLU A 153     290.854 180.357 459.907  1.00 82.84           C
ATOM   1210  O   GLU A 153     291.430 181.014 460.768  1.00 79.17           O
ATOM   1211  CB  GLU A 153     290.040 178.019 460.337  1.00 78.82           C
ATOM   1212  CG  GLU A 153     288.917 177.110 460.856  1.00 71.63           C
ATOM   1213  CD  GLU A 153     289.257 175.620 460.807  1.00 63.51           C
ATOM   1214  OE1 GLU A 153     288.478 174.838 461.397  1.00 56.12           O
ATOM   1215  OE2 GLU A 153     290.264 175.254 460.149  1.00 56.80           O
ATOM   1216  N   GLU A 154     291.218 180.429 458.627  1.00 83.13           N
ATOM   1217  CA  GLU A 154     292.292 181.303 458.147  1.00 82.53           C
ATOM   1218  C   GLU A 154     291.932 182.787 458.317  1.00 83.65           C
ATOM   1219  O   GLU A 154     292.766 183.590 458.725  1.00 81.68           O
ATOM   1220  CB  GLU A 154     292.581 181.016 456.669  1.00 80.22           C
ATOM   1221  CG  GLU A 154     293.283 179.667 456.422  1.00 74.64           C
ATOM   1222  CD  GLU A 154     293.386 179.327 454.928  1.00 71.81           C
ATOM   1223  OE1 GLU A 154     294.336 178.612 454.541  1.00 64.89           O
ATOM   1224  OE2 GLU A 154     292.509 179.774 454.150  1.00 67.30           O
ATOM   1225  N   ILE A 155     290.682 183.159 458.054  1.00 84.86           N
ATOM   1226  CA  ILE A 155     290.185 184.519 458.288  1.00 84.29           C
ATOM   1227  C   ILE A 155     290.241 184.859 459.780  1.00 85.06           C
ATOM   1228  O   ILE A 155     290.649 185.962 460.136  1.00 82.38           O
ATOM   1229  CB  ILE A 155     288.763 184.697 457.714  1.00 82.74           C
ATOM   1230  CG1 ILE A 155     288.804 184.648 456.168  1.00 76.85           C
ATOM   1231  CG2 ILE A 155     288.131 186.026 458.163  1.00 73.45           C
ATOM   1232  CD1 ILE A 155     287.424 184.550 455.509  1.00 67.25           C
ATOM   1233  N   ALA A 156     289.869 183.925 460.649  1.00 85.35           N
ATOM   1234  CA  ALA A 156     289.977 184.117 462.091  1.00 84.34           C
ATOM   1235  C   ALA A 156     291.434 184.342 462.527  1.00 85.07           C
ATOM   1236  O   ALA A 156     291.706 185.276 463.280  1.00 82.35           O
ATOM   1237  CB  ALA A 156     289.344 182.922 462.811  1.00 82.74           C
ATOM   1238  N   ALA A 157     292.384 183.566 462.000  1.00 84.65           N
ATOM   1239  CA  ALA A 157     293.812 183.748 462.258  1.00 83.58           C
ATOM   1240  C   ALA A 157     294.311 185.126 461.793  1.00 84.61           C
ATOM   1241  O   ALA A 157     294.967 185.835 462.553  1.00 82.42           O
ATOM   1242  CB  ALA A 157     294.586 182.606 461.589  1.00 81.76           C
ATOM   1243  N   ILE A 158     293.937 185.564 460.582  1.00 85.44           N
ATOM   1244  CA  ILE A 158     294.303 186.879 460.038  1.00 84.86           C
ATOM   1245  C   ILE A 158     293.675 188.015 460.855  1.00 85.36           C
ATOM   1246  O   ILE A 158     294.341 188.997 461.170  1.00 82.71           O
ATOM   1247  CB  ILE A 158     293.911 186.978 458.546  1.00 83.51           C
ATOM   1248  CG1 ILE A 158     294.756 185.997 457.700  1.00 78.58           C
ATOM   1249  CG2 ILE A 158     294.099 188.407 458.005  1.00 76.67           C
ATOM   1250  CD1 ILE A 158     294.215 185.777 456.285  1.00 71.55           C
ATOM   1251  N   ASN A 159     292.396 187.899 461.218  1.00 86.04           N
ATOM   1252  CA  ASN A 159     291.701 188.934 461.982  1.00 85.10           C
ATOM   1253  C   ASN A 159     292.188 189.048 463.426  1.00 85.75           C
ATOM   1254  O   ASN A 159     292.088 190.121 464.010  1.00 81.98           O
ATOM   1255  CB  ASN A 159     290.187 188.691 461.919  1.00 83.16           C
ATOM   1256  CG  ASN A 159     289.591 189.092 460.578  1.00 79.09           C
ATOM   1257  OD1 ASN A 159     290.069 189.968 459.882  1.00 71.05           O
ATOM   1258  ND2 ASN A 159     288.473 188.504 460.211  1.00 71.09           N
ATOM   1259  N   SER A 160     292.744 187.983 463.984  1.00 85.63           N
ATOM   1260  CA  SER A 160     293.197 187.953 465.377  1.00 84.30           C
ATOM   1261  C   SER A 160     294.295 188.970 465.707  1.00 85.36           C
ATOM   1262  O   SER A 160     294.416 189.377 466.861  1.00 81.45           O
ATOM   1263  CB  SER A 160     293.665 186.543 465.729  1.00 81.55           C
ATOM   1264  OG  SER A 160     294.890 186.235 465.100  1.00 74.19           O
ATOM   1265  N   VAL A 161     295.083 189.409 464.710  1.00 87.03           N
ATOM   1266  CA  VAL A 161     296.141 190.422 464.888  1.00 86.99           C
ATOM   1267  C   VAL A 161     295.644 191.860 464.737  1.00 88.06           C
ATOM   1268  O   VAL A 161     296.388 192.804 464.996  1.00 84.83           O
ATOM   1269  CB  VAL A 161     297.343 190.177 463.958  1.00 84.91           C
ATOM   1270  CG1 VAL A 161     297.960 188.805 464.215  1.00 75.34           C
ATOM   1271  CG2 VAL A 161     296.993 190.286 462.474  1.00 75.65           C
ATOM   1272  N   TYR A 162     294.392 192.050 464.312  1.00 88.97           N
ATOM   1273  CA  TYR A 162     293.782 193.365 464.193  1.00 88.81           C
ATOM   1274  C   TYR A 162     292.884 193.668 465.390  1.00 89.15           C
ATOM   1275  O   TYR A 162     292.207 192.803 465.936  1.00 86.02           O
ATOM   1276  CB  TYR A 162     293.026 193.486 462.867  1.00 87.60           C
ATOM   1277  CG  TYR A 162     293.932 193.527 461.653  1.00 86.96           C
ATOM   1278  CD1 TYR A 162     294.472 194.743 461.199  1.00 80.56           C
ATOM   1279  CD2 TYR A 162     294.259 192.335 460.977  1.00 80.97           C
ATOM   1280  CE1 TYR A 162     295.323 194.778 460.083  1.00 78.79           C
ATOM   1281  CE2 TYR A 162     295.114 192.359 459.863  1.00 79.21           C
ATOM   1282  CZ  TYR A 162     295.642 193.586 459.415  1.00 82.92           C
ATOM   1283  OH  TYR A 162     296.474 193.614 458.330  1.00 81.70           O
ATOM   1284  N   TYR A 163     292.858 194.924 465.764  1.00 88.37           N
ATOM   1285  CA  TYR A 163     291.900 195.483 466.702  1.00 87.73           C
ATOM   1286  C   TYR A 163     290.953 196.408 465.945  1.00 88.38           C
ATOM   1287  O   TYR A 163     291.386 197.296 465.208  1.00 85.68           O
ATOM   1288  CB  TYR A 163     292.650 196.217 467.818  1.00 85.37           C
ATOM   1289  CG  TYR A 163     291.728 196.887 468.813  1.00 82.78           C
ATOM   1290  CD1 TYR A 163     291.556 198.283 468.795  1.00 75.85           C
ATOM   1291  CD2 TYR A 163     291.012 196.112 469.747  1.00 75.99           C
ATOM   1292  CE1 TYR A 163     290.685 198.901 469.708  1.00 72.09           C
ATOM   1293  CE2 TYR A 163     290.137 196.722 470.659  1.00 72.99           C
ATOM   1294  CZ  TYR A 163     289.978 198.119 470.641  1.00 74.41           C
ATOM   1295  OH  TYR A 163     289.125 198.719 471.530  1.00 73.58           O
ATOM   1296  N   THR A 164     289.660 196.209 466.135  1.00 87.87           N
ATOM   1297  CA  THR A 164     288.626 197.110 465.622  1.00 87.10           C
ATOM   1298  C   THR A 164     288.019 197.851 466.796  1.00 87.72           C
ATOM   1299  O   THR A 164     287.423 197.231 467.674  1.00 84.00           O
ATOM   1300  CB  THR A 164     287.559 196.348 464.825  1.00 84.95           C
ATOM   1301  OG1 THR A 164     288.172 195.597 463.797  1.00 74.63           O
ATOM   1302  CG2 THR A 164     286.568 197.284 464.146  1.00 73.58           C
ATOM   1303  N   ASN A 165     288.161 199.175 466.807  1.00 87.12           N
ATOM   1304  CA  ASN A 165     287.542 199.980 467.855  1.00 86.57           C
ATOM   1305  C   ASN A 165     286.011 199.850 467.752  1.00 86.87           C
ATOM   1306  O   ASN A 165     285.445 200.202 466.714  1.00 83.38           O
ATOM   1307  CB  ASN A 165     288.032 201.432 467.722  1.00 84.28           C
ATOM   1308  CG  ASN A 165     287.521 202.330 468.839  1.00 82.18           C
ATOM   1309  OD1 ASN A 165     286.366 202.305 469.234  1.00 72.71           O
ATOM   1310  ND2 ASN A 165     288.376 203.172 469.373  1.00 75.03           N
ATOM   1311  N   PRO A 166     285.324 199.377 468.787  1.00 88.32           N
ATOM   1312  CA  PRO A 166     283.892 199.087 468.705  1.00 87.51           C
ATOM   1313  C   PRO A 166     283.015 200.330 468.534  1.00 88.54           C
ATOM   1314  O   PRO A 166     281.856 200.217 468.149  1.00 83.69           O
ATOM   1315  CB  PRO A 166     283.571 198.338 470.003  1.00 85.90           C
ATOM   1316  CG  PRO A 166     284.629 198.843 470.985  1.00 85.03           C
ATOM   1317  CD  PRO A 166     285.852 199.022 470.093  1.00 88.09           C
ATOM   1318  N   VAL A 167     283.550 201.514 468.814  1.00 87.10           N
ATOM   1319  CA  VAL A 167     282.825 202.787 468.717  1.00 86.06           C
ATOM   1320  C   VAL A 167     283.119 203.499 467.398  1.00 85.74           C
ATOM   1321  O   VAL A 167     282.191 203.922 466.710  1.00 82.61           O
ATOM   1322  CB  VAL A 167     283.162 203.696 469.914  1.00 85.27           C
ATOM   1323  CG1 VAL A 167     282.373 205.004 469.855  1.00 75.41           C
ATOM   1324  CG2 VAL A 167     282.842 203.014 471.247  1.00 77.01           C
ATOM   1325  N   THR A 168     284.387 203.646 467.043  1.00 86.89           N
ATOM   1326  CA  THR A 168     284.793 204.373 465.826  1.00 85.03           C
ATOM   1327  C   THR A 168     284.835 203.491 464.581  1.00 86.16           C
ATOM   1328  O   THR A 168     284.934 204.014 463.473  1.00 81.70           O
ATOM   1329  CB  THR A 168     286.153 205.065 466.000  1.00 83.08           C
ATOM   1330  OG1 THR A 168     287.188 204.131 466.189  1.00 74.98           O
ATOM   1331  CG2 THR A 168     286.170 205.997 467.211  1.00 74.05           C
ATOM   1332  N   HIS A 169     284.776 202.190 464.765  1.00 86.72           N
ATOM   1333  CA  HIS A 169     284.922 201.180 463.713  1.00 86.11           C
ATOM   1334  C   HIS A 169     286.261 201.228 462.959  1.00 86.42           C
ATOM   1335  O   HIS A 169     286.414 200.579 461.926  1.00 80.93           O
ATOM   1336  CB  HIS A 169     283.700 201.184 462.785  1.00 84.30           C
ATOM   1337  CG  HIS A 169     282.404 201.031 463.533  1.00 82.98           C
ATOM   1338  ND1 HIS A 169     282.019 199.936 464.270  1.00 72.09           N
ATOM   1339  CD2 HIS A 169     281.398 201.953 463.640  1.00 71.40           C
ATOM   1340  CE1 HIS A 169     280.814 200.186 464.793  1.00 70.79           C
ATOM   1341  NE2 HIS A 169     280.401 201.401 464.436  1.00 73.15           N
ATOM   1342  N   ASP A 170     287.247 201.954 463.487  1.00 86.51           N
ATOM   1343  CA  ASP A 170     288.589 201.983 462.925  1.00 85.50           C
ATOM   1344  C   ASP A 170     289.278 200.633 463.164  1.00 86.51           C
ATOM   1345  O   ASP A 170     289.474 200.207 464.308  1.00 82.86           O
ATOM   1346  CB  ASP A 170     289.411 203.139 463.523  1.00 82.11           C
ATOM   1347  CG  ASP A 170     288.912 204.540 463.143  1.00 74.40           C
ATOM   1348  OD1 ASP A 170     288.361 204.704 462.033  1.00 66.59           O
ATOM   1349  OD2 ASP A 170     289.131 205.473 463.947  1.00 67.99           O
ATOM   1350  N   ARG A 171     289.688 199.970 462.086  1.00 86.71           N
ATOM   1351  CA  ARG A 171     290.474 198.735 462.136  1.00 86.58           C
ATOM   1352  C   ARG A 171     291.953 199.076 461.993  1.00 86.98           C
ATOM   1353  O   ARG A 171     292.364 199.616 460.971  1.00 83.15           O
ATOM   1354  CB  ARG A 171     289.971 197.754 461.057  1.00 83.98           C
ATOM   1355  CG  ARG A 171     290.660 196.374 461.132  1.00 78.94           C
ATOM   1356  CD  ARG A 171     290.122 195.434 460.044  1.00 76.09           C
ATOM   1357  NE  ARG A 171     290.818 194.126 460.076  1.00 72.18           N
ATOM   1358  CZ  ARG A 171     290.791 193.183 459.133  1.00 67.54           C
ATOM   1359  NH1 ARG A 171     290.098 193.287 458.043  1.00 63.20           N
ATOM   1360  NH2 ARG A 171     291.480 192.098 459.274  1.00 62.38           N
ATOM   1361  N   LYS A 172     292.770 198.709 462.985  1.00 87.50           N
ATOM   1362  CA  LYS A 172     294.229 198.812 462.926  1.00 87.05           C
ATOM   1363  C   LYS A 172     294.885 197.565 463.526  1.00 88.25           C
ATOM   1364  O   LYS A 172     294.202 196.749 464.144  1.00 84.77           O
ATOM   1365  CB  LYS A 172     294.714 200.121 463.577  1.00 83.50           C
ATOM   1366  CG  LYS A 172     294.594 200.177 465.111  1.00 76.16           C
ATOM   1367  CD  LYS A 172     295.256 201.473 465.609  1.00 73.39           C
ATOM   1368  CE  LYS A 172     295.447 201.503 467.125  1.00 65.76           C
ATOM   1369  NZ  LYS A 172     296.331 202.626 467.521  1.00 59.27           N
ATOM   1370  N   LEU A 173     296.194 197.410 463.322  1.00 88.29           N
ATOM   1371  CA  LEU A 173     296.950 196.370 464.027  1.00 88.23           C
ATOM   1372  C   LEU A 173     296.864 196.606 465.535  1.00 89.03           C
ATOM   1373  O   LEU A 173     296.946 197.745 465.992  1.00 86.39           O
ATOM   1374  CB  LEU A 173     298.410 196.376 463.558  1.00 86.83           C
ATOM   1375  CG  LEU A 173     298.606 195.774 462.156  1.00 83.83           C
ATOM   1376  CD1 LEU A 173     300.007 196.078 461.652  1.00 76.10           C
ATOM   1377  CD2 LEU A 173     298.422 194.257 462.166  1.00 76.98           C
ATOM   1378  N   ASN A 174     296.708 195.532 466.286  1.00 88.82           N
ATOM   1379  CA  ASN A 174     296.717 195.611 467.738  1.00 88.50           C
ATOM   1380  C   ASN A 174     298.167 195.789 468.226  1.00 89.16           C
ATOM   1381  O   ASN A 174     298.950 194.849 468.081  1.00 86.01           O
ATOM   1382  CB  ASN A 174     296.042 194.352 468.311  1.00 86.26           C
ATOM   1383  CG  ASN A 174     295.948 194.391 469.830  1.00 84.05           C
ATOM   1384  OD1 ASN A 174     296.463 195.266 470.499  1.00 74.53           O
ATOM   1385  ND2 ASN A 174     295.271 193.430 470.415  1.00 76.37           N
ATOM   1386  N   PRO A 175     298.544 196.938 468.805  1.00 88.73           N
ATOM   1387  CA  PRO A 175     299.909 197.200 469.263  1.00 87.93           C
ATOM   1388  C   PRO A 175     300.416 196.162 470.261  1.00 88.36           C
ATOM   1389  O   PRO A 175     301.563 195.733 470.163  1.00 85.05           O
ATOM   1390  CB  PRO A 175     299.871 198.600 469.885  1.00 86.11           C
ATOM   1391  CG  PRO A 175     298.691 199.277 469.194  1.00 83.40           C
ATOM   1392  CD  PRO A 175     297.714 198.128 468.997  1.00 86.82           C
ATOM   1393  N   ASP A 176     299.560 195.700 471.151  1.00 87.73           N
ATOM   1394  CA  ASP A 176     299.918 194.761 472.217  1.00 86.71           C
ATOM   1395  C   ASP A 176     300.264 193.360 471.688  1.00 87.25           C
ATOM   1396  O   ASP A 176     300.939 192.584 472.370  1.00 83.08           O
ATOM   1397  CB  ASP A 176     298.755 194.652 473.220  1.00 84.41           C
ATOM   1398  CG  ASP A 176     298.334 195.986 473.846  1.00 77.82           C
ATOM   1399  OD1 ASP A 176     299.170 196.909 473.919  1.00 69.65           O
ATOM   1400  OD2 ASP A 176     297.146 196.078 474.228  1.00 70.50           O
ATOM   1401  N   GLN A 177     299.839 193.023 470.489  1.00 86.99           N
ATOM   1402  CA  GLN A 177     300.160 191.746 469.843  1.00 86.58           C
ATOM   1403  C   GLN A 177     301.383 191.831 468.933  1.00 87.88           C
ATOM   1404  O   GLN A 177     301.950 190.795 468.580  1.00 84.56           O
ATOM   1405  CB  GLN A 177     298.956 191.220 469.063  1.00 84.22           C
ATOM   1406  CG  GLN A 177     297.761 190.905 469.974  1.00 80.49           C
ATOM   1407  CD  GLN A 177     296.673 190.110 469.250  1.00 76.94           C
ATOM   1408  OE1 GLN A 177     296.906 189.422 468.272  1.00 69.00           O
ATOM   1409  NE2 GLN A 177     295.455 190.148 469.728  1.00 66.70           N
ATOM   1410  N   MET A 178     301.809 193.022 468.542  1.00 88.57           N
ATOM   1411  CA  MET A 178     302.974 193.220 467.689  1.00 88.65           C
ATOM   1412  C   MET A 178     304.261 193.128 468.513  1.00 89.57           C
ATOM   1413  O   MET A 178     304.935 194.123 468.767  1.00 87.10           O
ATOM   1414  CB  MET A 178     302.864 194.545 466.918  1.00 87.53           C
ATOM   1415  CG  MET A 178     301.680 194.609 465.939  1.00 84.06           C
ATOM   1416  SD  MET A 178     301.692 193.357 464.616  1.00 81.32           S
ATOM   1417  CE  MET A 178     300.517 192.164 465.282  1.00 70.93           C
ATOM   1418  N   VAL A 179     304.594 191.916 468.930  1.00 90.09           N
ATOM   1419  CA  VAL A 179     305.741 191.615 469.783  1.00 90.12           C
ATOM   1420  C   VAL A 179     306.807 190.881 468.976  1.00 90.54           C
ATOM   1421  O   VAL A 179     306.514 189.925 468.264  1.00 87.48           O
ATOM   1422  CB  VAL A 179     305.299 190.804 471.015  1.00 87.88           C
ATOM   1423  CG1 VAL A 179     306.474 190.574 471.955  1.00 77.71           C
ATOM   1424  CG2 VAL A 179     304.203 191.523 471.813  1.00 76.38           C
ATOM   1425  N   TYR A 180     308.054 191.316 469.098  1.00 91.43           N
ATOM   1426  CA  TYR A 180     309.206 190.692 468.457  1.00 91.83           C
ATOM   1427  C   TYR A 180     310.179 190.162 469.504  1.00 92.12           C
ATOM   1428  O   TYR A 180     310.613 190.895 470.393  1.00 90.29           O
ATOM   1429  CB  TYR A 180     309.870 191.699 467.512  1.00 91.22           C
ATOM   1430  CG  TYR A 180     311.037 191.126 466.734  1.00 91.92           C
ATOM   1431  CD1 TYR A 180     312.350 191.562 466.982  1.00 86.02           C
ATOM   1432  CD2 TYR A 180     310.814 190.147 465.746  1.00 86.97           C
ATOM   1433  CE1 TYR A 180     313.426 191.030 466.252  1.00 85.70           C
ATOM   1434  CE2 TYR A 180     311.883 189.605 465.014  1.00 86.32           C
ATOM   1435  CZ  TYR A 180     313.193 190.052 465.271  1.00 88.97           C
ATOM   1436  OH  TYR A 180     314.243 189.525 464.561  1.00 87.80           O
ATOM   1437  N   ARG A 181     310.537 188.890 469.378  1.00 90.98           N
ATOM   1438  CA  ARG A 181     311.596 188.272 470.176  1.00 90.98           C
ATOM   1439  C   ARG A 181     312.898 188.307 469.390  1.00 90.76           C
ATOM   1440  O   ARG A 181     312.946 187.837 468.259  1.00 88.08           O
ATOM   1441  CB  ARG A 181     311.190 186.845 470.575  1.00 89.46           C
ATOM   1442  CG  ARG A 181     312.326 186.103 471.298  1.00 84.93           C
ATOM   1443  CD  ARG A 181     311.905 184.697 471.721  1.00 82.32           C
ATOM   1444  NE  ARG A 181     313.084 183.915 472.132  1.00 75.33           N
ATOM   1445  CZ  ARG A 181     313.118 182.867 472.939  1.00 70.34           C
ATOM   1446  NH1 ARG A 181     312.039 182.384 473.490  1.00 62.35           N
ATOM   1447  NH2 ARG A 181     314.260 182.289 473.188  1.00 63.07           N
ATOM   1448  N   TYR A 182     313.961 188.786 470.020  1.00 92.16           N
ATOM   1449  CA  TYR A 182     315.306 188.742 469.467  1.00 92.03           C
ATOM   1450  C   TYR A 182     316.332 188.404 470.555  1.00 91.96           C
ATOM   1451  O   TYR A 182     316.091 188.596 471.747  1.00 89.67           O
ATOM   1452  CB  TYR A 182     315.636 190.063 468.754  1.00 91.02           C
ATOM   1453  CG  TYR A 182     315.783 191.268 469.665  1.00 91.57           C
ATOM   1454  CD1 TYR A 182     314.643 191.942 470.151  1.00 86.90           C
ATOM   1455  CD2 TYR A 182     317.062 191.740 470.020  1.00 87.69           C
ATOM   1456  CE1 TYR A 182     314.779 193.071 470.973  1.00 86.46           C
ATOM   1457  CE2 TYR A 182     317.212 192.867 470.842  1.00 87.20           C
ATOM   1458  CZ  TYR A 182     316.066 193.536 471.314  1.00 88.90           C
ATOM   1459  OH  TYR A 182     316.205 194.649 472.106  1.00 87.51           O
ATOM   1460  N   GLU A 183     317.477 187.898 470.122  1.00 90.54           N
ATOM   1461  CA  GLU A 183     318.570 187.491 470.990  1.00 89.73           C
ATOM   1462  C   GLU A 183     319.848 188.211 470.558  1.00 89.63           C
ATOM   1463  O   GLU A 183     320.133 188.351 469.364  1.00 86.79           O
ATOM   1464  CB  GLU A 183     318.715 185.959 470.978  1.00 87.91           C
ATOM   1465  CG  GLU A 183     317.469 185.279 471.577  1.00 81.92           C
ATOM   1466  CD  GLU A 183     317.516 183.752 471.644  1.00 79.39           C
ATOM   1467  OE1 GLU A 183     316.632 183.194 472.346  1.00 71.22           O
ATOM   1468  OE2 GLU A 183     318.387 183.133 470.996  1.00 72.55           O
ATOM   1469  N   VAL A 184     320.602 188.708 471.530  1.00 89.14           N
ATOM   1470  CA  VAL A 184     321.843 189.446 471.291  1.00 88.77           C
ATOM   1471  C   VAL A 184     322.953 188.825 472.122  1.00 88.69           C
ATOM   1472  O   VAL A 184     322.889 188.818 473.353  1.00 85.76           O
ATOM   1473  CB  VAL A 184     321.694 190.947 471.612  1.00 86.68           C
ATOM   1474  CG1 VAL A 184     322.981 191.714 471.284  1.00 77.15           C
ATOM   1475  CG2 VAL A 184     320.558 191.592 470.809  1.00 77.18           C
ATOM   1476  N   TYR A 185     323.989 188.336 471.447  1.00 87.78           N
ATOM   1477  CA  TYR A 185     325.198 187.840 472.093  1.00 87.38           C
ATOM   1478  C   TYR A 185     326.136 189.012 472.406  1.00 86.99           C
ATOM   1479  O   TYR A 185     326.502 189.783 471.515  1.00 84.23           O
ATOM   1480  CB  TYR A 185     325.850 186.790 471.197  1.00 86.11           C
ATOM   1481  CG  TYR A 185     327.043 186.116 471.843  1.00 86.50           C
ATOM   1482  CD1 TYR A 185     328.351 186.548 471.557  1.00 80.47           C
ATOM   1483  CD2 TYR A 185     326.847 185.046 472.737  1.00 81.30           C
ATOM   1484  CE1 TYR A 185     329.453 185.905 472.143  1.00 79.80           C
ATOM   1485  CE2 TYR A 185     327.945 184.397 473.329  1.00 79.78           C
ATOM   1486  CZ  TYR A 185     329.250 184.826 473.021  1.00 83.22           C
ATOM   1487  OH  TYR A 185     330.330 184.187 473.575  1.00 81.23           O
ATOM   1488  N   ASP A 186     326.550 189.132 473.669  1.00 86.96           N
ATOM   1489  CA  ASP A 186     327.453 190.186 474.115  1.00 85.96           C
ATOM   1490  C   ASP A 186     328.916 189.760 473.922  1.00 85.99           C
ATOM   1491  O   ASP A 186     329.577 189.246 474.827  1.00 82.47           O
ATOM   1492  CB  ASP A 186     327.115 190.587 475.560  1.00 83.51           C
ATOM   1493  CG  ASP A 186     327.849 191.850 476.032  1.00 79.68           C
ATOM   1494  OD1 ASP A 186     328.880 192.244 475.433  1.00 72.42           O
ATOM   1495  OD2 ASP A 186     327.402 192.423 477.049  1.00 73.80           O
ATOM   1496  N   TYR A 187     329.442 190.012 472.730  1.00 85.37           N
ATOM   1497  CA  TYR A 187     330.829 189.688 472.370  1.00 84.77           C
ATOM   1498  C   TYR A 187     331.858 190.352 473.287  1.00 84.42           C
ATOM   1499  O   TYR A 187     332.887 189.759 473.607  1.00 81.51           O
ATOM   1500  CB  TYR A 187     331.091 190.120 470.923  1.00 83.25           C
ATOM   1501  CG  TYR A 187     330.355 189.300 469.892  1.00 82.12           C
ATOM   1502  CD1 TYR A 187     330.870 188.057 469.483  1.00 76.74           C
ATOM   1503  CD2 TYR A 187     329.144 189.760 469.337  1.00 76.90           C
ATOM   1504  CE1 TYR A 187     330.193 187.281 468.530  1.00 74.81           C
ATOM   1505  CE2 TYR A 187     328.455 188.988 468.386  1.00 74.98           C
ATOM   1506  CZ  TYR A 187     328.987 187.750 467.982  1.00 77.66           C
ATOM   1507  OH  TYR A 187     328.325 186.993 467.045  1.00 74.68           O
ATOM   1508  N   ARG A 188     331.582 191.569 473.742  1.00 84.73           N
ATOM   1509  CA  ARG A 188     332.485 192.306 474.624  1.00 83.87           C
ATOM   1510  C   ARG A 188     332.564 191.670 476.005  1.00 83.87           C
ATOM   1511  O   ARG A 188     333.657 191.446 476.516  1.00 81.75           O
ATOM   1512  CB  ARG A 188     332.020 193.767 474.693  1.00 82.80           C
ATOM   1513  CG  ARG A 188     332.962 194.622 475.545  1.00 76.52           C
ATOM   1514  CD  ARG A 188     332.442 196.048 475.666  1.00 74.29           C
ATOM   1515  NE  ARG A 188     333.378 196.879 476.450  1.00 68.09           N
ATOM   1516  CZ  ARG A 188     334.434 197.523 475.958  1.00 63.02           C
ATOM   1517  NH1 ARG A 188     334.670 197.596 474.678  1.00 57.03           N
ATOM   1518  NH2 ARG A 188     335.282 198.088 476.752  1.00 55.87           N
ATOM   1519  N   SER A 189     331.432 191.360 476.598  1.00 83.42           N
ATOM   1520  CA  SER A 189     331.384 190.687 477.896  1.00 82.96           C
ATOM   1521  C   SER A 189     331.992 189.287 477.819  1.00 83.19           C
ATOM   1522  O   SER A 189     332.787 188.938 478.686  1.00 80.63           O
ATOM   1523  CB  SER A 189     329.951 190.620 478.424  1.00 81.30           C
ATOM   1524  OG  SER A 189     329.482 191.923 478.724  1.00 72.43           O
ATOM   1525  N   ALA A 190     331.714 188.534 476.766  1.00 83.58           N
ATOM   1526  CA  ALA A 190     332.301 187.215 476.553  1.00 83.22           C
ATOM   1527  C   ALA A 190     333.840 187.271 476.508  1.00 83.35           C
ATOM   1528  O   ALA A 190     334.506 186.557 477.256  1.00 81.17           O
ATOM   1529  CB  ALA A 190     331.711 186.605 475.272  1.00 82.44           C
ATOM   1530  N   ALA A 191     334.404 188.184 475.718  1.00 83.87           N
ATOM   1531  CA  ALA A 191     335.852 188.366 475.625  1.00 83.22           C
ATOM   1532  C   ALA A 191     336.488 188.795 476.960  1.00 83.07           C
ATOM   1533  O   ALA A 191     337.514 188.250 477.368  1.00 80.59           O
ATOM   1534  CB  ALA A 191     336.139 189.382 474.512  1.00 81.85           C
ATOM   1535  N   LEU A 192     335.865 189.721 477.683  1.00 81.04           N
ATOM   1536  CA  LEU A 192     336.356 190.189 478.982  1.00 78.86           C
ATOM   1537  C   LEU A 192     336.309 189.110 480.075  1.00 78.46           C
ATOM   1538  O   LEU A 192     337.145 189.115 480.975  1.00 75.99           O
ATOM   1539  CB  LEU A 192     335.532 191.406 479.435  1.00 77.28           C
ATOM   1540  CG  LEU A 192     335.834 192.714 478.683  1.00 74.43           C
ATOM   1541  CD1 LEU A 192     334.828 193.780 479.107  1.00 69.08           C
ATOM   1542  CD2 LEU A 192     337.233 193.243 478.990  1.00 69.95           C
ATOM   1543  N   LYS A 193     335.326 188.224 480.026  1.00 77.34           N
ATOM   1544  CA  LYS A 193     335.173 187.134 481.003  1.00 75.26           C
ATOM   1545  C   LYS A 193     336.069 185.936 480.676  1.00 75.20           C
ATOM   1546  O   LYS A 193     336.530 185.276 481.600  1.00 69.94           O
ATOM   1547  CB  LYS A 193     333.702 186.708 481.103  1.00 71.48           C
ATOM   1548  CG  LYS A 193     332.759 187.796 481.659  1.00 69.21           C
ATOM   1549  CD  LYS A 193     332.887 188.071 483.156  1.00 63.88           C
ATOM   1550  CE  LYS A 193     331.800 189.093 483.528  1.00 59.29           C
ATOM   1551  NZ  LYS A 193     331.706 189.388 484.972  1.00 51.99           N
ATOM   1552  N   ALA A 194     336.335 185.684 479.403  1.00 73.49           N
ATOM   1553  CA  ALA A 194     337.240 184.621 478.975  1.00 71.48           C
ATOM   1554  C   ALA A 194     338.706 184.911 479.342  1.00 72.18           C
ATOM   1555  O   ALA A 194     339.461 183.997 479.682  1.00 67.35           O
ATOM   1556  CB  ALA A 194     337.076 184.435 477.460  1.00 66.83           C
ATOM   1557  N   ALA A 195     339.106 186.187 479.309  1.00 67.89           N
ATOM   1558  CA  ALA A 195     340.464 186.588 479.646  1.00 66.31           C
ATOM   1559  C   ALA A 195     340.765 186.387 481.143  1.00 67.22           C
ATOM   1560  O   ALA A 195     339.992 186.781 482.017  1.00 62.74           O
ATOM   1561  CB  ALA A 195     340.674 188.035 479.215  1.00 61.87           C
ATOM   1562  N   LYS A 196     341.942 185.845 481.446  1.00 63.63           N
ATOM   1563  CA  LYS A 196     342.425 185.757 482.827  1.00 62.69           C
ATOM   1564  C   LYS A 196     342.629 187.168 483.384  1.00 64.08           C
ATOM   1565  O   LYS A 196     343.497 187.901 482.926  1.00 58.46           O
ATOM   1566  CB  LYS A 196     343.723 184.938 482.907  1.00 56.74           C
ATOM   1567  CG  LYS A 196     343.499 183.445 482.631  1.00 51.78           C
ATOM   1568  CD  LYS A 196     344.806 182.663 482.766  1.00 46.96           C
ATOM   1569  CE  LYS A 196     344.569 181.178 482.474  1.00 41.67           C
ATOM   1570  NZ  LYS A 196     345.819 180.383 482.520  1.00 37.08           N
ATOM   1571  N   ARG A 197     341.864 187.518 484.398  1.00 63.59           N
ATOM   1572  CA  ARG A 197     341.869 188.880 484.952  1.00 63.26           C
ATOM   1573  C   ARG A 197     343.183 189.261 485.627  1.00 66.41           C
ATOM   1574  O   ARG A 197     343.619 190.400 485.505  1.00 60.93           O
ATOM   1575  CB  ARG A 197     340.714 189.050 485.949  1.00 55.99           C
ATOM   1576  CG  ARG A 197     339.356 189.163 485.247  1.00 51.11           C
ATOM   1577  CD  ARG A 197     338.263 189.427 486.282  1.00 46.83           C
ATOM   1578  NE  ARG A 197     336.976 189.685 485.622  1.00 42.31           N
ATOM   1579  CZ  ARG A 197     335.862 190.110 486.200  1.00 37.28           C
ATOM   1580  NH1 ARG A 197     335.761 190.284 487.487  1.00 36.26           N
ATOM   1581  NH2 ARG A 197     334.825 190.372 485.469  1.00 33.39           N
ATOM   1582  N   ASN A 198     343.753 188.335 486.373  1.00 66.95           N
ATOM   1583  CA  ASN A 198     344.935 188.610 487.169  1.00 68.30           C
ATOM   1584  C   ASN A 198     346.144 187.868 486.587  1.00 70.86           C
ATOM   1585  O   ASN A 198     346.321 186.671 486.803  1.00 67.54           O
ATOM   1586  CB  ASN A 198     344.634 188.312 488.647  1.00 64.04           C
ATOM   1587  CG  ASN A 198     345.375 189.267 489.572  1.00 59.34           C
ATOM   1588  OD1 ASN A 198     346.144 190.113 489.155  1.00 52.85           O
ATOM   1589  ND2 ASN A 198     345.114 189.176 490.859  1.00 53.16           N
ATOM   1590  N   LEU A 199     346.937 188.599 485.821  1.00 72.52           N
ATOM   1591  CA  LEU A 199     348.129 188.071 485.156  1.00 74.38           C
ATOM   1592  C   LEU A 199     349.382 188.163 486.035  1.00 75.92           C
ATOM   1593  O   LEU A 199     350.363 187.472 485.775  1.00 71.97           O
ATOM   1594  CB  LEU A 199     348.326 188.816 483.823  1.00 71.59           C
ATOM   1595  CG  LEU A 199     347.218 188.559 482.780  1.00 70.04           C
ATOM   1596  CD1 LEU A 199     347.420 189.475 481.583  1.00 65.19           C
ATOM   1597  CD2 LEU A 199     347.232 187.109 482.280  1.00 65.81           C
ATOM   1598  N   ASN A 200     349.341 188.991 487.077  1.00 75.23           N
ATOM   1599  CA  ASN A 200     350.453 189.128 488.003  1.00 76.37           C
ATOM   1600  C   ASN A 200     350.644 187.826 488.801  1.00 76.61           C
ATOM   1601  O   ASN A 200     349.817 187.464 489.628  1.00 73.56           O
ATOM   1602  CB  ASN A 200     350.215 190.353 488.902  1.00 74.20           C
ATOM   1603  CG  ASN A 200     351.389 190.627 489.829  1.00 72.87           C
ATOM   1604  OD1 ASN A 200     352.257 189.806 490.052  1.00 64.05           O
ATOM   1605  ND2 ASN A 200     351.444 191.808 490.400  1.00 67.88           N
ATOM   1606  N   THR A 201     351.751 187.151 488.541  1.00 77.45           N
ATOM   1607  CA  THR A 201     352.049 185.849 489.146  1.00 76.48           C
ATOM   1608  C   THR A 201     352.424 185.924 490.626  1.00 77.19           C
ATOM   1609  O   THR A 201     352.426 184.889 491.286  1.00 72.58           O
ATOM   1610  CB  THR A 201     353.159 185.118 488.376  1.00 73.58           C
ATOM   1611  OG1 THR A 201     354.335 185.890 488.294  1.00 68.00           O
ATOM   1612  CG2 THR A 201     352.726 184.805 486.945  1.00 66.38           C
ATOM   1613  N   ASP A 202     352.720 187.114 491.148  1.00 76.59           N
ATOM   1614  CA  ASP A 202     352.988 187.301 492.576  1.00 76.15           C
ATOM   1615  C   ASP A 202     351.698 187.274 493.411  1.00 76.76           C
ATOM   1616  O   ASP A 202     351.723 186.955 494.601  1.00 73.03           O
ATOM   1617  CB  ASP A 202     353.715 188.641 492.809  1.00 73.38           C
ATOM   1618  CG  ASP A 202     355.082 188.750 492.128  1.00 70.64           C
ATOM   1619  OD1 ASP A 202     355.716 187.706 491.863  1.00 63.39           O
ATOM   1620  OD2 ASP A 202     355.503 189.903 491.882  1.00 67.47           O
ATOM   1621  N   ILE A 203     350.573 187.594 492.796  1.00 74.87           N
ATOM   1622  CA  ILE A 203     349.271 187.600 493.457  1.00 74.68           C
ATOM   1623  C   ILE A 203     348.661 186.204 493.342  1.00 74.75           C
ATOM   1624  O   ILE A 203     348.353 185.733 492.251  1.00 71.77           O
ATOM   1625  CB  ILE A 203     348.347 188.698 492.884  1.00 71.64           C
ATOM   1626  CG1 ILE A 203     349.007 190.095 492.990  1.00 66.11           C
ATOM   1627  CG2 ILE A 203     347.004 188.686 493.643  1.00 63.83           C
ATOM   1628  CD1 ILE A 203     348.223 191.217 492.308  1.00 60.35           C
ATOM   1629  N   LYS A 204     348.444 185.566 494.483  1.00 75.27           N
ATOM   1630  CA  LYS A 204     347.701 184.311 494.519  1.00 73.95           C
ATOM   1631  C   LYS A 204     346.246 184.582 494.156  1.00 73.83           C
ATOM   1632  O   LYS A 204     345.512 185.192 494.926  1.00 69.35           O
ATOM   1633  CB  LYS A 204     347.825 183.631 495.889  1.00 69.42           C
ATOM   1634  CG  LYS A 204     349.226 183.041 496.102  1.00 62.28           C
ATOM   1635  CD  LYS A 204     349.275 182.274 497.423  1.00 55.94           C
ATOM   1636  CE  LYS A 204     350.652 181.636 497.608  1.00 49.59           C
ATOM   1637  NZ  LYS A 204     350.729 180.853 498.864  1.00 42.68           N
ATOM   1638  N   VAL A 205     345.850 184.110 492.992  1.00 73.89           N
ATOM   1639  CA  VAL A 205     344.448 184.113 492.579  1.00 73.37           C
ATOM   1640  C   VAL A 205     343.767 182.919 493.233  1.00 74.87           C
ATOM   1641  O   VAL A 205     344.308 181.812 493.207  1.00 70.68           O
ATOM   1642  CB  VAL A 205     344.311 184.075 491.049  1.00 68.13           C
ATOM   1643  CG1 VAL A 205     342.865 184.340 490.630  1.00 60.79           C
ATOM   1644  CG2 VAL A 205     345.186 185.147 490.379  1.00 59.61           C
ATOM   1645  N   ASP A 206     342.597 183.139 493.805  1.00 73.81           N
ATOM   1646  CA  ASP A 206     341.781 182.030 494.278  1.00 74.25           C
ATOM   1647  C   ASP A 206     341.246 181.236 493.071  1.00 74.91           C
ATOM   1648  O   ASP A 206     340.453 181.771 492.294  1.00 70.22           O
ATOM   1649  CB  ASP A 206     340.645 182.558 495.170  1.00 69.93           C
ATOM   1650  CG  ASP A 206     339.753 181.442 495.725  1.00 64.20           C
ATOM   1651  OD1 ASP A 206     340.028 180.249 495.454  1.00 57.10           O
ATOM   1652  OD2 ASP A 206     338.772 181.787 496.410  1.00 59.04           O
ATOM   1653  N   PRO A 207     341.664 179.974 492.888  1.00 72.52           N
ATOM   1654  CA  PRO A 207     341.193 179.162 491.770  1.00 72.03           C
ATOM   1655  C   PRO A 207     339.695 178.850 491.851  1.00 73.63           C
ATOM   1656  O   PRO A 207     339.078 178.545 490.837  1.00 69.90           O
ATOM   1657  CB  PRO A 207     342.052 177.890 491.820  1.00 69.03           C
ATOM   1658  CG  PRO A 207     342.417 177.757 493.295  1.00 68.04           C
ATOM   1659  CD  PRO A 207     342.563 179.207 493.743  1.00 69.93           C
ATOM   1660  N   ASN A 208     339.117 178.958 493.040  1.00 73.98           N
ATOM   1661  CA  ASN A 208     337.694 178.724 493.274  1.00 73.74           C
ATOM   1662  C   ASN A 208     336.848 179.999 493.164  1.00 74.41           C
ATOM   1663  O   ASN A 208     335.640 179.954 493.401  1.00 69.96           O
ATOM   1664  CB  ASN A 208     337.522 178.055 494.645  1.00 70.97           C
ATOM   1665  CG  ASN A 208     338.223 176.710 494.728  1.00 67.28           C
ATOM   1666  OD1 ASN A 208     338.269 175.926 493.802  1.00 59.29           O
ATOM   1667  ND2 ASN A 208     338.785 176.399 495.873  1.00 60.45           N
ATOM   1668  N   ALA A 209     337.458 181.131 492.820  1.00 75.97           N
ATOM   1669  CA  ALA A 209     336.737 182.381 492.650  1.00 75.65           C
ATOM   1670  C   ALA A 209     335.669 182.240 491.554  1.00 77.36           C
ATOM   1671  O   ALA A 209     335.968 182.062 490.372  1.00 73.58           O
ATOM   1672  CB  ALA A 209     337.721 183.511 492.355  1.00 70.55           C
ATOM   1673  N   VAL A 210     334.416 182.365 491.958  1.00 76.19           N
ATOM   1674  CA  VAL A 210     333.282 182.271 491.039  1.00 76.86           C
ATOM   1675  C   VAL A 210     333.142 183.585 490.277  1.00 77.70           C
ATOM   1676  O   VAL A 210     332.960 184.650 490.861  1.00 74.19           O
ATOM   1677  CB  VAL A 210     331.986 181.900 491.776  1.00 73.27           C
ATOM   1678  CG1 VAL A 210     330.844 181.704 490.783  1.00 65.66           C
ATOM   1679  CG2 VAL A 210     332.146 180.591 492.559  1.00 65.45           C
ATOM   1680  N   VAL A 211     333.186 183.506 488.957  1.00 78.90           N
ATOM   1681  CA  VAL A 211     332.901 184.657 488.097  1.00 79.00           C
ATOM   1682  C   VAL A 211     331.391 184.783 487.946  1.00 80.35           C
ATOM   1683  O   VAL A 211     330.746 183.901 487.386  1.00 77.92           O
ATOM   1684  CB  VAL A 211     333.604 184.538 486.734  1.00 75.61           C
ATOM   1685  CG1 VAL A 211     333.330 185.773 485.878  1.00 68.37           C
ATOM   1686  CG2 VAL A 211     335.124 184.427 486.910  1.00 67.83           C
ATOM   1687  N   MET A 212     330.833 185.896 488.410  1.00 80.00           N
ATOM   1688  CA  MET A 212     329.418 186.206 488.225  1.00 79.56           C
ATOM   1689  C   MET A 212     329.192 186.923 486.891  1.00 80.03           C
ATOM   1690  O   MET A 212     329.966 187.797 486.498  1.00 77.77           O
ATOM   1691  CB  MET A 212     328.891 187.037 489.403  1.00 77.41           C
ATOM   1692  CG  MET A 212     328.983 186.296 490.746  1.00 74.13           C
ATOM   1693  SD  MET A 212     328.007 184.763 490.873  1.00 69.26           S
ATOM   1694  CE  MET A 212     326.348 185.458 491.097  1.00 61.58           C
ATOM   1695  N   ILE A 213     328.105 186.582 486.225  1.00 82.78           N
ATOM   1696  CA  ILE A 213     327.579 187.269 485.044  1.00 82.65           C
ATOM   1697  C   ILE A 213     326.160 187.772 485.310  1.00 83.27           C
ATOM   1698  O   ILE A 213     325.464 187.275 486.198  1.00 80.99           O
ATOM   1699  CB  ILE A 213     327.672 186.392 483.779  1.00 80.89           C
ATOM   1700  CG1 ILE A 213     326.834 185.096 483.826  1.00 72.56           C
ATOM   1701  CG2 ILE A 213     329.138 186.064 483.450  1.00 70.25           C
ATOM   1702  CD1 ILE A 213     325.393 185.265 483.350  1.00 65.77           C
ATOM   1703  N   SER A 214     325.717 188.745 484.516  1.00 84.07           N
ATOM   1704  CA  SER A 214     324.318 189.149 484.454  1.00 83.48           C
ATOM   1705  C   SER A 214     323.848 189.100 483.010  1.00 83.85           C
ATOM   1706  O   SER A 214     324.513 189.659 482.131  1.00 80.93           O
ATOM   1707  CB  SER A 214     324.114 190.545 485.052  1.00 80.92           C
ATOM   1708  OG  SER A 214     324.739 191.534 484.273  1.00 71.10           O
ATOM   1709  N   LYS A 215     322.710 188.472 482.763  1.00 85.15           N
ATOM   1710  CA  LYS A 215     322.060 188.450 481.457  1.00 85.49           C
ATOM   1711  C   LYS A 215     320.625 188.939 481.561  1.00 85.70           C
ATOM   1712  O   LYS A 215     319.970 188.737 482.588  1.00 81.73           O
ATOM   1713  CB  LYS A 215     322.151 187.057 480.805  1.00 82.52           C
ATOM   1714  CG  LYS A 215     321.354 185.954 481.524  1.00 79.56           C
ATOM   1715  CD  LYS A 215     321.393 184.616 480.760  1.00 78.29           C
ATOM   1716  CE  LYS A 215     320.420 184.619 479.574  1.00 73.65           C
ATOM   1717  NZ  LYS A 215     320.554 183.414 478.719  1.00 68.37           N
ATOM   1718  N   ASP A 216     320.138 189.551 480.482  1.00 87.24           N
ATOM   1719  CA  ASP A 216     318.724 189.869 480.349  1.00 87.20           C
ATOM   1720  C   ASP A 216     317.993 188.658 479.776  1.00 87.85           C
ATOM   1721  O   ASP A 216     318.445 188.029 478.819  1.00 84.65           O
ATOM   1722  CB  ASP A 216     318.523 191.117 479.482  1.00 85.06           C
ATOM   1723  CG  ASP A 216     319.187 192.353 480.079  1.00 83.51           C
ATOM   1724  OD1 ASP A 216     319.214 192.499 481.316  1.00 76.11           O
ATOM   1725  OD2 ASP A 216     319.753 193.158 479.312  1.00 77.72           O
ATOM   1726  N   THR A 217     316.871 188.331 480.386  1.00 87.19           N
ATOM   1727  CA  THR A 217     316.000 187.240 479.952  1.00 86.93           C
ATOM   1728  C   THR A 217     314.586 187.780 479.829  1.00 87.49           C
ATOM   1729  O   THR A 217     314.152 188.588 480.646  1.00 83.45           O
ATOM   1730  CB  THR A 217     316.066 186.056 480.926  1.00 84.27           C
ATOM   1731  OG1 THR A 217     317.405 185.640 481.062  1.00 70.42           O
ATOM   1732  CG2 THR A 217     315.299 184.839 480.428  1.00 70.85           C
ATOM   1733  N   ALA A 218     313.873 187.336 478.812  1.00 87.60           N
ATOM   1734  CA  ALA A 218     312.468 187.646 478.638  1.00 87.83           C
ATOM   1735  C   ALA A 218     311.705 186.402 478.185  1.00 88.65           C
ATOM   1736  O   ALA A 218     312.185 185.611 477.365  1.00 85.02           O
ATOM   1737  CB  ALA A 218     312.321 188.819 477.662  1.00 85.16           C
ATOM   1738  N   PHE A 219     310.505 186.256 478.709  1.00 89.37           N
ATOM   1739  CA  PHE A 219     309.573 185.201 478.345  1.00 88.65           C
ATOM   1740  C   PHE A 219     308.142 185.724 478.438  1.00 89.18           C
ATOM   1741  O   PHE A 219     307.882 186.752 479.065  1.00 85.64           O
ATOM   1742  CB  PHE A 219     309.806 183.963 479.224  1.00 85.42           C
ATOM   1743  CG  PHE A 219     309.626 184.188 480.712  1.00 82.02           C
ATOM   1744  CD1 PHE A 219     310.691 184.683 481.492  1.00 74.86           C
ATOM   1745  CD2 PHE A 219     308.402 183.885 481.335  1.00 74.86           C
ATOM   1746  CE1 PHE A 219     310.538 184.868 482.871  1.00 69.54           C
ATOM   1747  CE2 PHE A 219     308.242 184.072 482.719  1.00 70.88           C
ATOM   1748  CZ  PHE A 219     309.314 184.562 483.487  1.00 71.54           C
ATOM   1749  N   VAL A 220     307.228 185.042 477.780  1.00 86.97           N
ATOM   1750  CA  VAL A 220     305.793 185.304 477.904  1.00 86.16           C
ATOM   1751  C   VAL A 220     305.245 184.351 478.958  1.00 86.14           C
ATOM   1752  O   VAL A 220     305.526 183.154 478.895  1.00 82.21           O
ATOM   1753  CB  VAL A 220     305.080 185.156 476.551  1.00 83.36           C
ATOM   1754  CG1 VAL A 220     303.606 185.541 476.663  1.00 74.54           C
ATOM   1755  CG2 VAL A 220     305.711 186.068 475.491  1.00 74.85           C
ATOM   1756  N   ASP A 221     304.522 184.884 479.926  1.00 87.34           N
ATOM   1757  CA  ASP A 221     303.877 184.070 480.957  1.00 86.73           C
ATOM   1758  C   ASP A 221     302.621 183.361 480.416  1.00 87.28           C
ATOM   1759  O   ASP A 221     302.178 183.578 479.283  1.00 81.17           O
ATOM   1760  CB  ASP A 221     303.621 184.917 482.225  1.00 82.11           C
ATOM   1761  CG  ASP A 221     302.487 185.946 482.122  1.00 76.06           C
ATOM   1762  OD1 ASP A 221     301.750 185.977 481.123  1.00 65.72           O
ATOM   1763  OD2 ASP A 221     302.302 186.713 483.088  1.00 70.58           O
ATOM   1764  N   GLU A 222     302.026 182.513 481.246  1.00 86.21           N
ATOM   1765  CA  GLU A 222     300.816 181.772 480.873  1.00 85.79           C
ATOM   1766  C   GLU A 222     299.616 182.683 480.571  1.00 86.49           C
ATOM   1767  O   GLU A 222     298.708 182.297 479.839  1.00 80.18           O
ATOM   1768  CB  GLU A 222     300.436 180.812 482.007  1.00 82.69           C
ATOM   1769  CG  GLU A 222     301.492 179.731 482.276  1.00 72.08           C
ATOM   1770  CD  GLU A 222     301.069 178.733 483.359  1.00 61.71           C
ATOM   1771  OE1 GLU A 222     301.769 177.705 483.498  1.00 53.86           O
ATOM   1772  OE2 GLU A 222     300.057 178.984 484.056  1.00 55.03           O
ATOM   1773  N   SER A 223     299.618 183.903 481.113  1.00 84.79           N
ATOM   1774  CA  SER A 223     298.577 184.905 480.874  1.00 83.84           C
ATOM   1775  C   SER A 223     298.839 185.781 479.640  1.00 84.15           C
ATOM   1776  O   SER A 223     298.026 186.648 479.323  1.00 78.22           O
ATOM   1777  CB  SER A 223     298.329 185.744 482.133  1.00 81.77           C
ATOM   1778  OG  SER A 223     299.493 186.218 482.766  1.00 71.79           O
ATOM   1779  N   GLY A 224     299.941 185.550 478.930  1.00 81.36           N
ATOM   1780  CA  GLY A 224     300.334 186.293 477.735  1.00 80.49           C
ATOM   1781  C   GLY A 224     301.069 187.606 478.015  1.00 82.95           C
ATOM   1782  O   GLY A 224     301.310 188.366 477.074  1.00 77.55           O
ATOM   1783  N   ASN A 225     301.435 187.895 479.262  1.00 85.54           N
ATOM   1784  CA  ASN A 225     302.218 189.083 479.594  1.00 86.21           C
ATOM   1785  C   ASN A 225     303.705 188.840 479.344  1.00 87.11           C
ATOM   1786  O   ASN A 225     304.237 187.759 479.576  1.00 83.97           O
ATOM   1787  CB  ASN A 225     301.984 189.511 481.046  1.00 83.48           C
ATOM   1788  CG  ASN A 225     300.520 189.763 481.354  1.00 78.62           C
ATOM   1789  OD1 ASN A 225     299.848 190.565 480.729  1.00 69.48           O
ATOM   1790  ND2 ASN A 225     300.002 189.080 482.350  1.00 69.85           N
ATOM   1791  N   ILE A 226     304.398 189.884 478.913  1.00 86.80           N
ATOM   1792  CA  ILE A 226     305.850 189.849 478.758  1.00 86.80           C
ATOM   1793  C   ILE A 226     306.496 190.107 480.120  1.00 87.16           C
ATOM   1794  O   ILE A 226     306.348 191.188 480.690  1.00 83.94           O
ATOM   1795  CB  ILE A 226     306.325 190.870 477.708  1.00 85.20           C
ATOM   1796  CG1 ILE A 226     305.671 190.603 476.331  1.00 79.58           C
ATOM   1797  CG2 ILE A 226     307.861 190.808 477.580  1.00 78.15           C
ATOM   1798  CD1 ILE A 226     305.813 191.782 475.365  1.00 73.55           C
ATOM   1799  N   ILE A 227     307.254 189.141 480.604  1.00 87.00           N
ATOM   1800  CA  ILE A 227     308.075 189.281 481.805  1.00 86.32           C
ATOM   1801  C   ILE A 227     309.526 189.421 481.366  1.00 86.82           C
ATOM   1802  O   ILE A 227     310.080 188.531 480.718  1.00 84.05           O
ATOM   1803  CB  ILE A 227     307.852 188.117 482.786  1.00 84.91           C
ATOM   1804  CG1 ILE A 227     306.366 188.060 483.203  1.00 80.28           C
ATOM   1805  CG2 ILE A 227     308.758 188.296 484.018  1.00 78.67           C
ATOM   1806  CD1 ILE A 227     306.019 186.940 484.177  1.00 70.86           C
ATOM   1807  N   SER A 228     310.140 190.553 481.717  1.00 87.24           N
ATOM   1808  CA  SER A 228     311.554 190.818 481.488  1.00 86.49           C
ATOM   1809  C   SER A 228     312.291 190.852 482.820  1.00 86.76           C
ATOM   1810  O   SER A 228     311.881 191.552 483.745  1.00 83.27           O
ATOM   1811  CB  SER A 228     311.751 192.130 480.731  1.00 83.95           C
ATOM   1812  OG  SER A 228     311.130 192.063 479.460  1.00 72.83           O
ATOM   1813  N   GLU A 229     313.402 190.128 482.906  1.00 86.43           N
ATOM   1814  CA  GLU A 229     314.206 190.012 484.118  1.00 85.96           C
ATOM   1815  C   GLU A 229     315.695 190.136 483.792  1.00 86.28           C
ATOM   1816  O   GLU A 229     316.157 189.732 482.725  1.00 82.77           O
ATOM   1817  CB  GLU A 229     313.925 188.677 484.827  1.00 82.82           C
ATOM   1818  CG  GLU A 229     312.475 188.551 485.322  1.00 73.94           C
ATOM   1819  CD  GLU A 229     312.195 187.254 486.088  1.00 70.55           C
ATOM   1820  OE1 GLU A 229     311.118 187.181 486.723  1.00 62.87           O
ATOM   1821  OE2 GLU A 229     313.043 186.332 486.049  1.00 64.62           O
ATOM   1822  N   THR A 230     316.465 190.682 484.727  1.00 85.89           N
ATOM   1823  CA  THR A 230     317.927 190.623 484.688  1.00 84.87           C
ATOM   1824  C   THR A 230     318.397 189.586 485.698  1.00 85.07           C
ATOM   1825  O   THR A 230     318.316 189.808 486.904  1.00 82.25           O
ATOM   1826  CB  THR A 230     318.568 191.992 484.952  1.00 83.00           C
ATOM   1827  OG1 THR A 230     318.108 192.943 484.016  1.00 73.03           O
ATOM   1828  CG2 THR A 230     320.083 191.938 484.823  1.00 71.89           C
ATOM   1829  N   ILE A 231     318.893 188.460 485.205  1.00 85.56           N
ATOM   1830  CA  ILE A 231     319.348 187.342 486.030  1.00 84.93           C
ATOM   1831  C   ILE A 231     320.847 187.478 486.287  1.00 84.92           C
ATOM   1832  O   ILE A 231     321.626 187.686 485.358  1.00 81.65           O
ATOM   1833  CB  ILE A 231     318.988 185.994 485.373  1.00 82.81           C
ATOM   1834  CG1 ILE A 231     317.463 185.899 485.116  1.00 73.42           C
ATOM   1835  CG2 ILE A 231     319.451 184.824 486.263  1.00 71.10           C
ATOM   1836  CD1 ILE A 231     317.031 184.638 484.370  1.00 67.77           C
ATOM   1837  N   THR A 232     321.258 187.301 487.541  1.00 84.83           N
ATOM   1838  CA  THR A 232     322.667 187.196 487.931  1.00 83.66           C
ATOM   1839  C   THR A 232     322.966 185.760 488.347  1.00 84.04           C
ATOM   1840  O   THR A 232     322.287 185.219 489.212  1.00 80.66           O
ATOM   1841  CB  THR A 232     323.010 188.179 489.058  1.00 80.94           C
ATOM   1842  OG1 THR A 232     322.698 189.493 488.654  1.00 71.76           O
ATOM   1843  CG2 THR A 232     324.495 188.174 489.397  1.00 69.65           C
ATOM   1844  N   ARG A 233     323.991 185.148 487.743  1.00 85.00           N
ATOM   1845  CA  ARG A 233     324.381 183.760 488.028  1.00 84.51           C
ATOM   1846  C   ARG A 233     325.882 183.533 487.813  1.00 85.13           C
ATOM   1847  O   ARG A 233     326.525 184.353 487.153  1.00 81.91           O
ATOM   1848  CB  ARG A 233     323.509 182.800 487.190  1.00 80.97           C
ATOM   1849  CG  ARG A 233     323.779 182.832 485.679  1.00 75.36           C
ATOM   1850  CD  ARG A 233     322.788 181.898 484.977  1.00 73.31           C
ATOM   1851  NE  ARG A 233     323.100 181.718 483.553  1.00 69.66           N
ATOM   1852  CZ  ARG A 233     322.335 181.109 482.659  1.00 65.86           C
ATOM   1853  NH1 ARG A 233     321.147 180.659 482.950  1.00 62.17           N
ATOM   1854  NH2 ARG A 233     322.762 180.937 481.451  1.00 60.44           N
ATOM   1855  N   PRO A 234     326.461 182.440 488.338  1.00 84.34           N
ATOM   1856  CA  PRO A 234     327.824 182.045 488.010  1.00 84.43           C
ATOM   1857  C   PRO A 234     327.986 181.754 486.514  1.00 84.75           C
ATOM   1858  O   PRO A 234     327.092 181.179 485.893  1.00 82.00           O
ATOM   1859  CB  PRO A 234     328.114 180.795 488.852  1.00 82.73           C
ATOM   1860  CG  PRO A 234     327.095 180.877 489.984  1.00 80.76           C
ATOM   1861  CD  PRO A 234     325.894 181.535 489.313  1.00 83.41           C
ATOM   1862  N   LEU A 235     329.150 182.112 485.965  1.00 83.12           N
ATOM   1863  CA  LEU A 235     329.516 181.779 484.589  1.00 82.62           C
ATOM   1864  C   LEU A 235     329.571 180.257 484.420  1.00 83.06           C
ATOM   1865  O   LEU A 235     330.292 179.582 485.148  1.00 79.99           O
ATOM   1866  CB  LEU A 235     330.867 182.438 484.271  1.00 79.66           C
ATOM   1867  CG  LEU A 235     331.408 182.143 482.861  1.00 77.26           C
ATOM   1868  CD1 LEU A 235     330.507 182.715 481.770  1.00 70.09           C
ATOM   1869  CD2 LEU A 235     332.791 182.756 482.692  1.00 71.09           C
ATOM   1870  N   SER A 236     328.833 179.742 483.451  1.00 82.57           N
ATOM   1871  CA  SER A 236     328.730 178.306 483.188  1.00 81.85           C
ATOM   1872  C   SER A 236     328.937 177.927 481.720  1.00 82.14           C
ATOM   1873  O   SER A 236     329.494 176.871 481.430  1.00 75.25           O
ATOM   1874  CB  SER A 236     327.367 177.800 483.669  1.00 77.98           C
ATOM   1875  OG  SER A 236     326.296 178.358 482.934  1.00 69.15           O
ATOM   1876  N   SER A 237     328.492 178.769 480.786  1.00 81.81           N
ATOM   1877  CA  SER A 237     328.538 178.482 479.355  1.00 82.09           C
ATOM   1878  C   SER A 237     328.453 179.753 478.506  1.00 83.18           C
ATOM   1879  O   SER A 237     328.188 180.844 479.006  1.00 78.87           O
ATOM   1880  CB  SER A 237     327.374 177.544 478.996  1.00 77.98           C
ATOM   1881  OG  SER A 237     326.129 178.199 479.080  1.00 70.14           O
ATOM   1882  N   GLU A 238     328.592 179.594 477.185  1.00 82.12           N
ATOM   1883  CA  GLU A 238     328.406 180.675 476.213  1.00 82.23           C
ATOM   1884  C   GLU A 238     326.995 181.298 476.254  1.00 83.96           C
ATOM   1885  O   GLU A 238     326.818 182.473 475.945  1.00 80.20           O
ATOM   1886  CB  GLU A 238     328.675 180.125 474.801  1.00 79.33           C
ATOM   1887  CG  GLU A 238     330.139 179.708 474.565  1.00 74.01           C
ATOM   1888  CD  GLU A 238     331.131 180.881 474.518  1.00 69.05           C
ATOM   1889  OE1 GLU A 238     332.346 180.613 474.615  1.00 62.10           O
ATOM   1890  OE2 GLU A 238     330.676 182.037 474.357  1.00 62.86           O
ATOM   1891  N   TYR A 239     325.992 180.547 476.686  1.00 85.53           N
ATOM   1892  CA  TYR A 239     324.620 181.045 476.840  1.00 85.55           C
ATOM   1893  C   TYR A 239     324.471 182.115 477.929  1.00 85.56           C
ATOM   1894  O   TYR A 239     323.451 182.802 477.969  1.00 81.26           O
ATOM   1895  CB  TYR A 239     323.674 179.880 477.139  1.00 84.26           C
ATOM   1896  CG  TYR A 239     323.483 178.921 475.990  1.00 83.57           C
ATOM   1897  CD1 TYR A 239     322.649 179.273 474.913  1.00 77.23           C
ATOM   1898  CD2 TYR A 239     324.124 177.665 475.984  1.00 77.45           C
ATOM   1899  CE1 TYR A 239     322.453 178.385 473.844  1.00 74.75           C
ATOM   1900  CE2 TYR A 239     323.939 176.770 474.920  1.00 74.93           C
ATOM   1901  CZ  TYR A 239     323.103 177.135 473.848  1.00 78.14           C
ATOM   1902  OH  TYR A 239     322.924 176.267 472.798  1.00 75.64           O
ATOM   1903  N   ASP A 240     325.469 182.292 478.790  1.00 85.70           N
ATOM   1904  CA  ASP A 240     325.452 183.342 479.810  1.00 84.68           C
ATOM   1905  C   ASP A 240     325.597 184.750 479.213  1.00 85.61           C
ATOM   1906  O   ASP A 240     325.176 185.725 479.830  1.00 81.80           O
ATOM   1907  CB  ASP A 240     326.550 183.079 480.850  1.00 81.65           C
ATOM   1908  CG  ASP A 240     326.317 181.793 481.638  1.00 78.98           C
ATOM   1909  OD1 ASP A 240     325.146 181.410 481.825  1.00 71.02           O
ATOM   1910  OD2 ASP A 240     327.308 181.189 482.095  1.00 73.66           O
ATOM   1911  N   PHE A 241     326.140 184.843 477.999  1.00 86.92           N
ATOM   1912  CA  PHE A 241     326.307 186.101 477.275  1.00 86.99           C
ATOM   1913  C   PHE A 241     325.186 186.376 476.269  1.00 87.30           C
ATOM   1914  O   PHE A 241     325.165 187.433 475.642  1.00 84.25           O
ATOM   1915  CB  PHE A 241     327.684 186.108 476.604  1.00 85.71           C
ATOM   1916  CG  PHE A 241     328.818 185.818 477.558  1.00 86.50           C
ATOM   1917  CD1 PHE A 241     329.127 186.721 478.592  1.00 80.32           C
ATOM   1918  CD2 PHE A 241     329.541 184.615 477.453  1.00 80.49           C
ATOM   1919  CE1 PHE A 241     330.151 186.430 479.504  1.00 78.76           C
ATOM   1920  CE2 PHE A 241     330.568 184.320 478.364  1.00 78.94           C
ATOM   1921  CZ  PHE A 241     330.868 185.228 479.391  1.00 82.22           C
ATOM   1922  N   LEU A 242     324.234 185.458 476.108  1.00 88.28           N
ATOM   1923  CA  LEU A 242     323.082 185.622 475.233  1.00 88.73           C
ATOM   1924  C   LEU A 242     321.941 186.303 475.993  1.00 88.87           C
ATOM   1925  O   LEU A 242     321.307 185.694 476.859  1.00 86.12           O
ATOM   1926  CB  LEU A 242     322.677 184.251 474.673  1.00 87.52           C
ATOM   1927  CG  LEU A 242     321.596 184.340 473.580  1.00 85.91           C
ATOM   1928  CD1 LEU A 242     322.138 184.972 472.305  1.00 78.78           C
ATOM   1929  CD2 LEU A 242     321.082 182.945 473.249  1.00 79.22           C
ATOM   1930  N   ASN A 243     321.657 187.564 475.648  1.00 89.61           N
ATOM   1931  CA  ASN A 243     320.518 188.305 476.182  1.00 89.48           C
ATOM   1932  C   ASN A 243     319.301 188.088 475.284  1.00 89.84           C
ATOM   1933  O   ASN A 243     319.399 188.217 474.063  1.00 87.13           O
ATOM   1934  CB  ASN A 243     320.873 189.794 476.297  1.00 87.71           C
ATOM   1935  CG  ASN A 243     322.071 190.037 477.205  1.00 86.73           C
ATOM   1936  OD1 ASN A 243     321.964 190.080 478.416  1.00 76.16           O
ATOM   1937  ND2 ASN A 243     323.243 190.209 476.633  1.00 76.06           N
ATOM   1938  N   THR A 244     318.157 187.798 475.882  1.00 90.29           N
ATOM   1939  CA  THR A 244     316.880 187.628 475.182  1.00 90.27           C
ATOM   1940  C   THR A 244     315.952 188.779 475.534  1.00 90.39           C
ATOM   1941  O   THR A 244     315.728 189.058 476.711  1.00 87.68           O
ATOM   1942  CB  THR A 244     316.218 186.288 475.533  1.00 88.91           C
ATOM   1943  OG1 THR A 244     317.105 185.220 475.295  1.00 75.32           O
ATOM   1944  CG2 THR A 244     314.974 186.018 474.696  1.00 74.53           C
ATOM   1945  N   TYR A 245     315.396 189.423 474.517  1.00 91.60           N
ATOM   1946  CA  TYR A 245     314.433 190.505 474.666  1.00 91.52           C
ATOM   1947  C   TYR A 245     313.149 190.160 473.921  1.00 91.62           C
ATOM   1948  O   TYR A 245     313.181 189.606 472.819  1.00 89.17           O
ATOM   1949  CB  TYR A 245     315.037 191.817 474.157  1.00 90.64           C
ATOM   1950  CG  TYR A 245     316.323 192.214 474.846  1.00 91.11           C
ATOM   1951  CD1 TYR A 245     316.297 192.779 476.134  1.00 84.88           C
ATOM   1952  CD2 TYR A 245     317.565 191.993 474.215  1.00 85.18           C
ATOM   1953  CE1 TYR A 245     317.493 193.123 476.786  1.00 83.46           C
ATOM   1954  CE2 TYR A 245     318.768 192.332 474.862  1.00 83.98           C
ATOM   1955  CZ  TYR A 245     318.727 192.897 476.150  1.00 87.19           C
ATOM   1956  OH  TYR A 245     319.899 193.215 476.783  1.00 85.77           O
ATOM   1957  N   ILE A 246     312.013 190.517 474.507  1.00 91.52           N
ATOM   1958  CA  ILE A 246     310.697 190.477 473.870  1.00 91.34           C
ATOM   1959  C   ILE A 246     310.128 191.885 473.974  1.00 91.01           C
ATOM   1960  O   ILE A 246     309.897 192.380 475.074  1.00 88.25           O
ATOM   1961  CB  ILE A 246     309.778 189.412 474.500  1.00 90.60           C
ATOM   1962  CG1 ILE A 246     310.430 188.010 474.460  1.00 86.48           C
ATOM   1963  CG2 ILE A 246     308.438 189.392 473.751  1.00 85.17           C
ATOM   1964  CD1 ILE A 246     309.600 186.909 475.134  1.00 81.47           C
ATOM   1965  N   VAL A 247     309.951 192.546 472.840  1.00 91.64           N
ATOM   1966  CA  VAL A 247     309.636 193.977 472.792  1.00 91.32           C
ATOM   1967  C   VAL A 247     308.369 194.209 471.971  1.00 91.52           C
ATOM   1968  O   VAL A 247     308.289 193.734 470.835  1.00 89.42           O
ATOM   1969  CB  VAL A 247     310.831 194.772 472.219  1.00 89.44           C
ATOM   1970  CG1 VAL A 247     310.539 196.269 472.170  1.00 80.96           C
ATOM   1971  CG2 VAL A 247     312.094 194.576 473.067  1.00 80.44           C
ATOM   1972  N   PRO A 248     307.390 194.956 472.497  1.00 91.43           N
ATOM   1973  CA  PRO A 248     306.289 195.469 471.696  1.00 91.03           C
ATOM   1974  C   PRO A 248     306.838 196.516 470.718  1.00 91.44           C
ATOM   1975  O   PRO A 248     307.352 197.555 471.129  1.00 89.02           O
ATOM   1976  CB  PRO A 248     305.287 196.042 472.701  1.00 89.28           C
ATOM   1977  CG  PRO A 248     306.156 196.446 473.893  1.00 86.17           C
ATOM   1978  CD  PRO A 248     307.292 195.425 473.871  1.00 89.36           C
ATOM   1979  N   ILE A 249     306.758 196.233 469.430  1.00 91.30           N
ATOM   1980  CA  ILE A 249     307.477 197.009 468.407  1.00 91.10           C
ATOM   1981  C   ILE A 249     306.683 198.180 467.830  1.00 91.75           C
ATOM   1982  O   ILE A 249     307.241 198.991 467.095  1.00 89.41           O
ATOM   1983  CB  ILE A 249     307.976 196.097 467.270  1.00 89.49           C
ATOM   1984  CG1 ILE A 249     306.808 195.399 466.542  1.00 81.79           C
ATOM   1985  CG2 ILE A 249     308.980 195.069 467.803  1.00 77.54           C
ATOM   1986  CD1 ILE A 249     307.122 195.156 465.072  1.00 76.59           C
ATOM   1987  N   TYR A 250     305.378 198.258 468.104  1.00 91.53           N
ATOM   1988  CA  TYR A 250     304.558 199.334 467.562  1.00 91.65           C
ATOM   1989  C   TYR A 250     304.990 200.674 468.166  1.00 91.60           C
ATOM   1990  O   TYR A 250     305.154 200.756 469.383  1.00 88.86           O
ATOM   1991  CB  TYR A 250     303.079 199.018 467.803  1.00 90.74           C
ATOM   1992  CG  TYR A 250     302.170 199.720 466.819  1.00 90.50           C
ATOM   1993  CD1 TYR A 250     301.638 200.983 467.112  1.00 82.90           C
ATOM   1994  CD2 TYR A 250     301.874 199.114 465.587  1.00 83.22           C
ATOM   1995  CE1 TYR A 250     300.812 201.635 466.181  1.00 81.48           C
ATOM   1996  CE2 TYR A 250     301.053 199.756 464.650  1.00 81.93           C
ATOM   1997  CZ  TYR A 250     300.523 201.019 464.951  1.00 85.90           C
ATOM   1998  OH  TYR A 250     299.721 201.650 464.040  1.00 84.81           O
ATOM   1999  N   PRO A 251     305.201 201.730 467.374  1.00 92.10           N
ATOM   2000  CA  PRO A 251     305.595 203.037 467.893  1.00 92.00           C
ATOM   2001  C   PRO A 251     304.549 203.599 468.855  1.00 91.82           C
ATOM   2002  O   PRO A 251     303.346 203.418 468.648  1.00 88.82           O
ATOM   2003  CB  PRO A 251     305.763 203.942 466.670  1.00 90.57           C
ATOM   2004  CG  PRO A 251     305.988 202.971 465.521  1.00 88.09           C
ATOM   2005  CD  PRO A 251     305.161 201.757 465.925  1.00 90.89           C
ATOM   2006  N   ASP A 252     304.995 204.335 469.864  1.00 91.32           N
ATOM   2007  CA  ASP A 252     304.086 205.042 470.762  1.00 91.00           C
ATOM   2008  C   ASP A 252     303.436 206.222 470.032  1.00 91.20           C
ATOM   2009  O   ASP A 252     303.975 207.329 469.956  1.00 88.00           O
ATOM   2010  CB  ASP A 252     304.809 205.471 472.052  1.00 88.98           C
ATOM   2011  CG  ASP A 252     303.887 206.240 473.010  1.00 85.04           C
ATOM   2012  OD1 ASP A 252     302.648 206.230 472.810  1.00 77.18           O
ATOM   2013  OD2 ASP A 252     304.415 206.892 473.934  1.00 77.83           O
ATOM   2014  N   GLU A 253     302.245 205.993 469.494  1.00 90.04           N
ATOM   2015  CA  GLU A 253     301.461 207.036 468.825  1.00 89.43           C
ATOM   2016  C   GLU A 253     300.991 208.123 469.807  1.00 89.94           C
ATOM   2017  O   GLU A 253     300.716 209.248 469.396  1.00 86.64           O
ATOM   2018  CB  GLU A 253     300.246 206.402 468.122  1.00 87.13           C
ATOM   2019  CG  GLU A 253     300.624 205.438 466.977  1.00 80.75           C
ATOM   2020  CD  GLU A 253     299.388 204.793 466.316  1.00 77.97           C
ATOM   2021  OE1 GLU A 253     299.345 204.702 465.075  1.00 69.01           O
ATOM   2022  OE2 GLU A 253     298.457 204.347 467.034  1.00 71.28           O
ATOM   2023  N   THR A 254     300.909 207.813 471.091  1.00 91.18           N
ATOM   2024  CA  THR A 254     300.390 208.744 472.103  1.00 90.67           C
ATOM   2025  C   THR A 254     301.368 209.862 472.445  1.00 90.89           C
ATOM   2026  O   THR A 254     300.953 210.867 473.022  1.00 87.50           O
ATOM   2027  CB  THR A 254     299.945 208.034 473.392  1.00 89.33           C
ATOM   2028  OG1 THR A 254     301.028 207.596 474.173  1.00 81.19           O
ATOM   2029  CG2 THR A 254     299.036 206.838 473.127  1.00 79.95           C
ATOM   2030  N   CYS A 255     302.629 209.743 472.056  1.00 90.84           N
ATOM   2031  CA  CYS A 255     303.661 210.742 472.323  1.00 90.77           C
ATOM   2032  C   CYS A 255     303.280 212.148 471.835  1.00 91.29           C
ATOM   2033  O   CYS A 255     303.534 213.127 472.533  1.00 88.70           O
ATOM   2034  CB  CYS A 255     304.991 210.275 471.719  1.00 88.77           C
ATOM   2035  SG  CYS A 255     304.961 210.200 469.904  1.00 83.95           S
ATOM   2036  N   TRP A 256     302.592 212.268 470.696  1.00 91.28           N
ATOM   2037  CA  TRP A 256     302.140 213.548 470.151  1.00 91.50           C
ATOM   2038  C   TRP A 256     301.211 214.320 471.090  1.00 91.56           C
ATOM   2039  O   TRP A 256     301.266 215.548 471.151  1.00 88.83           O
ATOM   2040  CB  TRP A 256     301.417 213.296 468.824  1.00 91.47           C
ATOM   2041  CG  TRP A 256     302.318 212.884 467.712  1.00 92.13           C
ATOM   2042  CD1 TRP A 256     302.472 211.646 467.218  1.00 87.83           C
ATOM   2043  CD2 TRP A 256     303.224 213.746 466.953  1.00 90.40           C
ATOM   2044  NE1 TRP A 256     303.411 211.669 466.188  1.00 88.50           N
ATOM   2045  CE2 TRP A 256     303.889 212.944 466.002  1.00 90.26           C
ATOM   2046  CE3 TRP A 256     303.529 215.122 466.994  1.00 89.71           C
ATOM   2047  CZ2 TRP A 256     304.843 213.482 465.114  1.00 89.93           C
ATOM   2048  CZ3 TRP A 256     304.479 215.658 466.111  1.00 86.33           C
ATOM   2049  CH2 TRP A 256     305.125 214.842 465.183  1.00 87.26           C
ATOM   2050  N   VAL A 257     300.349 213.627 471.819  1.00 90.61           N
ATOM   2051  CA  VAL A 257     299.420 214.235 472.782  1.00 90.11           C
ATOM   2052  C   VAL A 257     300.102 214.453 474.134  1.00 89.86           C
ATOM   2053  O   VAL A 257     299.868 215.474 474.778  1.00 86.97           O
ATOM   2054  CB  VAL A 257     298.150 213.374 472.925  1.00 89.08           C
ATOM   2055  CG1 VAL A 257     297.176 213.946 473.955  1.00 78.52           C
ATOM   2056  CG2 VAL A 257     297.398 213.291 471.591  1.00 79.18           C
ATOM   2057  N   ASN A 258     300.965 213.531 474.547  1.00 89.33           N
ATOM   2058  CA  ASN A 258     301.649 213.610 475.837  1.00 87.88           C
ATOM   2059  C   ASN A 258     302.715 214.716 475.883  1.00 87.58           C
ATOM   2060  O   ASN A 258     302.878 215.366 476.910  1.00 83.94           O
ATOM   2061  CB  ASN A 258     302.263 212.241 476.159  1.00 86.40           C
ATOM   2062  CG  ASN A 258     301.205 211.195 476.490  1.00 81.40           C
ATOM   2063  OD1 ASN A 258     300.189 211.469 477.102  1.00 72.56           O
ATOM   2064  ND2 ASN A 258     301.452 209.954 476.129  1.00 73.10           N
ATOM   2065  N   ASP A 259     303.407 214.945 474.774  1.00 88.81           N
ATOM   2066  CA  ASP A 259     304.486 215.931 474.709  1.00 88.26           C
ATOM   2067  C   ASP A 259     303.976 217.377 474.638  1.00 88.46           C
ATOM   2068  O   ASP A 259     304.652 218.291 475.113  1.00 84.85           O
ATOM   2069  CB  ASP A 259     305.389 215.620 473.508  1.00 86.77           C
ATOM   2070  CG  ASP A 259     306.230 214.346 473.660  1.00 85.38           C
ATOM   2071  OD1 ASP A 259     306.405 213.840 474.791  1.00 79.01           O
ATOM   2072  OD2 ASP A 259     306.771 213.906 472.623  1.00 80.58           O
ATOM   2073  N   PHE A 260     302.786 217.594 474.076  1.00 88.62           N
ATOM   2074  CA  PHE A 260     302.220 218.923 473.860  1.00 88.28           C
ATOM   2075  C   PHE A 260     300.921 219.127 474.647  1.00 87.71           C
ATOM   2076  O   PHE A 260     299.822 218.897 474.127  1.00 83.71           O
ATOM   2077  CB  PHE A 260     302.039 219.169 472.360  1.00 87.64           C
ATOM   2078  CG  PHE A 260     303.323 219.042 471.576  1.00 88.69           C
ATOM   2079  CD1 PHE A 260     304.327 220.020 471.679  1.00 83.00           C
ATOM   2080  CD2 PHE A 260     303.547 217.907 470.779  1.00 83.22           C
ATOM   2081  CE1 PHE A 260     305.542 219.862 471.003  1.00 81.88           C
ATOM   2082  CE2 PHE A 260     304.762 217.743 470.102  1.00 82.88           C
ATOM   2083  CZ  PHE A 260     305.760 218.721 470.222  1.00 85.90           C
ATOM   2084  N   PRO A 261     301.008 219.572 475.892  1.00 85.26           N
ATOM   2085  CA  PRO A 261     299.824 219.899 476.668  1.00 83.65           C
ATOM   2086  C   PRO A 261     299.101 221.114 476.078  1.00 83.80           C
ATOM   2087  O   PRO A 261     299.724 222.046 475.573  1.00 79.79           O
ATOM   2088  CB  PRO A 261     300.337 220.147 478.089  1.00 81.46           C
ATOM   2089  CG  PRO A 261     301.753 220.669 477.874  1.00 80.18           C
ATOM   2090  CD  PRO A 261     302.216 219.904 476.641  1.00 84.12           C
ATOM   2091  N   ASN A 262     297.774 221.116 476.181  1.00 83.19           N
ATOM   2092  CA  ASN A 262     296.912 222.198 475.698  1.00 82.80           C
ATOM   2093  C   ASN A 262     297.129 222.549 474.214  1.00 83.40           C
ATOM   2094  O   ASN A 262     297.069 223.713 473.823  1.00 78.71           O
ATOM   2095  CB  ASN A 262     297.005 223.409 476.645  1.00 81.06           C
ATOM   2096  CG  ASN A 262     296.665 223.066 478.084  1.00 78.89           C
ATOM   2097  OD1 ASN A 262     295.752 222.318 478.389  1.00 71.48           O
ATOM   2098  ND2 ASN A 262     297.397 223.618 479.027  1.00 71.88           N
ATOM   2099  N   ALA A 263     297.358 221.552 473.407  1.00 85.73           N
ATOM   2100  CA  ALA A 263     297.505 221.657 471.962  1.00 86.00           C
ATOM   2101  C   ALA A 263     296.562 220.678 471.247  1.00 86.80           C
ATOM   2102  O   ALA A 263     296.140 219.669 471.805  1.00 83.51           O
ATOM   2103  CB  ALA A 263     298.973 221.401 471.597  1.00 84.06           C
ATOM   2104  N   ARG A 264     296.250 220.977 469.994  1.00 86.04           N
ATOM   2105  CA  ARG A 264     295.444 220.106 469.137  1.00 85.80           C
ATOM   2106  C   ARG A 264     296.348 219.239 468.264  1.00 86.76           C
ATOM   2107  O   ARG A 264     296.611 219.579 467.116  1.00 82.68           O
ATOM   2108  CB  ARG A 264     294.453 220.956 468.344  1.00 84.12           C
ATOM   2109  CG  ARG A 264     293.328 220.077 467.783  1.00 78.13           C
ATOM   2110  CD  ARG A 264     292.256 220.949 467.131  1.00 74.61           C
ATOM   2111  NE  ARG A 264     290.967 220.238 467.138  1.00 68.23           N
ATOM   2112  CZ  ARG A 264     289.789 220.777 467.409  1.00 61.97           C
ATOM   2113  NH1 ARG A 264     289.624 222.064 467.559  1.00 57.79           N
ATOM   2114  NH2 ARG A 264     288.749 220.014 467.537  1.00 58.52           N
ATOM   2115  N   THR A 265     296.819 218.128 468.820  1.00 87.45           N
ATOM   2116  CA  THR A 265     297.793 217.218 468.194  1.00 87.49           C
ATOM   2117  C   THR A 265     297.260 215.805 467.958  1.00 88.55           C
ATOM   2118  O   THR A 265     297.972 214.962 467.421  1.00 85.02           O
ATOM   2119  CB  THR A 265     299.088 217.155 469.023  1.00 85.18           C
ATOM   2120  OG1 THR A 265     298.783 216.875 470.374  1.00 77.05           O
ATOM   2121  CG2 THR A 265     299.841 218.484 469.000  1.00 75.76           C
ATOM   2122  N   GLU A 266     295.998 215.552 468.279  1.00 89.19           N
ATOM   2123  CA  GLU A 266     295.352 214.244 468.138  1.00 87.89           C
ATOM   2124  C   GLU A 266     295.416 213.699 466.706  1.00 88.47           C
ATOM   2125  O   GLU A 266     295.471 212.484 466.501  1.00 85.71           O
ATOM   2126  CB  GLU A 266     293.870 214.334 468.560  1.00 86.10           C
ATOM   2127  CG  GLU A 266     293.609 214.843 469.991  1.00 76.38           C
ATOM   2128  CD  GLU A 266     293.511 216.374 470.128  1.00 72.41           C
ATOM   2129  OE1 GLU A 266     293.019 216.845 471.167  1.00 63.32           O
ATOM   2130  OE2 GLU A 266     293.908 217.098 469.183  1.00 64.82           O
ATOM   2131  N   ILE A 267     295.436 214.579 465.720  1.00 89.53           N
ATOM   2132  CA  ILE A 267     295.535 214.189 464.315  1.00 88.81           C
ATOM   2133  C   ILE A 267     296.829 213.411 464.034  1.00 89.75           C
ATOM   2134  O   ILE A 267     296.799 212.437 463.285  1.00 87.41           O
ATOM   2135  CB  ILE A 267     295.399 215.439 463.414  1.00 86.87           C
ATOM   2136  CG1 ILE A 267     295.150 215.061 461.933  1.00 76.97           C
ATOM   2137  CG2 ILE A 267     296.603 216.383 463.495  1.00 74.49           C
ATOM   2138  CD1 ILE A 267     293.737 214.551 461.676  1.00 67.00           C
ATOM   2139  N   TYR A 268     297.941 213.803 464.648  1.00 90.33           N
ATOM   2140  CA  TYR A 268     299.225 213.124 464.478  1.00 90.35           C
ATOM   2141  C   TYR A 268     299.216 211.763 465.170  1.00 90.59           C
ATOM   2142  O   TYR A 268     299.587 210.776 464.549  1.00 87.80           O
ATOM   2143  CB  TYR A 268     300.371 214.013 464.976  1.00 89.68           C
ATOM   2144  CG  TYR A 268     300.371 215.420 464.420  1.00 90.19           C
ATOM   2145  CD1 TYR A 268     300.366 215.645 463.031  1.00 82.93           C
ATOM   2146  CD2 TYR A 268     300.353 216.521 465.294  1.00 83.45           C
ATOM   2147  CE1 TYR A 268     300.333 216.951 462.520  1.00 81.97           C
ATOM   2148  CE2 TYR A 268     300.322 217.830 464.795  1.00 82.35           C
ATOM   2149  CZ  TYR A 268     300.306 218.043 463.408  1.00 86.59           C
ATOM   2150  OH  TYR A 268     300.257 219.321 462.916  1.00 85.62           O
ATOM   2151  N   THR A 269     298.685 211.669 466.368  1.00 90.43           N
ATOM   2152  CA  THR A 269     298.487 210.384 467.065  1.00 89.84           C
ATOM   2153  C   THR A 269     297.702 209.388 466.209  1.00 89.78           C
ATOM   2154  O   THR A 269     298.046 208.213 466.148  1.00 87.20           O
ATOM   2155  CB  THR A 269     297.754 210.603 468.396  1.00 89.12           C
ATOM   2156  OG1 THR A 269     298.566 211.372 469.246  1.00 78.87           O
ATOM   2157  CG2 THR A 269     297.428 209.324 469.157  1.00 77.61           C
ATOM   2158  N   ARG A 270     296.677 209.861 465.516  1.00 89.41           N
ATOM   2159  CA  ARG A 270     295.828 208.984 464.696  1.00 88.07           C
ATOM   2160  C   ARG A 270     296.432 208.643 463.336  1.00 88.25           C
ATOM   2161  O   ARG A 270     296.157 207.566 462.818  1.00 85.35           O
ATOM   2162  CB  ARG A 270     294.453 209.637 464.512  1.00 86.39           C
ATOM   2163  CG  ARG A 270     293.671 209.709 465.840  1.00 79.96           C
ATOM   2164  CD  ARG A 270     292.313 210.380 465.632  1.00 78.82           C
ATOM   2165  NE  ARG A 270     291.417 209.524 464.842  1.00 73.47           N
ATOM   2166  CZ  ARG A 270     290.302 209.892 464.229  1.00 69.15           C
ATOM   2167  NH1 ARG A 270     289.851 211.114 464.276  1.00 64.10           N
ATOM   2168  NH2 ARG A 270     289.620 209.007 463.560  1.00 61.71           N
ATOM   2169  N   MET A 271     297.180 209.547 462.731  1.00 89.26           N
ATOM   2170  CA  MET A 271     297.551 209.452 461.315  1.00 88.63           C
ATOM   2171  C   MET A 271     299.052 209.387 461.038  1.00 89.93           C
ATOM   2172  O   MET A 271     299.427 208.849 460.001  1.00 87.11           O
ATOM   2173  CB  MET A 271     296.925 210.614 460.533  1.00 86.39           C
ATOM   2174  CG  MET A 271     295.392 210.574 460.561  1.00 80.13           C
ATOM   2175  SD  MET A 271     294.630 211.717 459.378  1.00 72.77           S
ATOM   2176  CE  MET A 271     292.894 211.382 459.711  1.00 63.39           C
ATOM   2177  N   TYR A 272     299.922 209.884 461.919  1.00 90.67           N
ATOM   2178  CA  TYR A 272     301.350 210.046 461.610  1.00 91.38           C
ATOM   2179  C   TYR A 272     302.028 208.741 461.170  1.00 91.58           C
ATOM   2180  O   TYR A 272     302.776 208.732 460.195  1.00 88.92           O
ATOM   2181  CB  TYR A 272     302.074 210.655 462.815  1.00 91.16           C
ATOM   2182  CG  TYR A 272     303.520 210.983 462.526  1.00 92.18           C
ATOM   2183  CD1 TYR A 272     304.546 210.082 462.862  1.00 85.84           C
ATOM   2184  CD2 TYR A 272     303.851 212.181 461.863  1.00 86.70           C
ATOM   2185  CE1 TYR A 272     305.881 210.375 462.546  1.00 86.18           C
ATOM   2186  CE2 TYR A 272     305.178 212.485 461.545  1.00 86.61           C
ATOM   2187  CZ  TYR A 272     306.194 211.576 461.887  1.00 90.53           C
ATOM   2188  OH  TYR A 272     307.493 211.861 461.566  1.00 89.64           O
ATOM   2189  N   PHE A 273     301.748 207.628 461.839  1.00 90.69           N
ATOM   2190  CA  PHE A 273     302.336 206.334 461.479  1.00 90.33           C
ATOM   2191  C   PHE A 273     301.552 205.587 460.390  1.00 89.88           C
ATOM   2192  O   PHE A 273     302.141 204.866 459.584  1.00 86.04           O
ATOM   2193  CB  PHE A 273     302.491 205.485 462.748  1.00 89.81           C
ATOM   2194  CG  PHE A 273     303.277 204.218 462.504  1.00 90.87           C
ATOM   2195  CD1 PHE A 273     302.655 202.960 462.586  1.00 84.51           C
ATOM   2196  CD2 PHE A 273     304.634 204.293 462.134  1.00 84.85           C
ATOM   2197  CE1 PHE A 273     303.378 201.796 462.303  1.00 84.09           C
ATOM   2198  CE2 PHE A 273     305.360 203.130 461.844  1.00 84.72           C
ATOM   2199  CZ  PHE A 273     304.726 201.882 461.929  1.00 88.67           C
ATOM   2200  N   ASN A 274     300.231 205.780 460.324  1.00 89.78           N
ATOM   2201  CA  ASN A 274     299.338 204.945 459.513  1.00 88.54           C
ATOM   2202  C   ASN A 274     298.812 205.614 458.230  1.00 88.82           C
ATOM   2203  O   ASN A 274     298.167 204.948 457.419  1.00 82.65           O
ATOM   2204  CB  ASN A 274     298.189 204.455 460.408  1.00 85.28           C
ATOM   2205  CG  ASN A 274     298.671 203.460 461.452  1.00 80.63           C
ATOM   2206  OD1 ASN A 274     299.317 202.474 461.146  1.00 70.66           O
ATOM   2207  ND2 ASN A 274     298.357 203.691 462.708  1.00 71.87           N
ATOM   2208  N   HIS A 275     299.064 206.904 458.029  1.00 89.38           N
ATOM   2209  CA  HIS A 275     298.610 207.606 456.829  1.00 89.33           C
ATOM   2210  C   HIS A 275     299.699 207.621 455.743  1.00 89.87           C
ATOM   2211  O   HIS A 275     300.830 208.011 456.024  1.00 87.40           O
ATOM   2212  CB  HIS A 275     298.146 209.015 457.212  1.00 87.83           C
ATOM   2213  CG  HIS A 275     297.480 209.727 456.070  1.00 86.54           C
ATOM   2214  ND1 HIS A 275     298.118 210.427 455.073  1.00 76.07           N
ATOM   2215  CD2 HIS A 275     296.141 209.755 455.766  1.00 76.25           C
ATOM   2216  CE1 HIS A 275     297.197 210.865 454.203  1.00 76.46           C
ATOM   2217  NE2 HIS A 275     295.981 210.476 454.589  1.00 78.72           N
ATOM   2218  N   PRO A 276     299.385 207.291 454.486  1.00 90.07           N
ATOM   2219  CA  PRO A 276     300.382 207.184 453.414  1.00 89.32           C
ATOM   2220  C   PRO A 276     301.135 208.484 453.115  1.00 89.62           C
ATOM   2221  O   PRO A 276     302.257 208.444 452.623  1.00 85.27           O
ATOM   2222  CB  PRO A 276     299.596 206.703 452.185  1.00 88.15           C
ATOM   2223  CG  PRO A 276     298.151 207.094 452.476  1.00 86.85           C
ATOM   2224  CD  PRO A 276     298.060 206.936 453.984  1.00 90.01           C
ATOM   2225  N   GLY A 277     300.565 209.633 453.419  1.00 89.82           N
ATOM   2226  CA  GLY A 277     301.257 210.917 453.267  1.00 89.15           C
ATOM   2227  C   GLY A 277     302.467 211.098 454.179  1.00 90.30           C
ATOM   2228  O   GLY A 277     303.321 211.936 453.882  1.00 87.06           O
ATOM   2229  N   TYR A 278     302.562 210.322 455.245  1.00 90.12           N
ATOM   2230  CA  TYR A 278     303.681 210.322 456.189  1.00 90.86           C
ATOM   2231  C   TYR A 278     304.673 209.165 455.967  1.00 91.23           C
ATOM   2232  O   TYR A 278     305.552 208.957 456.795  1.00 87.79           O
ATOM   2233  CB  TYR A 278     303.142 210.340 457.627  1.00 89.91           C
ATOM   2234  CG  TYR A 278     302.373 211.592 457.999  1.00 90.80           C
ATOM   2235  CD1 TYR A 278     303.050 212.813 458.183  1.00 83.86           C
ATOM   2236  CD2 TYR A 278     300.981 211.547 458.188  1.00 84.75           C
ATOM   2237  CE1 TYR A 278     302.345 213.972 458.542  1.00 83.30           C
ATOM   2238  CE2 TYR A 278     300.267 212.702 458.546  1.00 84.16           C
ATOM   2239  CZ  TYR A 278     300.952 213.915 458.721  1.00 87.71           C
ATOM   2240  OH  TYR A 278     300.257 215.047 459.065  1.00 86.24           O
ATOM   2241  N   ASP A 279     304.570 208.418 454.856  1.00 91.55           N
ATOM   2242  CA  ASP A 279     305.441 207.265 454.583  1.00 91.01           C
ATOM   2243  C   ASP A 279     306.938 207.611 454.621  1.00 91.32           C
ATOM   2244  O   ASP A 279     307.739 206.866 455.187  1.00 87.05           O
ATOM   2245  CB  ASP A 279     305.094 206.663 453.209  1.00 88.78           C
ATOM   2246  CG  ASP A 279     303.859 205.757 453.211  1.00 84.71           C
ATOM   2247  OD1 ASP A 279     303.368 205.391 454.299  1.00 77.19           O
ATOM   2248  OD2 ASP A 279     303.435 205.335 452.114  1.00 78.79           O
ATOM   2249  N   ASP A 280     307.303 208.755 454.054  1.00 91.77           N
ATOM   2250  CA  ASP A 280     308.686 209.229 453.961  1.00 91.52           C
ATOM   2251  C   ASP A 280     309.091 210.156 455.128  1.00 91.72           C
ATOM   2252  O   ASP A 280     310.133 210.816 455.067  1.00 87.78           O
ATOM   2253  CB  ASP A 280     308.905 209.911 452.602  1.00 89.75           C
ATOM   2254  CG  ASP A 280     308.631 209.007 451.396  1.00 86.24           C
ATOM   2255  OD1 ASP A 280     309.023 207.819 451.434  1.00 78.14           O
ATOM   2256  OD2 ASP A 280     308.044 209.529 450.423  1.00 78.70           O
ATOM   2257  N   TYR A 281     308.279 210.243 456.175  1.00 92.48           N
ATOM   2258  CA  TYR A 281     308.611 210.986 457.393  1.00 92.94           C
ATOM   2259  C   TYR A 281     309.350 210.075 458.379  1.00 93.08           C
ATOM   2260  O   TYR A 281     309.101 208.868 458.399  1.00 90.64           O
ATOM   2261  CB  TYR A 281     307.343 211.577 458.028  1.00 92.44           C
ATOM   2262  CG  TYR A 281     306.773 212.791 457.312  1.00 92.74           C
ATOM   2263  CD1 TYR A 281     306.690 214.033 457.969  1.00 84.48           C
ATOM   2264  CD2 TYR A 281     306.309 212.691 455.989  1.00 84.79           C
ATOM   2265  CE1 TYR A 281     306.149 215.157 457.321  1.00 83.18           C
ATOM   2266  CE2 TYR A 281     305.777 213.807 455.323  1.00 84.09           C
ATOM   2267  CZ  TYR A 281     305.695 215.040 455.998  1.00 88.64           C
ATOM   2268  OH  TYR A 281     305.169 216.129 455.350  1.00 87.73           O
ATOM   2269  N   PRO A 282     310.246 210.614 459.215  1.00 93.44           N
ATOM   2270  CA  PRO A 282     310.960 209.822 460.205  1.00 93.46           C
ATOM   2271  C   PRO A 282     310.006 209.215 461.237  1.00 93.41           C
ATOM   2272  O   PRO A 282     309.071 209.875 461.699  1.00 91.09           O
ATOM   2273  CB  PRO A 282     311.971 210.778 460.847  1.00 91.99           C
ATOM   2274  CG  PRO A 282     311.333 212.152 460.654  1.00 89.59           C
ATOM   2275  CD  PRO A 282     310.633 212.014 459.312  1.00 91.84           C
ATOM   2276  N   VAL A 283     310.257 207.972 461.612  1.00 93.06           N
ATOM   2277  CA  VAL A 283     309.516 207.322 462.697  1.00 93.26           C
ATOM   2278  C   VAL A 283     309.885 207.950 464.043  1.00 93.07           C
ATOM   2279  O   VAL A 283     311.051 208.255 464.302  1.00 91.20           O
ATOM   2280  CB  VAL A 283     309.703 205.792 462.667  1.00 92.11           C
ATOM   2281  CG1 VAL A 283     311.119 205.326 463.021  1.00 83.41           C
ATOM   2282  CG2 VAL A 283     308.713 205.086 463.596  1.00 81.48           C
ATOM   2283  N   VAL A 284     308.889 208.135 464.897  1.00 93.05           N
ATOM   2284  CA  VAL A 284     309.016 208.719 466.239  1.00 92.99           C
ATOM   2285  C   VAL A 284     308.287 207.860 467.280  1.00 92.71           C
ATOM   2286  O   VAL A 284     307.582 206.916 466.920  1.00 89.67           O
ATOM   2287  CB  VAL A 284     308.513 210.179 466.269  1.00 91.62           C
ATOM   2288  CG1 VAL A 284     309.323 211.077 465.328  1.00 83.81           C
ATOM   2289  CG2 VAL A 284     307.028 210.309 465.909  1.00 82.29           C
ATOM   2290  N   GLY A 285     308.457 208.177 468.561  1.00 90.86           N
ATOM   2291  CA  GLY A 285     307.810 207.431 469.648  1.00 90.66           C
ATOM   2292  C   GLY A 285     308.435 206.060 469.894  1.00 91.52           C
ATOM   2293  O   GLY A 285     307.724 205.091 470.153  1.00 87.61           O
ATOM   2294  N   ILE A 286     309.762 205.973 469.785  1.00 91.79           N
ATOM   2295  CA  ILE A 286     310.518 204.721 469.829  1.00 91.50           C
ATOM   2296  C   ILE A 286     311.781 204.823 470.695  1.00 91.77           C
ATOM   2297  O   ILE A 286     312.343 205.899 470.862  1.00 89.30           O
ATOM   2298  CB  ILE A 286     310.831 204.230 468.402  1.00 89.75           C
ATOM   2299  CG1 ILE A 286     311.506 205.268 467.466  1.00 80.44           C
ATOM   2300  CG2 ILE A 286     309.558 203.732 467.694  1.00 76.99           C
ATOM   2301  CD1 ILE A 286     312.978 205.546 467.766  1.00 73.85           C
ATOM   2302  N   TRP A 287     312.233 203.694 471.239  1.00 91.45           N
ATOM   2303  CA  TRP A 287     313.576 203.451 471.796  1.00 91.45           C
ATOM   2304  C   TRP A 287     313.885 201.950 471.799  1.00 91.63           C
ATOM   2305  O   TRP A 287     314.752 201.503 471.058  1.00 89.05           O
ATOM   2306  CB  TRP A 287     313.718 204.029 473.218  1.00 89.97           C
ATOM   2307  CG  TRP A 287     314.880 203.449 473.966  1.00 90.25           C
ATOM   2308  CD1 TRP A 287     314.797 202.492 474.913  1.00 82.96           C
ATOM   2309  CD2 TRP A 287     316.307 203.658 473.721  1.00 87.06           C
ATOM   2310  NE1 TRP A 287     316.073 202.084 475.276  1.00 83.12           N
ATOM   2311  CE2 TRP A 287     317.023 202.760 474.556  1.00 86.23           C
ATOM   2312  CE3 TRP A 287     317.053 204.487 472.858  1.00 84.42           C
ATOM   2313  CZ2 TRP A 287     318.427 202.663 474.516  1.00 85.00           C
ATOM   2314  CZ3 TRP A 287     318.452 204.406 472.828  1.00 77.42           C
ATOM   2315  CH2 TRP A 287     319.127 203.493 473.643  1.00 79.68           C
ATOM   2316  N   GLU A 288     313.136 201.167 472.600  1.00 91.29           N
ATOM   2317  CA  GLU A 288     313.254 199.704 472.600  1.00 90.55           C
ATOM   2318  C   GLU A 288     312.929 199.133 471.215  1.00 91.41           C
ATOM   2319  O   GLU A 288     313.597 198.226 470.725  1.00 89.04           O
ATOM   2320  CB  GLU A 288     312.294 199.102 473.639  1.00 87.71           C
ATOM   2321  CG  GLU A 288     312.609 199.540 475.076  1.00 76.80           C
ATOM   2322  CD  GLU A 288     311.704 198.866 476.113  1.00 72.97           C
ATOM   2323  OE1 GLU A 288     312.082 198.897 477.303  1.00 65.26           O
ATOM   2324  OE2 GLU A 288     310.644 198.314 475.729  1.00 66.47           O
ATOM   2325  N   GLN A 289     311.973 199.761 470.553  1.00 92.05           N
ATOM   2326  CA  GLN A 289     311.578 199.484 469.182  1.00 92.20           C
ATOM   2327  C   GLN A 289     312.738 199.705 468.200  1.00 92.77           C
ATOM   2328  O   GLN A 289     312.902 198.927 467.266  1.00 90.91           O
ATOM   2329  CB  GLN A 289     310.398 200.395 468.809  1.00 91.22           C
ATOM   2330  CG  GLN A 289     309.120 200.189 469.647  1.00 88.63           C
ATOM   2331  CD  GLN A 289     309.093 200.909 470.994  1.00 86.35           C
ATOM   2332  OE1 GLN A 289     310.053 201.516 471.451  1.00 78.09           O
ATOM   2333  NE2 GLN A 289     307.987 200.850 471.701  1.00 75.73           N
ATOM   2334  N   ALA A 290     313.574 200.722 468.415  1.00 93.50           N
ATOM   2335  CA  ALA A 290     314.734 200.972 467.565  1.00 93.52           C
ATOM   2336  C   ALA A 290     315.800 199.874 467.693  1.00 93.65           C
ATOM   2337  O   ALA A 290     316.389 199.458 466.697  1.00 92.05           O
ATOM   2338  CB  ALA A 290     315.312 202.353 467.908  1.00 92.89           C
ATOM   2339  N   GLN A 291     316.023 199.355 468.902  1.00 92.89           N
ATOM   2340  CA  GLN A 291     316.929 198.222 469.120  1.00 92.44           C
ATOM   2341  C   GLN A 291     316.384 196.937 468.478  1.00 92.73           C
ATOM   2342  O   GLN A 291     317.121 196.247 467.770  1.00 90.82           O
ATOM   2343  CB  GLN A 291     317.162 198.012 470.622  1.00 91.13           C
ATOM   2344  CG  GLN A 291     317.893 199.196 471.272  1.00 86.99           C
ATOM   2345  CD  GLN A 291     318.278 198.930 472.724  1.00 81.97           C
ATOM   2346  OE1 GLN A 291     317.925 197.942 473.337  1.00 72.27           O
ATOM   2347  NE2 GLN A 291     319.045 199.807 473.330  1.00 68.92           N
ATOM   2348  N   ALA A 292     315.092 196.662 468.648  1.00 93.67           N
ATOM   2349  CA  ALA A 292     314.432 195.528 468.004  1.00 93.89           C
ATOM   2350  C   ALA A 292     314.505 195.625 466.471  1.00 94.00           C
ATOM   2351  O   ALA A 292     314.816 194.641 465.802  1.00 92.39           O
ATOM   2352  CB  ALA A 292     312.980 195.470 468.499  1.00 93.22           C
ATOM   2353  N   PHE A 293     314.312 196.824 465.917  1.00 94.27           N
ATOM   2354  CA  PHE A 293     314.456 197.077 464.484  1.00 94.46           C
ATOM   2355  C   PHE A 293     315.876 196.784 463.988  1.00 94.38           C
ATOM   2356  O   PHE A 293     316.040 196.141 462.952  1.00 93.21           O
ATOM   2357  CB  PHE A 293     314.067 198.528 464.179  1.00 94.22           C
ATOM   2358  CG  PHE A 293     314.209 198.895 462.718  1.00 94.70           C
ATOM   2359  CD1 PHE A 293     315.399 199.464 462.233  1.00 88.89           C
ATOM   2360  CD2 PHE A 293     313.154 198.647 461.825  1.00 89.52           C
ATOM   2361  CE1 PHE A 293     315.529 199.784 460.874  1.00 89.09           C
ATOM   2362  CE2 PHE A 293     313.277 198.969 460.466  1.00 89.53           C
ATOM   2363  CZ  PHE A 293     314.466 199.539 459.994  1.00 92.51           C
ATOM   2364  N   CYS A 294     316.910 197.204 464.719  1.00 93.90           N
ATOM   2365  CA  CYS A 294     318.298 196.920 464.359  1.00 93.49           C
ATOM   2366  C   CYS A 294     318.605 195.411 464.374  1.00 93.31           C
ATOM   2367  O   CYS A 294     319.236 194.912 463.444  1.00 91.68           O
ATOM   2368  CB  CYS A 294     319.236 197.681 465.306  1.00 92.75           C
ATOM   2369  SG  CYS A 294     319.145 199.478 465.018  1.00 88.49           S
ATOM   2370  N   ALA A 295     318.118 194.694 465.373  1.00 93.36           N
ATOM   2371  CA  ALA A 295     318.259 193.240 465.459  1.00 92.93           C
ATOM   2372  C   ALA A 295     317.548 192.532 464.293  1.00 92.88           C
ATOM   2373  O   ALA A 295     318.156 191.725 463.589  1.00 90.93           O
ATOM   2374  CB  ALA A 295     317.721 192.780 466.823  1.00 92.09           C
ATOM   2375  N   TRP A 296     316.292 192.905 464.015  1.00 93.47           N
ATOM   2376  CA  TRP A 296     315.542 192.378 462.873  1.00 93.56           C
ATOM   2377  C   TRP A 296     316.239 192.668 461.543  1.00 93.59           C
ATOM   2378  O   TRP A 296     316.389 191.770 460.722  1.00 92.18           O
ATOM   2379  CB  TRP A 296     314.132 192.969 462.862  1.00 93.30           C
ATOM   2380  CG  TRP A 296     313.386 192.708 461.587  1.00 93.17           C
ATOM   2381  CD1 TRP A 296     312.788 191.549 461.252  1.00 89.26           C
ATOM   2382  CD2 TRP A 296     313.219 193.599 460.438  1.00 91.84           C
ATOM   2383  NE1 TRP A 296     312.254 191.658 459.973  1.00 89.94           N
ATOM   2384  CE2 TRP A 296     312.499 192.899 459.437  1.00 91.61           C
ATOM   2385  CE3 TRP A 296     313.612 194.926 460.157  1.00 90.48           C
ATOM   2386  CZ2 TRP A 296     312.182 193.490 458.191  1.00 90.71           C
ATOM   2387  CZ3 TRP A 296     313.291 195.516 458.925  1.00 87.62           C
ATOM   2388  CH2 TRP A 296     312.587 194.801 457.950  1.00 87.84           C
ATOM   2389  N   ARG A 297     316.707 193.896 461.342  1.00 93.28           N
ATOM   2390  CA  ARG A 297     317.397 194.279 460.107  1.00 93.15           C
ATOM   2391  C   ARG A 297     318.662 193.451 459.889  1.00 92.68           C
ATOM   2392  O   ARG A 297     318.942 193.069 458.759  1.00 90.91           O
ATOM   2393  CB  ARG A 297     317.692 195.788 460.137  1.00 92.36           C
ATOM   2394  CG  ARG A 297     318.239 196.314 458.799  1.00 91.05           C
ATOM   2395  CD  ARG A 297     318.479 197.815 458.900  1.00 90.14           C
ATOM   2396  NE  ARG A 297     318.965 198.399 457.632  1.00 88.84           N
ATOM   2397  CZ  ARG A 297     319.265 199.680 457.459  1.00 88.41           C
ATOM   2398  NH1 ARG A 297     319.164 200.547 458.420  1.00 84.07           N
ATOM   2399  NH2 ARG A 297     319.671 200.127 456.317  1.00 84.88           N
ATOM   2400  N   SER A 298     319.389 193.138 460.952  1.00 91.92           N
ATOM   2401  CA  SER A 298     320.570 192.274 460.903  1.00 91.08           C
ATOM   2402  C   SER A 298     320.215 190.846 460.484  1.00 90.45           C
ATOM   2403  O   SER A 298     320.821 190.299 459.565  1.00 88.03           O
ATOM   2404  CB  SER A 298     321.257 192.237 462.276  1.00 90.11           C
ATOM   2405  OG  SER A 298     321.581 193.541 462.693  1.00 78.91           O
ATOM   2406  N   GLU A 299     319.196 190.270 461.104  1.00 90.85           N
ATOM   2407  CA  GLU A 299     318.723 188.925 460.784  1.00 89.50           C
ATOM   2408  C   GLU A 299     318.167 188.844 459.355  1.00 89.48           C
ATOM   2409  O   GLU A 299     318.519 187.946 458.588  1.00 87.27           O
ATOM   2410  CB  GLU A 299     317.657 188.526 461.817  1.00 87.93           C
ATOM   2411  CG  GLU A 299     317.360 187.026 461.763  1.00 76.37           C
ATOM   2412  CD  GLU A 299     316.089 186.617 462.510  1.00 69.47           C
ATOM   2413  OE1 GLU A 299     315.619 185.490 462.229  1.00 61.51           O
ATOM   2414  OE2 GLU A 299     315.531 187.425 463.274  1.00 60.65           O
ATOM   2415  N   PHE A 300     317.350 189.829 458.969  1.00 90.67           N
ATOM   2416  CA  PHE A 300     316.753 189.917 457.643  1.00 90.25           C
ATOM   2417  C   PHE A 300     317.814 190.060 456.543  1.00 89.95           C
ATOM   2418  O   PHE A 300     317.743 189.395 455.512  1.00 87.47           O
ATOM   2419  CB  PHE A 300     315.769 191.097 457.636  1.00 89.54           C
ATOM   2420  CG  PHE A 300     314.873 191.139 456.413  1.00 89.98           C
ATOM   2421  CD1 PHE A 300     315.040 192.126 455.432  1.00 83.98           C
ATOM   2422  CD2 PHE A 300     313.851 190.183 456.266  1.00 84.53           C
ATOM   2423  CE1 PHE A 300     314.191 192.161 454.314  1.00 83.20           C
ATOM   2424  CE2 PHE A 300     313.002 190.214 455.148  1.00 83.78           C
ATOM   2425  CZ  PHE A 300     313.170 191.206 454.175  1.00 86.17           C
ATOM   2426  N   PHE A 301     318.841 190.868 456.796  1.00 90.02           N
ATOM   2427  CA  PHE A 301     319.958 191.042 455.874  1.00 89.13           C
ATOM   2428  C   PHE A 301     320.796 189.763 455.738  1.00 88.56           C
ATOM   2429  O   PHE A 301     321.126 189.365 454.624  1.00 86.01           O
ATOM   2430  CB  PHE A 301     320.800 192.229 456.345  1.00 87.91           C
ATOM   2431  CG  PHE A 301     321.834 192.677 455.334  1.00 87.58           C
ATOM   2432  CD1 PHE A 301     323.180 192.319 455.481  1.00 81.07           C
ATOM   2433  CD2 PHE A 301     321.451 193.486 454.248  1.00 81.03           C
ATOM   2434  CE1 PHE A 301     324.136 192.775 454.557  1.00 79.46           C
ATOM   2435  CE2 PHE A 301     322.402 193.943 453.326  1.00 79.61           C
ATOM   2436  CZ  PHE A 301     323.745 193.589 453.483  1.00 81.93           C
ATOM   2437  N   ARG A 302     321.093 189.070 456.843  1.00 86.61           N
ATOM   2438  CA  ARG A 302     321.813 187.785 456.824  1.00 85.17           C
ATOM   2439  C   ARG A 302     321.043 186.689 456.085  1.00 84.58           C
ATOM   2440  O   ARG A 302     321.653 185.931 455.338  1.00 81.47           O
ATOM   2441  CB  ARG A 302     322.112 187.319 458.256  1.00 83.64           C
ATOM   2442  CG  ARG A 302     323.293 188.068 458.882  1.00 78.72           C
ATOM   2443  CD  ARG A 302     323.512 187.572 460.311  1.00 77.23           C
ATOM   2444  NE  ARG A 302     324.681 188.217 460.939  1.00 72.77           N
ATOM   2445  CZ  ARG A 302     324.784 188.603 462.200  1.00 69.10           C
ATOM   2446  NH1 ARG A 302     323.889 188.327 463.105  1.00 62.37           N
ATOM   2447  NH2 ARG A 302     325.799 189.303 462.575  1.00 63.42           N
ATOM   2448  N   LYS A 303     319.727 186.627 456.233  1.00 86.22           N
ATOM   2449  CA  LYS A 303     318.885 185.676 455.487  1.00 85.02           C
ATOM   2450  C   LYS A 303     318.892 185.938 453.974  1.00 84.47           C
ATOM   2451  O   LYS A 303     318.732 184.999 453.198  1.00 78.81           O
ATOM   2452  CB  LYS A 303     317.450 185.701 456.044  1.00 84.03           C
ATOM   2453  CG  LYS A 303     317.338 184.957 457.389  1.00 79.32           C
ATOM   2454  CD  LYS A 303     315.926 185.072 457.990  1.00 75.28           C
ATOM   2455  CE  LYS A 303     315.867 184.282 459.304  1.00 67.96           C
ATOM   2456  NZ  LYS A 303     314.639 184.533 460.096  1.00 60.88           N
ATOM   2457  N   GLY A 304     319.097 187.176 453.558  1.00 84.49           N
ATOM   2458  CA  GLY A 304     319.199 187.562 452.152  1.00 83.22           C
ATOM   2459  C   GLY A 304     320.566 187.313 451.504  1.00 83.47           C
ATOM   2460  O   GLY A 304     320.660 187.263 450.277  1.00 78.27           O
ATOM   2461  N   ILE A 305     321.628 187.159 452.296  1.00 82.86           N
ATOM   2462  CA  ILE A 305     323.006 187.022 451.807  1.00 81.18           C
ATOM   2463  C   ILE A 305     323.611 185.702 452.275  1.00 80.43           C
ATOM   2464  O   ILE A 305     323.611 185.371 453.456  1.00 74.81           O
ATOM   2465  CB  ILE A 305     323.867 188.236 452.219  1.00 77.44           C
ATOM   2466  CG1 ILE A 305     323.309 189.509 451.538  1.00 68.40           C
ATOM   2467  CG2 ILE A 305     325.347 188.032 451.838  1.00 65.61           C
ATOM   2468  CD1 ILE A 305     324.042 190.793 451.910  1.00 62.73           C
ATOM   2469  N   ARG A 306     324.208 184.986 451.336  1.00 78.50           N
ATOM   2470  CA  ARG A 306     325.002 183.804 451.645  1.00 77.11           C
ATOM   2471  C   ARG A 306     326.450 184.218 451.903  1.00 77.53           C
ATOM   2472  O   ARG A 306     327.217 184.410 450.962  1.00 71.51           O
ATOM   2473  CB  ARG A 306     324.848 182.775 450.515  1.00 71.81           C
ATOM   2474  CG  ARG A 306     325.401 181.410 450.945  1.00 62.99           C
ATOM   2475  CD  ARG A 306     325.144 180.379 449.843  1.00 57.60           C
ATOM   2476  NE  ARG A 306     325.553 179.032 450.278  1.00 50.80           N
ATOM   2477  CZ  ARG A 306     325.351 177.904 449.608  1.00 43.32           C
ATOM   2478  NH1 ARG A 306     324.779 177.897 448.437  1.00 40.72           N
ATOM   2479  NH2 ARG A 306     325.728 176.767 450.120  1.00 37.87           N
ATOM   2480  N   LEU A 307     326.813 184.338 453.171  1.00 76.46           N
ATOM   2481  CA  LEU A 307     328.191 184.607 453.572  1.00 75.13           C
ATOM   2482  C   LEU A 307     329.084 183.388 453.273  1.00 75.84           C
ATOM   2483  O   LEU A 307     328.625 182.248 453.403  1.00 71.41           O
ATOM   2484  CB  LEU A 307     328.238 185.002 455.058  1.00 71.83           C
ATOM   2485  CG  LEU A 307     327.570 186.355 455.370  1.00 67.61           C
ATOM   2486  CD1 LEU A 307     327.430 186.544 456.877  1.00 62.36           C
ATOM   2487  CD2 LEU A 307     328.376 187.529 454.819  1.00 63.12           C
ATOM   2488  N   PRO A 308     330.346 183.603 452.862  1.00 74.58           N
ATOM   2489  CA  PRO A 308     331.336 182.537 452.795  1.00 73.34           C
ATOM   2490  C   PRO A 308     331.544 181.890 454.171  1.00 73.74           C
ATOM   2491  O   PRO A 308     331.378 182.533 455.207  1.00 69.19           O
ATOM   2492  CB  PRO A 308     332.627 183.184 452.281  1.00 70.56           C
ATOM   2493  CG  PRO A 308     332.160 184.491 451.643  1.00 68.79           C
ATOM   2494  CD  PRO A 308     330.935 184.865 452.470  1.00 71.24           C
ATOM   2495  N   GLU A 309     331.944 180.631 454.173  1.00 73.01           N
ATOM   2496  CA  GLU A 309     332.230 179.909 455.409  1.00 71.52           C
ATOM   2497  C   GLU A 309     333.355 180.595 456.196  1.00 72.05           C
ATOM   2498  O   GLU A 309     334.346 181.049 455.628  1.00 65.27           O
ATOM   2499  CB  GLU A 309     332.559 178.450 455.065  1.00 66.45           C
ATOM   2500  CG  GLU A 309     332.556 177.530 456.289  1.00 59.27           C
ATOM   2501  CD  GLU A 309     332.776 176.052 455.929  1.00 53.57           C
ATOM   2502  OE1 GLU A 309     332.631 175.214 456.844  1.00 47.10           O
ATOM   2503  OE2 GLU A 309     333.073 175.762 454.746  1.00 46.86           O
ATOM   2504  N   GLY A 310     333.163 180.708 457.506  1.00 69.11           N
ATOM   2505  CA  GLY A 310     334.085 181.403 458.405  1.00 68.26           C
ATOM   2506  C   GLY A 310     334.075 182.935 458.311  1.00 70.64           C
ATOM   2507  O   GLY A 310     334.759 183.589 459.095  1.00 65.77           O
ATOM   2508  N   GLN A 311     333.317 183.535 457.401  1.00 72.02           N
ATOM   2509  CA  GLN A 311     333.173 184.989 457.333  1.00 71.53           C
ATOM   2510  C   GLN A 311     331.988 185.456 458.177  1.00 73.15           C
ATOM   2511  O   GLN A 311     330.868 184.963 458.041  1.00 69.55           O
ATOM   2512  CB  GLN A 311     333.051 185.465 455.881  1.00 67.31           C
ATOM   2513  CG  GLN A 311     334.302 185.134 455.051  1.00 63.12           C
ATOM   2514  CD  GLN A 311     335.576 185.762 455.619  1.00 57.35           C
ATOM   2515  OE1 GLN A 311     335.580 186.864 456.142  1.00 54.14           O
ATOM   2516  NE2 GLN A 311     336.696 185.082 455.539  1.00 51.06           N
ATOM   2517  N   ILE A 312     332.243 186.437 459.018  1.00 73.38           N
ATOM   2518  CA  ILE A 312     331.242 187.041 459.892  1.00 73.35           C
ATOM   2519  C   ILE A 312     331.028 188.481 459.438  1.00 75.21           C
ATOM   2520  O   ILE A 312     331.977 189.197 459.117  1.00 71.98           O
ATOM   2521  CB  ILE A 312     331.664 186.930 461.372  1.00 68.94           C
ATOM   2522  CG1 ILE A 312     331.998 185.461 461.755  1.00 62.54           C
ATOM   2523  CG2 ILE A 312     330.534 187.462 462.275  1.00 59.66           C
ATOM   2524  CD1 ILE A 312     332.659 185.315 463.129  1.00 55.72           C
ATOM   2525  N   MET A 313     329.782 188.919 459.414  1.00 77.54           N
ATOM   2526  CA  MET A 313     329.403 190.304 459.177  1.00 78.62           C
ATOM   2527  C   MET A 313     328.875 190.893 460.480  1.00 80.36           C
ATOM   2528  O   MET A 313     328.153 190.213 461.214  1.00 77.91           O
ATOM   2529  CB  MET A 313     328.367 190.335 458.052  1.00 76.07           C
ATOM   2530  CG  MET A 313     328.164 191.737 457.493  1.00 69.62           C
ATOM   2531  SD  MET A 313     326.963 191.761 456.136  1.00 65.63           S
ATOM   2532  CE  MET A 313     325.456 191.495 457.103  1.00 59.23           C
ATOM   2533  N   ASP A 314     329.242 192.138 460.767  1.00 81.71           N
ATOM   2534  CA  ASP A 314     328.762 192.816 461.967  1.00 82.99           C
ATOM   2535  C   ASP A 314     327.256 193.130 461.876  1.00 84.85           C
ATOM   2536  O   ASP A 314     326.679 193.205 460.789  1.00 82.43           O
ATOM   2537  CB  ASP A 314     329.609 194.071 462.241  1.00 80.04           C
ATOM   2538  CG  ASP A 314     329.472 194.578 463.680  1.00 76.01           C
ATOM   2539  OD1 ASP A 314     329.137 193.762 464.571  1.00 68.74           O
ATOM   2540  OD2 ASP A 314     329.717 195.782 463.900  1.00 70.05           O
ATOM   2541  N   ASP A 315     326.619 193.302 463.030  1.00 85.78           N
ATOM   2542  CA  ASP A 315     325.194 193.593 463.112  1.00 87.23           C
ATOM   2543  C   ASP A 315     324.900 195.078 462.872  1.00 88.79           C
ATOM   2544  O   ASP A 315     325.719 195.960 463.136  1.00 86.01           O
ATOM   2545  CB  ASP A 315     324.644 193.112 464.467  1.00 84.25           C
ATOM   2546  CG  ASP A 315     324.517 191.590 464.501  1.00 80.53           C
ATOM   2547  OD1 ASP A 315     323.889 191.054 463.568  1.00 72.42           O
ATOM   2548  OD2 ASP A 315     325.041 190.921 465.404  1.00 73.65           O
ATOM   2549  N   PHE A 316     323.686 195.369 462.392  1.00 91.15           N
ATOM   2550  CA  PHE A 316     323.150 196.716 462.458  1.00 92.05           C
ATOM   2551  C   PHE A 316     322.889 197.094 463.916  1.00 92.08           C
ATOM   2552  O   PHE A 316     322.407 196.293 464.712  1.00 89.72           O
ATOM   2553  CB  PHE A 316     321.872 196.842 461.627  1.00 91.76           C
ATOM   2554  CG  PHE A 316     322.074 196.615 460.150  1.00 92.21           C
ATOM   2555  CD1 PHE A 316     322.609 197.630 459.341  1.00 84.95           C
ATOM   2556  CD2 PHE A 316     321.729 195.384 459.568  1.00 84.96           C
ATOM   2557  CE1 PHE A 316     322.792 197.419 457.966  1.00 84.18           C
ATOM   2558  CE2 PHE A 316     321.912 195.168 458.194  1.00 84.72           C
ATOM   2559  CZ  PHE A 316     322.442 196.188 457.391  1.00 88.84           C
ATOM   2560  N   ARG A 317     323.193 198.334 464.253  1.00 92.73           N
ATOM   2561  CA  ARG A 317     323.098 198.880 465.608  1.00 92.54           C
ATOM   2562  C   ARG A 317     322.792 200.375 465.555  1.00 93.11           C
ATOM   2563  O   ARG A 317     322.832 200.976 464.482  1.00 91.27           O
ATOM   2564  CB  ARG A 317     324.407 198.574 466.354  1.00 90.59           C
ATOM   2565  CG  ARG A 317     325.647 199.144 465.655  1.00 87.65           C
ATOM   2566  CD  ARG A 317     326.919 198.845 466.452  1.00 86.51           C
ATOM   2567  NE  ARG A 317     328.128 199.327 465.775  1.00 84.40           N
ATOM   2568  CZ  ARG A 317     328.607 200.568 465.774  1.00 85.13           C
ATOM   2569  NH1 ARG A 317     328.014 201.552 466.374  1.00 76.00           N
ATOM   2570  NH2 ARG A 317     329.714 200.833 465.148  1.00 80.41           N
ATOM   2571  N   LEU A 318     322.512 200.974 466.696  1.00 92.99           N
ATOM   2572  CA  LEU A 318     322.491 202.428 466.808  1.00 93.44           C
ATOM   2573  C   LEU A 318     323.931 202.977 466.747  1.00 93.43           C
ATOM   2574  O   LEU A 318     324.862 202.296 467.194  1.00 91.25           O
ATOM   2575  CB  LEU A 318     321.777 202.847 468.104  1.00 92.76           C
ATOM   2576  CG  LEU A 318     320.280 202.481 468.155  1.00 91.55           C
ATOM   2577  CD1 LEU A 318     319.699 202.890 469.507  1.00 84.06           C
ATOM   2578  CD2 LEU A 318     319.468 203.176 467.062  1.00 83.97           C
ATOM   2579  N   PRO A 319     324.138 204.193 466.216  1.00 94.07           N
ATOM   2580  CA  PRO A 319     325.452 204.821 466.232  1.00 93.92           C
ATOM   2581  C   PRO A 319     325.902 205.108 467.667  1.00 93.73           C
ATOM   2582  O   PRO A 319     325.084 205.431 468.534  1.00 91.85           O
ATOM   2583  CB  PRO A 319     325.304 206.107 465.414  1.00 92.72           C
ATOM   2584  CG  PRO A 319     323.827 206.465 465.566  1.00 90.91           C
ATOM   2585  CD  PRO A 319     323.146 205.101 465.656  1.00 92.62           C
ATOM   2586  N   THR A 320     327.207 205.058 467.900  1.00 93.39           N
ATOM   2587  CA  THR A 320     327.781 205.650 469.110  1.00 93.16           C
ATOM   2588  C   THR A 320     327.711 207.177 469.030  1.00 93.06           C
ATOM   2589  O   THR A 320     327.592 207.761 467.949  1.00 91.18           O
ATOM   2590  CB  THR A 320     329.235 205.204 469.354  1.00 92.13           C
ATOM   2591  OG1 THR A 320     330.113 205.745 468.402  1.00 82.01           O
ATOM   2592  CG2 THR A 320     329.400 203.690 469.322  1.00 81.15           C
ATOM   2593  N   GLU A 321     327.825 207.852 470.170  1.00 92.78           N
ATOM   2594  CA  GLU A 321     327.888 209.313 470.213  1.00 92.04           C
ATOM   2595  C   GLU A 321     329.039 209.864 469.354  1.00 92.31           C
ATOM   2596  O   GLU A 321     328.880 210.859 468.651  1.00 90.65           O
ATOM   2597  CB  GLU A 321     328.038 209.736 471.687  1.00 89.52           C
ATOM   2598  CG  GLU A 321     328.136 211.255 471.832  1.00 84.43           C
ATOM   2599  CD  GLU A 321     328.123 211.750 473.277  1.00 83.15           C
ATOM   2600  OE1 GLU A 321     327.731 212.915 473.478  1.00 76.22           O
ATOM   2601  OE2 GLU A 321     328.492 211.021 474.218  1.00 77.36           O
ATOM   2602  N   ALA A 322     330.191 209.200 469.382  1.00 92.60           N
ATOM   2603  CA  ALA A 322     331.371 209.606 468.634  1.00 92.43           C
ATOM   2604  C   ALA A 322     331.220 209.399 467.120  1.00 92.45           C
ATOM   2605  O   ALA A 322     331.577 210.281 466.346  1.00 90.72           O
ATOM   2606  CB  ALA A 322     332.563 208.822 469.174  1.00 91.46           C
ATOM   2607  N   GLU A 323     330.659 208.277 466.689  1.00 93.09           N
ATOM   2608  CA  GLU A 323     330.366 208.018 465.274  1.00 92.82           C
ATOM   2609  C   GLU A 323     329.375 209.047 464.725  1.00 92.89           C
ATOM   2610  O   GLU A 323     329.586 209.593 463.644  1.00 91.49           O
ATOM   2611  CB  GLU A 323     329.771 206.611 465.106  1.00 91.91           C
ATOM   2612  CG  GLU A 323     330.798 205.485 465.280  1.00 88.12           C
ATOM   2613  CD  GLU A 323     330.144 204.096 465.335  1.00 87.61           C
ATOM   2614  OE1 GLU A 323     330.768 203.105 464.911  1.00 80.13           O
ATOM   2615  OE2 GLU A 323     329.000 203.969 465.832  1.00 81.55           O
ATOM   2616  N   TRP A 324     328.336 209.363 465.497  1.00 93.30           N
ATOM   2617  CA  TRP A 324     327.330 210.338 465.104  1.00 93.77           C
ATOM   2618  C   TRP A 324     327.930 211.741 464.943  1.00 93.49           C
ATOM   2619  O   TRP A 324     327.749 212.378 463.907  1.00 92.19           O
ATOM   2620  CB  TRP A 324     326.182 210.322 466.116  1.00 93.63           C
ATOM   2621  CG  TRP A 324     324.984 211.093 465.666  1.00 93.39           C
ATOM   2622  CD1 TRP A 324     323.891 210.566 465.071  1.00 88.09           C
ATOM   2623  CD2 TRP A 324     324.788 212.536 465.665  1.00 91.10           C
ATOM   2624  NE1 TRP A 324     323.039 211.583 464.683  1.00 89.73           N
ATOM   2625  CE2 TRP A 324     323.570 212.811 465.003  1.00 91.28           C
ATOM   2626  CE3 TRP A 324     325.545 213.634 466.119  1.00 90.78           C
ATOM   2627  CZ2 TRP A 324     323.145 214.132 464.749  1.00 90.50           C
ATOM   2628  CZ3 TRP A 324     325.112 214.951 465.881  1.00 85.93           C
ATOM   2629  CH2 TRP A 324     323.931 215.190 465.185  1.00 87.09           C
ATOM   2630  N   GLU A 325     328.692 212.216 465.928  1.00 93.03           N
ATOM   2631  CA  GLU A 325     329.308 213.543 465.855  1.00 92.63           C
ATOM   2632  C   GLU A 325     330.358 213.626 464.742  1.00 92.47           C
ATOM   2633  O   GLU A 325     330.442 214.641 464.055  1.00 90.86           O
ATOM   2634  CB  GLU A 325     329.890 213.939 467.227  1.00 91.79           C
ATOM   2635  CG  GLU A 325     330.421 215.382 467.212  1.00 88.94           C
ATOM   2636  CD  GLU A 325     330.809 215.970 468.576  1.00 86.59           C
ATOM   2637  OE1 GLU A 325     331.592 216.942 468.592  1.00 80.28           O
ATOM   2638  OE2 GLU A 325     330.311 215.517 469.630  1.00 79.81           O
ATOM   2639  N   TYR A 326     331.123 212.568 464.527  1.00 92.22           N
ATOM   2640  CA  TYR A 326     332.088 212.496 463.435  1.00 91.80           C
ATOM   2641  C   TYR A 326     331.407 212.625 462.069  1.00 91.41           C
ATOM   2642  O   TYR A 326     331.831 213.439 461.246  1.00 89.42           O
ATOM   2643  CB  TYR A 326     332.875 211.184 463.541  1.00 91.04           C
ATOM   2644  CG  TYR A 326     333.851 210.981 462.401  1.00 90.66           C
ATOM   2645  CD1 TYR A 326     333.524 210.139 461.320  1.00 84.50           C
ATOM   2646  CD2 TYR A 326     335.073 211.673 462.391  1.00 84.52           C
ATOM   2647  CE1 TYR A 326     334.406 209.995 460.239  1.00 83.25           C
ATOM   2648  CE2 TYR A 326     335.961 211.538 461.312  1.00 82.78           C
ATOM   2649  CZ  TYR A 326     335.618 210.698 460.236  1.00 86.37           C
ATOM   2650  OH  TYR A 326     336.472 210.576 459.172  1.00 84.95           O
ATOM   2651  N   ALA A 327     330.324 211.884 461.850  1.00 92.29           N
ATOM   2652  CA  ALA A 327     329.554 211.948 460.618  1.00 91.87           C
ATOM   2653  C   ALA A 327     328.876 213.315 460.430  1.00 91.23           C
ATOM   2654  O   ALA A 327     328.940 213.893 459.346  1.00 88.93           O
ATOM   2655  CB  ALA A 327     328.536 210.802 460.633  1.00 91.40           C
ATOM   2656  N   ALA A 328     328.295 213.881 461.489  1.00 91.59           N
ATOM   2657  CA  ALA A 328     327.646 215.189 461.451  1.00 91.16           C
ATOM   2658  C   ALA A 328     328.639 216.312 461.119  1.00 90.59           C
ATOM   2659  O   ALA A 328     328.341 217.197 460.321  1.00 87.80           O
ATOM   2660  CB  ALA A 328     326.967 215.436 462.805  1.00 90.49           C
ATOM   2661  N   ARG A 329     329.839 216.259 461.678  1.00 89.99           N
ATOM   2662  CA  ARG A 329     330.907 217.239 461.416  1.00 89.07           C
ATOM   2663  C   ARG A 329     331.676 216.985 460.115  1.00 88.01           C
ATOM   2664  O   ARG A 329     332.611 217.734 459.830  1.00 82.59           O
ATOM   2665  CB  ARG A 329     331.858 217.301 462.613  1.00 87.82           C
ATOM   2666  CG  ARG A 329     331.208 217.911 463.863  1.00 84.63           C
ATOM   2667  CD  ARG A 329     332.286 218.009 464.943  1.00 83.02           C
ATOM   2668  NE  ARG A 329     331.793 218.548 466.217  1.00 80.37           N
ATOM   2669  CZ  ARG A 329     332.396 219.448 466.977  1.00 79.29           C
ATOM   2670  NH1 ARG A 329     333.494 220.041 466.628  1.00 71.27           N
ATOM   2671  NH2 ARG A 329     331.901 219.764 468.124  1.00 73.34           N
ATOM   2672  N   MET A 330     331.315 215.984 459.338  1.00 86.86           N
ATOM   2673  CA  MET A 330     331.999 215.604 458.090  1.00 85.46           C
ATOM   2674  C   MET A 330     333.508 215.352 458.281  1.00 85.29           C
ATOM   2675  O   MET A 330     334.325 215.645 457.410  1.00 78.60           O
ATOM   2676  CB  MET A 330     331.726 216.638 456.979  1.00 82.18           C
ATOM   2677  CG  MET A 330     330.245 216.955 456.760  1.00 76.74           C
ATOM   2678  SD  MET A 330     329.949 218.214 455.484  1.00 71.26           S
ATOM   2679  CE  MET A 330     330.576 219.684 456.319  1.00 63.87           C
ATOM   2680  N   GLY A 331     333.901 214.839 459.439  1.00 83.14           N
ATOM   2681  CA  GLY A 331     335.304 214.605 459.789  1.00 81.96           C
ATOM   2682  C   GLY A 331     336.142 215.863 460.059  1.00 83.16           C
ATOM   2683  O   GLY A 331     337.367 215.774 460.130  1.00 77.51           O
ATOM   2684  N   ASP A 332     335.520 217.051 460.209  1.00 84.11           N
ATOM   2685  CA  ASP A 332     336.223 218.303 460.504  1.00 84.02           C
ATOM   2686  C   ASP A 332     335.715 218.946 461.805  1.00 84.47           C
ATOM   2687  O   ASP A 332     334.596 219.447 461.884  1.00 79.41           O
ATOM   2688  CB  ASP A 332     336.121 219.269 459.310  1.00 80.37           C
ATOM   2689  CG  ASP A 332     336.991 220.530 459.448  1.00 75.48           C
ATOM   2690  OD1 ASP A 332     337.583 220.770 460.532  1.00 67.63           O
ATOM   2691  OD2 ASP A 332     337.095 221.276 458.453  1.00 68.83           O
ATOM   2692  N   SER A 333     336.588 219.010 462.808  1.00 84.35           N
ATOM   2693  CA  SER A 333     336.286 219.605 464.117  1.00 83.90           C
ATOM   2694  C   SER A 333     335.935 221.099 464.075  1.00 84.50           C
ATOM   2695  O   SER A 333     335.472 221.639 465.077  1.00 79.44           O
ATOM   2696  CB  SER A 333     337.484 219.429 465.055  1.00 81.01           C
ATOM   2697  OG  SER A 333     337.938 218.094 465.061  1.00 72.98           O
ATOM   2698  N   ASN A 334     336.161 221.782 462.954  1.00 84.89           N
ATOM   2699  CA  ASN A 334     335.812 223.197 462.796  1.00 84.37           C
ATOM   2700  C   ASN A 334     334.335 223.407 462.432  1.00 84.88           C
ATOM   2701  O   ASN A 334     333.825 224.515 462.596  1.00 79.84           O
ATOM   2702  CB  ASN A 334     336.724 223.832 461.742  1.00 81.64           C
ATOM   2703  CG  ASN A 334     338.194 223.683 462.088  1.00 77.31           C
ATOM   2704  OD1 ASN A 334     338.679 224.119 463.119  1.00 68.49           O
ATOM   2705  ND2 ASN A 334     338.947 223.046 461.214  1.00 69.09           N
ATOM   2706  N   ASN A 335     333.640 222.380 461.954  1.00 85.90           N
ATOM   2707  CA  ASN A 335     332.228 222.478 461.607  1.00 86.21           C
ATOM   2708  C   ASN A 335     331.374 222.465 462.884  1.00 86.66           C
ATOM   2709  O   ASN A 335     331.281 221.453 463.572  1.00 82.73           O
ATOM   2710  CB  ASN A 335     331.859 221.359 460.627  1.00 83.72           C
ATOM   2711  CG  ASN A 335     332.561 221.482 459.278  1.00 81.69           C
ATOM   2712  OD1 ASN A 335     332.933 222.548 458.816  1.00 72.92           O
ATOM   2713  ND2 ASN A 335     332.729 220.375 458.589  1.00 75.37           N
ATOM   2714  N   LYS A 336     330.720 223.599 463.196  1.00 86.76           N
ATOM   2715  CA  LYS A 336     329.753 223.668 464.305  1.00 86.80           C
ATOM   2716  C   LYS A 336     328.432 222.979 463.963  1.00 87.53           C
ATOM   2717  O   LYS A 336     327.773 222.447 464.845  1.00 83.50           O
ATOM   2718  CB  LYS A 336     329.489 225.133 464.691  1.00 84.06           C
ATOM   2719  CG  LYS A 336     330.678 225.766 465.427  1.00 77.32           C
ATOM   2720  CD  LYS A 336     330.367 227.225 465.780  1.00 74.84           C
ATOM   2721  CE  LYS A 336     331.587 227.893 466.420  1.00 66.78           C
ATOM   2722  NZ  LYS A 336     331.521 229.368 466.320  1.00 60.45           N
ATOM   2723  N   TYR A 337     328.073 223.017 462.696  1.00 88.04           N
ATOM   2724  CA  TYR A 337     326.873 222.422 462.118  1.00 88.39           C
ATOM   2725  C   TYR A 337     327.276 221.414 461.029  1.00 88.32           C
ATOM   2726  O   TYR A 337     328.431 221.432 460.587  1.00 84.64           O
ATOM   2727  CB  TYR A 337     326.000 223.547 461.556  1.00 87.42           C
ATOM   2728  CG  TYR A 337     325.543 224.554 462.587  1.00 88.15           C
ATOM   2729  CD1 TYR A 337     324.477 224.252 463.447  1.00 81.85           C
ATOM   2730  CD2 TYR A 337     326.188 225.800 462.699  1.00 82.18           C
ATOM   2731  CE1 TYR A 337     324.049 225.185 464.406  1.00 80.63           C
ATOM   2732  CE2 TYR A 337     325.771 226.738 463.657  1.00 81.31           C
ATOM   2733  CZ  TYR A 337     324.698 226.428 464.507  1.00 84.43           C
ATOM   2734  OH  TYR A 337     324.281 227.343 465.439  1.00 82.78           O
ATOM   2735  N   PRO A 338     326.363 220.570 460.541  1.00 88.03           N
ATOM   2736  CA  PRO A 338     326.646 219.604 459.467  1.00 87.42           C
ATOM   2737  C   PRO A 338     326.917 220.213 458.078  1.00 86.85           C
ATOM   2738  O   PRO A 338     326.825 219.521 457.056  1.00 81.23           O
ATOM   2739  CB  PRO A 338     325.430 218.661 459.435  1.00 85.61           C
ATOM   2740  CG  PRO A 338     324.814 218.808 460.811  1.00 84.13           C
ATOM   2741  CD  PRO A 338     325.072 220.267 461.135  1.00 87.10           C
ATOM   2742  N   TRP A 339     327.237 221.477 458.015  1.00 87.45           N
ATOM   2743  CA  TRP A 339     327.596 222.200 456.799  1.00 86.94           C
ATOM   2744  C   TRP A 339     328.859 223.041 457.020  1.00 86.22           C
ATOM   2745  O   TRP A 339     329.363 223.192 458.127  1.00 81.09           O
ATOM   2746  CB  TRP A 339     326.400 223.036 456.321  1.00 85.36           C
ATOM   2747  CG  TRP A 339     325.729 223.866 457.373  1.00 86.11           C
ATOM   2748  CD1 TRP A 339     326.136 225.061 457.823  1.00 80.19           C
ATOM   2749  CD2 TRP A 339     324.503 223.556 458.118  1.00 84.24           C
ATOM   2750  NE1 TRP A 339     325.255 225.520 458.805  1.00 80.57           N
ATOM   2751  CE2 TRP A 339     324.238 224.623 459.005  1.00 83.21           C
ATOM   2752  CE3 TRP A 339     323.603 222.470 458.110  1.00 80.92           C
ATOM   2753  CZ2 TRP A 339     323.122 224.622 459.871  1.00 81.16           C
ATOM   2754  CZ3 TRP A 339     322.489 222.466 458.968  1.00 76.58           C
ATOM   2755  CH2 TRP A 339     322.253 223.533 459.841  1.00 77.79           C
ATOM   2756  N   SER A 340     329.407 223.571 455.930  1.00 83.98           N
ATOM   2757  CA  SER A 340     330.724 224.218 455.944  1.00 82.34           C
ATOM   2758  C   SER A 340     330.743 225.678 456.415  1.00 82.20           C
ATOM   2759  O   SER A 340     331.802 226.318 456.378  1.00 75.34           O
ATOM   2760  CB  SER A 340     331.354 224.103 454.554  1.00 78.15           C
ATOM   2761  OG  SER A 340     330.603 224.790 453.573  1.00 69.69           O
ATOM   2762  N   THR A 341     329.594 226.231 456.788  1.00 82.73           N
ATOM   2763  CA  THR A 341     329.442 227.609 457.268  1.00 81.69           C
ATOM   2764  C   THR A 341     328.797 227.614 458.650  1.00 82.04           C
ATOM   2765  O   THR A 341     328.086 226.680 459.005  1.00 76.18           O
ATOM   2766  CB  THR A 341     328.610 228.466 456.299  1.00 77.36           C
ATOM   2767  OG1 THR A 341     327.343 227.903 456.065  1.00 68.52           O
ATOM   2768  CG2 THR A 341     329.281 228.605 454.935  1.00 67.45           C
ATOM   2769  N   GLU A 342     329.030 228.675 459.424  1.00 82.25           N
ATOM   2770  CA  GLU A 342     328.354 228.846 460.718  1.00 81.51           C
ATOM   2771  C   GLU A 342     326.943 229.442 460.575  1.00 82.28           C
ATOM   2772  O   GLU A 342     326.215 229.553 461.556  1.00 75.67           O
ATOM   2773  CB  GLU A 342     329.222 229.695 461.665  1.00 77.29           C
ATOM   2774  CG  GLU A 342     330.596 229.060 461.941  1.00 70.16           C
ATOM   2775  CD  GLU A 342     331.323 229.632 463.167  1.00 65.11           C
ATOM   2776  OE1 GLU A 342     332.394 229.096 463.521  1.00 59.32           O
ATOM   2777  OE2 GLU A 342     330.794 230.512 463.882  1.00 59.86           O
ATOM   2778  N   ASP A 343     326.549 229.800 459.353  1.00 82.65           N
ATOM   2779  CA  ASP A 343     325.243 230.371 459.054  1.00 82.19           C
ATOM   2780  C   ASP A 343     324.166 229.277 459.034  1.00 83.58           C
ATOM   2781  O   ASP A 343     324.335 228.219 458.425  1.00 79.29           O
ATOM   2782  CB  ASP A 343     325.284 231.109 457.709  1.00 77.76           C
ATOM   2783  CG  ASP A 343     326.321 232.233 457.637  1.00 70.74           C
ATOM   2784  OD1 ASP A 343     326.496 232.960 458.635  1.00 62.89           O
ATOM   2785  OD2 ASP A 343     326.926 232.385 456.552  1.00 63.69           O
ATOM   2786  N   LEU A 344     323.023 229.576 459.636  1.00 83.09           N
ATOM   2787  CA  LEU A 344     321.852 228.690 459.627  1.00 83.62           C
ATOM   2788  C   LEU A 344     320.968 228.864 458.385  1.00 84.25           C
ATOM   2789  O   LEU A 344     320.006 228.114 458.194  1.00 79.81           O
ATOM   2790  CB  LEU A 344     321.052 228.922 460.914  1.00 81.60           C
ATOM   2791  CG  LEU A 344     321.790 228.446 462.178  1.00 80.61           C
ATOM   2792  CD1 LEU A 344     321.111 229.014 463.409  1.00 74.09           C
ATOM   2793  CD2 LEU A 344     321.775 226.921 462.291  1.00 74.73           C
ATOM   2794  N   ARG A 345     321.263 229.862 457.544  1.00 83.27           N
ATOM   2795  CA  ARG A 345     320.524 230.175 456.320  1.00 82.73           C
ATOM   2796  C   ARG A 345     321.423 230.078 455.099  1.00 82.65           C
ATOM   2797  O   ARG A 345     322.595 230.448 455.127  1.00 78.29           O
ATOM   2798  CB  ARG A 345     319.875 231.563 456.409  1.00 80.14           C
ATOM   2799  CG  ARG A 345     318.863 231.676 457.560  1.00 75.67           C
ATOM   2800  CD  ARG A 345     318.164 233.033 457.531  1.00 74.58           C
ATOM   2801  NE  ARG A 345     317.329 233.227 458.725  1.00 70.64           N
ATOM   2802  CZ  ARG A 345     316.301 234.051 458.855  1.00 66.59           C
ATOM   2803  NH1 ARG A 345     315.888 234.810 457.887  1.00 61.45           N
ATOM   2804  NH2 ARG A 345     315.672 234.124 459.984  1.00 61.00           N
ATOM   2805  N   THR A 346     320.836 229.648 453.991  1.00 81.67           N
ATOM   2806  CA  THR A 346     321.488 229.744 452.687  1.00 79.59           C
ATOM   2807  C   THR A 346     321.608 231.207 452.248  1.00 79.68           C
ATOM   2808  O   THR A 346     320.876 232.084 452.710  1.00 72.79           O
ATOM   2809  CB  THR A 346     320.732 228.953 451.608  1.00 75.79           C
ATOM   2810  OG1 THR A 346     319.489 229.530 451.331  1.00 67.84           O
ATOM   2811  CG2 THR A 346     320.506 227.489 451.970  1.00 67.84           C
ATOM   2812  N   GLY A 347     322.450 231.466 451.270  1.00 77.45           N
ATOM   2813  CA  GLY A 347     322.531 232.792 450.642  1.00 75.45           C
ATOM   2814  C   GLY A 347     321.232 233.298 449.992  1.00 76.74           C
ATOM   2815  O   GLY A 347     321.158 234.458 449.589  1.00 69.98           O
ATOM   2816  N   ARG A 348     320.194 232.461 449.884  1.00 79.58           N
ATOM   2817  CA  ARG A 348     318.831 232.838 449.461  1.00 79.14           C
ATOM   2818  C   ARG A 348     317.896 233.146 450.637  1.00 80.33           C
ATOM   2819  O   ARG A 348     316.761 233.538 450.397  1.00 72.34           O
ATOM   2820  CB  ARG A 348     318.229 231.750 448.560  1.00 74.69           C
ATOM   2821  CG  ARG A 348     319.016 231.562 447.254  1.00 67.74           C
ATOM   2822  CD  ARG A 348     318.302 230.528 446.378  1.00 62.92           C
ATOM   2823  NE  ARG A 348     319.053 230.274 445.134  1.00 56.78           N
ATOM   2824  CZ  ARG A 348     318.720 229.392 444.194  1.00 49.77           C
ATOM   2825  NH1 ARG A 348     317.643 228.662 444.290  1.00 46.92           N
ATOM   2826  NH2 ARG A 348     319.473 229.226 443.142  1.00 45.02           N
ATOM   2827  N   GLY A 349     318.348 232.964 451.861  1.00 78.22           N
ATOM   2828  CA  GLY A 349     317.574 233.184 453.083  1.00 78.13           C
ATOM   2829  C   GLY A 349     316.764 231.988 453.576  1.00 80.50           C
ATOM   2830  O   GLY A 349     316.074 232.120 454.583  1.00 75.51           O
ATOM   2831  N   CYS A 350     316.838 230.846 452.902  1.00 83.59           N
ATOM   2832  CA  CYS A 350     316.198 229.615 453.367  1.00 83.78           C
ATOM   2833  C   CYS A 350     317.025 228.975 454.492  1.00 85.17           C
ATOM   2834  O   CYS A 350     318.255 228.984 454.427  1.00 81.26           O
ATOM   2835  CB  CYS A 350     316.035 228.634 452.202  1.00 79.60           C
ATOM   2836  SG  CYS A 350     315.085 229.394 450.841  1.00 69.47           S
ATOM   2837  N   PHE A 351     316.360 228.380 455.491  1.00 84.96           N
ATOM   2838  CA  PHE A 351     317.041 227.607 456.527  1.00 86.07           C
ATOM   2839  C   PHE A 351     317.633 226.313 455.956  1.00 86.68           C
ATOM   2840  O   PHE A 351     317.176 225.792 454.939  1.00 83.94           O
ATOM   2841  CB  PHE A 351     316.095 227.371 457.708  1.00 84.55           C
ATOM   2842  CG  PHE A 351     315.786 228.630 458.485  1.00 85.16           C
ATOM   2843  CD1 PHE A 351     316.753 229.181 459.343  1.00 79.28           C
ATOM   2844  CD2 PHE A 351     314.548 229.272 458.344  1.00 79.12           C
ATOM   2845  CE1 PHE A 351     316.481 230.356 460.060  1.00 77.35           C
ATOM   2846  CE2 PHE A 351     314.272 230.451 459.060  1.00 78.20           C
ATOM   2847  CZ  PHE A 351     315.240 230.991 459.919  1.00 81.21           C
ATOM   2848  N   LEU A 352     318.690 225.816 456.599  1.00 86.37           N
ATOM   2849  CA  LEU A 352     319.445 224.635 456.165  1.00 86.37           C
ATOM   2850  C   LEU A 352     318.959 223.327 456.798  1.00 86.42           C
ATOM   2851  O   LEU A 352     319.422 222.254 456.402  1.00 81.65           O
ATOM   2852  CB  LEU A 352     320.939 224.868 456.455  1.00 84.33           C
ATOM   2853  CG  LEU A 352     321.613 225.841 455.472  1.00 83.24           C
ATOM   2854  CD1 LEU A 352     322.959 226.301 456.021  1.00 76.35           C
ATOM   2855  CD2 LEU A 352     321.872 225.178 454.119  1.00 76.01           C
ATOM   2856  N   GLY A 353     318.062 223.403 457.758  1.00 86.54           N
ATOM   2857  CA  GLY A 353     317.472 222.263 458.444  1.00 86.95           C
ATOM   2858  C   GLY A 353     316.132 222.623 459.071  1.00 88.04           C
ATOM   2859  O   GLY A 353     315.797 223.805 459.197  1.00 84.69           O
ATOM   2860  N   ASN A 354     315.382 221.609 459.466  1.00 88.44           N
ATOM   2861  CA  ASN A 354     314.085 221.749 460.118  1.00 89.20           C
ATOM   2862  C   ASN A 354     314.276 221.891 461.635  1.00 89.32           C
ATOM   2863  O   ASN A 354     314.561 220.914 462.327  1.00 85.74           O
ATOM   2864  CB  ASN A 354     313.220 220.535 459.723  1.00 87.46           C
ATOM   2865  CG  ASN A 354     311.828 220.577 460.327  1.00 87.58           C
ATOM   2866  OD1 ASN A 354     311.356 221.566 460.849  1.00 80.28           O
ATOM   2867  ND2 ASN A 354     311.114 219.480 460.251  1.00 81.26           N
ATOM   2868  N   PHE A 355     314.136 223.092 462.146  1.00 89.10           N
ATOM   2869  CA  PHE A 355     314.256 223.425 463.566  1.00 89.27           C
ATOM   2870  C   PHE A 355     313.419 224.666 463.894  1.00 89.41           C
ATOM   2871  O   PHE A 355     312.842 225.290 463.003  1.00 86.85           O
ATOM   2872  CB  PHE A 355     315.739 223.632 463.929  1.00 87.75           C
ATOM   2873  CG  PHE A 355     316.365 224.902 463.388  1.00 88.08           C
ATOM   2874  CD1 PHE A 355     316.757 224.990 462.041  1.00 82.81           C
ATOM   2875  CD2 PHE A 355     316.554 226.005 464.234  1.00 83.10           C
ATOM   2876  CE1 PHE A 355     317.327 226.168 461.544  1.00 81.44           C
ATOM   2877  CE2 PHE A 355     317.124 227.188 463.742  1.00 82.65           C
ATOM   2878  CZ  PHE A 355     317.510 227.267 462.396  1.00 84.71           C
ATOM   2879  N   LYS A 356     313.352 225.051 465.158  1.00 87.18           N
ATOM   2880  CA  LYS A 356     312.631 226.244 465.609  1.00 87.00           C
ATOM   2881  C   LYS A 356     313.569 227.465 465.623  1.00 86.41           C
ATOM   2882  O   LYS A 356     314.296 227.657 466.596  1.00 82.62           O
ATOM   2883  CB  LYS A 356     312.015 225.945 466.981  1.00 85.33           C
ATOM   2884  CG  LYS A 356     311.112 227.077 467.484  1.00 84.11           C
ATOM   2885  CD  LYS A 356     310.539 226.700 468.854  1.00 82.27           C
ATOM   2886  CE  LYS A 356     309.606 227.785 469.386  1.00 78.93           C
ATOM   2887  NZ  LYS A 356     309.053 227.422 470.709  1.00 74.10           N
ATOM   2888  N   PRO A 357     313.561 228.314 464.592  1.00 85.96           N
ATOM   2889  CA  PRO A 357     314.491 229.443 464.525  1.00 84.46           C
ATOM   2890  C   PRO A 357     314.080 230.649 465.371  1.00 84.11           C
ATOM   2891  O   PRO A 357     314.948 231.394 465.824  1.00 78.68           O
ATOM   2892  CB  PRO A 357     314.569 229.795 463.040  1.00 82.08           C
ATOM   2893  CG  PRO A 357     313.201 229.393 462.507  1.00 80.63           C
ATOM   2894  CD  PRO A 357     312.842 228.167 463.339  1.00 84.06           C
ATOM   2895  N   GLY A 358     312.783 230.854 465.577  1.00 82.55           N
ATOM   2896  CA  GLY A 358     312.237 231.978 466.320  1.00 82.05           C
ATOM   2897  C   GLY A 358     311.221 231.548 467.375  1.00 83.53           C
ATOM   2898  O   GLY A 358     310.743 230.417 467.380  1.00 79.70           O
ATOM   2899  N   GLU A 359     310.868 232.464 468.260  1.00 82.93           N
ATOM   2900  CA  GLU A 359     309.867 232.215 469.294  1.00 81.97           C
ATOM   2901  C   GLU A 359     308.503 231.935 468.657  1.00 81.56           C
ATOM   2902  O   GLU A 359     307.976 232.752 467.909  1.00 76.20           O
ATOM   2903  CB  GLU A 359     309.826 233.407 470.264  1.00 79.31           C
ATOM   2904  CG  GLU A 359     308.962 233.125 471.500  1.00 72.17           C
ATOM   2905  CD  GLU A 359     309.067 234.201 472.591  1.00 67.85           C
ATOM   2906  OE1 GLU A 359     308.747 233.892 473.754  1.00 61.90           O
ATOM   2907  OE2 GLU A 359     309.472 235.344 472.301  1.00 64.74           O
ATOM   2908  N   GLY A 360     307.957 230.756 468.920  1.00 81.38           N
ATOM   2909  CA  GLY A 360     306.713 230.284 468.310  1.00 80.83           C
ATOM   2910  C   GLY A 360     306.763 230.041 466.794  1.00 82.62           C
ATOM   2911  O   GLY A 360     305.733 229.709 466.207  1.00 77.69           O
ATOM   2912  N   ASP A 361     307.909 230.190 466.157  1.00 83.30           N
ATOM   2913  CA  ASP A 361     308.054 230.112 464.703  1.00 83.35           C
ATOM   2914  C   ASP A 361     308.633 228.759 464.265  1.00 84.42           C
ATOM   2915  O   ASP A 361     309.824 228.626 463.982  1.00 79.57           O
ATOM   2916  CB  ASP A 361     308.869 231.314 464.201  1.00 79.11           C
ATOM   2917  CG  ASP A 361     308.878 231.439 462.677  1.00 74.33           C
ATOM   2918  OD1 ASP A 361     308.142 230.689 461.997  1.00 67.85           O
ATOM   2919  OD2 ASP A 361     309.607 232.319 462.171  1.00 69.06           O
ATOM   2920  N   TYR A 362     307.775 227.751 464.195  1.00 84.70           N
ATOM   2921  CA  TYR A 362     308.148 226.432 463.668  1.00 85.56           C
ATOM   2922  C   TYR A 362     308.164 226.388 462.134  1.00 85.72           C
ATOM   2923  O   TYR A 362     308.826 225.539 461.553  1.00 80.61           O
ATOM   2924  CB  TYR A 362     307.173 225.379 464.202  1.00 84.29           C
ATOM   2925  CG  TYR A 362     307.216 225.189 465.700  1.00 85.56           C
ATOM   2926  CD1 TYR A 362     308.106 224.261 466.269  1.00 78.21           C
ATOM   2927  CD2 TYR A 362     306.357 225.917 466.536  1.00 79.23           C
ATOM   2928  CE1 TYR A 362     308.134 224.057 467.657  1.00 77.66           C
ATOM   2929  CE2 TYR A 362     306.380 225.729 467.926  1.00 78.66           C
ATOM   2930  CZ  TYR A 362     307.265 224.794 468.483  1.00 83.39           C
ATOM   2931  OH  TYR A 362     307.279 224.598 469.839  1.00 81.86           O
ATOM   2932  N   THR A 363     307.435 227.284 461.469  1.00 86.07           N
ATOM   2933  CA  THR A 363     307.184 227.203 460.020  1.00 85.03           C
ATOM   2934  C   THR A 363     308.155 228.011 459.168  1.00 84.66           C
ATOM   2935  O   THR A 363     308.043 227.997 457.943  1.00 79.81           O
ATOM   2936  CB  THR A 363     305.744 227.600 459.687  1.00 83.07           C
ATOM   2937  OG1 THR A 363     305.464 228.911 460.122  1.00 75.36           O
ATOM   2938  CG2 THR A 363     304.729 226.677 460.356  1.00 75.51           C
ATOM   2939  N   ALA A 364     309.120 228.689 459.771  1.00 83.61           N
ATOM   2940  CA  ALA A 364     310.087 229.516 459.051  1.00 81.98           C
ATOM   2941  C   ALA A 364     310.959 228.728 458.061  1.00 82.85           C
ATOM   2942  O   ALA A 364     311.397 229.272 457.047  1.00 78.07           O
ATOM   2943  CB  ALA A 364     310.957 230.234 460.085  1.00 79.28           C
ATOM   2944  N   ASP A 365     311.191 227.457 458.335  1.00 83.38           N
ATOM   2945  CA  ASP A 365     311.889 226.525 457.441  1.00 81.47           C
ATOM   2946  C   ASP A 365     310.960 225.839 456.411  1.00 82.31           C
ATOM   2947  O   ASP A 365     311.432 225.137 455.519  1.00 74.40           O
ATOM   2948  CB  ASP A 365     312.640 225.493 458.290  1.00 76.45           C
ATOM   2949  CG  ASP A 365     311.737 224.707 459.247  1.00 73.08           C
ATOM   2950  OD1 ASP A 365     310.535 224.530 458.950  1.00 64.55           O
ATOM   2951  OD2 ASP A 365     312.256 224.293 460.297  1.00 68.52           O
ATOM   2952  N   GLY A 366     309.659 226.066 456.506  1.00 82.78           N
ATOM   2953  CA  GLY A 366     308.619 225.493 455.659  1.00 82.75           C
ATOM   2954  C   GLY A 366     307.891 224.282 456.248  1.00 84.89           C
ATOM   2955  O   GLY A 366     306.965 223.776 455.613  1.00 79.42           O
ATOM   2956  N   HIS A 367     308.261 223.830 457.436  1.00 86.64           N
ATOM   2957  CA  HIS A 367     307.682 222.655 458.084  1.00 87.25           C
ATOM   2958  C   HIS A 367     307.257 222.966 459.521  1.00 87.75           C
ATOM   2959  O   HIS A 367     308.002 223.574 460.285  1.00 83.20           O
ATOM   2960  CB  HIS A 367     308.690 221.502 458.032  1.00 85.31           C
ATOM   2961  CG  HIS A 367     309.172 221.189 456.646  1.00 85.60           C
ATOM   2962  ND1 HIS A 367     308.504 220.445 455.695  1.00 74.51           N
ATOM   2963  CD2 HIS A 367     310.340 221.613 456.058  1.00 74.57           C
ATOM   2964  CE1 HIS A 367     309.252 220.417 454.584  1.00 75.22           C
ATOM   2965  NE2 HIS A 367     310.370 221.123 454.764  1.00 77.53           N
ATOM   2966  N   LEU A 368     306.048 222.522 459.900  1.00 86.84           N
ATOM   2967  CA  LEU A 368     305.530 222.676 461.261  1.00 87.06           C
ATOM   2968  C   LEU A 368     305.985 221.534 462.178  1.00 87.91           C
ATOM   2969  O   LEU A 368     306.393 221.764 463.311  1.00 84.24           O
ATOM   2970  CB  LEU A 368     303.991 222.752 461.186  1.00 84.77           C
ATOM   2971  CG  LEU A 368     303.299 222.845 462.561  1.00 82.02           C
ATOM   2972  CD1 LEU A 368     303.632 224.139 463.288  1.00 74.91           C
ATOM   2973  CD2 LEU A 368     301.790 222.775 462.387  1.00 75.05           C
ATOM   2974  N   ILE A 369     305.871 220.313 461.688  1.00 88.54           N
ATOM   2975  CA  ILE A 369     306.261 219.052 462.336  1.00 89.01           C
ATOM   2976  C   ILE A 369     307.518 218.502 461.638  1.00 90.08           C
ATOM   2977  O   ILE A 369     308.127 219.257 460.866  1.00 87.20           O
ATOM   2978  CB  ILE A 369     305.061 218.074 462.331  1.00 86.76           C
ATOM   2979  CG1 ILE A 369     304.510 217.818 460.908  1.00 79.37           C
ATOM   2980  CG2 ILE A 369     303.955 218.593 463.271  1.00 76.03           C
ATOM   2981  CD1 ILE A 369     303.599 216.583 460.858  1.00 74.16           C
ATOM   2982  N   PRO A 370     307.963 217.253 461.859  1.00 90.12           N
ATOM   2983  CA  PRO A 370     309.023 216.677 461.041  1.00 90.48           C
ATOM   2984  C   PRO A 370     308.748 216.833 459.545  1.00 90.41           C
ATOM   2985  O   PRO A 370     307.601 216.776 459.093  1.00 87.41           O
ATOM   2986  CB  PRO A 370     309.124 215.202 461.459  1.00 89.14           C
ATOM   2987  CG  PRO A 370     308.631 215.218 462.904  1.00 86.59           C
ATOM   2988  CD  PRO A 370     307.549 216.292 462.881  1.00 88.99           C
ATOM   2989  N   SER A 371     309.799 217.040 458.776  1.00 90.97           N
ATOM   2990  CA  SER A 371     309.729 217.061 457.318  1.00 90.59           C
ATOM   2991  C   SER A 371     309.927 215.660 456.742  1.00 91.15           C
ATOM   2992  O   SER A 371     310.335 214.731 457.442  1.00 88.72           O
ATOM   2993  CB  SER A 371     310.755 218.052 456.766  1.00 88.13           C
ATOM   2994  OG  SER A 371     312.076 217.652 457.040  1.00 78.84           O
ATOM   2995  N   ARG A 372     309.681 215.504 455.445  1.00 90.93           N
ATOM   2996  CA  ARG A 372     310.146 214.313 454.739  1.00 91.11           C
ATOM   2997  C   ARG A 372     311.659 214.222 454.860  1.00 91.01           C
ATOM   2998  O   ARG A 372     312.347 215.238 454.737  1.00 87.38           O
ATOM   2999  CB  ARG A 372     309.747 214.343 453.264  1.00 89.51           C
ATOM   3000  CG  ARG A 372     308.241 214.127 453.094  1.00 81.19           C
ATOM   3001  CD  ARG A 372     307.880 214.090 451.620  1.00 80.79           C
ATOM   3002  NE  ARG A 372     306.440 213.866 451.461  1.00 72.61           N
ATOM   3003  CZ  ARG A 372     305.800 213.698 450.317  1.00 67.24           C
ATOM   3004  NH1 ARG A 372     306.421 213.740 449.174  1.00 60.61           N
ATOM   3005  NH2 ARG A 372     304.520 213.481 450.319  1.00 59.65           N
ATOM   3006  N   VAL A 373     312.164 213.015 455.050  1.00 90.45           N
ATOM   3007  CA  VAL A 373     313.605 212.770 454.994  1.00 89.80           C
ATOM   3008  C   VAL A 373     314.173 213.264 453.661  1.00 88.89           C
ATOM   3009  O   VAL A 373     313.493 213.240 452.627  1.00 82.95           O
ATOM   3010  CB  VAL A 373     313.953 211.292 455.257  1.00 88.43           C
ATOM   3011  CG1 VAL A 373     313.377 210.824 456.594  1.00 78.94           C
ATOM   3012  CG2 VAL A 373     313.471 210.344 454.160  1.00 79.49           C
ATOM   3013  N   SER A 374     315.412 213.740 453.686  1.00 87.16           N
ATOM   3014  CA  SER A 374     316.090 214.318 452.516  1.00 86.69           C
ATOM   3015  C   SER A 374     315.440 215.568 451.896  1.00 87.14           C
ATOM   3016  O   SER A 374     315.721 215.900 450.744  1.00 80.42           O
ATOM   3017  CB  SER A 374     316.436 213.239 451.477  1.00 82.85           C
ATOM   3018  OG  SER A 374     315.298 212.716 450.818  1.00 75.74           O
ATOM   3019  N   SER A 375     314.609 216.304 452.643  1.00 87.23           N
ATOM   3020  CA  SER A 375     314.047 217.586 452.186  1.00 86.96           C
ATOM   3021  C   SER A 375     315.088 218.708 452.124  1.00 87.32           C
ATOM   3022  O   SER A 375     314.939 219.646 451.337  1.00 82.52           O
ATOM   3023  CB  SER A 375     312.901 218.030 453.100  1.00 84.64           C
ATOM   3024  OG  SER A 375     311.832 217.108 453.037  1.00 74.60           O
ATOM   3025  N   PHE A 376     316.121 218.627 452.944  1.00 87.57           N
ATOM   3026  CA  PHE A 376     317.237 219.563 452.988  1.00 87.70           C
ATOM   3027  C   PHE A 376     318.464 218.991 452.273  1.00 87.48           C
ATOM   3028  O   PHE A 376     318.530 217.803 451.954  1.00 82.76           O
ATOM   3029  CB  PHE A 376     317.511 219.953 454.445  1.00 86.69           C
ATOM   3030  CG  PHE A 376     316.346 220.667 455.093  1.00 87.83           C
ATOM   3031  CD1 PHE A 376     316.207 222.060 454.973  1.00 81.19           C
ATOM   3032  CD2 PHE A 376     315.360 219.939 455.778  1.00 81.40           C
ATOM   3033  CE1 PHE A 376     315.106 222.717 455.537  1.00 79.80           C
ATOM   3034  CE2 PHE A 376     314.250 220.592 456.341  1.00 81.04           C
ATOM   3035  CZ  PHE A 376     314.129 221.985 456.220  1.00 84.57           C
ATOM   3036  N   SER A 377     319.445 219.842 451.979  1.00 87.01           N
ATOM   3037  CA  SER A 377     320.686 219.396 451.349  1.00 86.44           C
ATOM   3038  C   SER A 377     321.485 218.497 452.299  1.00 86.70           C
ATOM   3039  O   SER A 377     321.586 218.819 453.483  1.00 81.88           O
ATOM   3040  CB  SER A 377     321.544 220.586 450.929  1.00 82.82           C
ATOM   3041  OG  SER A 377     320.857 221.357 449.959  1.00 72.08           O
ATOM   3042  N   PRO A 378     322.098 217.418 451.802  1.00 86.67           N
ATOM   3043  CA  PRO A 378     322.975 216.602 452.622  1.00 86.85           C
ATOM   3044  C   PRO A 378     324.268 217.346 452.948  1.00 86.97           C
ATOM   3045  O   PRO A 378     324.683 218.272 452.242  1.00 82.58           O
ATOM   3046  CB  PRO A 378     323.241 215.341 451.796  1.00 84.15           C
ATOM   3047  CG  PRO A 378     323.186 215.849 450.360  1.00 81.73           C
ATOM   3048  CD  PRO A 378     322.128 216.950 450.416  1.00 84.98           C
ATOM   3049  N   ASN A 379     324.946 216.889 454.000  1.00 85.74           N
ATOM   3050  CA  ASN A 379     326.380 217.112 454.154  1.00 84.47           C
ATOM   3051  C   ASN A 379     327.165 216.173 453.202  1.00 84.62           C
ATOM   3052  O   ASN A 379     326.585 215.590 452.278  1.00 77.21           O
ATOM   3053  CB  ASN A 379     326.729 217.023 455.654  1.00 80.15           C
ATOM   3054  CG  ASN A 379     326.773 215.610 456.226  1.00 78.85           C
ATOM   3055  OD1 ASN A 379     326.648 214.610 455.554  1.00 67.93           O
ATOM   3056  ND2 ASN A 379     327.032 215.505 457.511  1.00 73.12           N
ATOM   3057  N   ASP A 380     328.463 215.993 453.414  1.00 82.43           N
ATOM   3058  CA  ASP A 380     329.267 215.116 452.551  1.00 80.87           C
ATOM   3059  C   ASP A 380     328.842 213.630 452.596  1.00 81.28           C
ATOM   3060  O   ASP A 380     329.177 212.862 451.689  1.00 73.15           O
ATOM   3061  CB  ASP A 380     330.753 215.233 452.935  1.00 75.98           C
ATOM   3062  CG  ASP A 380     331.414 216.569 452.572  1.00 70.72           C
ATOM   3063  OD1 ASP A 380     330.829 217.372 451.810  1.00 62.43           O
ATOM   3064  OD2 ASP A 380     332.559 216.781 453.032  1.00 65.05           O
ATOM   3065  N   PHE A 381     328.110 213.234 453.633  1.00 80.51           N
ATOM   3066  CA  PHE A 381     327.748 211.838 453.877  1.00 78.56           C
ATOM   3067  C   PHE A 381     326.234 211.606 453.946  1.00 79.83           C
ATOM   3068  O   PHE A 381     325.723 210.666 453.326  1.00 73.46           O
ATOM   3069  CB  PHE A 381     328.431 211.375 455.175  1.00 73.13           C
ATOM   3070  CG  PHE A 381     329.928 211.602 455.233  1.00 71.82           C
ATOM   3071  CD1 PHE A 381     330.784 210.940 454.333  1.00 65.78           C
ATOM   3072  CD2 PHE A 381     330.475 212.479 456.185  1.00 65.09           C
ATOM   3073  CE1 PHE A 381     332.170 211.152 454.384  1.00 60.18           C
ATOM   3074  CE2 PHE A 381     331.859 212.692 456.241  1.00 60.86           C
ATOM   3075  CZ  PHE A 381     332.710 212.029 455.340  1.00 62.35           C
ATOM   3076  N   LEU A 382     325.511 212.429 454.703  1.00 85.45           N
ATOM   3077  CA  LEU A 382     324.202 212.118 455.259  1.00 87.00           C
ATOM   3078  C   LEU A 382     323.231 213.299 455.139  1.00 87.95           C
ATOM   3079  O   LEU A 382     323.637 214.460 455.132  1.00 84.33           O
ATOM   3080  CB  LEU A 382     324.391 211.759 456.747  1.00 85.00           C
ATOM   3081  CG  LEU A 382     325.354 210.591 457.021  1.00 85.32           C
ATOM   3082  CD1 LEU A 382     325.689 210.530 458.489  1.00 77.08           C
ATOM   3083  CD2 LEU A 382     324.757 209.250 456.601  1.00 78.40           C
ATOM   3084  N   TYR A 383     321.935 212.982 455.096  1.00 90.15           N
ATOM   3085  CA  TYR A 383     320.852 213.962 455.170  1.00 90.43           C
ATOM   3086  C   TYR A 383     320.414 214.187 456.621  1.00 89.50           C
ATOM   3087  O   TYR A 383     320.596 213.315 457.467  1.00 84.61           O
ATOM   3088  CB  TYR A 383     319.672 213.486 454.315  1.00 89.55           C
ATOM   3089  CG  TYR A 383     319.951 213.436 452.830  1.00 90.05           C
ATOM   3090  CD1 TYR A 383     319.685 214.556 452.027  1.00 83.07           C
ATOM   3091  CD2 TYR A 383     320.464 212.268 452.234  1.00 83.39           C
ATOM   3092  CE1 TYR A 383     319.924 214.519 450.646  1.00 82.00           C
ATOM   3093  CE2 TYR A 383     320.713 212.220 450.852  1.00 82.65           C
ATOM   3094  CZ  TYR A 383     320.439 213.352 450.060  1.00 86.16           C
ATOM   3095  OH  TYR A 383     320.682 213.317 448.711  1.00 84.67           O
ATOM   3096  N   ASP A 384     319.809 215.346 456.886  1.00 88.54           N
ATOM   3097  CA  ASP A 384     319.054 215.654 458.108  1.00 88.62           C
ATOM   3098  C   ASP A 384     319.826 215.434 459.428  1.00 88.84           C
ATOM   3099  O   ASP A 384     319.261 215.096 460.465  1.00 83.56           O
ATOM   3100  CB  ASP A 384     317.681 214.954 458.056  1.00 85.67           C
ATOM   3101  CG  ASP A 384     316.877 215.312 456.794  1.00 83.54           C
ATOM   3102  OD1 ASP A 384     316.961 216.482 456.349  1.00 74.52           O
ATOM   3103  OD2 ASP A 384     316.201 214.417 456.248  1.00 76.16           O
ATOM   3104  N   MET A 385     321.148 215.669 459.395  1.00 89.54           N
ATOM   3105  CA  MET A 385     322.002 215.570 460.586  1.00 89.66           C
ATOM   3106  C   MET A 385     321.829 216.747 461.564  1.00 89.26           C
ATOM   3107  O   MET A 385     322.386 216.726 462.665  1.00 86.08           O
ATOM   3108  CB  MET A 385     323.469 215.436 460.160  1.00 88.94           C
ATOM   3109  CG  MET A 385     323.770 214.117 459.447  1.00 86.91           C
ATOM   3110  SD  MET A 385     323.521 212.612 460.439  1.00 85.00           S
ATOM   3111  CE  MET A 385     324.895 212.721 461.601  1.00 77.86           C
ATOM   3112  N   ALA A 386     321.081 217.775 461.191  1.00 89.44           N
ATOM   3113  CA  ALA A 386     320.699 218.886 462.045  1.00 88.81           C
ATOM   3114  C   ALA A 386     319.191 219.138 461.946  1.00 88.45           C
ATOM   3115  O   ALA A 386     318.680 219.478 460.880  1.00 82.57           O
ATOM   3116  CB  ALA A 386     321.504 220.130 461.661  1.00 86.59           C
ATOM   3117  N   GLY A 387     318.492 219.019 463.067  1.00 87.32           N
ATOM   3118  CA  GLY A 387     317.046 219.186 463.137  1.00 87.72           C
ATOM   3119  C   GLY A 387     316.275 217.983 462.596  1.00 88.50           C
ATOM   3120  O   GLY A 387     316.732 216.848 462.679  1.00 83.42           O
ATOM   3121  N   ASN A 388     315.095 218.247 462.056  1.00 89.59           N
ATOM   3122  CA  ASN A 388     314.070 217.278 461.698  1.00 90.46           C
ATOM   3123  C   ASN A 388     313.635 216.444 462.915  1.00 90.92           C
ATOM   3124  O   ASN A 388     312.743 216.882 463.648  1.00 86.89           O
ATOM   3125  CB  ASN A 388     314.485 216.480 460.445  1.00 88.92           C
ATOM   3126  CG  ASN A 388     313.295 215.868 459.740  1.00 88.44           C
ATOM   3127  OD1 ASN A 388     312.191 216.377 459.782  1.00 81.28           O
ATOM   3128  ND2 ASN A 388     313.512 214.787 459.022  1.00 82.31           N
ATOM   3129  N   VAL A 389     314.271 215.327 463.176  1.00 92.15           N
ATOM   3130  CA  VAL A 389     314.168 214.602 464.446  1.00 92.51           C
ATOM   3131  C   VAL A 389     315.538 214.519 465.111  1.00 92.44           C
ATOM   3132  O   VAL A 389     316.561 214.399 464.435  1.00 89.75           O
ATOM   3133  CB  VAL A 389     313.527 213.206 464.301  1.00 91.45           C
ATOM   3134  CG1 VAL A 389     312.060 213.325 463.893  1.00 82.66           C
ATOM   3135  CG2 VAL A 389     314.254 212.309 463.299  1.00 81.95           C
ATOM   3136  N   ALA A 390     315.558 214.577 466.431  1.00 92.32           N
ATOM   3137  CA  ALA A 390     316.735 214.198 467.194  1.00 92.54           C
ATOM   3138  C   ALA A 390     316.973 212.684 467.057  1.00 92.97           C
ATOM   3139  O   ALA A 390     316.038 211.926 466.805  1.00 90.88           O
ATOM   3140  CB  ALA A 390     316.546 214.634 468.649  1.00 91.40           C
ATOM   3141  N   GLU A 391     318.208 212.242 467.226  1.00 93.89           N
ATOM   3142  CA  GLU A 391     318.578 210.848 466.986  1.00 93.81           C
ATOM   3143  C   GLU A 391     319.136 210.176 468.238  1.00 94.15           C
ATOM   3144  O   GLU A 391     320.051 210.685 468.894  1.00 92.53           O
ATOM   3145  CB  GLU A 391     319.562 210.753 465.809  1.00 92.36           C
ATOM   3146  CG  GLU A 391     318.924 211.179 464.478  1.00 88.22           C
ATOM   3147  CD  GLU A 391     319.898 211.111 463.299  1.00 86.63           C
ATOM   3148  OE1 GLU A 391     319.813 211.965 462.393  1.00 78.71           O
ATOM   3149  OE2 GLU A 391     320.748 210.199 463.241  1.00 79.17           O
ATOM   3150  N   TRP A 392     318.595 209.002 468.548  1.00 93.96           N
ATOM   3151  CA  TRP A 392     319.117 208.130 469.589  1.00 94.44           C
ATOM   3152  C   TRP A 392     320.511 207.610 469.229  1.00 94.28           C
ATOM   3153  O   TRP A 392     320.778 207.215 468.092  1.00 92.81           O
ATOM   3154  CB  TRP A 392     318.169 206.948 469.801  1.00 94.25           C
ATOM   3155  CG  TRP A 392     316.865 207.280 470.460  1.00 94.06           C
ATOM   3156  CD1 TRP A 392     315.647 207.179 469.894  1.00 90.33           C
ATOM   3157  CD2 TRP A 392     316.644 207.724 471.835  1.00 92.05           C
ATOM   3158  NE1 TRP A 392     314.672 207.522 470.827  1.00 90.52           N
ATOM   3159  CE2 TRP A 392     315.245 207.860 472.029  1.00 91.75           C
ATOM   3160  CE3 TRP A 392     317.490 208.008 472.926  1.00 91.10           C
ATOM   3161  CZ2 TRP A 392     314.700 208.265 473.264  1.00 90.62           C
ATOM   3162  CZ3 TRP A 392     316.944 208.418 474.150  1.00 88.24           C
ATOM   3163  CH2 TRP A 392     315.566 208.542 474.312  1.00 88.68           C
ATOM   3164  N   THR A 393     321.371 207.533 470.238  1.00 94.06           N
ATOM   3165  CA  THR A 393     322.666 206.846 470.158  1.00 93.80           C
ATOM   3166  C   THR A 393     322.708 205.673 471.144  1.00 93.48           C
ATOM   3167  O   THR A 393     321.887 205.590 472.062  1.00 91.35           O
ATOM   3168  CB  THR A 393     323.833 207.816 470.393  1.00 92.81           C
ATOM   3169  OG1 THR A 393     323.855 208.265 471.724  1.00 82.51           O
ATOM   3170  CG2 THR A 393     323.779 209.050 469.495  1.00 81.99           C
ATOM   3171  N   SER A 394     323.669 204.767 470.980  1.00 93.14           N
ATOM   3172  CA  SER A 394     323.873 203.651 471.914  1.00 92.22           C
ATOM   3173  C   SER A 394     324.550 204.069 473.223  1.00 91.77           C
ATOM   3174  O   SER A 394     324.493 203.341 474.214  1.00 88.17           O
ATOM   3175  CB  SER A 394     324.687 202.538 471.242  1.00 90.69           C
ATOM   3176  OG  SER A 394     325.953 203.001 470.834  1.00 82.85           O
ATOM   3177  N   THR A 395     325.167 205.246 473.243  1.00 91.55           N
ATOM   3178  CA  THR A 395     325.971 205.740 474.362  1.00 91.60           C
ATOM   3179  C   THR A 395     325.105 206.108 475.568  1.00 91.51           C
ATOM   3180  O   THR A 395     324.107 206.813 475.437  1.00 89.78           O
ATOM   3181  CB  THR A 395     326.803 206.951 473.925  1.00 90.84           C
ATOM   3182  OG1 THR A 395     327.476 206.679 472.716  1.00 80.86           O
ATOM   3183  CG2 THR A 395     327.877 207.325 474.938  1.00 79.19           C
ATOM   3184  N   ALA A 396     325.514 205.658 476.755  1.00 90.30           N
ATOM   3185  CA  ALA A 396     324.905 206.095 478.002  1.00 89.51           C
ATOM   3186  C   ALA A 396     325.266 207.559 478.302  1.00 89.37           C
ATOM   3187  O   ALA A 396     326.399 207.989 478.082  1.00 86.92           O
ATOM   3188  CB  ALA A 396     325.348 205.164 479.132  1.00 88.17           C
ATOM   3189  N   PHE A 397     324.315 208.325 478.830  1.00 89.57           N
ATOM   3190  CA  PHE A 397     324.556 209.719 479.178  1.00 88.71           C
ATOM   3191  C   PHE A 397     325.255 209.850 480.530  1.00 87.99           C
ATOM   3192  O   PHE A 397     324.785 209.344 481.547  1.00 85.48           O
ATOM   3193  CB  PHE A 397     323.247 210.512 479.138  1.00 87.61           C
ATOM   3194  CG  PHE A 397     323.445 211.972 479.471  1.00 87.85           C
ATOM   3195  CD1 PHE A 397     323.203 212.440 480.773  1.00 81.73           C
ATOM   3196  CD2 PHE A 397     323.921 212.864 478.497  1.00 81.63           C
ATOM   3197  CE1 PHE A 397     323.422 213.789 481.094  1.00 80.29           C
ATOM   3198  CE2 PHE A 397     324.139 214.214 478.813  1.00 80.45           C
ATOM   3199  CZ  PHE A 397     323.888 214.678 480.112  1.00 84.09           C
ATOM   3200  N   SER A 398     326.351 210.573 480.520  1.00 85.07           N
ATOM   3201  CA  SER A 398     326.998 211.149 481.694  1.00 83.89           C
ATOM   3202  C   SER A 398     327.627 212.471 481.263  1.00 84.37           C
ATOM   3203  O   SER A 398     328.147 212.572 480.151  1.00 81.18           O
ATOM   3204  CB  SER A 398     328.061 210.200 482.247  1.00 81.29           C
ATOM   3205  OG  SER A 398     328.947 210.865 483.114  1.00 72.52           O
ATOM   3206  N   GLU A 399     327.595 213.483 482.123  1.00 84.47           N
ATOM   3207  CA  GLU A 399     328.166 214.786 481.769  1.00 83.06           C
ATOM   3208  C   GLU A 399     329.694 214.727 481.647  1.00 83.63           C
ATOM   3209  O   GLU A 399     330.272 215.409 480.809  1.00 79.68           O
ATOM   3210  CB  GLU A 399     327.668 215.838 482.764  1.00 80.72           C
ATOM   3211  CG  GLU A 399     327.842 217.259 482.226  1.00 73.87           C
ATOM   3212  CD  GLU A 399     326.804 218.237 482.788  1.00 68.59           C
ATOM   3213  OE1 GLU A 399     326.683 219.351 482.249  1.00 61.15           O
ATOM   3214  OE2 GLU A 399     326.074 217.865 483.732  1.00 61.43           O
ATOM   3215  N   SER A 400     330.345 213.833 482.387  1.00 83.78           N
ATOM   3216  CA  SER A 400     331.770 213.516 482.248  1.00 82.73           C
ATOM   3217  C   SER A 400     332.076 212.402 481.234  1.00 83.88           C
ATOM   3218  O   SER A 400     333.219 211.961 481.123  1.00 79.79           O
ATOM   3219  CB  SER A 400     332.360 213.175 483.620  1.00 80.86           C
ATOM   3220  OG  SER A 400     331.771 212.031 484.182  1.00 75.04           O
ATOM   3221  N   GLY A 401     331.081 211.943 480.492  1.00 82.67           N
ATOM   3222  CA  GLY A 401     331.163 210.759 479.637  1.00 82.80           C
ATOM   3223  C   GLY A 401     332.317 210.766 478.638  1.00 84.57           C
ATOM   3224  O   GLY A 401     333.016 209.762 478.502  1.00 81.53           O
ATOM   3225  N   LEU A 402     332.585 211.902 477.991  1.00 85.07           N
ATOM   3226  CA  LEU A 402     333.662 212.012 477.003  1.00 85.42           C
ATOM   3227  C   LEU A 402     335.052 211.718 477.590  1.00 85.92           C
ATOM   3228  O   LEU A 402     335.902 211.146 476.910  1.00 83.29           O
ATOM   3229  CB  LEU A 402     333.652 213.411 476.356  1.00 83.92           C
ATOM   3230  CG  LEU A 402     332.342 213.833 475.671  1.00 82.09           C
ATOM   3231  CD1 LEU A 402     332.561 215.157 474.946  1.00 74.74           C
ATOM   3232  CD2 LEU A 402     331.849 212.814 474.656  1.00 75.07           C
ATOM   3233  N   LYS A 403     335.279 212.061 478.858  1.00 83.67           N
ATOM   3234  CA  LYS A 403     336.536 211.747 479.552  1.00 82.13           C
ATOM   3235  C   LYS A 403     336.638 210.285 479.985  1.00 82.59           C
ATOM   3236  O   LYS A 403     337.742 209.808 480.216  1.00 78.27           O
ATOM   3237  CB  LYS A 403     336.721 212.654 480.768  1.00 79.99           C
ATOM   3238  CG  LYS A 403     337.117 214.091 480.397  1.00 75.03           C
ATOM   3239  CD  LYS A 403     337.536 214.826 481.670  1.00 69.95           C
ATOM   3240  CE  LYS A 403     338.111 216.209 481.367  1.00 62.98           C
ATOM   3241  NZ  LYS A 403     338.582 216.854 482.616  1.00 55.35           N
ATOM   3242  N   GLN A 404     335.531 209.588 480.115  1.00 82.89           N
ATOM   3243  CA  GLN A 404     335.503 208.194 480.562  1.00 82.12           C
ATOM   3244  C   GLN A 404     335.766 207.196 479.427  1.00 83.17           C
ATOM   3245  O   GLN A 404     336.154 206.059 479.688  1.00 80.01           O
ATOM   3246  CB  GLN A 404     334.157 207.892 481.231  1.00 80.85           C
ATOM   3247  CG  GLN A 404     333.902 208.742 482.485  1.00 78.91           C
ATOM   3248  CD  GLN A 404     332.583 208.399 483.170  1.00 74.17           C
ATOM   3249  OE1 GLN A 404     332.012 207.341 482.986  1.00 66.73           O
ATOM   3250  NE2 GLN A 404     332.064 209.272 483.999  1.00 64.60           N
ATOM   3251  N   MET A 405     335.582 207.607 478.182  1.00 85.21           N
ATOM   3252  CA  MET A 405     335.790 206.773 477.000  1.00 85.41           C
ATOM   3253  C   MET A 405     337.280 206.662 476.641  1.00 85.78           C
ATOM   3254  O   MET A 405     338.076 207.542 476.962  1.00 83.09           O
ATOM   3255  CB  MET A 405     334.993 207.356 475.827  1.00 84.32           C
ATOM   3256  CG  MET A 405     333.485 207.395 476.082  1.00 81.04           C
ATOM   3257  SD  MET A 405     332.605 208.379 474.842  1.00 79.15           S
ATOM   3258  CE  MET A 405     330.994 208.508 475.624  1.00 69.80           C
ATOM   3259  N   SER A 406     337.661 205.608 475.915  1.00 84.61           N
ATOM   3260  CA  SER A 406     338.937 205.570 475.192  1.00 84.46           C
ATOM   3261  C   SER A 406     338.922 206.562 474.019  1.00 84.89           C
ATOM   3262  O   SER A 406     337.862 206.992 473.575  1.00 81.61           O
ATOM   3263  CB  SER A 406     339.245 204.157 474.699  1.00 82.22           C
ATOM   3264  OG  SER A 406     339.592 203.332 475.790  1.00 74.18           O
ATOM   3265  N   ASP A 407     340.091 206.920 473.504  1.00 86.65           N
ATOM   3266  CA  ASP A 407     340.214 207.838 472.365  1.00 85.93           C
ATOM   3267  C   ASP A 407     340.211 207.140 470.994  1.00 86.76           C
ATOM   3268  O   ASP A 407     340.208 207.800 469.958  1.00 82.67           O
ATOM   3269  CB  ASP A 407     341.433 208.754 472.573  1.00 82.37           C
ATOM   3270  CG  ASP A 407     342.780 208.033 472.589  1.00 78.43           C
ATOM   3271  OD1 ASP A 407     342.822 206.791 472.645  1.00 69.06           O
ATOM   3272  OD2 ASP A 407     343.804 208.740 472.553  1.00 73.99           O
ATOM   3273  N   ILE A 408     340.145 205.816 470.967  1.00 87.48           N
ATOM   3274  CA  ILE A 408     339.891 205.003 469.782  1.00 87.74           C
ATOM   3275  C   ILE A 408     338.482 204.407 469.856  1.00 87.84           C
ATOM   3276  O   ILE A 408     338.122 203.812 470.863  1.00 85.56           O
ATOM   3277  CB  ILE A 408     340.995 203.939 469.604  1.00 86.21           C
ATOM   3278  CG1 ILE A 408     340.789 203.198 468.272  1.00 77.61           C
ATOM   3279  CG2 ILE A 408     341.074 202.943 470.779  1.00 75.57           C
ATOM   3280  CD1 ILE A 408     341.937 202.263 467.911  1.00 71.14           C
ATOM   3281  N   ASN A 409     337.696 204.558 468.783  1.00 88.54           N
ATOM   3282  CA  ASN A 409     336.304 204.087 468.681  1.00 88.42           C
ATOM   3283  C   ASN A 409     335.513 204.277 469.993  1.00 88.62           C
ATOM   3284  O   ASN A 409     334.982 203.310 470.536  1.00 84.87           O
ATOM   3285  CB  ASN A 409     336.282 202.633 468.174  1.00 87.00           C
ATOM   3286  CG  ASN A 409     336.799 202.460 466.758  1.00 85.62           C
ATOM   3287  OD1 ASN A 409     336.866 203.379 465.963  1.00 77.61           O
ATOM   3288  ND2 ASN A 409     337.149 201.245 466.393  1.00 77.72           N
ATOM   3289  N   PRO A 410     335.457 205.498 470.544  1.00 89.76           N
ATOM   3290  CA  PRO A 410     334.942 205.727 471.884  1.00 89.85           C
ATOM   3291  C   PRO A 410     333.468 205.359 472.010  1.00 89.96           C
ATOM   3292  O   PRO A 410     332.635 205.789 471.212  1.00 87.48           O
ATOM   3293  CB  PRO A 410     335.196 207.207 472.177  1.00 88.33           C
ATOM   3294  CG  PRO A 410     335.256 207.836 470.800  1.00 86.02           C
ATOM   3295  CD  PRO A 410     335.883 206.747 469.948  1.00 87.91           C
ATOM   3296  N   GLU A 411     333.165 204.613 473.060  1.00 88.84           N
ATOM   3297  CA  GLU A 411     331.801 204.262 473.434  1.00 88.50           C
ATOM   3298  C   GLU A 411     331.710 204.055 474.946  1.00 88.34           C
ATOM   3299  O   GLU A 411     332.522 203.359 475.551  1.00 85.10           O
ATOM   3300  CB  GLU A 411     331.343 203.014 472.657  1.00 86.84           C
ATOM   3301  CG  GLU A 411     329.897 202.630 472.996  1.00 83.52           C
ATOM   3302  CD  GLU A 411     329.256 201.663 471.990  1.00 80.87           C
ATOM   3303  OE1 GLU A 411     328.010 201.690 471.878  1.00 73.36           O
ATOM   3304  OE2 GLU A 411     329.966 200.910 471.290  1.00 73.92           O
ATOM   3305  N   LEU A 412     330.683 204.636 475.558  1.00 87.88           N
ATOM   3306  CA  LEU A 412     330.290 204.370 476.930  1.00 87.56           C
ATOM   3307  C   LEU A 412     328.977 203.591 476.919  1.00 87.41           C
ATOM   3308  O   LEU A 412     327.894 204.158 477.081  1.00 84.92           O
ATOM   3309  CB  LEU A 412     330.224 205.697 477.713  1.00 86.09           C
ATOM   3310  CG  LEU A 412     329.986 205.499 479.222  1.00 84.06           C
ATOM   3311  CD1 LEU A 412     331.185 204.836 479.905  1.00 76.88           C
ATOM   3312  CD2 LEU A 412     329.760 206.851 479.888  1.00 77.26           C
ATOM   3313  N   GLU A 413     329.061 202.287 476.698  1.00 86.82           N
ATOM   3314  CA  GLU A 413     327.880 201.431 476.690  1.00 85.92           C
ATOM   3315  C   GLU A 413     327.530 200.973 478.106  1.00 85.87           C
ATOM   3316  O   GLU A 413     328.360 200.409 478.820  1.00 82.51           O
ATOM   3317  CB  GLU A 413     328.079 200.247 475.731  1.00 83.30           C
ATOM   3318  CG  GLU A 413     326.763 199.474 475.531  1.00 75.10           C
ATOM   3319  CD  GLU A 413     326.852 198.292 474.560  1.00 70.87           C
ATOM   3320  OE1 GLU A 413     325.791 197.675 474.309  1.00 63.27           O
ATOM   3321  OE2 GLU A 413     327.959 197.971 474.088  1.00 63.90           O
ATOM   3322  N   TYR A 414     326.290 201.176 478.504  1.00 85.13           N
ATOM   3323  CA  TYR A 414     325.737 200.599 479.721  1.00 85.05           C
ATOM   3324  C   TYR A 414     324.312 200.117 479.480  1.00 85.33           C
ATOM   3325  O   TYR A 414     323.407 200.915 479.231  1.00 83.04           O
ATOM   3326  CB  TYR A 414     325.810 201.598 480.877  1.00 83.42           C
ATOM   3327  CG  TYR A 414     325.353 201.006 482.191  1.00 83.39           C
ATOM   3328  CD1 TYR A 414     324.126 201.381 482.761  1.00 78.16           C
ATOM   3329  CD2 TYR A 414     326.144 200.039 482.835  1.00 77.83           C
ATOM   3330  CE1 TYR A 414     323.695 200.794 483.966  1.00 75.51           C
ATOM   3331  CE2 TYR A 414     325.720 199.443 484.035  1.00 75.64           C
ATOM   3332  CZ  TYR A 414     324.493 199.825 484.598  1.00 78.56           C
ATOM   3333  OH  TYR A 414     324.076 199.240 485.764  1.00 76.46           O
ATOM   3334  N   LYS A 415     324.109 198.811 479.589  1.00 84.81           N
ATOM   3335  CA  LYS A 415     322.781 198.197 479.561  1.00 84.20           C
ATOM   3336  C   LYS A 415     322.257 198.126 480.992  1.00 84.06           C
ATOM   3337  O   LYS A 415     322.611 197.213 481.731  1.00 78.70           O
ATOM   3338  CB  LYS A 415     322.846 196.823 478.880  1.00 81.85           C
ATOM   3339  CG  LYS A 415     323.181 196.943 477.384  1.00 77.06           C
ATOM   3340  CD  LYS A 415     323.233 195.568 476.711  1.00 72.12           C
ATOM   3341  CE  LYS A 415     323.605 195.750 475.237  1.00 64.34           C
ATOM   3342  NZ  LYS A 415     323.816 194.456 474.545  1.00 57.35           N
ATOM   3343  N   ALA A 416     321.448 199.100 481.380  1.00 83.07           N
ATOM   3344  CA  ALA A 416     320.875 199.154 482.715  1.00 82.39           C
ATOM   3345  C   ALA A 416     319.990 197.928 482.986  1.00 83.17           C
ATOM   3346  O   ALA A 416     319.191 197.535 482.136  1.00 79.99           O
ATOM   3347  CB  ALA A 416     320.092 200.465 482.872  1.00 79.63           C
ATOM   3348  N   ALA A 417     320.134 197.350 484.174  1.00 80.68           N
ATOM   3349  CA  ALA A 417     319.183 196.359 484.658  1.00 80.03           C
ATOM   3350  C   ALA A 417     317.835 197.030 484.958  1.00 81.36           C
ATOM   3351  O   ALA A 417     317.771 198.230 485.229  1.00 78.45           O
ATOM   3352  CB  ALA A 417     319.772 195.675 485.897  1.00 77.05           C
ATOM   3353  N   LEU A 418     316.748 196.267 484.942  1.00 79.60           N
ATOM   3354  CA  LEU A 418     315.421 196.809 485.275  1.00 79.06           C
ATOM   3355  C   LEU A 418     315.376 197.453 486.665  1.00 80.43           C
ATOM   3356  O   LEU A 418     314.713 198.468 486.853  1.00 77.42           O
ATOM   3357  CB  LEU A 418     314.371 195.689 485.158  1.00 76.46           C
ATOM   3358  CG  LEU A 418     313.631 195.724 483.810  1.00 70.50           C
ATOM   3359  CD1 LEU A 418     313.910 194.474 482.999  1.00 63.61           C
ATOM   3360  CD2 LEU A 418     312.126 195.844 484.033  1.00 62.47           C
ATOM   3361  N   THR A 419     316.121 196.879 487.600  1.00 79.53           N
ATOM   3362  CA  THR A 419     316.230 197.329 488.992  1.00 78.74           C
ATOM   3363  C   THR A 419     317.210 198.483 489.204  1.00 80.22           C
ATOM   3364  O   THR A 419     317.260 199.025 490.304  1.00 75.85           O
ATOM   3365  CB  THR A 419     316.651 196.159 489.888  1.00 75.92           C
ATOM   3366  OG1 THR A 419     317.828 195.564 489.381  1.00 69.28           O
ATOM   3367  CG2 THR A 419     315.580 195.069 489.928  1.00 66.42           C
ATOM   3368  N   ASP A 420     317.989 198.868 488.196  1.00 80.40           N
ATOM   3369  CA  ASP A 420     318.927 199.973 488.337  1.00 80.10           C
ATOM   3370  C   ASP A 420     318.194 201.317 488.500  1.00 81.40           C
ATOM   3371  O   ASP A 420     317.108 201.513 487.945  1.00 78.18           O
ATOM   3372  CB  ASP A 420     319.906 200.036 487.151  1.00 77.07           C
ATOM   3373  CG  ASP A 420     321.026 198.996 487.203  1.00 75.02           C
ATOM   3374  OD1 ASP A 420     321.419 198.568 488.309  1.00 68.40           O
ATOM   3375  OD2 ASP A 420     321.550 198.668 486.117  1.00 70.07           O
ATOM   3376  N   PRO A 421     318.801 202.279 489.221  1.00 79.62           N
ATOM   3377  CA  PRO A 421     318.263 203.629 489.362  1.00 79.17           C
ATOM   3378  C   PRO A 421     317.983 204.288 488.014  1.00 80.77           C
ATOM   3379  O   PRO A 421     318.734 204.126 487.053  1.00 78.44           O
ATOM   3380  CB  PRO A 421     319.319 204.412 490.145  1.00 76.53           C
ATOM   3381  CG  PRO A 421     320.044 203.334 490.933  1.00 74.42           C
ATOM   3382  CD  PRO A 421     320.018 202.141 489.992  1.00 78.14           C
ATOM   3383  N   TYR A 422     316.933 205.107 487.979  1.00 83.01           N
ATOM   3384  CA  TYR A 422     316.460 205.733 486.744  1.00 83.94           C
ATOM   3385  C   TYR A 422     317.512 206.615 486.057  1.00 84.44           C
ATOM   3386  O   TYR A 422     317.563 206.669 484.833  1.00 82.10           O
ATOM   3387  CB  TYR A 422     315.185 206.523 487.058  1.00 82.72           C
ATOM   3388  CG  TYR A 422     314.351 206.890 485.845  1.00 82.93           C
ATOM   3389  CD1 TYR A 422     313.829 208.184 485.703  1.00 77.07           C
ATOM   3390  CD2 TYR A 422     314.036 205.910 484.879  1.00 77.47           C
ATOM   3391  CE1 TYR A 422     313.002 208.501 484.612  1.00 76.79           C
ATOM   3392  CE2 TYR A 422     313.219 206.221 483.782  1.00 77.44           C
ATOM   3393  CZ  TYR A 422     312.698 207.520 483.656  1.00 81.39           C
ATOM   3394  OH  TYR A 422     311.888 207.824 482.589  1.00 79.42           O
ATOM   3395  N   ILE A 423     318.412 207.245 486.831  1.00 83.35           N
ATOM   3396  CA  ILE A 423     319.510 208.067 486.305  1.00 82.44           C
ATOM   3397  C   ILE A 423     320.451 207.282 485.375  1.00 83.16           C
ATOM   3398  O   ILE A 423     321.000 207.855 484.439  1.00 81.51           O
ATOM   3399  CB  ILE A 423     320.274 208.740 487.468  1.00 80.39           C
ATOM   3400  CG1 ILE A 423     321.212 209.836 486.924  1.00 73.00           C
ATOM   3401  CG2 ILE A 423     321.066 207.725 488.321  1.00 72.31           C
ATOM   3402  CD1 ILE A 423     321.822 210.723 488.006  1.00 66.87           C
ATOM   3403  N   LEU A 424     320.611 205.977 485.587  1.00 83.36           N
ATOM   3404  CA  LEU A 424     321.453 205.116 484.752  1.00 82.61           C
ATOM   3405  C   LEU A 424     320.774 204.702 483.434  1.00 83.99           C
ATOM   3406  O   LEU A 424     321.419 204.122 482.562  1.00 81.91           O
ATOM   3407  CB  LEU A 424     321.881 203.875 485.557  1.00 80.58           C
ATOM   3408  CG  LEU A 424     322.726 204.166 486.817  1.00 78.30           C
ATOM   3409  CD1 LEU A 424     323.070 202.851 487.510  1.00 72.31           C
ATOM   3410  CD2 LEU A 424     324.032 204.884 486.494  1.00 71.60           C
ATOM   3411  N   LYS A 425     319.494 205.016 483.276  1.00 86.16           N
ATOM   3412  CA  LYS A 425     318.686 204.701 482.087  1.00 86.70           C
ATOM   3413  C   LYS A 425     318.621 205.854 481.081  1.00 87.67           C
ATOM   3414  O   LYS A 425     317.809 205.817 480.161  1.00 84.68           O
ATOM   3415  CB  LYS A 425     317.290 204.214 482.521  1.00 85.24           C
ATOM   3416  CG  LYS A 425     317.371 202.967 483.415  1.00 85.15           C
ATOM   3417  CD  LYS A 425     316.000 202.477 483.880  1.00 81.07           C
ATOM   3418  CE  LYS A 425     316.230 201.262 484.785  1.00 78.00           C
ATOM   3419  NZ  LYS A 425     315.013 200.762 485.448  1.00 70.13           N
ATOM   3420  N   GLN A 426     319.462 206.875 481.247  1.00 88.55           N
ATOM   3421  CA  GLN A 426     319.582 207.972 480.291  1.00 88.68           C
ATOM   3422  C   GLN A 426     320.510 207.578 479.140  1.00 89.20           C
ATOM   3423  O   GLN A 426     321.589 207.027 479.356  1.00 87.55           O
ATOM   3424  CB  GLN A 426     320.083 209.246 480.989  1.00 87.09           C
ATOM   3425  CG  GLN A 426     319.038 209.814 481.955  1.00 83.50           C
ATOM   3426  CD  GLN A 426     319.509 211.086 482.661  1.00 82.32           C
ATOM   3427  OE1 GLN A 426     320.663 211.265 482.998  1.00 73.91           O
ATOM   3428  NE2 GLN A 426     318.622 212.016 482.913  1.00 71.90           N
ATOM   3429  N   LYS A 427     320.093 207.901 477.914  1.00 91.95           N
ATOM   3430  CA  LYS A 427     320.899 207.744 476.703  1.00 92.51           C
ATOM   3431  C   LYS A 427     321.162 209.097 476.060  1.00 92.83           C
ATOM   3432  O   LYS A 427     320.356 210.017 476.183  1.00 90.90           O
ATOM   3433  CB  LYS A 427     320.205 206.789 475.722  1.00 91.93           C
ATOM   3434  CG  LYS A 427     320.052 205.356 476.255  1.00 89.78           C
ATOM   3435  CD  LYS A 427     321.394 204.668 476.501  1.00 87.40           C
ATOM   3436  CE  LYS A 427     321.162 203.220 476.943  1.00 84.48           C
ATOM   3437  NZ  LYS A 427     322.433 202.503 477.154  1.00 78.80           N
ATOM   3438  N   VAL A 428     322.279 209.204 475.365  1.00 92.82           N
ATOM   3439  CA  VAL A 428     322.618 210.405 474.609  1.00 93.13           C
ATOM   3440  C   VAL A 428     321.728 210.512 473.374  1.00 93.13           C
ATOM   3441  O   VAL A 428     321.548 209.546 472.632  1.00 91.79           O
ATOM   3442  CB  VAL A 428     324.111 210.430 474.227  1.00 92.30           C
ATOM   3443  CG1 VAL A 428     324.464 211.682 473.421  1.00 86.00           C
ATOM   3444  CG2 VAL A 428     324.999 210.418 475.476  1.00 85.06           C
ATOM   3445  N   VAL A 429     321.202 211.716 473.150  1.00 93.25           N
ATOM   3446  CA  VAL A 429     320.420 212.112 471.977  1.00 93.19           C
ATOM   3447  C   VAL A 429     321.161 213.251 471.280  1.00 92.55           C
ATOM   3448  O   VAL A 429     321.694 214.151 471.935  1.00 89.79           O
ATOM   3449  CB  VAL A 429     318.992 212.522 472.381  1.00 91.83           C
ATOM   3450  CG1 VAL A 429     318.154 212.925 471.169  1.00 83.01           C
ATOM   3451  CG2 VAL A 429     318.258 211.377 473.087  1.00 81.82           C
ATOM   3452  N   ARG A 430     321.215 213.226 469.953  1.00 92.38           N
ATOM   3453  CA  ARG A 430     321.992 214.176 469.140  1.00 92.21           C
ATOM   3454  C   ARG A 430     321.176 214.783 468.000  1.00 91.87           C
ATOM   3455  O   ARG A 430     320.156 214.237 467.597  1.00 87.75           O
ATOM   3456  CB  ARG A 430     323.242 213.471 468.591  1.00 90.84           C
ATOM   3457  CG  ARG A 430     324.304 213.108 469.652  1.00 88.07           C
ATOM   3458  CD  ARG A 430     324.935 214.361 470.259  1.00 86.33           C
ATOM   3459  NE  ARG A 430     326.212 214.035 470.923  1.00 85.38           N
ATOM   3460  CZ  ARG A 430     327.351 214.710 470.833  1.00 85.71           C
ATOM   3461  NH1 ARG A 430     327.476 215.806 470.153  1.00 76.13           N
ATOM   3462  NH2 ARG A 430     328.408 214.284 471.435  1.00 79.97           N
ATOM   3463  N   GLY A 431     321.663 215.897 467.477  1.00 89.74           N
ATOM   3464  CA  GLY A 431     321.158 216.547 466.262  1.00 89.27           C
ATOM   3465  C   GLY A 431     320.078 217.604 466.459  1.00 89.34           C
ATOM   3466  O   GLY A 431     319.923 218.475 465.600  1.00 82.53           O
ATOM   3467  N   GLY A 432     319.368 217.586 467.573  1.00 88.64           N
ATOM   3468  CA  GLY A 432     318.192 218.431 467.766  1.00 89.14           C
ATOM   3469  C   GLY A 432     317.031 218.023 466.856  1.00 89.93           C
ATOM   3470  O   GLY A 432     317.158 217.143 466.002  1.00 85.55           O
ATOM   3471  N   SER A 433     315.897 218.673 467.035  1.00 90.38           N
ATOM   3472  CA  SER A 433     314.659 218.328 466.339  1.00 90.57           C
ATOM   3473  C   SER A 433     313.959 219.547 465.736  1.00 90.88           C
ATOM   3474  O   SER A 433     314.380 220.690 465.922  1.00 87.65           O
ATOM   3475  CB  SER A 433     313.740 217.574 467.306  1.00 88.39           C
ATOM   3476  OG  SER A 433     313.172 218.455 468.250  1.00 80.35           O
ATOM   3477  N   TRP A 434     312.853 219.290 465.042  1.00 90.70           N
ATOM   3478  CA  TRP A 434     311.992 220.330 464.468  1.00 91.10           C
ATOM   3479  C   TRP A 434     311.465 221.341 465.502  1.00 90.91           C
ATOM   3480  O   TRP A 434     311.163 222.481 465.146  1.00 87.86           O
ATOM   3481  CB  TRP A 434     310.825 219.641 463.764  1.00 90.55           C
ATOM   3482  CG  TRP A 434     309.944 218.803 464.652  1.00 91.39           C
ATOM   3483  CD1 TRP A 434     310.092 217.487 464.898  1.00 88.39           C
ATOM   3484  CD2 TRP A 434     308.769 219.225 465.410  1.00 90.52           C
ATOM   3485  NE1 TRP A 434     309.088 217.058 465.756  1.00 88.69           N
ATOM   3486  CE2 TRP A 434     308.254 218.098 466.085  1.00 90.06           C
ATOM   3487  CE3 TRP A 434     308.094 220.449 465.563  1.00 89.21           C
ATOM   3488  CZ2 TRP A 434     307.103 218.172 466.895  1.00 89.49           C
ATOM   3489  CZ3 TRP A 434     306.949 220.525 466.368  1.00 86.82           C
ATOM   3490  CH2 TRP A 434     306.465 219.395 467.025  1.00 86.95           C
ATOM   3491  N   LYS A 435     311.377 220.956 466.764  1.00 89.43           N
ATOM   3492  CA  LYS A 435     310.916 221.818 467.861  1.00 89.04           C
ATOM   3493  C   LYS A 435     312.049 222.507 468.626  1.00 88.95           C
ATOM   3494  O   LYS A 435     311.769 223.316 469.501  1.00 85.18           O
ATOM   3495  CB  LYS A 435     310.013 221.019 468.816  1.00 86.99           C
ATOM   3496  CG  LYS A 435     310.749 219.870 469.511  1.00 84.55           C
ATOM   3497  CD  LYS A 435     310.336 219.680 470.957  1.00 82.61           C
ATOM   3498  CE  LYS A 435     311.379 218.822 471.688  1.00 78.67           C
ATOM   3499  NZ  LYS A 435     312.612 219.565 472.014  1.00 73.01           N
ATOM   3500  N   ASP A 436     313.303 222.159 468.336  1.00 88.55           N
ATOM   3501  CA  ASP A 436     314.448 222.637 469.098  1.00 88.40           C
ATOM   3502  C   ASP A 436     315.027 223.930 468.515  1.00 88.72           C
ATOM   3503  O   ASP A 436     315.068 224.146 467.306  1.00 85.95           O
ATOM   3504  CB  ASP A 436     315.515 221.535 469.206  1.00 86.92           C
ATOM   3505  CG  ASP A 436     315.076 220.382 470.115  1.00 85.88           C
ATOM   3506  OD1 ASP A 436     314.529 220.652 471.210  1.00 78.63           O
ATOM   3507  OD2 ASP A 436     315.289 219.218 469.736  1.00 79.41           O
ATOM   3508  N   VAL A 437     315.517 224.783 469.404  1.00 87.50           N
ATOM   3509  CA  VAL A 437     316.208 226.018 469.038  1.00 87.13           C
ATOM   3510  C   VAL A 437     317.615 225.739 468.499  1.00 87.16           C
ATOM   3511  O   VAL A 437     318.181 224.668 468.716  1.00 84.92           O
ATOM   3512  CB  VAL A 437     316.240 227.014 470.210  1.00 85.68           C
ATOM   3513  CG1 VAL A 437     314.822 227.426 470.602  1.00 77.23           C
ATOM   3514  CG2 VAL A 437     316.951 226.463 471.447  1.00 77.63           C
ATOM   3515  N   ALA A 438     318.219 226.734 467.858  1.00 86.62           N
ATOM   3516  CA  ALA A 438     319.498 226.600 467.155  1.00 86.08           C
ATOM   3517  C   ALA A 438     320.672 226.047 467.982  1.00 86.50           C
ATOM   3518  O   ALA A 438     321.623 225.512 467.416  1.00 83.83           O
ATOM   3519  CB  ALA A 438     319.866 227.977 466.598  1.00 83.78           C
ATOM   3520  N   ARG A 439     320.636 226.143 469.308  1.00 86.35           N
ATOM   3521  CA  ARG A 439     321.660 225.564 470.183  1.00 85.98           C
ATOM   3522  C   ARG A 439     321.733 224.041 470.052  1.00 86.45           C
ATOM   3523  O   ARG A 439     322.826 223.495 470.030  1.00 84.32           O
ATOM   3524  CB  ARG A 439     321.388 225.988 471.629  1.00 83.87           C
ATOM   3525  CG  ARG A 439     322.446 225.436 472.587  1.00 78.63           C
ATOM   3526  CD  ARG A 439     322.158 225.839 474.031  1.00 75.83           C
ATOM   3527  NE  ARG A 439     323.105 225.192 474.939  1.00 72.31           N
ATOM   3528  CZ  ARG A 439     323.004 223.978 475.471  1.00 67.90           C
ATOM   3529  NH1 ARG A 439     321.954 223.224 475.307  1.00 61.45           N
ATOM   3530  NH2 ARG A 439     323.977 223.514 476.173  1.00 62.61           N
ATOM   3531  N   PHE A 440     320.586 223.377 469.987  1.00 88.27           N
ATOM   3532  CA  PHE A 440     320.502 221.915 470.034  1.00 88.44           C
ATOM   3533  C   PHE A 440     320.825 221.230 468.704  1.00 88.60           C
ATOM   3534  O   PHE A 440     321.220 220.067 468.705  1.00 86.10           O
ATOM   3535  CB  PHE A 440     319.119 221.507 470.539  1.00 87.71           C
ATOM   3536  CG  PHE A 440     318.899 221.854 471.993  1.00 87.90           C
ATOM   3537  CD1 PHE A 440     319.478 221.055 472.997  1.00 80.80           C
ATOM   3538  CD2 PHE A 440     318.129 222.964 472.360  1.00 80.57           C
ATOM   3539  CE1 PHE A 440     319.283 221.360 474.349  1.00 78.91           C
ATOM   3540  CE2 PHE A 440     317.933 223.276 473.712  1.00 79.62           C
ATOM   3541  CZ  PHE A 440     318.509 222.473 474.703  1.00 83.03           C
ATOM   3542  N   ILE A 441     320.734 221.951 467.600  1.00 89.38           N
ATOM   3543  CA  ILE A 441     321.087 221.420 466.276  1.00 89.11           C
ATOM   3544  C   ILE A 441     322.594 221.482 465.981  1.00 89.18           C
ATOM   3545  O   ILE A 441     323.037 221.035 464.924  1.00 86.31           O
ATOM   3546  CB  ILE A 441     320.247 222.071 465.153  1.00 87.96           C
ATOM   3547  CG1 ILE A 441     320.592 223.555 464.941  1.00 81.64           C
ATOM   3548  CG2 ILE A 441     318.745 221.907 465.440  1.00 79.40           C
ATOM   3549  CD1 ILE A 441     320.120 224.078 463.584  1.00 77.62           C
ATOM   3550  N   ARG A 442     323.404 222.019 466.891  1.00 89.37           N
ATOM   3551  CA  ARG A 442     324.862 221.986 466.763  1.00 89.07           C
ATOM   3552  C   ARG A 442     325.355 220.554 466.940  1.00 89.25           C
ATOM   3553  O   ARG A 442     324.958 219.883 467.884  1.00 87.10           O
ATOM   3554  CB  ARG A 442     325.538 222.901 467.796  1.00 87.50           C
ATOM   3555  CG  ARG A 442     325.197 224.377 467.586  1.00 81.89           C
ATOM   3556  CD  ARG A 442     325.900 225.222 468.644  1.00 80.25           C
ATOM   3557  NE  ARG A 442     325.508 226.635 468.535  1.00 73.62           N
ATOM   3558  CZ  ARG A 442     325.940 227.621 469.303  1.00 68.81           C
ATOM   3559  NH1 ARG A 442     326.814 227.419 470.250  1.00 63.39           N
ATOM   3560  NH2 ARG A 442     325.492 228.828 469.134  1.00 61.20           N
ATOM   3561  N   SER A 443     326.280 220.132 466.097  1.00 89.24           N
ATOM   3562  CA  SER A 443     326.796 218.758 466.106  1.00 89.29           C
ATOM   3563  C   SER A 443     327.427 218.349 467.442  1.00 89.08           C
ATOM   3564  O   SER A 443     327.340 217.187 467.826  1.00 85.31           O
ATOM   3565  CB  SER A 443     327.818 218.586 464.982  1.00 87.93           C
ATOM   3566  OG  SER A 443     327.254 218.986 463.748  1.00 77.70           O
ATOM   3567  N   ALA A 444     328.014 219.294 468.171  1.00 89.15           N
ATOM   3568  CA  ALA A 444     328.638 219.044 469.467  1.00 88.62           C
ATOM   3569  C   ALA A 444     327.676 219.073 470.665  1.00 88.80           C
ATOM   3570  O   ALA A 444     328.074 218.716 471.773  1.00 85.31           O
ATOM   3571  CB  ALA A 444     329.756 220.064 469.653  1.00 86.65           C
ATOM   3572  N   THR A 445     326.435 219.520 470.496  1.00 89.00           N
ATOM   3573  CA  THR A 445     325.492 219.618 471.617  1.00 89.19           C
ATOM   3574  C   THR A 445     324.990 218.243 472.024  1.00 89.41           C
ATOM   3575  O   THR A 445     324.341 217.553 471.243  1.00 87.48           O
ATOM   3576  CB  THR A 445     324.322 220.560 471.319  1.00 87.99           C
ATOM   3577  OG1 THR A 445     324.816 221.865 471.098  1.00 77.30           O
ATOM   3578  CG2 THR A 445     323.351 220.674 472.498  1.00 75.81           C
ATOM   3579  N   ARG A 446     325.272 217.874 473.272  1.00 89.37           N
ATOM   3580  CA  ARG A 446     324.796 216.639 473.895  1.00 89.15           C
ATOM   3581  C   ARG A 446     323.451 216.901 474.571  1.00 88.96           C
ATOM   3582  O   ARG A 446     323.330 217.815 475.386  1.00 86.33           O
ATOM   3583  CB  ARG A 446     325.834 216.127 474.914  1.00 87.51           C
ATOM   3584  CG  ARG A 446     327.229 215.947 474.288  1.00 83.28           C
ATOM   3585  CD  ARG A 446     328.264 215.532 475.330  1.00 82.55           C
ATOM   3586  NE  ARG A 446     328.097 214.119 475.711  1.00 81.27           N
ATOM   3587  CZ  ARG A 446     328.277 213.568 476.900  1.00 82.15           C
ATOM   3588  NH1 ARG A 446     328.643 214.248 477.948  1.00 74.15           N
ATOM   3589  NH2 ARG A 446     328.100 212.295 477.041  1.00 76.97           N
ATOM   3590  N   SER A 447     322.460 216.095 474.230  1.00 89.66           N
ATOM   3591  CA  SER A 447     321.171 216.025 474.914  1.00 89.22           C
ATOM   3592  C   SER A 447     321.001 214.624 475.492  1.00 89.77           C
ATOM   3593  O   SER A 447     321.796 213.724 475.198  1.00 87.45           O
ATOM   3594  CB  SER A 447     320.031 216.382 473.954  1.00 87.43           C
ATOM   3595  OG  SER A 447     320.197 217.695 473.450  1.00 76.08           O
ATOM   3596  N   HIS A 448     320.009 214.423 476.313  1.00 90.18           N
ATOM   3597  CA  HIS A 448     319.698 213.120 476.880  1.00 89.52           C
ATOM   3598  C   HIS A 448     318.199 212.932 477.040  1.00 89.78           C
ATOM   3599  O   HIS A 448     317.457 213.899 477.193  1.00 87.67           O
ATOM   3600  CB  HIS A 448     320.427 212.945 478.218  1.00 87.52           C
ATOM   3601  CG  HIS A 448     320.060 213.972 479.251  1.00 86.34           C
ATOM   3602  ND1 HIS A 448     320.602 215.232 479.367  1.00 76.45           N
ATOM   3603  CD2 HIS A 448     319.123 213.854 480.252  1.00 75.04           C
ATOM   3604  CE1 HIS A 448     320.019 215.844 480.407  1.00 75.15           C
ATOM   3605  NE2 HIS A 448     319.111 215.043 480.968  1.00 77.66           N
ATOM   3606  N   GLU A 449     317.777 211.683 477.017  1.00 90.37           N
ATOM   3607  CA  GLU A 449     316.413 211.273 477.334  1.00 90.85           C
ATOM   3608  C   GLU A 449     316.443 209.871 477.955  1.00 91.13           C
ATOM   3609  O   GLU A 449     317.410 209.114 477.783  1.00 89.95           O
ATOM   3610  CB  GLU A 449     315.536 211.360 476.069  1.00 90.15           C
ATOM   3611  CG  GLU A 449     314.038 211.117 476.293  1.00 85.95           C
ATOM   3612  CD  GLU A 449     313.406 212.063 477.324  1.00 85.45           C
ATOM   3613  OE1 GLU A 449     313.514 211.774 478.538  1.00 76.97           O
ATOM   3614  OE2 GLU A 449     312.796 213.082 476.939  1.00 76.88           O
ATOM   3615  N   TYR A 450     315.415 209.531 478.710  1.00 90.35           N
ATOM   3616  CA  TYR A 450     315.302 208.214 479.317  1.00 90.52           C
ATOM   3617  C   TYR A 450     314.910 207.167 478.276  1.00 90.67           C
ATOM   3618  O   TYR A 450     314.005 207.378 477.475  1.00 88.37           O
ATOM   3619  CB  TYR A 450     314.304 208.257 480.473  1.00 89.54           C
ATOM   3620  CG  TYR A 450     314.749 209.124 481.626  1.00 88.95           C
ATOM   3621  CD1 TYR A 450     315.663 208.628 482.574  1.00 81.64           C
ATOM   3622  CD2 TYR A 450     314.263 210.436 481.758  1.00 81.57           C
ATOM   3623  CE1 TYR A 450     316.076 209.428 483.650  1.00 80.06           C
ATOM   3624  CE2 TYR A 450     314.673 211.246 482.831  1.00 80.32           C
ATOM   3625  CZ  TYR A 450     315.580 210.736 483.779  1.00 83.91           C
ATOM   3626  OH  TYR A 450     315.978 211.520 484.828  1.00 82.07           O
ATOM   3627  N   GLN A 451     315.559 206.004 478.336  1.00 90.03           N
ATOM   3628  CA  GLN A 451     315.374 204.928 477.350  1.00 89.37           C
ATOM   3629  C   GLN A 451     313.961 204.322 477.302  1.00 89.16           C
ATOM   3630  O   GLN A 451     313.629 203.622 476.356  1.00 85.01           O
ATOM   3631  CB  GLN A 451     316.441 203.843 477.597  1.00 86.83           C
ATOM   3632  CG  GLN A 451     316.218 203.065 478.903  1.00 82.62           C
ATOM   3633  CD  GLN A 451     317.311 202.038 479.201  1.00 82.11           C
ATOM   3634  OE1 GLN A 451     318.491 202.253 478.990  1.00 74.73           O
ATOM   3635  NE2 GLN A 451     316.950 200.895 479.727  1.00 73.63           N
ATOM   3636  N   ASN A 452     313.141 204.571 478.311  1.00 88.95           N
ATOM   3637  CA  ASN A 452     311.764 204.077 478.376  1.00 87.42           C
ATOM   3638  C   ASN A 452     310.714 205.111 477.929  1.00 87.81           C
ATOM   3639  O   ASN A 452     309.521 204.890 478.129  1.00 82.56           O
ATOM   3640  CB  ASN A 452     311.491 203.536 479.792  1.00 83.63           C
ATOM   3641  CG  ASN A 452     311.425 204.626 480.851  1.00 79.62           C
ATOM   3642  OD1 ASN A 452     312.031 205.674 480.766  1.00 68.77           O
ATOM   3643  ND2 ASN A 452     310.682 204.379 481.911  1.00 74.04           N
ATOM   3644  N   VAL A 453     311.146 206.229 477.362  1.00 87.29           N
ATOM   3645  CA  VAL A 453     310.264 207.318 476.935  1.00 86.88           C
ATOM   3646  C   VAL A 453     310.327 207.475 475.423  1.00 87.36           C
ATOM   3647  O   VAL A 453     311.344 207.896 474.870  1.00 83.80           O
ATOM   3648  CB  VAL A 453     310.614 208.633 477.656  1.00 84.48           C
ATOM   3649  CG1 VAL A 453     309.609 209.726 477.292  1.00 74.99           C
ATOM   3650  CG2 VAL A 453     310.579 208.481 479.182  1.00 74.49           C
ATOM   3651  N   GLY A 454     309.224 207.183 474.746  1.00 87.81           N
ATOM   3652  CA  GLY A 454     309.031 207.567 473.351  1.00 87.96           C
ATOM   3653  C   GLY A 454     308.667 209.052 473.245  1.00 89.06           C
ATOM   3654  O   GLY A 454     307.827 209.541 473.998  1.00 84.63           O
ATOM   3655  N   ARG A 455     309.285 209.775 472.304  1.00 89.52           N
ATOM   3656  CA  ARG A 455     309.029 211.202 472.074  1.00 90.22           C
ATOM   3657  C   ARG A 455     308.632 211.467 470.624  1.00 90.60           C
ATOM   3658  O   ARG A 455     309.132 210.816 469.708  1.00 88.07           O
ATOM   3659  CB  ARG A 455     310.267 212.034 472.446  1.00 89.31           C
ATOM   3660  CG  ARG A 455     310.625 212.004 473.938  1.00 87.00           C
ATOM   3661  CD  ARG A 455     309.551 212.674 474.797  1.00 84.42           C
ATOM   3662  NE  ARG A 455     310.035 212.835 476.172  1.00 82.34           N
ATOM   3663  CZ  ARG A 455     309.344 213.292 477.203  1.00 80.52           C
ATOM   3664  NH1 ARG A 455     308.099 213.678 477.102  1.00 72.27           N
ATOM   3665  NH2 ARG A 455     309.917 213.354 478.362  1.00 75.90           N
ATOM   3666  N   SER A 456     307.799 212.478 470.423  1.00 91.35           N
ATOM   3667  CA  SER A 456     307.361 212.920 469.096  1.00 91.05           C
ATOM   3668  C   SER A 456     308.445 213.627 468.271  1.00 91.37           C
ATOM   3669  O   SER A 456     308.202 214.021 467.130  1.00 88.07           O
ATOM   3670  CB  SER A 456     306.161 213.855 469.257  1.00 89.73           C
ATOM   3671  OG  SER A 456     306.508 214.987 470.027  1.00 81.50           O
ATOM   3672  N   TYR A 457     309.610 213.823 468.836  1.00 92.26           N
ATOM   3673  CA  TYR A 457     310.720 214.566 468.243  1.00 92.10           C
ATOM   3674  C   TYR A 457     312.052 213.808 468.255  1.00 92.25           C
ATOM   3675  O   TYR A 457     313.080 214.399 467.924  1.00 89.63           O
ATOM   3676  CB  TYR A 457     310.828 215.928 468.943  1.00 91.14           C
ATOM   3677  CG  TYR A 457     310.943 215.854 470.452  1.00 91.31           C
ATOM   3678  CD1 TYR A 457     309.800 216.035 471.251  1.00 85.09           C
ATOM   3679  CD2 TYR A 457     312.182 215.613 471.074  1.00 84.88           C
ATOM   3680  CE1 TYR A 457     309.895 215.984 472.647  1.00 83.44           C
ATOM   3681  CE2 TYR A 457     312.289 215.557 472.469  1.00 83.76           C
ATOM   3682  CZ  TYR A 457     311.142 215.751 473.257  1.00 87.03           C
ATOM   3683  OH  TYR A 457     311.242 215.709 474.622  1.00 85.71           O
ATOM   3684  N   ILE A 458     312.046 212.538 468.628  1.00 92.80           N
ATOM   3685  CA  ILE A 458     313.230 211.683 468.617  1.00 93.45           C
ATOM   3686  C   ILE A 458     312.969 210.477 467.716  1.00 93.38           C
ATOM   3687  O   ILE A 458     312.034 209.710 467.943  1.00 91.23           O
ATOM   3688  CB  ILE A 458     313.673 211.264 470.040  1.00 92.67           C
ATOM   3689  CG1 ILE A 458     313.834 212.487 470.977  1.00 87.98           C
ATOM   3690  CG2 ILE A 458     314.998 210.490 469.946  1.00 87.56           C
ATOM   3691  CD1 ILE A 458     314.164 212.132 472.430  1.00 85.19           C
ATOM   3692  N   GLY A 459     313.799 210.336 466.703  1.00 92.52           N
ATOM   3693  CA  GLY A 459     313.877 209.167 465.842  1.00 92.54           C
ATOM   3694  C   GLY A 459     315.233 208.477 465.971  1.00 93.39           C
ATOM   3695  O   GLY A 459     315.909 208.569 466.998  1.00 90.97           O
ATOM   3696  N   PHE A 460     315.642 207.773 464.943  1.00 93.25           N
ATOM   3697  CA  PHE A 460     316.944 207.117 464.901  1.00 93.65           C
ATOM   3698  C   PHE A 460     317.382 206.810 463.470  1.00 93.75           C
ATOM   3699  O   PHE A 460     316.578 206.811 462.537  1.00 91.93           O
ATOM   3700  CB  PHE A 460     316.914 205.828 465.738  1.00 92.86           C
ATOM   3701  CG  PHE A 460     316.140 204.672 465.131  1.00 93.52           C
ATOM   3702  CD1 PHE A 460     314.732 204.683 465.105  1.00 88.36           C
ATOM   3703  CD2 PHE A 460     316.827 203.564 464.604  1.00 88.32           C
ATOM   3704  CE1 PHE A 460     314.021 203.600 464.561  1.00 86.99           C
ATOM   3705  CE2 PHE A 460     316.124 202.475 464.065  1.00 88.01           C
ATOM   3706  CZ  PHE A 460     314.719 202.491 464.044  1.00 90.78           C
ATOM   3707  N   ARG A 461     318.658 206.491 463.308  1.00 92.12           N
ATOM   3708  CA  ARG A 461     319.200 205.808 462.128  1.00 92.21           C
ATOM   3709  C   ARG A 461     320.126 204.669 462.554  1.00 92.94           C
ATOM   3710  O   ARG A 461     320.644 204.675 463.671  1.00 90.61           O
ATOM   3711  CB  ARG A 461     319.859 206.823 461.173  1.00 89.60           C
ATOM   3712  CG  ARG A 461     321.138 207.445 461.743  1.00 84.20           C
ATOM   3713  CD  ARG A 461     321.721 208.468 460.754  1.00 84.65           C
ATOM   3714  NE  ARG A 461     320.953 209.714 460.727  1.00 82.20           N
ATOM   3715  CZ  ARG A 461     320.863 210.574 459.734  1.00 83.36           C
ATOM   3716  NH1 ARG A 461     321.459 210.385 458.596  1.00 72.63           N
ATOM   3717  NH2 ARG A 461     320.176 211.656 459.874  1.00 76.03           N
ATOM   3718  N   CYS A 462     320.328 203.701 461.677  1.00 93.38           N
ATOM   3719  CA  CYS A 462     321.199 202.563 461.940  1.00 93.35           C
ATOM   3720  C   CYS A 462     322.607 202.789 461.382  1.00 93.35           C
ATOM   3721  O   CYS A 462     322.805 203.484 460.384  1.00 91.20           O
ATOM   3722  CB  CYS A 462     320.578 201.278 461.382  1.00 91.67           C
ATOM   3723  SG  CYS A 462     318.988 200.898 462.171  1.00 86.09           S
ATOM   3724  N   VAL A 463     323.576 202.134 462.007  1.00 93.12           N
ATOM   3725  CA  VAL A 463     324.949 202.011 461.518  1.00 93.32           C
ATOM   3726  C   VAL A 463     325.375 200.547 461.498  1.00 93.05           C
ATOM   3727  O   VAL A 463     324.783 199.702 462.168  1.00 90.85           O
ATOM   3728  CB  VAL A 463     325.944 202.853 462.339  1.00 92.02           C
ATOM   3729  CG1 VAL A 463     325.649 204.342 462.216  1.00 82.26           C
ATOM   3730  CG2 VAL A 463     325.971 202.477 463.820  1.00 80.67           C
ATOM   3731  N   ARG A 464     326.427 200.258 460.751  1.00 91.62           N
ATOM   3732  CA  ARG A 464     327.103 198.962 460.763  1.00 90.91           C
ATOM   3733  C   ARG A 464     328.601 199.183 460.606  1.00 90.69           C
ATOM   3734  O   ARG A 464     329.016 199.924 459.721  1.00 88.10           O
ATOM   3735  CB  ARG A 464     326.547 198.078 459.638  1.00 88.73           C
ATOM   3736  CG  ARG A 464     327.004 196.623 459.790  1.00 84.76           C
ATOM   3737  CD  ARG A 464     326.501 195.776 458.616  1.00 82.89           C
ATOM   3738  NE  ARG A 464     327.346 195.984 457.433  1.00 79.03           N
ATOM   3739  CZ  ARG A 464     327.067 195.593 456.200  1.00 77.28           C
ATOM   3740  NH1 ARG A 464     325.935 195.020 455.899  1.00 69.90           N
ATOM   3741  NH2 ARG A 464     327.936 195.746 455.254  1.00 70.70           N
ATOM   3742  N   THR A 465     329.408 198.526 461.418  1.00 88.13           N
ATOM   3743  CA  THR A 465     330.867 198.601 461.297  1.00 86.90           C
ATOM   3744  C   THR A 465     331.301 198.118 459.916  1.00 86.39           C
ATOM   3745  O   THR A 465     330.826 197.095 459.427  1.00 82.50           O
ATOM   3746  CB  THR A 465     331.556 197.795 462.405  1.00 84.92           C
ATOM   3747  OG1 THR A 465     331.085 198.220 463.667  1.00 74.10           O
ATOM   3748  CG2 THR A 465     333.067 198.002 462.417  1.00 72.73           C
ATOM   3749  N   SER A 466     332.185 198.874 459.269  1.00 84.31           N
ATOM   3750  CA  SER A 466     332.697 198.557 457.938  1.00 82.88           C
ATOM   3751  C   SER A 466     334.027 197.827 458.044  1.00 82.02           C
ATOM   3752  O   SER A 466     334.958 198.305 458.689  1.00 76.19           O
ATOM   3753  CB  SER A 466     332.853 199.837 457.125  1.00 79.40           C
ATOM   3754  OG  SER A 466     333.378 199.563 455.846  1.00 70.68           O
ATOM   3755  N   ILE A 467     334.157 196.715 457.331  1.00 77.12           N
ATOM   3756  CA  ILE A 467     335.409 195.964 457.213  1.00 73.12           C
ATOM   3757  C   ILE A 467     336.266 196.597 456.109  1.00 71.68           C
ATOM   3758  O   ILE A 467     336.538 196.014 455.059  1.00 64.96           O
ATOM   3759  CB  ILE A 467     335.139 194.451 457.041  1.00 68.75           C
ATOM   3760  CG1 ILE A 467     334.078 193.939 458.046  1.00 62.90           C
ATOM   3761  CG2 ILE A 467     336.454 193.693 457.255  1.00 60.73           C
ATOM   3762  CD1 ILE A 467     333.667 192.482 457.818  1.00 55.70           C
ATOM   3763  N   ALA A 468     336.661 197.842 456.316  1.00 65.93           N
ATOM   3764  CA  ALA A 468     337.472 198.592 455.374  1.00 64.34           C
ATOM   3765  C   ALA A 468     338.960 198.469 455.719  1.00 66.36           C
ATOM   3766  O   ALA A 468     339.407 198.848 456.799  1.00 60.22           O
ATOM   3767  CB  ALA A 468     336.999 200.045 455.349  1.00 56.81           C
ATOM   3768  N   PHE A 469     339.745 198.013 454.754  1.00 68.25           N
ATOM   3769  CA  PHE A 469     341.193 197.908 454.898  1.00 66.70           C
ATOM   3770  C   PHE A 469     341.892 199.196 454.489  1.00 65.65           C
ATOM   3771  O   PHE A 469     341.401 199.969 453.668  1.00 59.69           O
ATOM   3772  CB  PHE A 469     341.704 196.677 454.142  1.00 63.15           C
ATOM   3773  CG  PHE A 469     340.998 195.418 454.587  1.00 63.55           C
ATOM   3774  CD1 PHE A 469     341.204 194.916 455.881  1.00 59.31           C
ATOM   3775  CD2 PHE A 469     340.025 194.830 453.762  1.00 59.90           C
ATOM   3776  CE1 PHE A 469     340.427 193.846 456.353  1.00 56.23           C
ATOM   3777  CE2 PHE A 469     339.246 193.760 454.232  1.00 56.78           C
ATOM   3778  CZ  PHE A 469     339.442 193.277 455.533  1.00 58.68           C
ATOM   3779  N   SER A 470     343.075 199.421 455.058  1.00 58.10           N
ATOM   3780  CA  SER A 470     343.862 200.613 454.763  1.00 56.26           C
ATOM   3781  C   SER A 470     344.302 200.642 453.296  1.00 56.33           C
ATOM   3782  O   SER A 470     344.930 199.716 452.792  1.00 51.51           O
ATOM   3783  CB  SER A 470     345.066 200.698 455.704  1.00 50.78           C
ATOM   3784  OG  SER A 470     345.894 199.569 455.583  1.00 47.49           O
ATOM   3785  N   SER A 471     344.010 201.746 452.606  1.00 52.77           N
ATOM   3786  CA  SER A 471     344.501 201.994 451.245  1.00 51.20           C
ATOM   3787  C   SER A 471     345.888 202.649 451.198  1.00 51.48           C
ATOM   3788  O   SER A 471     346.346 203.043 450.126  1.00 46.94           O
ATOM   3789  CB  SER A 471     343.470 202.821 450.469  1.00 46.06           C
ATOM   3790  OG  SER A 471     343.310 204.103 451.041  1.00 42.47           O
ATOM   3791  N   GLY A 472     346.532 202.829 452.352  1.00 46.41           N
ATOM   3792  CA  GLY A 472     347.834 203.491 452.486  1.00 45.91           C
ATOM   3793  C   GLY A 472     347.855 204.999 452.208  1.00 47.33           C
ATOM   3794  O   GLY A 472     348.909 205.624 452.265  1.00 44.35           O
ATOM   3795  N   LYS A 473     346.720 205.603 451.871  1.00 46.31           N
ATOM   3796  CA  LYS A 473     346.643 207.050 451.638  1.00 46.67           C
ATOM   3797  C   LYS A 473     346.154 207.745 452.904  1.00 47.03           C
ATOM   3798  O   LYS A 473     345.007 207.554 453.298  1.00 43.68           O
ATOM   3799  CB  LYS A 473     345.739 207.366 450.437  1.00 42.48           C
ATOM   3800  CG  LYS A 473     346.380 206.908 449.117  1.00 39.26           C
ATOM   3801  CD  LYS A 473     345.474 207.262 447.931  1.00 35.93           C
ATOM   3802  CE  LYS A 473     346.124 206.764 446.639  1.00 31.74           C
ATOM   3803  NZ  LYS A 473     345.246 206.960 445.459  1.00 28.79           N
ATOM   3804  N   ALA A 474     347.009 208.584 453.465  1.00 42.11           N
ATOM   3805  CA  ALA A 474     346.607 209.472 454.548  1.00 42.69           C
ATOM   3806  C   ALA A 474     345.390 210.316 454.122  1.00 44.26           C
ATOM   3807  O   ALA A 474     345.339 210.784 452.977  1.00 42.49           O
ATOM   3808  CB  ALA A 474     347.797 210.356 454.942  1.00 39.47           C
ATOM   3809  N   PRO A 475     344.420 210.513 455.006  1.00 42.41           N
ATOM   3810  CA  PRO A 475     343.275 211.361 454.718  1.00 42.72           C
ATOM   3811  C   PRO A 475     343.769 212.769 454.361  1.00 44.10           C
ATOM   3812  O   PRO A 475     344.612 213.354 455.042  1.00 42.30           O
ATOM   3813  CB  PRO A 475     342.388 211.317 455.971  1.00 39.95           C
ATOM   3814  CG  PRO A 475     343.353 210.948 457.094  1.00 39.41           C
ATOM   3815  CD  PRO A 475     344.387 210.069 456.396  1.00 42.06           C
ATOM   3816  N   LYS A 476     343.248 213.315 453.265  1.00 45.02           N
ATOM   3817  CA  LYS A 476     343.541 214.706 452.916  1.00 46.40           C
ATOM   3818  C   LYS A 476     342.962 215.590 454.015  1.00 47.29           C
ATOM   3819  O   LYS A 476     341.748 215.732 454.094  1.00 43.75           O
ATOM   3820  CB  LYS A 476     342.934 215.073 451.553  1.00 42.24           C
ATOM   3821  CG  LYS A 476     343.692 214.452 450.367  1.00 39.47           C
ATOM   3822  CD  LYS A 476     343.023 214.887 449.059  1.00 36.04           C
ATOM   3823  CE  LYS A 476     343.764 214.320 447.850  1.00 32.39           C
ATOM   3824  NZ  LYS A 476     343.069 214.659 446.581  1.00 29.35           N
ATOM   3825  N   SER A 477     343.809 216.191 454.816  1.00 42.56           N
ATOM   3826  CA  SER A 477     343.340 217.188 455.776  1.00 43.23           C
ATOM   3827  C   SER A 477     342.689 218.333 455.003  1.00 44.01           C
ATOM   3828  O   SER A 477     343.376 219.116 454.339  1.00 41.47           O
ATOM   3829  CB  SER A 477     344.486 217.683 456.676  1.00 40.26           C
ATOM   3830  OG  SER A 477     345.444 218.428 455.960  1.00 38.00           O
ATOM   3831  N   SER A 478     341.374 218.421 455.067  1.00 39.50           N
ATOM   3832  CA  SER A 478     340.605 219.513 454.468  1.00 40.49           C
ATOM   3833  C   SER A 478     340.730 220.809 455.275  1.00 41.18           C
ATOM   3834  O   SER A 478     339.805 221.616 455.298  1.00 38.59           O
ATOM   3835  CB  SER A 478     339.137 219.093 454.284  1.00 37.35           C
ATOM   3836  OG  SER A 478     338.557 218.827 455.538  1.00 35.70           O
ATOM   3837  N   ARG A 479     341.839 221.029 455.941  1.00 38.87           N
ATOM   3838  CA  ARG A 479     342.105 222.317 456.586  1.00 39.63           C
ATOM   3839  C   ARG A 479     342.092 223.382 455.496  1.00 38.31           C
ATOM   3840  O   ARG A 479     343.109 223.664 454.868  1.00 35.90           O
ATOM   3841  CB  ARG A 479     343.423 222.314 457.383  1.00 37.02           C
ATOM   3842  CG  ARG A 479     343.265 221.624 458.747  1.00 35.67           C
ATOM   3843  CD  ARG A 479     344.547 221.776 459.576  1.00 33.96           C
ATOM   3844  NE  ARG A 479     344.393 221.159 460.904  1.00 31.53           N
ATOM   3845  CZ  ARG A 479     345.305 221.117 461.870  1.00 28.82           C
ATOM   3846  NH1 ARG A 479     346.486 221.650 461.728  1.00 27.33           N
ATOM   3847  NH2 ARG A 479     345.040 220.523 463.004  1.00 26.24           N
ATOM   3848  N   ARG A 480     340.937 223.951 455.281  1.00 37.88           N
ATOM   3849  CA  ARG A 480     340.829 225.214 454.574  1.00 39.05           C
ATOM   3850  C   ARG A 480     341.784 226.166 455.274  1.00 37.63           C
ATOM   3851  O   ARG A 480     341.594 226.503 456.442  1.00 35.55           O
ATOM   3852  CB  ARG A 480     339.388 225.759 454.592  1.00 36.29           C
ATOM   3853  CG  ARG A 480     338.494 225.124 453.513  1.00 34.79           C
ATOM   3854  CD  ARG A 480     337.100 225.769 453.538  1.00 32.73           C
ATOM   3855  NE  ARG A 480     336.241 225.268 452.449  1.00 30.65           N
ATOM   3856  CZ  ARG A 480     334.947 225.537 452.289  1.00 28.09           C
ATOM   3857  NH1 ARG A 480     334.301 226.330 453.099  1.00 26.32           N
ATOM   3858  NH2 ARG A 480     334.276 225.002 451.315  1.00 25.41           N
ATOM   3859  N   SER A 481     342.820 226.550 454.578  1.00 32.45           N
ATOM   3860  CA  SER A 481     343.589 227.693 455.034  1.00 32.40           C
ATOM   3861  C   SER A 481     342.619 228.860 455.106  1.00 31.31           C
ATOM   3862  O   SER A 481     342.151 229.308 454.053  1.00 29.92           O
ATOM   3863  CB  SER A 481     344.740 228.006 454.074  1.00 30.46           C
ATOM   3864  OG  SER A 481     344.308 228.198 452.741  1.00 29.13           O
ATOM   3865  N   ILE A 482     342.313 229.313 456.314  1.00 30.64           N
ATOM   3866  CA  ILE A 482     341.710 230.627 456.499  1.00 31.11           C
ATOM   3867  C   ILE A 482     342.658 231.595 455.789  1.00 30.43           C
ATOM   3868  O   ILE A 482     343.844 231.670 456.121  1.00 28.23           O
ATOM   3869  CB  ILE A 482     341.507 230.938 457.997  1.00 28.65           C
ATOM   3870  CG1 ILE A 482     340.613 229.856 458.659  1.00 27.65           C
ATOM   3871  CG2 ILE A 482     340.880 232.333 458.154  1.00 29.08           C
ATOM   3872  CD1 ILE A 482     340.467 230.003 460.173  1.00 27.72           C
ATOM   3873  N   LYS A 483     342.185 232.181 454.712  1.00 27.30           N
ATOM   3874  CA  LYS A 483     342.861 233.267 453.999  1.00 28.34           C
ATOM   3875  C   LYS A 483     342.378 234.567 454.603  1.00 26.34           C
ATOM   3876  O   LYS A 483     341.170 234.641 454.900  1.00 23.45           O
ATOM   3877  CB  LYS A 483     342.557 233.257 452.491  1.00 26.42           C
ATOM   3878  CG  LYS A 483     343.606 232.539 451.632  1.00 25.77           C
ATOM   3879  CD  LYS A 483     343.358 232.847 450.147  1.00 24.31           C
ATOM   3880  CE  LYS A 483     344.390 232.169 449.238  1.00 21.83           C
ATOM   3881  NZ  LYS A 483     344.200 232.500 447.800  1.00 20.37           N
ATOM   3882  OXT LYS A 483     343.233 235.481 454.726  1.00 22.87           O
TER    3883      LYS A 483
ATOM   3884  N   MET B   1     383.840 190.630 387.052  1.00 17.42           N
ATOM   3885  CA  MET B   1     383.540 189.192 386.979  1.00 24.18           C
ATOM   3886  C   MET B   1     384.507 188.301 387.761  1.00 25.23           C
ATOM   3887  O   MET B   1     384.073 187.247 388.194  1.00 23.97           O
ATOM   3888  CB  MET B   1     383.484 188.714 385.527  1.00 24.01           C
ATOM   3889  CG  MET B   1     382.106 188.917 384.892  1.00 22.74           C
ATOM   3890  SD  MET B   1     382.039 188.214 383.224  1.00 22.54           S
ATOM   3891  CE  MET B   1     380.292 188.462 382.838  1.00 20.59           C
ATOM   3892  N   CYS B   2     385.793 188.669 387.921  1.00 22.57           N
ATOM   3893  CA  CYS B   2     386.839 187.721 388.332  1.00 28.09           C
ATOM   3894  C   CYS B   2     386.507 186.983 389.638  1.00 28.92           C
ATOM   3895  O   CYS B   2     386.523 187.545 390.728  1.00 26.90           O
ATOM   3896  CB  CYS B   2     388.194 188.438 388.412  1.00 26.65           C
ATOM   3897  SG  CYS B   2     388.864 188.642 386.731  1.00 23.25           S
ATOM   3898  N   ARG B   3     386.249 185.694 389.439  1.00 24.40           N
ATOM   3899  CA  ARG B   3     385.889 184.703 390.453  1.00 29.36           C
ATOM   3900  C   ARG B   3     387.111 184.361 391.315  1.00 28.54           C
ATOM   3901  O   ARG B   3     387.682 183.289 391.156  1.00 27.52           O
ATOM   3902  CB  ARG B   3     385.371 183.431 389.755  1.00 29.12           C
ATOM   3903  CG  ARG B   3     384.013 183.553 389.051  1.00 27.34           C
ATOM   3904  CD  ARG B   3     383.701 182.212 388.357  1.00 26.14           C
ATOM   3905  NE  ARG B   3     382.329 182.170 387.806  1.00 24.00           N
ATOM   3906  CZ  ARG B   3     381.807 181.181 387.086  1.00 23.95           C
ATOM   3907  NH1 ARG B   3     382.508 180.128 386.755  1.00 23.08           N
ATOM   3908  NH2 ARG B   3     380.572 181.224 386.693  1.00 22.38           N
ATOM   3909  N   LYS B   4     387.568 185.251 392.165  1.00 24.53           N
ATOM   3910  CA  LYS B   4     388.681 184.933 393.063  1.00 30.13           C
ATOM   3911  C   LYS B   4     388.233 183.844 394.046  1.00 28.85           C
ATOM   3912  O   LYS B   4     387.749 184.135 395.132  1.00 27.30           O
ATOM   3913  CB  LYS B   4     389.215 186.184 393.783  1.00 29.52           C
ATOM   3914  CG  LYS B   4     390.140 187.021 392.880  1.00 28.15           C
ATOM   3915  CD  LYS B   4     390.798 188.173 393.648  1.00 27.11           C
ATOM   3916  CE  LYS B   4     391.809 188.916 392.749  1.00 25.13           C
ATOM   3917  NZ  LYS B   4     392.480 190.044 393.443  1.00 24.23           N
ATOM   3918  N   ASN B   5     388.377 182.605 393.609  1.00 26.08           N
ATOM   3919  CA  ASN B   5     388.183 181.408 394.422  1.00 30.60           C
ATOM   3920  C   ASN B   5     389.254 181.395 395.520  1.00 30.61           C
ATOM   3921  O   ASN B   5     390.318 180.814 395.346  1.00 29.37           O
ATOM   3922  CB  ASN B   5     388.268 180.154 393.522  1.00 29.29           C
ATOM   3923  CG  ASN B   5     386.986 179.836 392.767  1.00 25.43           C
ATOM   3924  OD1 ASN B   5     385.943 180.427 392.957  1.00 25.50           O
ATOM   3925  ND2 ASN B   5     387.029 178.853 391.897  1.00 26.81           N
ATOM   3926  N   ARG B   6     389.029 182.090 396.598  1.00 25.27           N
ATOM   3927  CA  ARG B   6     389.908 181.989 397.760  1.00 29.94           C
ATOM   3928  C   ARG B   6     389.736 180.591 398.337  1.00 28.69           C
ATOM   3929  O   ARG B   6     388.699 180.285 398.914  1.00 28.82           O
ATOM   3930  CB  ARG B   6     389.610 183.078 398.798  1.00 30.07           C
ATOM   3931  CG  ARG B   6     390.330 184.394 398.463  1.00 28.23           C
ATOM   3932  CD  ARG B   6     390.116 185.421 399.582  1.00 27.82           C
ATOM   3933  NE  ARG B   6     390.984 186.605 399.412  1.00 25.46           N
ATOM   3934  CZ  ARG B   6     391.035 187.658 400.222  1.00 25.01           C
ATOM   3935  NH1 ARG B   6     390.239 187.767 401.251  1.00 24.60           N
ATOM   3936  NH2 ARG B   6     391.890 188.622 400.025  1.00 24.51           N
ATOM   3937  N   PHE B   7     390.741 179.759 398.092  1.00 23.32           N
ATOM   3938  CA  PHE B   7     390.827 178.433 398.675  1.00 26.39           C
ATOM   3939  C   PHE B   7     390.829 178.578 400.200  1.00 25.32           C
ATOM   3940  O   PHE B   7     391.801 179.046 400.786  1.00 25.04           O
ATOM   3941  CB  PHE B   7     392.093 177.722 398.176  1.00 26.07           C
ATOM   3942  CG  PHE B   7     391.897 176.970 396.875  1.00 24.21           C
ATOM   3943  CD1 PHE B   7     391.597 175.602 396.904  1.00 24.13           C
ATOM   3944  CD2 PHE B   7     392.012 177.626 395.639  1.00 25.27           C
ATOM   3945  CE1 PHE B   7     391.425 174.903 395.700  1.00 23.90           C
ATOM   3946  CE2 PHE B   7     391.829 176.925 394.438  1.00 25.35           C
ATOM   3947  CZ  PHE B   7     391.542 175.555 394.468  1.00 26.29           C
ATOM   3948  N   PHE B   8     389.723 178.216 400.801  1.00 23.10           N
ATOM   3949  CA  PHE B   8     389.645 178.066 402.246  1.00 26.38           C
ATOM   3950  C   PHE B   8     390.487 176.841 402.616  1.00 25.47           C
ATOM   3951  O   PHE B   8     390.050 175.706 402.454  1.00 25.65           O
ATOM   3952  CB  PHE B   8     388.183 177.936 402.692  1.00 26.78           C
ATOM   3953  CG  PHE B   8     387.525 179.266 402.993  1.00 25.19           C
ATOM   3954  CD1 PHE B   8     387.539 179.774 404.298  1.00 25.51           C
ATOM   3955  CD2 PHE B   8     386.900 180.004 401.975  1.00 26.84           C
ATOM   3956  CE1 PHE B   8     386.923 181.003 404.572  1.00 25.18           C
ATOM   3957  CE2 PHE B   8     386.290 181.234 402.252  1.00 26.13           C
ATOM   3958  CZ  PHE B   8     386.297 181.733 403.557  1.00 26.18           C
ATOM   3959  N   ALA B   9     391.709 177.083 403.021  1.00 25.98           N
ATOM   3960  CA  ALA B   9     392.581 176.025 403.500  1.00 31.37           C
ATOM   3961  C   ALA B   9     391.948 175.429 404.766  1.00 31.96           C
ATOM   3962  O   ALA B   9     391.874 176.079 405.800  1.00 31.53           O
ATOM   3963  CB  ALA B   9     393.984 176.598 403.749  1.00 30.32           C
ATOM   3964  N   LEU B  10     391.490 174.199 404.623  1.00 25.10           N
ATOM   3965  CA  LEU B  10     391.021 173.346 405.711  1.00 29.63           C
ATOM   3966  C   LEU B  10     392.228 172.960 406.571  1.00 28.44           C
ATOM   3967  O   LEU B  10     392.766 171.867 406.454  1.00 28.04           O
ATOM   3968  CB  LEU B  10     390.302 172.109 405.120  1.00 29.83           C
ATOM   3969  CG  LEU B  10     388.770 172.237 405.088  1.00 27.28           C
ATOM   3970  CD1 LEU B  10     388.211 171.891 403.713  1.00 26.89           C
ATOM   3971  CD2 LEU B  10     388.146 171.288 406.116  1.00 30.17           C
ATOM   3972  N   ALA B  11     392.691 173.871 407.385  1.00 28.02           N
ATOM   3973  CA  ALA B  11     393.683 173.557 408.400  1.00 32.25           C
ATOM   3974  C   ALA B  11     393.006 172.635 409.421  1.00 31.97           C
ATOM   3975  O   ALA B  11     392.315 173.091 410.327  1.00 31.45           O
ATOM   3976  CB  ALA B  11     394.219 174.857 409.011  1.00 32.04           C
ATOM   3977  N   GLY B  12     393.175 171.342 409.203  1.00 27.84           N
ATOM   3978  CA  GLY B  12     392.735 170.318 410.140  1.00 31.59           C
ATOM   3979  C   GLY B  12     393.564 170.436 411.412  1.00 31.47           C
ATOM   3980  O   GLY B  12     394.602 169.807 411.523  1.00 31.23           O
ATOM   3981  N   PHE B  13     393.112 171.270 412.316  1.00 24.28           N
ATOM   3982  CA  PHE B  13     393.672 171.308 413.652  1.00 25.51           C
ATOM   3983  C   PHE B  13     393.361 169.963 414.307  1.00 24.26           C
ATOM   3984  O   PHE B  13     392.272 169.749 414.831  1.00 24.19           O
ATOM   3985  CB  PHE B  13     393.121 172.502 414.446  1.00 25.62           C
ATOM   3986  CG  PHE B  13     394.073 173.677 414.494  1.00 24.75           C
ATOM   3987  CD1 PHE B  13     395.011 173.782 415.527  1.00 24.65           C
ATOM   3988  CD2 PHE B  13     394.026 174.662 413.499  1.00 25.86           C
ATOM   3989  CE1 PHE B  13     395.887 174.875 415.553  1.00 24.44           C
ATOM   3990  CE2 PHE B  13     394.903 175.748 413.528  1.00 26.22           C
ATOM   3991  CZ  PHE B  13     395.837 175.859 414.559  1.00 26.76           C
ATOM   3992  N   PHE B  14     394.317 169.058 414.211  1.00 24.58           N
ATOM   3993  CA  PHE B  14     394.333 167.870 415.037  1.00 26.35           C
ATOM   3994  C   PHE B  14     394.435 168.342 416.485  1.00 24.95           C
ATOM   3995  O   PHE B  14     395.510 168.643 416.987  1.00 25.10           O
ATOM   3996  CB  PHE B  14     395.494 166.946 414.645  1.00 26.49           C
ATOM   3997  CG  PHE B  14     395.087 165.846 413.688  1.00 25.44           C
ATOM   3998  CD1 PHE B  14     394.689 164.596 414.177  1.00 25.16           C
ATOM   3999  CD2 PHE B  14     395.105 166.070 412.305  1.00 26.39           C
ATOM   4000  CE1 PHE B  14     394.326 163.582 413.280  1.00 25.86           C
ATOM   4001  CE2 PHE B  14     394.735 165.055 411.414  1.00 27.18           C
ATOM   4002  CZ  PHE B  14     394.348 163.806 411.901  1.00 27.60           C
ATOM   4003  N   LEU B  15     393.285 168.437 417.115  1.00 25.03           N
ATOM   4004  CA  LEU B  15     393.180 168.518 418.559  1.00 28.87           C
ATOM   4005  C   LEU B  15     393.726 167.199 419.106  1.00 27.49           C
ATOM   4006  O   LEU B  15     392.992 166.236 419.286  1.00 27.52           O
ATOM   4007  CB  LEU B  15     391.708 168.763 418.963  1.00 28.89           C
ATOM   4008  CG  LEU B  15     391.349 170.257 419.061  1.00 26.47           C
ATOM   4009  CD1 LEU B  15     389.864 170.482 418.843  1.00 25.34           C
ATOM   4010  CD2 LEU B  15     391.727 170.810 420.437  1.00 28.44           C
ATOM   4011  N   PHE B  16     395.031 167.162 419.309  1.00 24.80           N
ATOM   4012  CA  PHE B  16     395.641 166.146 420.140  1.00 26.53           C
ATOM   4013  C   PHE B  16     395.022 166.307 421.524  1.00 24.70           C
ATOM   4014  O   PHE B  16     395.405 167.184 422.292  1.00 24.51           O
ATOM   4015  CB  PHE B  16     397.167 166.287 420.160  1.00 27.16           C
ATOM   4016  CG  PHE B  16     397.859 165.345 419.200  1.00 26.44           C
ATOM   4017  CD1 PHE B  16     398.251 164.070 419.623  1.00 25.75           C
ATOM   4018  CD2 PHE B  16     398.101 165.738 417.876  1.00 27.22           C
ATOM   4019  CE1 PHE B  16     398.893 163.208 418.723  1.00 26.20           C
ATOM   4020  CE2 PHE B  16     398.738 164.872 416.979  1.00 27.05           C
ATOM   4021  CZ  PHE B  16     399.141 163.605 417.405  1.00 27.16           C
ATOM   4022  N   GLY B  17     394.019 165.486 421.787  1.00 28.19           N
ATOM   4023  CA  GLY B  17     393.517 165.300 423.131  1.00 30.43           C
ATOM   4024  C   GLY B  17     394.645 164.687 423.946  1.00 29.88           C
ATOM   4025  O   GLY B  17     394.809 163.473 423.944  1.00 29.32           O
ATOM   4026  N   VAL B  18     395.437 165.537 424.557  1.00 24.26           N
ATOM   4027  CA  VAL B  18     396.408 165.092 425.542  1.00 26.28           C
ATOM   4028  C   VAL B  18     395.569 164.522 426.675  1.00 26.26           C
ATOM   4029  O   VAL B  18     395.046 165.259 427.502  1.00 25.59           O
ATOM   4030  CB  VAL B  18     397.336 166.227 426.013  1.00 25.50           C
ATOM   4031  CG1 VAL B  18     398.357 165.715 427.026  1.00 22.82           C
ATOM   4032  CG2 VAL B  18     398.113 166.821 424.835  1.00 25.22           C
ATOM   4033  N   PHE B  19     395.398 163.209 426.652  1.00 23.71           N
ATOM   4034  CA  PHE B  19     394.998 162.466 427.826  1.00 26.03           C
ATOM   4035  C   PHE B  19     396.121 162.649 428.849  1.00 24.81           C
ATOM   4036  O   PHE B  19     397.030 161.834 428.952  1.00 24.61           O
ATOM   4037  CB  PHE B  19     394.756 160.984 427.484  1.00 26.27           C
ATOM   4038  CG  PHE B  19     393.330 160.662 427.089  1.00 25.45           C
ATOM   4039  CD1 PHE B  19     392.404 160.265 428.063  1.00 25.14           C
ATOM   4040  CD2 PHE B  19     392.934 160.738 425.750  1.00 25.89           C
ATOM   4041  CE1 PHE B  19     391.095 159.938 427.684  1.00 24.85           C
ATOM   4042  CE2 PHE B  19     391.624 160.419 425.376  1.00 25.42           C
ATOM   4043  CZ  PHE B  19     390.701 160.011 426.347  1.00 25.19           C
ATOM   4044  N   THR B  20     396.093 163.750 429.555  1.00 27.58           N
ATOM   4045  CA  THR B  20     396.780 163.823 430.827  1.00 31.43           C
ATOM   4046  C   THR B  20     396.113 162.764 431.688  1.00 30.84           C
ATOM   4047  O   THR B  20     395.023 162.968 432.214  1.00 29.67           O
ATOM   4048  CB  THR B  20     396.683 165.212 431.477  1.00 29.86           C
ATOM   4049  OG1 THR B  20     395.397 165.755 431.355  1.00 27.89           O
ATOM   4050  CG2 THR B  20     397.654 166.191 430.822  1.00 28.26           C
ATOM   4051  N   ILE B  21     396.744 161.621 431.747  1.00 25.95           N
ATOM   4052  CA  ILE B  21     396.450 160.634 432.769  1.00 29.84           C
ATOM   4053  C   ILE B  21     396.784 161.353 434.067  1.00 29.83           C
ATOM   4054  O   ILE B  21     397.929 161.373 434.499  1.00 28.56           O
ATOM   4055  CB  ILE B  21     397.273 159.336 432.569  1.00 27.87           C
ATOM   4056  CG1 ILE B  21     396.961 158.687 431.198  1.00 26.14           C
ATOM   4057  CG2 ILE B  21     396.979 158.343 433.712  1.00 27.50           C
ATOM   4058  CD1 ILE B  21     397.857 157.499 430.853  1.00 25.65           C
ATOM   4059  N   SER B  22     395.806 162.031 434.617  1.00 29.00           N
ATOM   4060  CA  SER B  22     395.872 162.427 436.007  1.00 32.83           C
ATOM   4061  C   SER B  22     395.973 161.118 436.768  1.00 33.09           C
ATOM   4062  O   SER B  22     394.970 160.428 436.966  1.00 31.90           O
ATOM   4063  CB  SER B  22     394.639 163.245 436.415  1.00 30.37           C
ATOM   4064  OG  SER B  22     393.443 162.608 436.060  1.00 28.43           O
ATOM   4065  N   SER B  23     397.179 160.727 437.081  1.00 28.12           N
ATOM   4066  CA  SER B  23     397.379 159.668 438.037  1.00 32.51           C
ATOM   4067  C   SER B  23     396.636 160.133 439.280  1.00 33.25           C
ATOM   4068  O   SER B  23     397.065 161.074 439.949  1.00 31.69           O
ATOM   4069  CB  SER B  23     398.873 159.431 438.306  1.00 29.59           C
ATOM   4070  OG  SER B  23     399.531 160.617 438.691  1.00 27.67           O
ATOM   4071  N   CYS B  24     395.504 159.496 439.547  1.00 29.02           N
ATOM   4072  CA  CYS B  24     394.989 159.425 440.901  1.00 33.18           C
ATOM   4073  C   CYS B  24     396.051 158.668 441.706  1.00 33.92           C
ATOM   4074  O   CYS B  24     395.901 157.485 441.991  1.00 32.25           O
ATOM   4075  CB  CYS B  24     393.626 158.715 440.915  1.00 29.70           C
ATOM   4076  SG  CYS B  24     392.319 159.800 440.264  1.00 26.32           S
ATOM   4077  N   GLY B  25     397.174 159.331 441.951  1.00 33.04           N
ATOM   4078  CA  GLY B  25     398.103 158.865 442.941  1.00 36.12           C
ATOM   4079  C   GLY B  25     397.267 158.760 444.198  1.00 37.40           C
ATOM   4080  O   GLY B  25     396.755 159.768 444.675  1.00 34.82           O
ATOM   4081  N   SER B  26     397.064 157.547 444.671  1.00 33.13           N
ATOM   4082  CA  SER B  26     396.599 157.355 446.033  1.00 36.34           C
ATOM   4083  C   SER B  26     397.572 158.156 446.882  1.00 37.38           C
ATOM   4084  O   SER B  26     398.748 157.807 446.959  1.00 35.10           O
ATOM   4085  CB  SER B  26     396.636 155.872 446.412  1.00 33.35           C
ATOM   4086  OG  SER B  26     397.924 155.331 446.220  1.00 31.14           O
ATOM   4087  N   SER B  27     397.140 159.267 447.397  1.00 36.82           N
ATOM   4088  CA  SER B  27     397.976 160.103 448.235  1.00 38.79           C
ATOM   4089  C   SER B  27     398.285 159.277 449.472  1.00 39.75           C
ATOM   4090  O   SER B  27     397.487 159.228 450.402  1.00 37.60           O
ATOM   4091  CB  SER B  27     397.276 161.434 448.565  1.00 35.56           C
ATOM   4092  OG  SER B  27     396.013 161.226 449.151  1.00 33.82           O
ATOM   4093  N   LYS B  28     399.387 158.566 449.424  1.00 41.68           N
ATOM   4094  CA  LYS B  28     399.944 157.928 450.605  1.00 43.40           C
ATOM   4095  C   LYS B  28     400.130 159.073 451.580  1.00 43.97           C
ATOM   4096  O   LYS B  28     400.955 159.946 451.324  1.00 41.11           O
ATOM   4097  CB  LYS B  28     401.281 157.249 450.289  1.00 39.44           C
ATOM   4098  CG  LYS B  28     401.122 155.937 449.505  1.00 36.53           C
ATOM   4099  CD  LYS B  28     402.482 155.262 449.338  1.00 34.04           C
ATOM   4100  CE  LYS B  28     402.332 153.889 448.669  1.00 30.06           C
ATOM   4101  NZ  LYS B  28     403.608 153.147 448.627  1.00 27.85           N
ATOM   4102  N   ARG B  29     399.290 159.131 452.609  1.00 50.49           N
ATOM   4103  CA  ARG B  29     399.484 160.110 453.670  1.00 51.53           C
ATOM   4104  C   ARG B  29     400.899 159.905 454.175  1.00 52.98           C
ATOM   4105  O   ARG B  29     401.207 158.839 454.697  1.00 49.10           O
ATOM   4106  CB  ARG B  29     398.444 159.941 454.787  1.00 46.91           C
ATOM   4107  CG  ARG B  29     397.105 160.607 454.444  1.00 43.25           C
ATOM   4108  CD  ARG B  29     396.154 160.448 455.629  1.00 40.55           C
ATOM   4109  NE  ARG B  29     394.897 161.201 455.438  1.00 37.29           N
ATOM   4110  CZ  ARG B  29     393.902 161.234 456.313  1.00 33.74           C
ATOM   4111  NH1 ARG B  29     393.936 160.538 457.412  1.00 33.06           N
ATOM   4112  NH2 ARG B  29     392.854 161.973 456.108  1.00 31.54           N
ATOM   4113  N   ALA B  30     401.770 160.852 453.873  1.00 51.41           N
ATOM   4114  CA  ALA B  30     403.169 160.742 454.234  1.00 53.03           C
ATOM   4115  C   ALA B  30     403.253 160.620 455.757  1.00 56.39           C
ATOM   4116  O   ALA B  30     402.554 161.336 456.474  1.00 52.12           O
ATOM   4117  CB  ALA B  30     403.927 161.957 453.687  1.00 47.16           C
ATOM   4118  N   VAL B  31     404.090 159.731 456.226  1.00 64.02           N
ATOM   4119  CA  VAL B  31     404.274 159.484 457.662  1.00 66.65           C
ATOM   4120  C   VAL B  31     404.837 160.716 458.372  1.00 70.30           C
ATOM   4121  O   VAL B  31     404.546 160.954 459.538  1.00 63.92           O
ATOM   4122  CB  VAL B  31     405.202 158.274 457.879  1.00 61.07           C
ATOM   4123  CG1 VAL B  31     405.298 157.891 459.349  1.00 54.46           C
ATOM   4124  CG2 VAL B  31     404.714 157.037 457.113  1.00 54.21           C
ATOM   4125  N   GLY B  32     405.600 161.500 457.629  1.00 71.80           N
ATOM   4126  CA  GLY B  32     406.111 162.794 458.064  1.00 74.93           C
ATOM   4127  C   GLY B  32     406.121 163.793 456.916  1.00 77.25           C
ATOM   4128  O   GLY B  32     405.988 163.418 455.750  1.00 71.11           O
ATOM   4129  N   GLY B  33     406.294 165.055 457.236  1.00 75.65           N
ATOM   4130  CA  GLY B  33     406.300 166.122 456.250  1.00 78.29           C
ATOM   4131  C   GLY B  33     406.206 167.510 456.872  1.00 80.77           C
ATOM   4132  O   GLY B  33     406.549 167.723 458.036  1.00 75.60           O
ATOM   4133  N   GLU B  34     405.748 168.442 456.059  1.00 78.24           N
ATOM   4134  CA  GLU B  34     405.561 169.836 456.462  1.00 79.83           C
ATOM   4135  C   GLU B  34     404.153 170.106 457.000  1.00 80.61           C
ATOM   4136  O   GLU B  34     403.190 169.399 456.687  1.00 75.95           O
ATOM   4137  CB  GLU B  34     405.876 170.749 455.267  1.00 76.86           C
ATOM   4138  CG  GLU B  34     407.380 170.814 454.938  1.00 72.63           C
ATOM   4139  CD  GLU B  34     408.208 171.598 455.967  1.00 68.03           C
ATOM   4140  OE1 GLU B  34     409.436 171.676 455.779  1.00 60.91           O
ATOM   4141  OE2 GLU B  34     407.625 172.157 456.927  1.00 63.85           O
ATOM   4142  N   LEU B  35     404.030 171.194 457.765  1.00 83.30           N
ATOM   4143  CA  LEU B  35     402.747 171.704 458.222  1.00 83.91           C
ATOM   4144  C   LEU B  35     402.033 172.423 457.069  1.00 84.34           C
ATOM   4145  O   LEU B  35     402.313 173.588 456.777  1.00 80.71           O
ATOM   4146  CB  LEU B  35     402.987 172.625 459.425  1.00 82.41           C
ATOM   4147  CG  LEU B  35     401.684 173.103 460.081  1.00 80.48           C
ATOM   4148  CD1 LEU B  35     401.006 171.974 460.860  1.00 74.64           C
ATOM   4149  CD2 LEU B  35     401.976 174.236 461.046  1.00 76.00           C
ATOM   4150  N   THR B  36     401.110 171.739 456.417  1.00 83.31           N
ATOM   4151  CA  THR B  36     400.330 172.281 455.290  1.00 82.29           C
ATOM   4152  C   THR B  36     398.912 172.691 455.674  1.00 82.52           C
ATOM   4153  O   THR B  36     398.299 173.497 454.976  1.00 76.18           O
ATOM   4154  CB  THR B  36     400.280 171.281 454.131  1.00 79.72           C
ATOM   4155  OG1 THR B  36     399.782 170.034 454.560  1.00 73.87           O
ATOM   4156  CG2 THR B  36     401.665 171.029 453.535  1.00 72.26           C
ATOM   4157  N   GLY B  37     398.397 172.167 456.760  1.00 81.87           N
ATOM   4158  CA  GLY B  37     397.025 172.362 457.208  1.00 82.92           C
ATOM   4159  C   GLY B  37     396.038 171.369 456.593  1.00 84.50           C
ATOM   4160  O   GLY B  37     396.185 170.938 455.451  1.00 79.89           O
ATOM   4161  N   ALA B  38     395.009 171.022 457.353  1.00 82.45           N
ATOM   4162  CA  ALA B  38     393.891 170.194 456.914  1.00 83.60           C
ATOM   4163  C   ALA B  38     392.657 171.078 456.706  1.00 84.65           C
ATOM   4164  O   ALA B  38     391.922 171.357 457.655  1.00 79.92           O
ATOM   4165  CB  ALA B  38     393.664 169.078 457.934  1.00 81.09           C
ATOM   4166  N   LYS B  39     392.430 171.538 455.475  1.00 82.29           N
ATOM   4167  CA  LYS B  39     391.284 172.385 455.139  1.00 82.09           C
ATOM   4168  C   LYS B  39     390.018 171.546 454.996  1.00 82.08           C
ATOM   4169  O   LYS B  39     390.044 170.470 454.396  1.00 77.30           O
ATOM   4170  CB  LYS B  39     391.550 173.228 453.881  1.00 79.01           C
ATOM   4171  CG  LYS B  39     392.720 174.207 454.097  1.00 74.87           C
ATOM   4172  CD  LYS B  39     392.752 175.315 453.049  1.00 70.37           C
ATOM   4173  CE  LYS B  39     393.889 176.286 453.389  1.00 63.75           C
ATOM   4174  NZ  LYS B  39     393.654 177.663 452.894  1.00 55.67           N
ATOM   4175  N   LEU B  40     388.911 172.059 455.522  1.00 80.32           N
ATOM   4176  CA  LEU B  40     387.591 171.462 455.348  1.00 80.18           C
ATOM   4177  C   LEU B  40     386.989 171.869 453.996  1.00 80.60           C
ATOM   4178  O   LEU B  40     387.388 172.856 453.377  1.00 75.94           O
ATOM   4179  CB  LEU B  40     386.686 171.863 456.524  1.00 77.24           C
ATOM   4180  CG  LEU B  40     387.135 171.326 457.893  1.00 74.62           C
ATOM   4181  CD1 LEU B  40     386.251 171.899 458.990  1.00 69.30           C
ATOM   4182  CD2 LEU B  40     387.055 169.801 457.973  1.00 70.53           C
ATOM   4183  N   SER B  41     385.997 171.103 453.542  1.00 78.17           N
ATOM   4184  CA  SER B  41     385.227 171.461 452.354  1.00 76.85           C
ATOM   4185  C   SER B  41     384.459 172.762 452.590  1.00 77.03           C
ATOM   4186  O   SER B  41     383.760 172.890 453.596  1.00 70.78           O
ATOM   4187  CB  SER B  41     384.256 170.337 451.995  1.00 72.25           C
ATOM   4188  OG  SER B  41     383.428 170.032 453.091  1.00 63.79           O
ATOM   4189  N   SER B  42     384.525 173.698 451.648  1.00 74.15           N
ATOM   4190  CA  SER B  42     383.772 174.946 451.742  1.00 73.00           C
ATOM   4191  C   SER B  42     382.268 174.686 451.719  1.00 73.95           C
ATOM   4192  O   SER B  42     381.773 173.962 450.846  1.00 68.39           O
ATOM   4193  CB  SER B  42     384.145 175.882 450.591  1.00 67.49           C
ATOM   4194  OG  SER B  42     383.807 175.290 449.359  1.00 60.39           O
ATOM   4195  N   TRP B  43     381.544 175.344 452.607  1.00 73.72           N
ATOM   4196  CA  TRP B  43     380.085 175.324 452.651  1.00 72.11           C
ATOM   4197  C   TRP B  43     379.551 176.759 452.713  1.00 73.56           C
ATOM   4198  O   TRP B  43     380.114 177.604 453.411  1.00 68.31           O
ATOM   4199  CB  TRP B  43     379.626 174.487 453.844  1.00 66.81           C
ATOM   4200  CG  TRP B  43     378.146 174.469 454.052  1.00 64.31           C
ATOM   4201  CD1 TRP B  43     377.247 173.830 453.271  1.00 56.79           C
ATOM   4202  CD2 TRP B  43     377.377 175.135 455.103  1.00 59.28           C
ATOM   4203  NE1 TRP B  43     375.968 174.042 453.777  1.00 52.69           N
ATOM   4204  CE2 TRP B  43     376.006 174.827 454.902  1.00 56.21           C
ATOM   4205  CE3 TRP B  43     377.717 175.945 456.204  1.00 53.92           C
ATOM   4206  CZ2 TRP B  43     374.999 175.300 455.770  1.00 51.30           C
ATOM   4207  CZ3 TRP B  43     376.717 176.420 457.070  1.00 49.39           C
ATOM   4208  CH2 TRP B  43     375.370 176.097 456.852  1.00 48.51           C
ATOM   4209  N   ASN B  44     378.486 177.027 451.961  1.00 75.69           N
ATOM   4210  CA  ASN B  44     377.802 178.313 451.987  1.00 75.46           C
ATOM   4211  C   ASN B  44     376.507 178.185 452.784  1.00 76.91           C
ATOM   4212  O   ASN B  44     375.701 177.286 452.536  1.00 71.70           O
ATOM   4213  CB  ASN B  44     377.539 178.796 450.555  1.00 69.76           C
ATOM   4214  CG  ASN B  44     378.789 179.299 449.852  1.00 62.82           C
ATOM   4215  OD1 ASN B  44     379.769 179.708 450.439  1.00 54.94           O
ATOM   4216  ND2 ASN B  44     378.765 179.324 448.540  1.00 55.27           N
ATOM   4217  N   GLU B  45     376.289 179.117 453.694  1.00 77.24           N
ATOM   4218  CA  GLU B  45     375.047 179.197 454.451  1.00 77.33           C
ATOM   4219  C   GLU B  45     373.869 179.508 453.512  1.00 78.56           C
ATOM   4220  O   GLU B  45     373.932 180.472 452.738  1.00 75.71           O
ATOM   4221  CB  GLU B  45     375.190 180.273 455.538  1.00 74.02           C
ATOM   4222  CG  GLU B  45     373.996 180.268 456.493  1.00 68.69           C
ATOM   4223  CD  GLU B  45     374.041 181.375 457.541  1.00 66.03           C
ATOM   4224  OE1 GLU B  45     373.270 181.276 458.513  1.00 61.54           O
ATOM   4225  OE2 GLU B  45     374.800 182.356 457.370  1.00 62.62           O
ATOM   4226  N   PRO B  46     372.773 178.734 453.555  1.00 79.07           N
ATOM   4227  CA  PRO B  46     371.579 179.038 452.786  1.00 79.08           C
ATOM   4228  C   PRO B  46     370.911 180.316 453.311  1.00 80.88           C
ATOM   4229  O   PRO B  46     370.648 180.458 454.511  1.00 77.36           O
ATOM   4230  CB  PRO B  46     370.687 177.803 452.917  1.00 75.53           C
ATOM   4231  CG  PRO B  46     371.103 177.200 454.258  1.00 72.77           C
ATOM   4232  CD  PRO B  46     372.587 177.527 454.353  1.00 75.06           C
ATOM   4233  N   SER B  47     370.586 181.236 452.397  1.00 82.07           N
ATOM   4234  CA  SER B  47     369.858 182.457 452.734  1.00 82.41           C
ATOM   4235  C   SER B  47     368.386 182.148 453.031  1.00 83.43           C
ATOM   4236  O   SER B  47     367.714 181.590 452.155  1.00 79.47           O
ATOM   4237  CB  SER B  47     369.958 183.463 451.585  1.00 78.92           C
ATOM   4238  OG  SER B  47     369.469 182.893 450.396  1.00 69.23           O
ATOM   4239  N   PRO B  48     367.844 182.533 454.192  1.00 83.74           N
ATOM   4240  CA  PRO B  48     366.433 182.338 454.499  1.00 84.34           C
ATOM   4241  C   PRO B  48     365.554 183.287 453.671  1.00 85.54           C
ATOM   4242  O   PRO B  48     365.886 184.458 453.462  1.00 82.11           O
ATOM   4243  CB  PRO B  48     366.315 182.577 456.003  1.00 81.16           C
ATOM   4244  CG  PRO B  48     367.455 183.544 456.305  1.00 79.45           C
ATOM   4245  CD  PRO B  48     368.537 183.169 455.300  1.00 81.78           C
ATOM   4246  N   PHE B  49     364.401 182.789 453.215  1.00 86.99           N
ATOM   4247  CA  PHE B  49     363.442 183.584 452.451  1.00 86.89           C
ATOM   4248  C   PHE B  49     362.795 184.672 453.318  1.00 86.58           C
ATOM   4249  O   PHE B  49     362.426 184.429 454.468  1.00 80.97           O
ATOM   4250  CB  PHE B  49     362.392 182.652 451.831  1.00 83.81           C
ATOM   4251  CG  PHE B  49     361.359 183.378 451.000  1.00 81.97           C
ATOM   4252  CD1 PHE B  49     360.091 183.667 451.537  1.00 75.37           C
ATOM   4253  CD2 PHE B  49     361.661 183.788 449.687  1.00 74.36           C
ATOM   4254  CE1 PHE B  49     359.134 184.355 450.772  1.00 70.34           C
ATOM   4255  CE2 PHE B  49     360.707 184.477 448.920  1.00 71.10           C
ATOM   4256  CZ  PHE B  49     359.440 184.757 449.462  1.00 73.24           C
ATOM   4257  N   GLY B  50     362.646 185.858 452.755  1.00 85.41           N
ATOM   4258  CA  GLY B  50     362.062 187.012 453.443  1.00 86.23           C
ATOM   4259  C   GLY B  50     362.988 187.724 454.435  1.00 87.90           C
ATOM   4260  O   GLY B  50     362.627 188.793 454.925  1.00 83.48           O
ATOM   4261  N   MET B  51     364.173 187.190 454.690  1.00 88.73           N
ATOM   4262  CA  MET B  51     365.185 187.832 455.524  1.00 89.56           C
ATOM   4263  C   MET B  51     366.195 188.628 454.691  1.00 89.51           C
ATOM   4264  O   MET B  51     366.411 188.386 453.503  1.00 86.69           O
ATOM   4265  CB  MET B  51     365.889 186.801 456.420  1.00 88.40           C
ATOM   4266  CG  MET B  51     364.941 186.170 457.445  1.00 85.50           C
ATOM   4267  SD  MET B  51     365.804 185.129 458.648  1.00 84.06           S
ATOM   4268  CE  MET B  51     364.540 185.017 459.928  1.00 75.69           C
ATOM   4269  N   ILE B  52     366.842 189.583 455.348  1.00 90.63           N
ATOM   4270  CA  ILE B  52     367.983 190.319 454.816  1.00 90.58           C
ATOM   4271  C   ILE B  52     369.162 190.179 455.782  1.00 90.81           C
ATOM   4272  O   ILE B  52     368.978 190.081 456.995  1.00 88.89           O
ATOM   4273  CB  ILE B  52     367.591 191.782 454.518  1.00 88.30           C
ATOM   4274  CG1 ILE B  52     368.670 192.472 453.662  1.00 75.08           C
ATOM   4275  CG2 ILE B  52     367.306 192.578 455.808  1.00 72.92           C
ATOM   4276  CD1 ILE B  52     368.200 193.784 453.032  1.00 67.90           C
ATOM   4277  N   GLN B  53     370.370 190.158 455.242  1.00 89.74           N
ATOM   4278  CA  GLN B  53     371.578 190.114 456.056  1.00 89.03           C
ATOM   4279  C   GLN B  53     371.945 191.518 456.525  1.00 89.03           C
ATOM   4280  O   GLN B  53     372.214 192.402 455.713  1.00 86.31           O
ATOM   4281  CB  GLN B  53     372.708 189.445 455.262  1.00 86.64           C
ATOM   4282  CG  GLN B  53     373.883 189.071 456.170  1.00 79.94           C
ATOM   4283  CD  GLN B  53     375.017 188.382 455.409  1.00 76.52           C
ATOM   4284  OE1 GLN B  53     375.219 188.559 454.222  1.00 69.27           O
ATOM   4285  NE2 GLN B  53     375.814 187.583 456.075  1.00 67.21           N
ATOM   4286  N   VAL B  54     371.982 191.695 457.839  1.00 89.66           N
ATOM   4287  CA  VAL B  54     372.506 192.903 458.477  1.00 89.62           C
ATOM   4288  C   VAL B  54     374.006 192.685 458.700  1.00 89.28           C
ATOM   4289  O   VAL B  54     374.390 191.688 459.313  1.00 87.32           O
ATOM   4290  CB  VAL B  54     371.766 193.195 459.795  1.00 89.21           C
ATOM   4291  CG1 VAL B  54     372.251 194.502 460.408  1.00 83.16           C
ATOM   4292  CG2 VAL B  54     370.252 193.314 459.566  1.00 83.59           C
ATOM   4293  N   PRO B  55     374.883 193.562 458.190  1.00 88.38           N
ATOM   4294  CA  PRO B  55     376.322 193.393 458.339  1.00 87.45           C
ATOM   4295  C   PRO B  55     376.768 193.638 459.783  1.00 87.79           C
ATOM   4296  O   PRO B  55     376.132 194.386 460.519  1.00 84.64           O
ATOM   4297  CB  PRO B  55     376.939 194.402 457.367  1.00 85.08           C
ATOM   4298  CG  PRO B  55     375.907 195.525 457.331  1.00 83.42           C
ATOM   4299  CD  PRO B  55     374.578 194.780 457.459  1.00 86.38           C
ATOM   4300  N   ARG B  56     377.906 193.068 460.177  1.00 87.47           N
ATOM   4301  CA  ARG B  56     378.535 193.384 461.467  1.00 87.19           C
ATOM   4302  C   ARG B  56     378.902 194.866 461.558  1.00 87.19           C
ATOM   4303  O   ARG B  56     379.226 195.503 460.550  1.00 83.24           O
ATOM   4304  CB  ARG B  56     379.753 192.483 461.718  1.00 84.66           C
ATOM   4305  CG  ARG B  56     380.905 192.703 460.718  1.00 78.42           C
ATOM   4306  CD  ARG B  56     382.124 191.836 461.036  1.00 77.81           C
ATOM   4307  NE  ARG B  56     381.798 190.397 461.006  1.00 72.47           N
ATOM   4308  CZ  ARG B  56     382.394 189.443 460.315  1.00 69.56           C
ATOM   4309  NH1 ARG B  56     383.419 189.679 459.539  1.00 63.09           N
ATOM   4310  NH2 ARG B  56     381.965 188.222 460.396  1.00 63.07           N
ATOM   4311  N   GLY B  57     378.895 195.385 462.759  1.00 87.79           N
ATOM   4312  CA  GLY B  57     379.241 196.774 462.997  1.00 87.52           C
ATOM   4313  C   GLY B  57     379.233 197.148 464.473  1.00 88.60           C
ATOM   4314  O   GLY B  57     378.938 196.331 465.340  1.00 86.18           O
ATOM   4315  N   SER B  58     379.563 198.399 464.731  1.00 88.78           N
ATOM   4316  CA  SER B  58     379.548 198.998 466.060  1.00 88.30           C
ATOM   4317  C   SER B  58     378.555 200.150 466.126  1.00 88.38           C
ATOM   4318  O   SER B  58     378.317 200.857 465.145  1.00 85.21           O
ATOM   4319  CB  SER B  58     380.951 199.453 466.466  1.00 85.98           C
ATOM   4320  OG  SER B  58     381.455 200.406 465.557  1.00 72.83           O
ATOM   4321  N   ILE B  59     377.958 200.324 467.298  1.00 89.41           N
ATOM   4322  CA  ILE B  59     376.992 201.384 467.569  1.00 89.68           C
ATOM   4323  C   ILE B  59     377.071 201.771 469.050  1.00 89.93           C
ATOM   4324  O   ILE B  59     377.517 200.983 469.883  1.00 87.76           O
ATOM   4325  CB  ILE B  59     375.574 200.919 467.139  1.00 87.77           C
ATOM   4326  CG1 ILE B  59     374.615 202.117 467.053  1.00 77.84           C
ATOM   4327  CG2 ILE B  59     374.995 199.830 468.071  1.00 74.37           C
ATOM   4328  CD1 ILE B  59     373.263 201.776 466.416  1.00 73.42           C
ATOM   4329  N   VAL B  60     376.637 202.975 469.386  1.00 89.84           N
ATOM   4330  CA  VAL B  60     376.388 203.355 470.780  1.00 89.56           C
ATOM   4331  C   VAL B  60     374.943 203.022 471.120  1.00 89.12           C
ATOM   4332  O   VAL B  60     374.019 203.688 470.643  1.00 86.66           O
ATOM   4333  CB  VAL B  60     376.712 204.833 471.051  1.00 88.24           C
ATOM   4334  CG1 VAL B  60     376.515 205.164 472.531  1.00 80.58           C
ATOM   4335  CG2 VAL B  60     378.166 205.154 470.689  1.00 81.21           C
ATOM   4336  N   LEU B  61     374.762 201.997 471.935  1.00 88.54           N
ATOM   4337  CA  LEU B  61     373.466 201.546 472.416  1.00 88.57           C
ATOM   4338  C   LEU B  61     372.912 202.529 473.455  1.00 88.41           C
ATOM   4339  O   LEU B  61     373.666 203.052 474.277  1.00 85.09           O
ATOM   4340  CB  LEU B  61     373.646 200.130 473.006  1.00 86.81           C
ATOM   4341  CG  LEU B  61     372.358 199.293 473.036  1.00 84.03           C
ATOM   4342  CD1 LEU B  61     371.995 198.811 471.632  1.00 77.55           C
ATOM   4343  CD2 LEU B  61     372.545 198.051 473.898  1.00 77.77           C
ATOM   4344  N   GLY B  62     371.599 202.764 473.437  1.00 86.54           N
ATOM   4345  CA  GLY B  62     370.917 203.638 474.385  1.00 85.95           C
ATOM   4346  C   GLY B  62     371.036 205.136 474.080  1.00 86.61           C
ATOM   4347  O   GLY B  62     371.362 205.557 472.967  1.00 82.07           O
ATOM   4348  N   ASN B  63     370.725 205.957 475.081  1.00 85.90           N
ATOM   4349  CA  ASN B  63     370.724 207.415 474.986  1.00 85.13           C
ATOM   4350  C   ASN B  63     371.823 208.032 475.858  1.00 84.98           C
ATOM   4351  O   ASN B  63     371.927 207.735 477.044  1.00 79.80           O
ATOM   4352  CB  ASN B  63     369.332 207.961 475.366  1.00 81.51           C
ATOM   4353  CG  ASN B  63     368.383 208.055 474.183  1.00 77.70           C
ATOM   4354  OD1 ASN B  63     368.761 208.362 473.062  1.00 67.81           O
ATOM   4355  ND2 ASN B  63     367.104 207.855 474.409  1.00 69.30           N
ATOM   4356  N   LYS B  64     372.596 208.944 475.281  1.00 84.00           N
ATOM   4357  CA  LYS B  64     373.649 209.681 475.999  1.00 83.34           C
ATOM   4358  C   LYS B  64     373.108 210.794 476.894  1.00 83.66           C
ATOM   4359  O   LYS B  64     373.794 211.225 477.810  1.00 78.54           O
ATOM   4360  CB  LYS B  64     374.646 210.278 474.998  1.00 80.54           C
ATOM   4361  CG  LYS B  64     375.459 209.198 474.282  1.00 73.41           C
ATOM   4362  CD  LYS B  64     376.516 209.841 473.386  1.00 69.98           C
ATOM   4363  CE  LYS B  64     377.349 208.738 472.741  1.00 61.18           C
ATOM   4364  NZ  LYS B  64     378.447 209.277 471.907  1.00 54.60           N
ATOM   4365  N   GLU B  65     371.916 211.283 476.602  1.00 83.95           N
ATOM   4366  CA  GLU B  65     371.265 212.366 477.324  1.00 82.91           C
ATOM   4367  C   GLU B  65     370.194 211.799 478.265  1.00 83.19           C
ATOM   4368  O   GLU B  65     369.434 210.910 477.887  1.00 78.44           O
ATOM   4369  CB  GLU B  65     370.658 213.377 476.337  1.00 79.74           C
ATOM   4370  CG  GLU B  65     371.739 214.094 475.508  1.00 70.88           C
ATOM   4371  CD  GLU B  65     371.182 215.082 474.473  1.00 65.28           C
ATOM   4372  OE1 GLU B  65     372.015 215.721 473.789  1.00 57.37           O
ATOM   4373  OE2 GLU B  65     369.941 215.188 474.324  1.00 57.74           O
ATOM   4374  N   ALA B  66     370.149 212.332 479.477  1.00 81.03           N
ATOM   4375  CA  ALA B  66     369.095 212.003 480.422  1.00 80.45           C
ATOM   4376  C   ALA B  66     367.773 212.648 479.989  1.00 81.33           C
ATOM   4377  O   ALA B  66     367.747 213.802 479.555  1.00 76.92           O
ATOM   4378  CB  ALA B  66     369.517 212.455 481.825  1.00 77.20           C
ATOM   4379  N   ASP B  67     366.683 211.928 480.154  1.00 79.57           N
ATOM   4380  CA  ASP B  67     365.340 212.454 479.931  1.00 78.34           C
ATOM   4381  C   ASP B  67     364.754 212.914 481.273  1.00 79.18           C
ATOM   4382  O   ASP B  67     364.166 212.140 482.022  1.00 74.53           O
ATOM   4383  CB  ASP B  67     364.485 211.405 479.209  1.00 74.68           C
ATOM   4384  CG  ASP B  67     363.139 211.957 478.732  1.00 70.04           C
ATOM   4385  OD1 ASP B  67     362.685 213.013 479.244  1.00 63.14           O
ATOM   4386  OD2 ASP B  67     362.543 211.308 477.843  1.00 65.35           O
ATOM   4387  N   SER B  68     364.941 214.192 481.570  1.00 78.17           N
ATOM   4388  CA  SER B  68     364.525 214.768 482.850  1.00 77.49           C
ATOM   4389  C   SER B  68     363.010 214.765 483.056  1.00 78.76           C
ATOM   4390  O   SER B  68     362.556 214.599 484.185  1.00 74.44           O
ATOM   4391  CB  SER B  68     365.063 216.195 482.974  1.00 73.52           C
ATOM   4392  OG  SER B  68     364.662 216.994 481.882  1.00 65.50           O
ATOM   4393  N   LEU B  69     362.225 214.910 481.992  1.00 77.93           N
ATOM   4394  CA  LEU B  69     360.762 214.901 482.074  1.00 77.68           C
ATOM   4395  C   LEU B  69     360.218 213.522 482.449  1.00 79.40           C
ATOM   4396  O   LEU B  69     359.274 213.412 483.227  1.00 76.11           O
ATOM   4397  CB  LEU B  69     360.164 215.340 480.725  1.00 74.56           C
ATOM   4398  CG  LEU B  69     360.331 216.831 480.402  1.00 69.13           C
ATOM   4399  CD1 LEU B  69     359.879 217.092 478.967  1.00 63.53           C
ATOM   4400  CD2 LEU B  69     359.482 217.711 481.327  1.00 62.82           C
ATOM   4401  N   TRP B  70     360.846 212.481 481.910  1.00 79.84           N
ATOM   4402  CA  TRP B  70     360.467 211.095 482.181  1.00 79.51           C
ATOM   4403  C   TRP B  70     361.218 210.493 483.376  1.00 79.58           C
ATOM   4404  O   TRP B  70     360.943 209.361 483.760  1.00 75.47           O
ATOM   4405  CB  TRP B  70     360.646 210.277 480.903  1.00 78.45           C
ATOM   4406  CG  TRP B  70     359.659 210.609 479.814  1.00 79.90           C
ATOM   4407  CD1 TRP B  70     359.725 211.654 478.965  1.00 72.06           C
ATOM   4408  CD2 TRP B  70     358.413 209.909 479.491  1.00 78.24           C
ATOM   4409  NE1 TRP B  70     358.609 211.654 478.128  1.00 74.15           N
ATOM   4410  CE2 TRP B  70     357.782 210.596 478.420  1.00 77.31           C
ATOM   4411  CE3 TRP B  70     357.776 208.757 480.013  1.00 77.00           C
ATOM   4412  CZ2 TRP B  70     356.549 210.169 477.879  1.00 76.11           C
ATOM   4413  CZ3 TRP B  70     356.554 208.330 479.468  1.00 71.09           C
ATOM   4414  CH2 TRP B  70     355.946 209.029 478.419  1.00 72.50           C
ATOM   4415  N   GLY B  71     362.143 211.230 483.961  1.00 78.15           N
ATOM   4416  CA  GLY B  71     362.933 210.778 485.105  1.00 77.34           C
ATOM   4417  C   GLY B  71     363.904 209.643 484.783  1.00 79.47           C
ATOM   4418  O   GLY B  71     364.231 208.855 485.666  1.00 75.66           O
ATOM   4419  N   ILE B  72     364.337 209.539 483.530  1.00 78.70           N
ATOM   4420  CA  ILE B  72     365.220 208.462 483.070  1.00 78.77           C
ATOM   4421  C   ILE B  72     366.659 208.988 483.025  1.00 79.54           C
ATOM   4422  O   ILE B  72     366.926 209.975 482.331  1.00 76.44           O
ATOM   4423  CB  ILE B  72     364.749 207.899 481.712  1.00 75.57           C
ATOM   4424  CG1 ILE B  72     363.304 207.356 481.841  1.00 70.99           C
ATOM   4425  CG2 ILE B  72     365.691 206.782 481.230  1.00 68.46           C
ATOM   4426  CD1 ILE B  72     362.691 206.867 480.537  1.00 63.90           C
ATOM   4427  N   PRO B  73     367.606 208.344 483.726  1.00 80.34           N
ATOM   4428  CA  PRO B  73     369.007 208.732 483.669  1.00 80.02           C
ATOM   4429  C   PRO B  73     369.601 208.480 482.276  1.00 81.00           C
ATOM   4430  O   PRO B  73     369.104 207.662 481.501  1.00 78.28           O
ATOM   4431  CB  PRO B  73     369.694 207.897 484.756  1.00 77.32           C
ATOM   4432  CG  PRO B  73     368.839 206.638 484.833  1.00 76.35           C
ATOM   4433  CD  PRO B  73     367.431 207.163 484.565  1.00 79.18           C
ATOM   4434  N   ALA B  74     370.692 209.163 481.971  1.00 81.37           N
ATOM   4435  CA  ALA B  74     371.459 208.869 480.772  1.00 80.73           C
ATOM   4436  C   ALA B  74     372.074 207.471 480.881  1.00 81.95           C
ATOM   4437  O   ALA B  74     372.825 207.187 481.813  1.00 77.66           O
ATOM   4438  CB  ALA B  74     372.530 209.944 480.576  1.00 76.93           C
ATOM   4439  N   GLU B  75     371.784 206.626 479.910  1.00 82.25           N
ATOM   4440  CA  GLU B  75     372.342 205.287 479.815  1.00 82.32           C
ATOM   4441  C   GLU B  75     372.745 205.025 478.365  1.00 83.66           C
ATOM   4442  O   GLU B  75     371.920 205.066 477.452  1.00 80.05           O
ATOM   4443  CB  GLU B  75     371.339 204.249 480.339  1.00 78.81           C
ATOM   4444  CG  GLU B  75     371.986 202.863 480.444  1.00 70.69           C
ATOM   4445  CD  GLU B  75     371.023 201.737 480.825  1.00 66.59           C
ATOM   4446  OE1 GLU B  75     371.532 200.637 481.128  1.00 60.35           O
ATOM   4447  OE2 GLU B  75     369.791 201.926 480.761  1.00 61.02           O
ATOM   4448  N   SER B  76     374.028 204.794 478.144  1.00 85.69           N
ATOM   4449  CA  SER B  76     374.544 204.452 476.825  1.00 85.82           C
ATOM   4450  C   SER B  76     375.767 203.561 476.945  1.00 86.61           C
ATOM   4451  O   SER B  76     376.597 203.766 477.832  1.00 83.18           O
ATOM   4452  CB  SER B  76     374.902 205.710 476.028  1.00 83.21           C
ATOM   4453  OG  SER B  76     376.007 206.391 476.583  1.00 75.57           O
ATOM   4454  N   ARG B  77     375.911 202.642 475.992  1.00 86.29           N
ATOM   4455  CA  ARG B  77     377.089 201.788 475.911  1.00 87.23           C
ATOM   4456  C   ARG B  77     377.505 201.579 474.458  1.00 88.14           C
ATOM   4457  O   ARG B  77     376.694 201.100 473.674  1.00 85.61           O
ATOM   4458  CB  ARG B  77     376.797 200.467 476.631  1.00 85.19           C
ATOM   4459  CG  ARG B  77     378.063 199.621 476.760  1.00 82.38           C
ATOM   4460  CD  ARG B  77     377.799 198.416 477.648  1.00 80.19           C
ATOM   4461  NE  ARG B  77     379.060 197.710 477.930  1.00 79.74           N
ATOM   4462  CZ  ARG B  77     379.243 196.800 478.867  1.00 77.98           C
ATOM   4463  NH1 ARG B  77     378.264 196.387 479.619  1.00 71.47           N
ATOM   4464  NH2 ARG B  77     380.421 196.295 479.062  1.00 74.46           N
ATOM   4465  N   PRO B  78     378.753 201.902 474.097  1.00 87.73           N
ATOM   4466  CA  PRO B  78     379.313 201.496 472.818  1.00 87.46           C
ATOM   4467  C   PRO B  78     379.466 199.976 472.774  1.00 88.07           C
ATOM   4468  O   PRO B  78     380.030 199.379 473.690  1.00 85.65           O
ATOM   4469  CB  PRO B  78     380.657 202.214 472.699  1.00 85.77           C
ATOM   4470  CG  PRO B  78     380.600 203.312 473.752  1.00 83.33           C
ATOM   4471  CD  PRO B  78     379.700 202.716 474.820  1.00 86.15           C
ATOM   4472  N   ILE B  79     378.944 199.361 471.717  1.00 89.36           N
ATOM   4473  CA  ILE B  79     378.935 197.910 471.519  1.00 89.47           C
ATOM   4474  C   ILE B  79     379.259 197.551 470.065  1.00 89.57           C
ATOM   4475  O   ILE B  79     379.170 198.399 469.175  1.00 87.51           O
ATOM   4476  CB  ILE B  79     377.595 197.291 471.977  1.00 88.50           C
ATOM   4477  CG1 ILE B  79     376.339 197.783 471.215  1.00 81.62           C
ATOM   4478  CG2 ILE B  79     377.385 197.500 473.481  1.00 79.35           C
ATOM   4479  CD1 ILE B  79     376.023 197.014 469.932  1.00 76.71           C
ATOM   4480  N   SER B  80     379.595 196.295 469.836  1.00 89.53           N
ATOM   4481  CA  SER B  80     379.688 195.708 468.503  1.00 89.57           C
ATOM   4482  C   SER B  80     378.834 194.445 468.408  1.00 89.69           C
ATOM   4483  O   SER B  80     378.750 193.668 469.356  1.00 87.60           O
ATOM   4484  CB  SER B  80     381.141 195.405 468.142  1.00 88.31           C
ATOM   4485  OG  SER B  80     381.903 196.599 468.084  1.00 78.19           O
ATOM   4486  N   VAL B  81     378.213 194.239 467.241  1.00 90.03           N
ATOM   4487  CA  VAL B  81     377.438 193.034 466.928  1.00 90.12           C
ATOM   4488  C   VAL B  81     377.980 192.380 465.659  1.00 89.60           C
ATOM   4489  O   VAL B  81     378.438 193.072 464.744  1.00 87.19           O
ATOM   4490  CB  VAL B  81     375.924 193.311 466.806  1.00 89.12           C
ATOM   4491  CG1 VAL B  81     375.335 193.707 468.154  1.00 79.10           C
ATOM   4492  CG2 VAL B  81     375.584 194.408 465.793  1.00 79.02           C
ATOM   4493  N   ASP B  82     377.937 191.039 465.597  1.00 88.83           N
ATOM   4494  CA  ASP B  82     378.279 190.310 464.372  1.00 88.52           C
ATOM   4495  C   ASP B  82     377.121 190.345 463.363  1.00 88.77           C
ATOM   4496  O   ASP B  82     376.021 190.817 463.656  1.00 85.23           O
ATOM   4497  CB  ASP B  82     378.763 188.877 464.685  1.00 86.19           C
ATOM   4498  CG  ASP B  82     379.783 188.359 463.650  1.00 82.55           C
ATOM   4499  OD1 ASP B  82     379.930 188.958 462.554  1.00 75.53           O
ATOM   4500  OD2 ASP B  82     380.509 187.396 463.953  1.00 77.05           O
ATOM   4501  N   ALA B  83     377.383 189.865 462.152  1.00 88.73           N
ATOM   4502  CA  ALA B  83     376.376 189.782 461.115  1.00 88.55           C
ATOM   4503  C   ALA B  83     375.279 188.769 461.473  1.00 89.09           C
ATOM   4504  O   ALA B  83     375.536 187.710 462.044  1.00 86.11           O
ATOM   4505  CB  ALA B  83     377.057 189.439 459.789  1.00 86.36           C
ATOM   4506  N   PHE B  84     374.058 189.087 461.087  1.00 89.90           N
ATOM   4507  CA  PHE B  84     372.895 188.236 461.307  1.00 90.68           C
ATOM   4508  C   PHE B  84     371.855 188.441 460.208  1.00 90.77           C
ATOM   4509  O   PHE B  84     371.855 189.450 459.497  1.00 88.87           O
ATOM   4510  CB  PHE B  84     372.309 188.493 462.706  1.00 90.01           C
ATOM   4511  CG  PHE B  84     371.819 189.908 462.951  1.00 91.06           C
ATOM   4512  CD1 PHE B  84     372.731 190.932 463.286  1.00 87.11           C
ATOM   4513  CD2 PHE B  84     370.451 190.212 462.870  1.00 87.15           C
ATOM   4514  CE1 PHE B  84     372.281 192.235 463.532  1.00 86.13           C
ATOM   4515  CE2 PHE B  84     369.995 191.518 463.113  1.00 86.71           C
ATOM   4516  CZ  PHE B  84     370.912 192.529 463.446  1.00 88.84           C
ATOM   4517  N   TRP B  85     370.975 187.463 460.053  1.00 91.60           N
ATOM   4518  CA  TRP B  85     369.786 187.562 459.222  1.00 91.76           C
ATOM   4519  C   TRP B  85     368.620 188.053 460.067  1.00 91.96           C
ATOM   4520  O   TRP B  85     368.429 187.576 461.182  1.00 89.96           O
ATOM   4521  CB  TRP B  85     369.471 186.200 458.612  1.00 90.56           C
ATOM   4522  CG  TRP B  85     370.496 185.704 457.647  1.00 89.66           C
ATOM   4523  CD1 TRP B  85     371.526 184.880 457.938  1.00 83.38           C
ATOM   4524  CD2 TRP B  85     370.609 186.015 456.220  1.00 85.83           C
ATOM   4525  NE1 TRP B  85     372.275 184.655 456.789  1.00 83.24           N
ATOM   4526  CE2 TRP B  85     371.743 185.330 455.712  1.00 85.00           C
ATOM   4527  CE3 TRP B  85     369.851 186.799 455.329  1.00 83.04           C
ATOM   4528  CZ2 TRP B  85     372.123 185.432 454.357  1.00 83.33           C
ATOM   4529  CZ3 TRP B  85     370.230 186.899 453.981  1.00 77.68           C
ATOM   4530  CH2 TRP B  85     371.355 186.224 453.503  1.00 79.26           C
ATOM   4531  N   MET B  86     367.823 188.970 459.521  1.00 92.24           N
ATOM   4532  CA  MET B  86     366.622 189.483 460.174  1.00 92.62           C
ATOM   4533  C   MET B  86     365.472 189.548 459.172  1.00 92.63           C
ATOM   4534  O   MET B  86     365.686 189.878 458.002  1.00 90.80           O
ATOM   4535  CB  MET B  86     366.946 190.846 460.803  1.00 91.69           C
ATOM   4536  CG  MET B  86     365.823 191.390 461.687  1.00 88.93           C
ATOM   4537  SD  MET B  86     366.365 192.813 462.677  1.00 86.93           S
ATOM   4538  CE  MET B  86     364.901 193.087 463.680  1.00 80.52           C
ATOM   4539  N   ASP B  87     364.261 189.228 459.611  1.00 91.79           N
ATOM   4540  CA  ASP B  87     363.076 189.356 458.765  1.00 91.87           C
ATOM   4541  C   ASP B  87     362.901 190.812 458.313  1.00 91.73           C
ATOM   4542  O   ASP B  87     362.996 191.743 459.112  1.00 89.30           O
ATOM   4543  CB  ASP B  87     361.819 188.858 459.502  1.00 90.62           C
ATOM   4544  CG  ASP B  87     361.676 187.338 459.508  1.00 88.59           C
ATOM   4545  OD1 ASP B  87     361.877 186.703 458.448  1.00 80.96           O
ATOM   4546  OD2 ASP B  87     361.311 186.762 460.549  1.00 82.42           O
ATOM   4547  N   ARG B  88     362.618 191.007 457.023  1.00 91.61           N
ATOM   4548  CA  ARG B  88     362.448 192.354 456.451  1.00 91.26           C
ATOM   4549  C   ARG B  88     361.217 193.080 456.986  1.00 91.07           C
ATOM   4550  O   ARG B  88     361.175 194.305 456.955  1.00 87.76           O
ATOM   4551  CB  ARG B  88     362.354 192.269 454.926  1.00 89.47           C
ATOM   4552  CG  ARG B  88     363.667 191.786 454.293  1.00 83.01           C
ATOM   4553  CD  ARG B  88     363.563 191.787 452.768  1.00 80.06           C
ATOM   4554  NE  ARG B  88     363.492 193.169 452.248  1.00 73.50           N
ATOM   4555  CZ  ARG B  88     363.281 193.528 450.986  1.00 67.91           C
ATOM   4556  NH1 ARG B  88     363.122 192.644 450.041  1.00 61.36           N
ATOM   4557  NH2 ARG B  88     363.242 194.787 450.665  1.00 59.75           N
ATOM   4558  N   THR B  89     360.225 192.315 457.417  1.00 91.36           N
ATOM   4559  CA  THR B  89     358.973 192.793 457.998  1.00 91.36           C
ATOM   4560  C   THR B  89     358.700 192.050 459.305  1.00 91.65           C
ATOM   4561  O   THR B  89     359.300 191.007 459.575  1.00 89.03           O
ATOM   4562  CB  THR B  89     357.792 192.592 457.031  1.00 89.53           C
ATOM   4563  OG1 THR B  89     357.574 191.228 456.762  1.00 78.49           O
ATOM   4564  CG2 THR B  89     358.004 193.290 455.691  1.00 77.44           C
ATOM   4565  N   GLU B  90     357.770 192.553 460.088  1.00 91.29           N
ATOM   4566  CA  GLU B  90     357.191 191.800 461.192  1.00 91.09           C
ATOM   4567  C   GLU B  90     356.537 190.506 460.688  1.00 91.55           C
ATOM   4568  O   GLU B  90     356.180 190.376 459.511  1.00 89.54           O
ATOM   4569  CB  GLU B  90     356.164 192.664 461.942  1.00 89.08           C
ATOM   4570  CG  GLU B  90     356.656 194.066 462.342  1.00 83.18           C
ATOM   4571  CD  GLU B  90     356.154 195.147 461.367  1.00 82.04           C
ATOM   4572  OE1 GLU B  90     355.555 196.136 461.830  1.00 72.93           O
ATOM   4573  OE2 GLU B  90     356.318 194.977 460.130  1.00 75.28           O
ATOM   4574  N   ILE B  91     356.376 189.533 461.573  1.00 92.29           N
ATOM   4575  CA  ILE B  91     355.643 188.311 461.237  1.00 92.71           C
ATOM   4576  C   ILE B  91     354.164 188.663 461.048  1.00 92.64           C
ATOM   4577  O   ILE B  91     353.533 189.235 461.934  1.00 91.26           O
ATOM   4578  CB  ILE B  91     355.859 187.219 462.294  1.00 92.53           C
ATOM   4579  CG1 ILE B  91     357.346 186.832 462.442  1.00 88.56           C
ATOM   4580  CG2 ILE B  91     355.029 185.966 461.982  1.00 89.08           C
ATOM   4581  CD1 ILE B  91     358.039 186.350 461.151  1.00 82.66           C
ATOM   4582  N   THR B  92     353.615 188.312 459.890  1.00 92.64           N
ATOM   4583  CA  THR B  92     352.225 188.609 459.534  1.00 92.78           C
ATOM   4584  C   THR B  92     351.262 187.540 460.051  1.00 92.83           C
ATOM   4585  O   THR B  92     351.643 186.398 460.309  1.00 91.06           O
ATOM   4586  CB  THR B  92     352.052 188.771 458.019  1.00 91.48           C
ATOM   4587  OG1 THR B  92     352.352 187.572 457.351  1.00 81.00           O
ATOM   4588  CG2 THR B  92     352.936 189.871 457.438  1.00 80.20           C
ATOM   4589  N   ASN B  93     349.978 187.882 460.113  1.00 92.42           N
ATOM   4590  CA  ASN B  93     348.917 186.925 460.417  1.00 92.25           C
ATOM   4591  C   ASN B  93     348.941 185.716 459.465  1.00 92.35           C
ATOM   4592  O   ASN B  93     348.790 184.586 459.912  1.00 90.55           O
ATOM   4593  CB  ASN B  93     347.558 187.640 460.335  1.00 91.41           C
ATOM   4594  CG  ASN B  93     347.300 188.576 461.507  1.00 90.65           C
ATOM   4595  OD1 ASN B  93     347.738 188.355 462.616  1.00 81.35           O
ATOM   4596  ND2 ASN B  93     346.535 189.624 461.282  1.00 81.55           N
ATOM   4597  N   ALA B  94     349.185 185.929 458.168  1.00 91.92           N
ATOM   4598  CA  ALA B  94     349.277 184.843 457.195  1.00 91.60           C
ATOM   4599  C   ALA B  94     350.483 183.922 457.453  1.00 91.80           C
ATOM   4600  O   ALA B  94     350.353 182.702 457.376  1.00 89.94           O
ATOM   4601  CB  ALA B  94     349.331 185.443 455.788  1.00 90.39           C
ATOM   4602  N   GLN B  95     351.635 184.489 457.796  1.00 92.29           N
ATOM   4603  CA  GLN B  95     352.837 183.723 458.148  1.00 92.02           C
ATOM   4604  C   GLN B  95     352.636 182.933 459.445  1.00 92.19           C
ATOM   4605  O   GLN B  95     352.932 181.743 459.492  1.00 90.55           O
ATOM   4606  CB  GLN B  95     354.028 184.681 458.296  1.00 91.37           C
ATOM   4607  CG  GLN B  95     354.537 185.209 456.949  1.00 89.60           C
ATOM   4608  CD  GLN B  95     355.553 186.341 457.119  1.00 88.92           C
ATOM   4609  OE1 GLN B  95     355.558 187.071 458.094  1.00 82.65           O
ATOM   4610  NE2 GLN B  95     356.432 186.538 456.166  1.00 80.65           N
ATOM   4611  N   TYR B  96     352.067 183.573 460.457  1.00 92.96           N
ATOM   4612  CA  TYR B  96     351.767 182.898 461.715  1.00 93.20           C
ATOM   4613  C   TYR B  96     350.705 181.801 461.543  1.00 93.01           C
ATOM   4614  O   TYR B  96     350.821 180.722 462.110  1.00 91.65           O
ATOM   4615  CB  TYR B  96     351.355 183.938 462.759  1.00 93.24           C
ATOM   4616  CG  TYR B  96     351.403 183.359 464.152  1.00 93.51           C
ATOM   4617  CD1 TYR B  96     350.259 182.803 464.739  1.00 88.21           C
ATOM   4618  CD2 TYR B  96     352.636 183.290 464.834  1.00 88.57           C
ATOM   4619  CE1 TYR B  96     350.338 182.172 465.991  1.00 87.98           C
ATOM   4620  CE2 TYR B  96     352.727 182.661 466.084  1.00 88.00           C
ATOM   4621  CZ  TYR B  96     351.574 182.096 466.653  1.00 91.54           C
ATOM   4622  OH  TYR B  96     351.664 181.448 467.850  1.00 90.44           O
ATOM   4623  N   ARG B  97     349.713 182.030 460.688  1.00 92.55           N
ATOM   4624  CA  ARG B  97     348.685 181.039 460.365  1.00 91.80           C
ATOM   4625  C   ARG B  97     349.248 179.785 459.685  1.00 91.65           C
ATOM   4626  O   ARG B  97     348.704 178.711 459.886  1.00 89.63           O
ATOM   4627  CB  ARG B  97     347.596 181.709 459.522  1.00 90.21           C
ATOM   4628  CG  ARG B  97     346.256 180.985 459.630  1.00 84.57           C
ATOM   4629  CD  ARG B  97     345.184 181.622 458.736  1.00 84.65           C
ATOM   4630  NE  ARG B  97     345.003 183.069 458.988  1.00 81.06           N
ATOM   4631  CZ  ARG B  97     345.027 184.045 458.081  1.00 80.60           C
ATOM   4632  NH1 ARG B  97     345.198 183.821 456.811  1.00 70.21           N
ATOM   4633  NH2 ARG B  97     344.866 185.280 458.433  1.00 73.58           N
ATOM   4634  N   GLN B  98     350.348 179.903 458.949  1.00 92.06           N
ATOM   4635  CA  GLN B  98     351.058 178.730 458.418  1.00 91.65           C
ATOM   4636  C   GLN B  98     351.526 177.803 459.549  1.00 91.68           C
ATOM   4637  O   GLN B  98     351.387 176.587 459.432  1.00 89.96           O
ATOM   4638  CB  GLN B  98     352.241 179.193 457.548  1.00 90.67           C
ATOM   4639  CG  GLN B  98     352.980 178.028 456.872  1.00 87.26           C
ATOM   4640  CD  GLN B  98     354.183 178.474 456.029  1.00 86.18           C
ATOM   4641  OE1 GLN B  98     354.433 179.643 455.792  1.00 81.01           O
ATOM   4642  NE2 GLN B  98     354.976 177.551 455.543  1.00 78.42           N
ATOM   4643  N   PHE B  99     352.007 178.368 460.651  1.00 92.37           N
ATOM   4644  CA  PHE B  99     352.374 177.602 461.839  1.00 92.47           C
ATOM   4645  C   PHE B  99     351.151 176.988 462.528  1.00 92.51           C
ATOM   4646  O   PHE B  99     351.134 175.787 462.778  1.00 90.94           O
ATOM   4647  CB  PHE B  99     353.162 178.506 462.800  1.00 91.97           C
ATOM   4648  CG  PHE B  99     353.475 177.904 464.152  1.00 92.67           C
ATOM   4649  CD1 PHE B  99     353.392 178.704 465.306  1.00 87.52           C
ATOM   4650  CD2 PHE B  99     353.890 176.566 464.273  1.00 87.91           C
ATOM   4651  CE1 PHE B  99     353.739 178.173 466.555  1.00 87.29           C
ATOM   4652  CE2 PHE B  99     354.223 176.030 465.526  1.00 87.18           C
ATOM   4653  CZ  PHE B  99     354.152 176.839 466.662  1.00 90.64           C
ATOM   4654  N   VAL B 100     350.095 177.768 462.748  1.00 92.81           N
ATOM   4655  CA  VAL B 100     348.845 177.268 463.348  1.00 92.65           C
ATOM   4656  C   VAL B 100     348.268 176.111 462.527  1.00 92.29           C
ATOM   4657  O   VAL B 100     347.856 175.100 463.084  1.00 90.99           O
ATOM   4658  CB  VAL B 100     347.813 178.403 463.498  1.00 92.11           C
ATOM   4659  CG1 VAL B 100     346.484 177.904 464.071  1.00 85.58           C
ATOM   4660  CG2 VAL B 100     348.327 179.501 464.437  1.00 85.53           C
ATOM   4661  N   TYR B 101     348.290 176.210 461.200  1.00 91.79           N
ATOM   4662  CA  TYR B 101     347.812 175.145 460.324  1.00 91.00           C
ATOM   4663  C   TYR B 101     348.733 173.922 460.315  1.00 90.68           C
ATOM   4664  O   TYR B 101     348.236 172.805 460.226  1.00 88.11           O
ATOM   4665  CB  TYR B 101     347.600 175.689 458.909  1.00 89.84           C
ATOM   4666  CG  TYR B 101     346.426 176.634 458.716  1.00 89.02           C
ATOM   4667  CD1 TYR B 101     345.484 176.895 459.736  1.00 83.07           C
ATOM   4668  CD2 TYR B 101     346.247 177.248 457.460  1.00 83.44           C
ATOM   4669  CE1 TYR B 101     344.389 177.742 459.512  1.00 81.93           C
ATOM   4670  CE2 TYR B 101     345.156 178.098 457.223  1.00 82.06           C
ATOM   4671  CZ  TYR B 101     344.225 178.342 458.251  1.00 84.49           C
ATOM   4672  OH  TYR B 101     343.149 179.163 458.028  1.00 82.14           O
ATOM   4673  N   TYR B 102     350.030 174.106 460.453  1.00 91.28           N
ATOM   4674  CA  TYR B 102     350.947 172.984 460.641  1.00 90.79           C
ATOM   4675  C   TYR B 102     350.615 172.205 461.918  1.00 90.56           C
ATOM   4676  O   TYR B 102     350.499 170.985 461.872  1.00 88.87           O
ATOM   4677  CB  TYR B 102     352.386 173.502 460.659  1.00 90.13           C
ATOM   4678  CG  TYR B 102     353.416 172.427 460.909  1.00 89.33           C
ATOM   4679  CD1 TYR B 102     353.733 172.027 462.223  1.00 83.56           C
ATOM   4680  CD2 TYR B 102     354.057 171.800 459.823  1.00 83.61           C
ATOM   4681  CE1 TYR B 102     354.680 171.017 462.454  1.00 81.88           C
ATOM   4682  CE2 TYR B 102     355.008 170.795 460.043  1.00 82.06           C
ATOM   4683  CZ  TYR B 102     355.319 170.406 461.361  1.00 84.36           C
ATOM   4684  OH  TYR B 102     356.253 169.428 461.580  1.00 83.04           O
ATOM   4685  N   VAL B 103     350.402 172.902 463.033  1.00 91.15           N
ATOM   4686  CA  VAL B 103     350.027 172.269 464.305  1.00 91.01           C
ATOM   4687  C   VAL B 103     348.661 171.595 464.199  1.00 90.73           C
ATOM   4688  O   VAL B 103     348.540 170.428 464.552  1.00 89.52           O
ATOM   4689  CB  VAL B 103     350.070 173.281 465.461  1.00 91.04           C
ATOM   4690  CG1 VAL B 103     349.591 172.660 466.778  1.00 85.12           C
ATOM   4691  CG2 VAL B 103     351.511 173.762 465.668  1.00 85.05           C
ATOM   4692  N   ARG B 104     347.659 172.269 463.635  1.00 90.81           N
ATOM   4693  CA  ARG B 104     346.346 171.669 463.345  1.00 90.49           C
ATOM   4694  C   ARG B 104     346.487 170.363 462.571  1.00 90.27           C
ATOM   4695  O   ARG B 104     345.936 169.346 462.964  1.00 88.76           O
ATOM   4696  CB  ARG B 104     345.497 172.667 462.545  1.00 89.14           C
ATOM   4697  CG  ARG B 104     344.091 172.127 462.211  1.00 85.78           C
ATOM   4698  CD  ARG B 104     343.435 172.917 461.076  1.00 84.35           C
ATOM   4699  NE  ARG B 104     344.119 172.672 459.799  1.00 80.51           N
ATOM   4700  CZ  ARG B 104     343.961 173.341 458.669  1.00 79.08           C
ATOM   4701  NH1 ARG B 104     343.106 174.332 458.568  1.00 70.48           N
ATOM   4702  NH2 ARG B 104     344.660 173.015 457.630  1.00 73.71           N
ATOM   4703  N   ASP B 105     347.234 170.395 461.470  1.00 89.68           N
ATOM   4704  CA  ASP B 105     347.394 169.237 460.602  1.00 88.70           C
ATOM   4705  C   ASP B 105     348.178 168.113 461.298  1.00 88.50           C
ATOM   4706  O   ASP B 105     347.877 166.946 461.075  1.00 85.85           O
ATOM   4707  CB  ASP B 105     348.064 169.666 459.290  1.00 87.22           C
ATOM   4708  CG  ASP B 105     347.221 170.584 458.387  1.00 83.67           C
ATOM   4709  OD1 ASP B 105     346.015 170.798 458.620  1.00 76.67           O
ATOM   4710  OD2 ASP B 105     347.768 171.080 457.375  1.00 77.89           O
ATOM   4711  N   SER B 106     349.124 168.436 462.176  1.00 88.95           N
ATOM   4712  CA  SER B 106     349.823 167.433 462.988  1.00 88.24           C
ATOM   4713  C   SER B 106     348.883 166.733 463.971  1.00 88.23           C
ATOM   4714  O   SER B 106     348.891 165.507 464.049  1.00 85.67           O
ATOM   4715  CB  SER B 106     351.034 168.038 463.707  1.00 86.60           C
ATOM   4716  OG  SER B 106     350.696 168.815 464.827  1.00 73.78           O
ATOM   4717  N   ILE B 107     348.012 167.489 464.637  1.00 88.63           N
ATOM   4718  CA  ILE B 107     347.020 166.943 465.569  1.00 88.37           C
ATOM   4719  C   ILE B 107     345.991 166.084 464.826  1.00 88.25           C
ATOM   4720  O   ILE B 107     345.661 164.990 465.279  1.00 86.26           O
ATOM   4721  CB  ILE B 107     346.342 168.083 466.360  1.00 87.94           C
ATOM   4722  CG1 ILE B 107     347.373 168.795 467.266  1.00 84.07           C
ATOM   4723  CG2 ILE B 107     345.182 167.552 467.225  1.00 82.96           C
ATOM   4724  CD1 ILE B 107     346.879 170.137 467.811  1.00 77.28           C
ATOM   4725  N   ILE B 108     345.515 166.539 463.658  1.00 88.02           N
ATOM   4726  CA  ILE B 108     344.602 165.751 462.822  1.00 87.70           C
ATOM   4727  C   ILE B 108     345.265 164.437 462.404  1.00 87.63           C
ATOM   4728  O   ILE B 108     344.650 163.383 462.536  1.00 85.62           O
ATOM   4729  CB  ILE B 108     344.120 166.563 461.600  1.00 86.99           C
ATOM   4730  CG1 ILE B 108     343.192 167.712 462.049  1.00 82.14           C
ATOM   4731  CG2 ILE B 108     343.364 165.657 460.605  1.00 81.11           C
ATOM   4732  CD1 ILE B 108     342.890 168.728 460.940  1.00 76.92           C
ATOM   4733  N   ARG B 109     346.512 164.467 461.947  1.00 87.40           N
ATOM   4734  CA  ARG B 109     347.255 163.255 461.561  1.00 86.55           C
ATOM   4735  C   ARG B 109     347.471 162.309 462.736  1.00 86.32           C
ATOM   4736  O   ARG B 109     347.343 161.107 462.555  1.00 83.45           O
ATOM   4737  CB  ARG B 109     348.607 163.635 460.960  1.00 85.17           C
ATOM   4738  CG  ARG B 109     348.475 164.201 459.551  1.00 81.35           C
ATOM   4739  CD  ARG B 109     349.809 164.822 459.136  1.00 78.84           C
ATOM   4740  NE  ARG B 109     349.721 165.449 457.811  1.00 76.39           N
ATOM   4741  CZ  ARG B 109     349.849 164.826 456.649  1.00 73.37           C
ATOM   4742  NH1 ARG B 109     350.144 163.560 456.567  1.00 64.27           N
ATOM   4743  NH2 ARG B 109     349.671 165.479 455.549  1.00 68.99           N
ATOM   4744  N   GLU B 110     347.757 162.823 463.907  1.00 86.43           N
ATOM   4745  CA  GLU B 110     347.888 162.012 465.118  1.00 85.58           C
ATOM   4746  C   GLU B 110     346.566 161.306 465.448  1.00 85.67           C
ATOM   4747  O   GLU B 110     346.545 160.099 465.668  1.00 82.72           O
ATOM   4748  CB  GLU B 110     348.362 162.898 466.279  1.00 84.51           C
ATOM   4749  CG  GLU B 110     348.920 162.114 467.479  1.00 75.72           C
ATOM   4750  CD  GLU B 110     350.260 161.406 467.191  1.00 70.70           C
ATOM   4751  OE1 GLU B 110     350.595 160.446 467.913  1.00 62.90           O
ATOM   4752  OE2 GLU B 110     350.969 161.777 466.229  1.00 62.94           O
ATOM   4753  N   ARG B 111     345.447 162.030 465.376  1.00 85.41           N
ATOM   4754  CA  ARG B 111     344.109 161.472 465.629  1.00 84.73           C
ATOM   4755  C   ARG B 111     343.643 160.514 464.532  1.00 84.42           C
ATOM   4756  O   ARG B 111     342.989 159.526 464.839  1.00 81.45           O
ATOM   4757  CB  ARG B 111     343.097 162.608 465.837  1.00 84.01           C
ATOM   4758  CG  ARG B 111     343.359 163.345 467.155  1.00 81.73           C
ATOM   4759  CD  ARG B 111     342.360 164.480 467.353  1.00 80.02           C
ATOM   4760  NE  ARG B 111     342.675 165.242 468.578  1.00 79.15           N
ATOM   4761  CZ  ARG B 111     341.975 166.246 469.076  1.00 76.10           C
ATOM   4762  NH1 ARG B 111     340.866 166.651 468.549  1.00 70.26           N
ATOM   4763  NH2 ARG B 111     342.384 166.881 470.132  1.00 72.21           N
ATOM   4764  N   LEU B 112     344.007 160.753 463.272  1.00 85.53           N
ATOM   4765  CA  LEU B 112     343.735 159.813 462.177  1.00 84.40           C
ATOM   4766  C   LEU B 112     344.496 158.489 462.340  1.00 84.19           C
ATOM   4767  O   LEU B 112     344.014 157.464 461.865  1.00 79.99           O
ATOM   4768  CB  LEU B 112     344.101 160.463 460.833  1.00 83.37           C
ATOM   4769  CG  LEU B 112     343.110 161.533 460.340  1.00 81.54           C
ATOM   4770  CD1 LEU B 112     343.705 162.259 459.139  1.00 75.15           C
ATOM   4771  CD2 LEU B 112     341.775 160.936 459.915  1.00 76.22           C
ATOM   4772  N   ALA B 113     345.655 158.513 462.986  1.00 83.86           N
ATOM   4773  CA  ALA B 113     346.416 157.308 463.300  1.00 82.19           C
ATOM   4774  C   ALA B 113     345.955 156.619 464.595  1.00 82.08           C
ATOM   4775  O   ALA B 113     346.200 155.428 464.772  1.00 76.82           O
ATOM   4776  CB  ALA B 113     347.898 157.682 463.384  1.00 79.40           C
ATOM   4777  N   ASP B 114     345.297 157.355 465.485  1.00 81.73           N
ATOM   4778  CA  ASP B 114     344.794 156.821 466.749  1.00 80.60           C
ATOM   4779  C   ASP B 114     343.582 155.905 466.496  1.00 80.65           C
[truncated: 1,234,989 more chars]
