# Supplementary material for: A shared mechanism for Bacteroidota protein transport and gliding motility
Source: Nat Commun. 2025 Nov 20;16:10217. doi: 10.1038/s41467-025-65003-8 (PMC12635249; doi:10.1038/s41467-025-65003-8)
Supplement: Supplementary file 4 — Supplementary Data 2 [file 41467_2025_65003_MOESM4_ESM.txt]

SEQRES   1 A  468  CYS GLY SER SER LYS ARG ALA VAL GLY GLY GLU LEU THR
SEQRES   2 A  468  GLY ALA LYS LEU SER SER TRP ASN GLU PRO SER PRO PHE
SEQRES   3 A  468  GLY MET ILE GLN VAL PRO ARG GLY SER ILE VAL LEU GLY
SEQRES   4 A  468  ASN LYS GLU ALA ASP SER LEU TRP GLY ILE PRO ALA GLU
SEQRES   5 A  468  SER ARG PRO ILE SER VAL ASP ALA PHE TRP MET ASP ARG
SEQRES   6 A  468  THR GLU ILE THR ASN ALA GLN TYR ARG GLN PHE VAL TYR
SEQRES   7 A  468  TYR VAL ARG ASP SER ILE ILE ARG GLU ARG LEU ALA ASP
SEQRES   8 A  468  PRO ALA TYR GLY GLY ASN GLU GLU TYR LYS ILE THR GLU
SEQRES   9 A  468  ASN LYS PHE GLY GLU PRO VAL THR PRO HIS LEU ASP TRP
SEQRES  10 A  468  SER LYS PRO ILE PRO SER GLU LYS ARG ALA THR GLU GLU
SEQRES  11 A  468  GLU ILE ALA ALA ILE ASN SER VAL TYR TYR THR ASN PRO
SEQRES  12 A  468  VAL THR HIS ASP ARG LYS LEU ASN PRO ASP GLN MET VAL
SEQRES  13 A  468  TYR ARG TYR GLU VAL TYR ASP TYR ARG SER ALA ALA LEU
SEQRES  14 A  468  ARG GLU HIS GLN LEU LYS ALA ALA LYS ARG ASN LEU ASN
SEQRES  15 A  468  THR ASP ILE LYS VAL ASP PRO ASN ALA VAL VAL MET ILE
SEQRES  16 A  468  SER LYS ASP THR ALA PHE VAL ASP GLU SER GLY ASN ILE
SEQRES  17 A  468  ILE SER GLU THR ILE THR ARG PRO LEU SER SER GLU TYR
SEQRES  18 A  468  ASP PHE LEU ASN THR TYR ILE VAL PRO ILE TYR PRO ASP
SEQRES  19 A  468  GLU THR CYS TRP VAL ASN ASP PHE PRO ASN ALA ARG THR
SEQRES  20 A  468  GLU ILE TYR THR ARG MET TYR PHE ASN HIS PRO GLY TYR
SEQRES  21 A  468  ASP ASP TYR PRO VAL VAL GLY ILE SER TRP GLU GLN ALA
SEQRES  22 A  468  GLN ALA PHE CYS ALA TRP ARG SER GLU PHE PHE ARG LYS
SEQRES  23 A  468  GLY ILE ARG LEU PRO GLU GLY GLN ILE MET ASP ASP PHE
SEQRES  24 A  468  ARG LEU PRO THR GLU ALA GLU TRP GLU TYR ALA ALA ARG
SEQRES  25 A  468  MET GLY ASP SER ASN ASN LYS TYR PRO TRP SER THR GLU
SEQRES  26 A  468  ASP LEU ARG THR GLY ARG GLY CYS PHE LEU GLY ASN PHE
SEQRES  27 A  468  LYS PRO GLY GLU GLY ASP TYR THR ALA ASP GLY HIS LEU
SEQRES  28 A  468  ILE PRO SER ARG VAL SER SER PHE SER PRO ASN ASP PHE
SEQRES  29 A  468  GLY LEU TYR ASP MET ALA GLY ASN VAL ALA GLU TRP THR
SEQRES  30 A  468  SER THR ALA PHE SER GLU SER GLY LEU LYS GLN MET SER
SEQRES  31 A  468  ASP ILE ASN PRO GLU LEU GLU TYR LYS ALA ALA LEU THR
SEQRES  32 A  468  ASP PRO TYR ILE LEU LYS GLN LYS VAL VAL ARG GLY GLY
SEQRES  33 A  468  SER TRP LYS ASP VAL ALA ARG PHE ILE ARG SER ALA THR
SEQRES  34 A  468  ARG SER HIS GLU TYR GLN ASN VAL GLY ARG SER TYR ILE
SEQRES  35 A  468  GLY PHE ARG CYS VAL ARG THR SER ILE ALA PHE SER SER
SEQRES  36 A  468  GLY LYS ALA PRO LYS SER SER ARG ARG SER ILE LYS LYS
SEQRES   1 B  468  CYS GLY SER SER LYS ARG ALA VAL GLY GLY GLU LEU THR
SEQRES   2 B  468  GLY ALA LYS LEU SER SER TRP ASN GLU PRO SER PRO PHE
SEQRES   3 B  468  GLY MET ILE GLN VAL PRO ARG GLY SER ILE VAL LEU GLY
SEQRES   4 B  468  ASN LYS GLU ALA ASP SER LEU TRP GLY ILE PRO ALA GLU
SEQRES   5 B  468  SER ARG PRO ILE SER VAL ASP ALA PHE TRP MET ASP ARG
SEQRES   6 B  468  THR GLU ILE THR ASN ALA GLN TYR ARG GLN PHE VAL TYR
SEQRES   7 B  468  TYR VAL ARG ASP SER ILE ILE ARG GLU ARG LEU ALA ASP
SEQRES   8 B  468  PRO ALA TYR GLY GLY ASN GLU GLU TYR LYS ILE THR GLU
SEQRES   9 B  468  ASN LYS PHE GLY GLU PRO VAL THR PRO HIS LEU ASP TRP
SEQRES  10 B  468  SER LYS PRO ILE PRO SER GLU LYS ARG ALA THR GLU GLU
SEQRES  11 B  468  GLU ILE ALA ALA ILE ASN SER VAL TYR TYR THR ASN PRO
SEQRES  12 B  468  VAL THR HIS ASP ARG LYS LEU ASN PRO ASP GLN MET VAL
SEQRES  13 B  468  TYR ARG TYR GLU VAL TYR ASP TYR ARG SER ALA ALA LEU
SEQRES  14 B  468  ARG GLU HIS GLN LEU LYS ALA ALA LYS ARG ASN LEU ASN
SEQRES  15 B  468  THR ASP ILE LYS VAL ASP PRO ASN ALA VAL VAL MET ILE
SEQRES  16 B  468  SER LYS ASP THR ALA PHE VAL ASP GLU SER GLY ASN ILE
SEQRES  17 B  468  ILE SER GLU THR ILE THR ARG PRO LEU SER SER GLU TYR
SEQRES  18 B  468  ASP PHE LEU ASN THR TYR ILE VAL PRO ILE TYR PRO ASP
SEQRES  19 B  468  GLU THR CYS TRP VAL ASN ASP PHE PRO ASN ALA ARG THR
SEQRES  20 B  468  GLU ILE TYR THR ARG MET TYR PHE ASN HIS PRO GLY TYR
SEQRES  21 B  468  ASP ASP TYR PRO VAL VAL GLY ILE SER TRP GLU GLN ALA
SEQRES  22 B  468  GLN ALA PHE CYS ALA TRP ARG SER GLU PHE PHE ARG LYS
SEQRES  23 B  468  GLY ILE ARG LEU PRO GLU GLY GLN ILE MET ASP ASP PHE
SEQRES  24 B  468  ARG LEU PRO THR GLU ALA GLU TRP GLU TYR ALA ALA ARG
SEQRES  25 B  468  MET GLY ASP SER ASN ASN LYS TYR PRO TRP SER THR GLU
SEQRES  26 B  468  ASP LEU ARG THR GLY ARG GLY CYS PHE LEU GLY ASN PHE
SEQRES  27 B  468  LYS PRO GLY GLU GLY ASP TYR THR ALA ASP GLY HIS LEU
SEQRES  28 B  468  ILE PRO SER ARG VAL SER SER PHE SER PRO ASN ASP PHE
SEQRES  29 B  468  GLY LEU TYR ASP MET ALA GLY ASN VAL ALA GLU TRP THR
SEQRES  30 B  468  SER THR ALA PHE SER GLU SER GLY LEU LYS GLN MET SER
SEQRES  31 B  468  ASP ILE ASN PRO GLU LEU GLU TYR LYS ALA ALA LEU THR
SEQRES  32 B  468  ASP PRO TYR ILE LEU LYS GLN LYS VAL VAL ARG GLY GLY
SEQRES  33 B  468  SER TRP LYS ASP VAL ALA ARG PHE ILE ARG SER ALA THR
SEQRES  34 B  468  ARG SER HIS GLU TYR GLN ASN VAL GLY ARG SER TYR ILE
SEQRES  35 B  468  GLY PHE ARG CYS VAL ARG THR SER ILE ALA PHE SER SER
SEQRES  36 B  468  GLY LYS ALA PRO LYS SER SER ARG ARG SER ILE LYS LYS
SEQRES   1 C  468  CYS GLY SER SER LYS ARG ALA VAL GLY GLY GLU LEU THR
SEQRES   2 C  468  GLY ALA LYS LEU SER SER TRP ASN GLU PRO SER PRO PHE
SEQRES   3 C  468  GLY MET ILE GLN VAL PRO ARG GLY SER ILE VAL LEU GLY
SEQRES   4 C  468  ASN LYS GLU ALA ASP SER LEU TRP GLY ILE PRO ALA GLU
SEQRES   5 C  468  SER ARG PRO ILE SER VAL ASP ALA PHE TRP MET ASP ARG
SEQRES   6 C  468  THR GLU ILE THR ASN ALA GLN TYR ARG GLN PHE VAL TYR
SEQRES   7 C  468  TYR VAL ARG ASP SER ILE ILE ARG GLU ARG LEU ALA ASP
SEQRES   8 C  468  PRO ALA TYR GLY GLY ASN GLU GLU TYR LYS ILE THR GLU
SEQRES   9 C  468  ASN LYS PHE GLY GLU PRO VAL THR PRO HIS LEU ASP TRP
SEQRES  10 C  468  SER LYS PRO ILE PRO SER GLU LYS ARG ALA THR GLU GLU
SEQRES  11 C  468  GLU ILE ALA ALA ILE ASN SER VAL TYR TYR THR ASN PRO
SEQRES  12 C  468  VAL THR HIS ASP ARG LYS LEU ASN PRO ASP GLN MET VAL
SEQRES  13 C  468  TYR ARG TYR GLU VAL TYR ASP TYR ARG SER ALA ALA LEU
SEQRES  14 C  468  ARG GLU HIS GLN LEU LYS ALA ALA LYS ARG ASN LEU ASN
SEQRES  15 C  468  THR ASP ILE LYS VAL ASP PRO ASN ALA VAL VAL MET ILE
SEQRES  16 C  468  SER LYS ASP THR ALA PHE VAL ASP GLU SER GLY ASN ILE
SEQRES  17 C  468  ILE SER GLU THR ILE THR ARG PRO LEU SER SER GLU TYR
SEQRES  18 C  468  ASP PHE LEU ASN THR TYR ILE VAL PRO ILE TYR PRO ASP
SEQRES  19 C  468  GLU THR CYS TRP VAL ASN ASP PHE PRO ASN ALA ARG THR
SEQRES  20 C  468  GLU ILE TYR THR ARG MET TYR PHE ASN HIS PRO GLY TYR
SEQRES  21 C  468  ASP ASP TYR PRO VAL VAL GLY ILE SER TRP GLU GLN ALA
SEQRES  22 C  468  GLN ALA PHE CYS ALA TRP ARG SER GLU PHE PHE ARG LYS
SEQRES  23 C  468  GLY ILE ARG LEU PRO GLU GLY GLN ILE MET ASP ASP PHE
SEQRES  24 C  468  ARG LEU PRO THR GLU ALA GLU TRP GLU TYR ALA ALA ARG
SEQRES  25 C  468  MET GLY ASP SER ASN ASN LYS TYR PRO TRP SER THR GLU
SEQRES  26 C  468  ASP LEU ARG THR GLY ARG GLY CYS PHE LEU GLY ASN PHE
SEQRES  27 C  468  LYS PRO GLY GLU GLY ASP TYR THR ALA ASP GLY HIS LEU
SEQRES  28 C  468  ILE PRO SER ARG VAL SER SER PHE SER PRO ASN ASP PHE
SEQRES  29 C  468  GLY LEU TYR ASP MET ALA GLY ASN VAL ALA GLU TRP THR
SEQRES  30 C  468  SER THR ALA PHE SER GLU SER GLY LEU LYS GLN MET SER
SEQRES  31 C  468  ASP ILE ASN PRO GLU LEU GLU TYR LYS ALA ALA LEU THR
SEQRES  32 C  468  ASP PRO TYR ILE LEU LYS GLN LYS VAL VAL ARG GLY GLY
SEQRES  33 C  468  SER TRP LYS ASP VAL ALA ARG PHE ILE ARG SER ALA THR
SEQRES  34 C  468  ARG SER HIS GLU TYR GLN ASN VAL GLY ARG SER TYR ILE
SEQRES  35 C  468  GLY PHE ARG CYS VAL ARG THR SER ILE ALA PHE SER SER
SEQRES  36 C  468  GLY LYS ALA PRO LYS SER SER ARG ARG SER ILE LYS LYS
SEQRES   1 D  337  GLN GLU ASN THR ASN ASN ARG SER PRO GLN VAL GLY ARG
SEQRES   2 D  337  ALA PRO ARG ASN THR GLU VAL GLU GLN MET THR THR LEU
SEQRES   3 D  337  SER ASN ARG ALA GLN GLU PHE ASN ARG ARG LEU THR GLN
SEQRES   4 D  337  LYS THR ASP ASN ALA PRO TRP ARG ARG VAL VAL TYR ARG
SEQRES   5 D  337  ARG VAL ASP LEU MET GLU GLU SER ASN ALA VAL LEU TYR
SEQRES   6 D  337  TYR PRO PRO ARG PRO ILE GLY ASP ARG LYS ASN LEU PHE
SEQRES   7 D  337  SER THR ILE PHE GLY LEU ILE ASN SER ASN SER LEU ASP
SEQRES   8 D  337  VAL TYR GLU TYR LEU ASP GLY PHE GLU ALA PHE THR ASP
SEQRES   9 D  337  GLN TYR LYS ILE LYS PHE GLN GLU PHE LEU ASP ARG PHE
SEQRES  10 D  337  GLY ILE TYR TYR GLN PRO SER THR ASN LYS ASN ALA GLU
SEQRES  11 D  337  LEU PHE LYS VAL ALA ASP SER ASP ILE PRO SER ALA GLU
SEQRES  12 D  337  VAL LYS ALA TYR TYR VAL LYS GLU GLU TRP TYR PHE THR
SEQRES  13 D  337  PRO THR ASN SER ASP VAL ASP ILE LYS ILE GLN ALA ILE
SEQRES  14 D  337  CYS PRO ILE MET THR GLY GLN ASP GLU PHE GLY GLU VAL
SEQRES  15 D  337  ARG ASN GLN PRO LEU PHE TRP ILE PRO TYR GLU ASN ILE
SEQRES  16 D  337  ARG PRO TYR ILE ALA ARG GLU ARG VAL MET LEU SER SER
SEQRES  17 D  337  LEU ASN ASN THR ARG ASN SER THR ILE ASP ASP PHE PHE
SEQRES  18 D  337  ARG LEU ASN LEU TYR LYS GLY ASP ILE VAL LYS THR GLU
SEQRES  19 D  337  ASN LEU HIS ASN ARG ALA LEU ALA GLU TYR CYS PRO THR
SEQRES  20 D  337  PRO ASP SER MET LYS MET GLU SER LYS ARG ILE ASP LYS
SEQRES  21 D  337  GLU LEU GLN GLY PHE ARG ASP GLY LEU PHE VAL THR GLN
SEQRES  22 D  337  ASP THR THR TRP MET LYS GLN VAL GLU THR LYS LYS SER
SEQRES  23 D  337  LYS GLY LYS LYS LEU GLU LYS ALA ARG GLY LYS ASN ILE
SEQRES  24 D  337  THR SER ARG THR ARG GLY GLN GLY GLU GLY ALA ALA GLU
SEQRES  25 D  337  THR GLU ALA VAL GLU PRO LYS LYS GLN LYS ALA SER LYS
SEQRES  26 D  337  ASN LYS ALA ALA THR ARG SER VAL ARG ARG ARG LYS
SEQRES   1 E  337  GLN GLU ASN THR ASN ASN ARG SER PRO GLN VAL GLY ARG
SEQRES   2 E  337  ALA PRO ARG ASN THR GLU VAL GLU GLN MET THR THR LEU
SEQRES   3 E  337  SER ASN ARG ALA GLN GLU PHE ASN ARG ARG LEU THR GLN
SEQRES   4 E  337  LYS THR ASP ASN ALA PRO TRP ARG ARG VAL VAL TYR ARG
SEQRES   5 E  337  ARG VAL ASP LEU MET GLU GLU SER ASN ALA VAL LEU TYR
SEQRES   6 E  337  TYR PRO PRO ARG PRO ILE GLY ASP ARG LYS ASN LEU PHE
SEQRES   7 E  337  SER THR ILE PHE GLY LEU ILE ASN SER ASN SER LEU ASP
SEQRES   8 E  337  VAL TYR GLU TYR LEU ASP GLY PHE GLU ALA PHE THR ASP
SEQRES   9 E  337  GLN TYR LYS ILE LYS PHE GLN GLU PHE LEU ASP ARG PHE
SEQRES  10 E  337  GLY ILE TYR TYR GLN PRO SER THR ASN LYS ASN ALA GLU
SEQRES  11 E  337  LEU PHE LYS VAL ALA ASP SER ASP ILE PRO SER ALA GLU
SEQRES  12 E  337  VAL LYS ALA TYR TYR VAL LYS GLU GLU TRP TYR PHE THR
SEQRES  13 E  337  PRO THR ASN SER ASP VAL ASP ILE LYS ILE GLN ALA ILE
SEQRES  14 E  337  CYS PRO ILE MET THR GLY GLN ASP GLU PHE GLY GLU VAL
SEQRES  15 E  337  ARG ASN GLN PRO LEU PHE TRP ILE PRO TYR GLU ASN ILE
SEQRES  16 E  337  ARG PRO TYR ILE ALA ARG GLU ARG VAL MET LEU SER SER
SEQRES  17 E  337  LEU ASN ASN THR ARG ASN SER THR ILE ASP ASP PHE PHE
SEQRES  18 E  337  ARG LEU ASN LEU TYR LYS GLY ASP ILE VAL LYS THR GLU
SEQRES  19 E  337  ASN LEU HIS ASN ARG ALA LEU ALA GLU TYR CYS PRO THR
SEQRES  20 E  337  PRO ASP SER MET LYS MET GLU SER LYS ARG ILE ASP LYS
SEQRES  21 E  337  GLU LEU GLN GLY PHE ARG ASP GLY LEU PHE VAL THR GLN
SEQRES  22 E  337  ASP THR THR TRP MET LYS GLN VAL GLU THR LYS LYS SER
SEQRES  23 E  337  LYS GLY LYS LYS LEU GLU LYS ALA ARG GLY LYS ASN ILE
SEQRES  24 E  337  THR SER ARG THR ARG GLY GLN GLY GLU GLY ALA ALA GLU
SEQRES  25 E  337  THR GLU ALA VAL GLU PRO LYS LYS GLN LYS ALA SER LYS
SEQRES  26 E  337  ASN LYS ALA ALA THR ARG SER VAL ARG ARG ARG LYS
SEQRES   1 F  337  GLN GLU ASN THR ASN ASN ARG SER PRO GLN VAL GLY ARG
SEQRES   2 F  337  ALA PRO ARG ASN THR GLU VAL GLU GLN MET THR THR LEU
SEQRES   3 F  337  SER ASN ARG ALA GLN GLU PHE ASN ARG ARG LEU THR GLN
SEQRES   4 F  337  LYS THR ASP ASN ALA PRO TRP ARG ARG VAL VAL TYR ARG
SEQRES   5 F  337  ARG VAL ASP LEU MET GLU GLU SER ASN ALA VAL LEU TYR
SEQRES   6 F  337  TYR PRO PRO ARG PRO ILE GLY ASP ARG LYS ASN LEU PHE
SEQRES   7 F  337  SER THR ILE PHE GLY LEU ILE ASN SER ASN SER LEU ASP
SEQRES   8 F  337  VAL TYR GLU TYR LEU ASP GLY PHE GLU ALA PHE THR ASP
SEQRES   9 F  337  GLN TYR LYS ILE LYS PHE GLN GLU PHE LEU ASP ARG PHE
SEQRES  10 F  337  GLY ILE TYR TYR GLN PRO SER THR ASN LYS ASN ALA GLU
SEQRES  11 F  337  LEU PHE LYS VAL ALA ASP SER ASP ILE PRO SER ALA GLU
SEQRES  12 F  337  VAL LYS ALA TYR TYR VAL LYS GLU GLU TRP TYR PHE THR
SEQRES  13 F  337  PRO THR ASN SER ASP VAL ASP ILE LYS ILE GLN ALA ILE
SEQRES  14 F  337  CYS PRO ILE MET THR GLY GLN ASP GLU PHE GLY GLU VAL
SEQRES  15 F  337  ARG ASN GLN PRO LEU PHE TRP ILE PRO TYR GLU ASN ILE
SEQRES  16 F  337  ARG PRO TYR ILE ALA ARG GLU ARG VAL MET LEU SER SER
SEQRES  17 F  337  LEU ASN ASN THR ARG ASN SER THR ILE ASP ASP PHE PHE
SEQRES  18 F  337  ARG LEU ASN LEU TYR LYS GLY ASP ILE VAL LYS THR GLU
SEQRES  19 F  337  ASN LEU HIS ASN ARG ALA LEU ALA GLU TYR CYS PRO THR
SEQRES  20 F  337  PRO ASP SER MET LYS MET GLU SER LYS ARG ILE ASP LYS
SEQRES  21 F  337  GLU LEU GLN GLY PHE ARG ASP GLY LEU PHE VAL THR GLN
SEQRES  22 F  337  ASP THR THR TRP MET LYS GLN VAL GLU THR LYS LYS SER
SEQRES  23 F  337  LYS GLY LYS LYS LEU GLU LYS ALA ARG GLY LYS ASN ILE
SEQRES  24 F  337  THR SER ARG THR ARG GLY GLN GLY GLU GLY ALA ALA GLU
SEQRES  25 F  337  THR GLU ALA VAL GLU PRO LYS LYS GLN LYS ALA SER LYS
SEQRES  26 F  337  ASN LYS ALA ALA THR ARG SER VAL ARG ARG ARG LYS
SEQRES   1 G  235  MET LYS THR ILE SER LYS ASN HIS ALA ALA ARG ILE CYS
SEQRES   2 G  235  ALA ALA ILE ALA LEU PHE ALA VAL CYS ASN GLY ARG ILE
SEQRES   3 G  235  ALA ALA GLN ASP PHE LEU TYR GLU ILE GLY GLY GLY PHE
SEQRES   4 G  235  GLY ALA ALA GLN TYR PHE GLY ASP ALA ASN ARG GLY LEU
SEQRES   5 G  235  PHE GLY SER SER GLY VAL GLY LEU GLU LEU VAL GLY ARG
SEQRES   6 G  235  TYR ASN TYR ASN PHE ARG TRP ALA PHE SER THR MET LEU
SEQRES   7 G  235  ASP TRP ARG THR LEU ARG GLY ASP THR ASP LYS SER GLY
SEQRES   8 G  235  ASN VAL PHE PRO ASP PHE ALA GLN ALA ASP PHE LYS VAL
SEQRES   9 G  235  GLY LEU THR GLN LEU HIS VAL ARG SER GLU PHE ASN PHE
SEQRES  10 G  235  LEU PRO TYR SER ASP GLY TYR LYS TYR LEU GLY THR ALA
SEQRES  11 G  235  ARG LEU SER PRO TYR VAL ALA ALA GLY LEU SER LEU GLY
SEQRES  12 G  235  PHE ALA SER GLY ALA LYS GLY SER ALA PHE ALA PRO GLY
SEQRES  13 G  235  ILE THR ALA GLY MET GLY VAL LYS TYR LYS LEU LYS PRO
SEQRES  14 G  235  ARG ILE ASN VAL GLY ILE GLU TYR SER PHE THR GLY LEU
SEQRES  15 G  235  LEU THR ASP ALA LEU ASP ALA LEU THR ASP LYS SER VAL
SEQRES  16 G  235  TRP LEU GLU ASP PRO TYR LYS ILE ASN ASP SER TRP VAL
SEQRES  17 G  235  LYS ASN LYS ASP ALA THR GLY ALA LEU VAL LEU ARG ILE
SEQRES  18 G  235  THR TYR ASP PHE GLY LEU ARG LYS THR PHE CYS ASN LYS
SEQRES  19 G  235  GLN
HELIX    1   1 VAL A    8  GLY A   10  1                                   3
HELIX    2   2 ASN A   70  ALA A   90  1                                  21
HELIX    3   3 GLU A   98  TYR A  100  1                                   3
HELIX    4   4 GLU A  129  ILE A  135  1                                   7
HELIX    5   5 ASN A  136  VAL A  138  1                                   3
HELIX    6   6 TYR A  164  ALA A  168  1                                   5
HELIX    7   7 ARG A  170  HIS A  172  1                                   3
HELIX    8   8 ALA A  176  LYS A  178  1                                   3
HELIX    9   9 GLU A  220  PHE A  223  1                                   4
HELIX   10  10 GLU A  235  TRP A  238  1                                   4
HELIX   11  11 VAL A  239  ASP A  241  1                                   3
HELIX   12  12 GLU A  248  MET A  253  1                                   6
HELIX   13  13 PRO A  258  TYR A  260  1                                   3
HELIX   14  14 TRP A  270  GLY A  287  1                                  18
HELIX   15  15 GLU A  304  ALA A  311  1                                   8
HELIX   16  16 GLY A  385  LYS A  387  1                                   3
HELIX   17  17 TYR A  406  LYS A  409  1                                   4
HELIX   18  18 VAL B    8  GLY B   10  1                                   3
HELIX   19  19 ASN B   70  ALA B   90  1                                  21
HELIX   20  20 GLU B   98  TYR B  100  1                                   3
HELIX   21  21 GLU B  129  ILE B  135  1                                   7
HELIX   22  22 ASN B  136  VAL B  138  1                                   3
HELIX   23  23 PRO B  152  GLN B  154  1                                   3
HELIX   24  24 TYR B  164  ALA B  168  1                                   5
HELIX   25  25 ARG B  170  HIS B  172  1                                   3
HELIX   26  26 ALA B  176  LYS B  178  1                                   3
HELIX   27  27 GLU B  220  PHE B  223  1                                   4
HELIX   28  28 GLU B  235  TRP B  238  1                                   4
HELIX   29  29 VAL B  239  ASP B  241  1                                   3
HELIX   30  30 GLU B  248  MET B  253  1                                   6
HELIX   31  31 PRO B  258  TYR B  260  1                                   3
HELIX   32  32 TRP B  270  GLY B  287  1                                  18
HELIX   33  33 GLU B  304  ALA B  311  1                                   8
HELIX   34  34 GLY B  385  LYS B  387  1                                   3
HELIX   35  35 TYR B  406  LYS B  409  1                                   4
HELIX   36  36 VAL C    8  GLY C   10  1                                   3
HELIX   37  37 ASN C   70  ALA C   90  1                                  21
HELIX   38  38 GLU C   98  TYR C  100  1                                   3
HELIX   39  39 GLU C  129  ILE C  135  1                                   7
HELIX   40  40 ASN C  136  VAL C  138  1                                   3
HELIX   41  41 TYR C  164  ALA C  168  1                                   5
HELIX   42  42 ARG C  170  HIS C  172  1                                   3
HELIX   43  43 ALA C  176  LYS C  178  1                                   3
HELIX   44  44 GLU C  220  PHE C  223  1                                   4
HELIX   45  45 GLU C  235  TRP C  238  1                                   4
HELIX   46  46 VAL C  239  ASP C  241  1                                   3
HELIX   47  47 GLU C  248  MET C  253  1                                   6
HELIX   48  48 PRO C  258  TYR C  260  1                                   3
HELIX   49  49 TRP C  270  GLY C  287  1                                  18
HELIX   50  50 GLU C  304  ALA C  311  1                                   8
HELIX   51  51 GLY C  385  LYS C  387  1                                   3
HELIX   52  52 TYR C  406  LYS C  409  1                                   4
HELIX   53  53 THR D   18  MET D   23  1                                   6
HELIX   54  54 ASN D   28  LEU D   37  1                                  10
HELIX   55  55 GLU D   59  LEU D   64  1                                   6
HELIX   56  56 LEU D   77  ASN D   86  1                                  10
HELIX   57  57 ASP D  104  TYR D  106  1                                   3
HELIX   58  58 PHE D  110  PHE D  117  1                                   8
HELIX   59  59 TYR D  192  TYR D  198  1                                   7
HELIX   60  60 ILE D  199  ARG D  201  1                                   3
HELIX   61  61 ILE D  217  ARG D  222  1                                   6
HELIX   62  62 LEU D  241  GLU D  243  1                                   3
HELIX   63  63 PRO D  248  ASP D  267  1                                  20
HELIX   64  64 THR E   18  MET E   23  1                                   6
HELIX   65  65 ASN E   28  LEU E   37  1                                  10
HELIX   66  66 GLU E   59  LEU E   64  1                                   6
HELIX   67  67 LEU E   77  ASN E   86  1                                  10
HELIX   68  68 ASP E  104  TYR E  106  1                                   3
HELIX   69  69 PHE E  110  PHE E  117  1                                   8
HELIX   70  70 TYR E  192  TYR E  198  1                                   7
HELIX   71  71 ILE E  199  ARG E  201  1                                   3
HELIX   72  72 ILE E  217  ARG E  222  1                                   6
HELIX   73  73 LEU E  241  GLU E  243  1                                   3
HELIX   74  74 PRO E  248  ASP E  267  1                                  20
HELIX   75  75 THR F   18  MET F   23  1                                   6
HELIX   76  76 ASN F   28  LEU F   37  1                                  10
HELIX   77  77 GLU F   59  LEU F   64  1                                   6
HELIX   78  78 LEU F   77  ASN F   86  1                                  10
HELIX   79  79 ASP F  104  TYR F  106  1                                   3
HELIX   80  80 PHE F  110  PHE F  117  1                                   8
HELIX   81  81 TYR F  192  ILE F  199  1                                   8
HELIX   82  82 ILE F  217  ARG F  222  1                                   6
HELIX   83  83 LEU F  241  GLU F  243  1                                   3
HELIX   84  84 PRO F  248  ASP F  267  1                                  20
HELIX   85  85 ALA G   20  ALA G   20  1                                   1
HELIX   86  86 THR G   87  LYS G   89  1                                   3
HELIX   87  87 PRO G   95  PHE G   97  1                                   3
HELIX   88  88 LYS G  125  LEU G  127  1                                   3
HELIX   89  89 ASP G  188  LEU G  190  1                                   3
HELIX   90  90 VAL G  195  LEU G  197  1                                   3
SHEET    1   1 1 MET A  28  VAL A  31  0
SHEET    2   2 1 GLY A  34  ASN A  40  0
SHEET    3   3 1 GLU A  52  VAL A  58  0
SHEET    4   4 1 PHE A  61  ASP A  64  0
SHEET    5   5 1 TYR A 139  THR A 141  0
SHEET    6   6 1 ARG A 148  LEU A 150  0
SHEET    7   7 1 VAL A 156  TYR A 162  0
SHEET    8   8 1 MET A 194  VAL A 202  0
SHEET    9   9 1 ILE A 208  PRO A 216  0
SHEET   10  10 1 LEU A 224  PRO A 230  0
SHEET   11  11 1 GLN A 410  VAL A 413  0
SHEET   12  12 1 SER A 431  TYR A 434  0
SHEET   13  13 1 VAL A 447  THR A 449  0
SHEET   14  14 1 MET B  28  VAL B  31  0
SHEET   15  15 1 GLY B  34  ASN B  40  0
SHEET   16  16 1 GLU B  52  VAL B  58  0
SHEET   17  17 1 PHE B  61  ASP B  64  0
SHEET   18  18 1 TYR B 139  THR B 141  0
SHEET   19  19 1 ARG B 148  LEU B 150  0
SHEET   20  20 1 VAL B 156  TYR B 162  0
SHEET   21  21 1 MET B 194  VAL B 202  0
SHEET   22  22 1 ILE B 208  PRO B 216  0
SHEET   23  23 1 LEU B 224  PRO B 230  0
SHEET   24  24 1 GLN B 410  VAL B 413  0
SHEET   25  25 1 SER B 431  TYR B 434  0
SHEET   26  26 1 VAL B 447  THR B 449  0
SHEET   27  27 1 MET C  28  VAL C  31  0
SHEET   28  28 1 GLY C  34  ASN C  40  0
SHEET   29  29 1 GLU C  52  VAL C  58  0
SHEET   30  30 1 PHE C  61  ASP C  64  0
SHEET   31  31 1 TYR C 139  THR C 141  0
SHEET   32  32 1 ARG C 148  LEU C 150  0
SHEET   33  33 1 VAL C 156  TYR C 162  0
SHEET   34  34 1 MET C 194  VAL C 202  0
SHEET   35  35 1 ILE C 208  PRO C 216  0
SHEET   36  36 1 LEU C 224  PRO C 230  0
SHEET   37  37 1 GLN C 410  VAL C 413  0
SHEET   38  38 1 SER C 431  TYR C 434  0
SHEET   39  39 1 VAL C 447  THR C 449  0
SHEET   40  40 1 ARG D  47  ASP D  55  0
SHEET   41  41 1 VAL D 144  THR D 156  0
SHEET   42  42 1 ASP D 161  ILE D 166  0
SHEET   43  43 1 ALA D 168  GLN D 176  0
SHEET   44  44 1 VAL D 182  PRO D 186  0
SHEET   45  45 1 GLY D 228  THR D 233  0
SHEET   46  46 1 ARG E  47  ASP E  55  0
SHEET   47  47 1 VAL E 144  THR E 156  0
SHEET   48  48 1 ASP E 161  ILE E 166  0
SHEET   49  49 1 ALA E 168  GLN E 176  0
SHEET   50  50 1 VAL E 182  PRO E 186  0
SHEET   51  51 1 GLY E 228  THR E 233  0
SHEET   52  52 1 ARG F  47  ASP F  55  0
SHEET   53  53 1 VAL F 144  THR F 156  0
SHEET   54  54 1 ASP F 161  ILE F 166  0
SHEET   55  55 1 ALA F 168  GLN F 176  0
SHEET   56  56 1 VAL F 182  PRO F 186  0
SHEET   57  57 1 GLY F 228  THR F 233  0
SHEET   58  58 1 TYR G  33  PHE G  45  0
SHEET   59  59 1 SER G  56  ASN G  67  0
SHEET   60  60 1 TRP G  72  ASP G  86  0
SHEET   61  61 1 ASP G 101  ASN G 116  0
SHEET   62  62 1 LEU G 132  GLY G 147  0
SHEET   63  63 1 GLY G 150  LYS G 168  0
SHEET   64  64 1 ILE G 171  LEU G 182  0
SHEET   65  65 1 ALA G 213  PHE G 225  0
ATOM      1  N   CYS A   1     275.851 232.757 237.637  1.00 36.58           N
ATOM      2  CA  CYS A   1     277.151 232.800 238.335  1.00 35.36           C
ATOM      3  C   CYS A   1     278.200 233.359 237.379  1.00 36.81           C
ATOM      4  O   CYS A   1     278.340 232.821 236.287  1.00 35.18           O
ATOM      5  CB  CYS A   1     277.508 231.385 238.798  1.00 33.43           C
ATOM      6  SG  CYS A   1     276.190 230.792 239.919  1.00 31.39           S
ATOM      7  N   GLY A   2     278.899 234.430 237.741  1.00 38.70           N
ATOM      8  CA  GLY A   2     279.995 234.944 236.916  1.00 40.72           C
ATOM      9  C   GLY A   2     281.109 233.901 236.859  1.00 42.81           C
ATOM     10  O   GLY A   2     281.707 233.601 237.884  1.00 40.27           O
ATOM     11  N   SER A   3     281.340 233.309 235.695  1.00 38.82           N
ATOM     12  CA  SER A   3     282.412 232.323 235.554  1.00 40.41           C
ATOM     13  C   SER A   3     283.757 233.017 235.760  1.00 41.75           C
ATOM     14  O   SER A   3     284.055 233.987 235.059  1.00 39.56           O
ATOM     15  CB  SER A   3     282.351 231.649 234.174  1.00 37.94           C
ATOM     16  OG  SER A   3     282.488 232.598 233.139  1.00 36.47           O
ATOM     17  N   SER A   4     284.588 232.513 236.659  1.00 42.22           N
ATOM     18  CA  SER A   4     285.970 232.968 236.764  1.00 43.18           C
ATOM     19  C   SER A   4     286.718 232.524 235.504  1.00 44.37           C
ATOM     20  O   SER A   4     287.167 231.390 235.390  1.00 42.27           O
ATOM     21  CB  SER A   4     286.630 232.468 238.062  1.00 40.28           C
ATOM     22  OG  SER A   4     286.917 231.096 238.017  1.00 38.31           O
ATOM     23  N   LYS A   5     286.814 233.399 234.503  1.00 44.47           N
ATOM     24  CA  LYS A   5     287.734 233.152 233.397  1.00 45.11           C
ATOM     25  C   LYS A   5     289.135 233.128 233.993  1.00 45.47           C
ATOM     26  O   LYS A   5     289.509 234.062 234.695  1.00 42.92           O
ATOM     27  CB  LYS A   5     287.601 234.218 232.301  1.00 41.85           C
ATOM     28  CG  LYS A   5     286.337 234.013 231.452  1.00 39.44           C
ATOM     29  CD  LYS A   5     286.297 235.018 230.304  1.00 36.81           C
ATOM     30  CE  LYS A   5     285.075 234.766 229.411  1.00 33.13           C
ATOM     31  NZ  LYS A   5     285.006 235.724 228.283  1.00 30.48           N
ATOM     32  N   ARG A   6     289.893 232.074 233.715  1.00 47.49           N
ATOM     33  CA  ARG A   6     291.307 232.023 234.098  1.00 49.00           C
ATOM     34  C   ARG A   6     291.993 233.272 233.559  1.00 50.68           C
ATOM     35  O   ARG A   6     292.012 233.486 232.346  1.00 47.61           O
ATOM     36  CB  ARG A   6     291.986 230.758 233.551  1.00 44.96           C
ATOM     37  CG  ARG A   6     291.728 229.516 234.421  1.00 41.89           C
ATOM     38  CD  ARG A   6     292.498 228.320 233.859  1.00 39.16           C
ATOM     39  NE  ARG A   6     292.403 227.148 234.750  1.00 35.83           N
ATOM     40  CZ  ARG A   6     292.889 225.939 234.508  1.00 32.25           C
ATOM     41  NH1 ARG A   6     293.513 225.643 233.408  1.00 31.52           N
ATOM     42  NH2 ARG A   6     292.753 224.998 235.388  1.00 29.53           N
ATOM     43  N   ALA A   7     292.510 234.081 234.460  1.00 47.33           N
ATOM     44  CA  ALA A   7     293.315 235.227 234.073  1.00 48.44           C
ATOM     45  C   ALA A   7     294.558 234.713 233.337  1.00 50.47           C
ATOM     46  O   ALA A   7     295.250 233.814 233.813  1.00 47.10           O
ATOM     47  CB  ALA A   7     293.656 236.037 235.318  1.00 43.82           C
ATOM     48  N   VAL A   8     294.806 235.249 232.153  1.00 53.74           N
ATOM     49  CA  VAL A   8     295.969 234.861 231.357  1.00 55.25           C
ATOM     50  C   VAL A   8     297.221 235.385 232.057  1.00 58.70           C
ATOM     51  O   VAL A   8     297.271 236.550 232.437  1.00 52.92           O
ATOM     52  CB  VAL A   8     295.855 235.375 229.908  1.00 49.26           C
ATOM     53  CG1 VAL A   8     297.013 234.868 229.051  1.00 44.51           C
ATOM     54  CG2 VAL A   8     294.548 234.895 229.248  1.00 43.99           C
ATOM     55  N   GLY A   9     298.207 234.526 232.246  1.00 60.74           N
ATOM     56  CA  GLY A   9     299.492 234.907 232.838  1.00 62.91           C
ATOM     57  C   GLY A   9     299.482 235.183 234.348  1.00 66.38           C
ATOM     58  O   GLY A   9     300.432 235.775 234.842  1.00 60.11           O
ATOM     59  N   GLY A  10     298.442 234.777 235.073  1.00 69.95           N
ATOM     60  CA  GLY A  10     298.373 234.990 236.521  1.00 72.65           C
ATOM     61  C   GLY A  10     298.142 236.444 236.944  1.00 75.95           C
ATOM     62  O   GLY A  10     298.389 236.800 238.093  1.00 70.31           O
ATOM     63  N   GLU A  11     297.684 237.287 236.030  1.00 73.11           N
ATOM     64  CA  GLU A  11     297.448 238.710 236.287  1.00 75.53           C
ATOM     65  C   GLU A  11     296.075 238.984 236.914  1.00 77.04           C
ATOM     66  O   GLU A  11     295.101 238.255 236.704  1.00 73.91           O
ATOM     67  CB  GLU A  11     297.621 239.503 234.984  1.00 72.97           C
ATOM     68  CG  GLU A  11     299.083 239.583 234.506  1.00 69.55           C
ATOM     69  CD  GLU A  11     299.980 240.448 235.405  1.00 64.96           C
ATOM     70  OE1 GLU A  11     301.191 240.535 235.105  1.00 58.36           O
ATOM     71  OE2 GLU A  11     299.471 241.056 236.373  1.00 61.39           O
ATOM     72  N   LEU A  12     295.988 240.092 237.651  1.00 78.54           N
ATOM     73  CA  LEU A  12     294.743 240.582 238.230  1.00 79.43           C
ATOM     74  C   LEU A  12     293.915 241.303 237.157  1.00 79.63           C
ATOM     75  O   LEU A  12     294.102 242.493 236.900  1.00 76.86           O
ATOM     76  CB  LEU A  12     295.084 241.478 239.432  1.00 78.63           C
ATOM     77  CG  LEU A  12     293.838 241.924 240.222  1.00 76.71           C
ATOM     78  CD1 LEU A  12     293.249 240.774 241.040  1.00 71.41           C
ATOM     79  CD2 LEU A  12     294.210 243.040 241.182  1.00 73.42           C
ATOM     80  N   THR A  13     292.987 240.594 236.534  1.00 79.01           N
ATOM     81  CA  THR A  13     292.124 241.132 235.467  1.00 78.28           C
ATOM     82  C   THR A  13     290.752 241.592 235.956  1.00 78.93           C
ATOM     83  O   THR A  13     290.107 242.399 235.290  1.00 73.55           O
ATOM     84  CB  THR A  13     291.942 240.111 234.342  1.00 75.76           C
ATOM     85  OG1 THR A  13     291.431 238.893 234.837  1.00 69.97           O
ATOM     86  CG2 THR A  13     293.259 239.801 233.636  1.00 68.85           C
ATOM     87  N   GLY A  14     290.309 241.092 237.089  1.00 78.28           N
ATOM     88  CA  GLY A  14     288.979 241.334 237.638  1.00 79.40           C
ATOM     89  C   GLY A  14     287.907 240.388 237.093  1.00 81.14           C
ATOM     90  O   GLY A  14     287.928 239.985 235.932  1.00 76.89           O
ATOM     91  N   ALA A  15     286.933 240.058 237.936  1.00 79.18           N
ATOM     92  CA  ALA A  15     285.759 239.269 237.573  1.00 80.62           C
ATOM     93  C   ALA A  15     284.529 240.181 237.496  1.00 81.95           C
ATOM     94  O   ALA A  15     284.002 240.603 238.524  1.00 78.08           O
ATOM     95  CB  ALA A  15     285.588 238.132 238.585  1.00 78.00           C
ATOM     96  N   LYS A  16     284.063 240.494 236.284  1.00 78.85           N
ATOM     97  CA  LYS A  16     282.901 241.355 236.058  1.00 78.95           C
ATOM     98  C   LYS A  16     281.607 240.546 236.085  1.00 79.35           C
ATOM     99  O   LYS A  16     281.557 239.424 235.582  1.00 75.42           O
ATOM    100  CB  LYS A  16     283.049 242.167 234.763  1.00 75.95           C
ATOM    101  CG  LYS A  16     284.268 243.102 234.832  1.00 72.17           C
ATOM    102  CD  LYS A  16     284.250 244.194 233.762  1.00 67.58           C
ATOM    103  CE  LYS A  16     285.465 245.096 234.000  1.00 60.36           C
ATOM    104  NZ  LYS A  16     285.292 246.475 233.487  1.00 53.57           N
ATOM    105  N   LEU A  17     280.555 241.132 236.648  1.00 77.94           N
ATOM    106  CA  LEU A  17     279.210 240.567 236.641  1.00 77.76           C
ATOM    107  C   LEU A  17     278.488 240.896 235.326  1.00 78.21           C
ATOM    108  O   LEU A  17     278.824 241.845 234.620  1.00 73.90           O
ATOM    109  CB  LEU A  17     278.430 241.074 237.863  1.00 74.81           C
ATOM    110  CG  LEU A  17     278.991 240.614 239.220  1.00 71.56           C
ATOM    111  CD1 LEU A  17     278.233 241.296 240.352  1.00 66.71           C
ATOM    112  CD2 LEU A  17     278.870 239.102 239.413  1.00 67.53           C
ATOM    113  N   SER A  18     277.462 240.104 235.004  1.00 74.65           N
ATOM    114  CA  SER A  18     276.590 240.380 233.865  1.00 73.65           C
ATOM    115  C   SER A  18     275.768 241.647 234.115  1.00 74.30           C
ATOM    116  O   SER A  18     275.093 241.748 235.140  1.00 68.09           O
ATOM    117  CB  SER A  18     275.662 239.189 233.609  1.00 68.47           C
ATOM    118  OG  SER A  18     274.964 238.846 234.782  1.00 60.75           O
ATOM    119  N   SER A  19     275.771 242.577 233.169  1.00 70.26           N
ATOM    120  CA  SER A  19     275.000 243.814 233.283  1.00 69.33           C
ATOM    121  C   SER A  19     273.510 243.579 233.049  1.00 71.38           C
ATOM    122  O   SER A  19     273.128 242.938 232.067  1.00 65.86           O
ATOM    123  CB  SER A  19     275.526 244.851 232.290  1.00 62.86           C
ATOM    124  OG  SER A  19     275.422 244.362 230.971  1.00 55.51           O
ATOM    125  N   TRP A  20     272.683 244.179 233.883  1.00 70.24           N
ATOM    126  CA  TRP A  20     271.237 244.278 233.691  1.00 69.14           C
ATOM    127  C   TRP A  20     270.816 245.747 233.822  1.00 70.45           C
ATOM    128  O   TRP A  20     271.267 246.442 234.732  1.00 65.96           O
ATOM    129  CB  TRP A  20     270.518 243.391 234.702  1.00 64.62           C
ATOM    130  CG  TRP A  20     269.026 243.480 234.661  1.00 62.74           C
ATOM    131  CD1 TRP A  20     268.236 243.006 233.677  1.00 55.29           C
ATOM    132  CD2 TRP A  20     268.132 244.090 235.645  1.00 58.20           C
ATOM    133  NE1 TRP A  20     266.903 243.272 233.983  1.00 52.29           N
ATOM    134  CE2 TRP A  20     266.796 243.921 235.192  1.00 56.03           C
ATOM    135  CE3 TRP A  20     268.327 244.746 236.877  1.00 53.99           C
ATOM    136  CZ2 TRP A  20     265.689 244.379 235.935  1.00 51.57           C
ATOM    137  CZ3 TRP A  20     267.229 245.202 237.618  1.00 49.73           C
ATOM    138  CH2 TRP A  20     265.920 245.017 237.151  1.00 48.91           C
ATOM    139  N   ASN A  21     269.985 246.219 232.892  1.00 72.58           N
ATOM    140  CA  ASN A  21     269.488 247.590 232.926  1.00 72.46           C
ATOM    141  C   ASN A  21     268.191 247.647 233.728  1.00 74.14           C
ATOM    142  O   ASN A  21     267.221 246.963 233.394  1.00 68.67           O
ATOM    143  CB  ASN A  21     269.296 248.111 231.497  1.00 66.58           C
ATOM    144  CG  ASN A  21     270.612 248.399 230.786  1.00 59.51           C
ATOM    145  OD1 ASN A  21     271.624 248.730 231.366  1.00 52.12           O
ATOM    146  ND2 ASN A  21     270.613 248.318 229.476  1.00 52.63           N
ATOM    147  N   GLU A  22     268.155 248.491 234.731  1.00 75.02           N
ATOM    148  CA  GLU A  22     266.946 248.749 235.504  1.00 74.82           C
ATOM    149  C   GLU A  22     265.880 249.419 234.614  1.00 76.05           C
ATOM    150  O   GLU A  22     266.149 250.465 234.016  1.00 73.10           O
ATOM    151  CB  GLU A  22     267.303 249.618 236.724  1.00 71.37           C
ATOM    152  CG  GLU A  22     266.124 249.754 237.691  1.00 65.70           C
ATOM    153  CD  GLU A  22     266.392 250.682 238.878  1.00 62.59           C
ATOM    154  OE1 GLU A  22     265.504 250.759 239.752  1.00 58.44           O
ATOM    155  OE2 GLU A  22     267.441 251.361 238.916  1.00 59.19           O
ATOM    156  N   PRO A  23     264.671 248.844 234.487  1.00 76.95           N
ATOM    157  CA  PRO A  23     263.597 249.461 233.727  1.00 77.07           C
ATOM    158  C   PRO A  23     263.080 250.722 234.436  1.00 79.29           C
ATOM    159  O   PRO A  23     262.972 250.771 235.662  1.00 76.04           O
ATOM    160  CB  PRO A  23     262.521 248.385 233.592  1.00 73.22           C
ATOM    161  CG  PRO A  23     262.715 247.545 234.851  1.00 70.34           C
ATOM    162  CD  PRO A  23     264.222 247.590 235.080  1.00 72.48           C
ATOM    163  N   SER A  24     262.696 251.732 233.641  1.00 79.49           N
ATOM    164  CA  SER A  24     262.067 252.938 234.176  1.00 80.21           C
ATOM    165  C   SER A  24     260.652 252.620 234.670  1.00 81.83           C
ATOM    166  O   SER A  24     259.842 252.144 233.871  1.00 78.48           O
ATOM    167  CB  SER A  24     261.994 254.026 233.103  1.00 76.73           C
ATOM    168  OG  SER A  24     263.289 254.331 232.615  1.00 67.39           O
ATOM    169  N   PRO A  25     260.315 252.886 235.937  1.00 82.31           N
ATOM    170  CA  PRO A  25     258.970 252.642 236.441  1.00 82.90           C
ATOM    171  C   PRO A  25     257.961 253.602 235.799  1.00 84.21           C
ATOM    172  O   PRO A  25     258.217 254.799 235.638  1.00 81.49           O
ATOM    173  CB  PRO A  25     259.066 252.794 237.959  1.00 80.15           C
ATOM    174  CG  PRO A  25     260.253 253.730 238.157  1.00 78.47           C
ATOM    175  CD  PRO A  25     261.171 253.419 236.978  1.00 80.82           C
ATOM    176  N   PHE A  26     256.788 253.080 235.437  1.00 85.86           N
ATOM    177  CA  PHE A  26     255.740 253.860 234.794  1.00 85.56           C
ATOM    178  C   PHE A  26     255.160 254.917 235.743  1.00 85.55           C
ATOM    179  O   PHE A  26     254.878 254.640 236.907  1.00 80.76           O
ATOM    180  CB  PHE A  26     254.654 252.918 234.265  1.00 82.37           C
ATOM    181  CG  PHE A  26     253.530 253.636 233.550  1.00 80.71           C
ATOM    182  CD1 PHE A  26     252.312 253.882 234.210  1.00 74.06           C
ATOM    183  CD2 PHE A  26     253.700 254.079 232.224  1.00 73.13           C
ATOM    184  CE1 PHE A  26     251.273 254.555 233.547  1.00 69.47           C
ATOM    185  CE2 PHE A  26     252.662 254.754 231.561  1.00 69.92           C
ATOM    186  CZ  PHE A  26     251.445 254.990 232.223  1.00 71.68           C
ATOM    187  N   GLY A  27     254.971 256.120 235.225  1.00 84.62           N
ATOM    188  CA  GLY A  27     254.454 257.252 235.995  1.00 85.70           C
ATOM    189  C   GLY A  27     255.467 257.938 236.909  1.00 87.50           C
ATOM    190  O   GLY A  27     255.156 259.002 237.442  1.00 83.68           O
ATOM    191  N   MET A  28     256.667 257.393 237.045  1.00 88.44           N
ATOM    192  CA  MET A  28     257.748 257.989 237.820  1.00 89.18           C
ATOM    193  C   MET A  28     258.713 258.794 236.942  1.00 89.22           C
ATOM    194  O   MET A  28     258.818 258.604 235.730  1.00 86.65           O
ATOM    195  CB  MET A  28     258.494 256.910 238.620  1.00 88.17           C
ATOM    196  CG  MET A  28     257.601 256.247 239.675  1.00 85.08           C
ATOM    197  SD  MET A  28     258.512 255.102 240.742  1.00 83.60           S
ATOM    198  CE  MET A  28     257.522 255.225 242.244  1.00 74.78           C
ATOM    199  N   ILE A  29     259.443 259.696 237.581  1.00 90.44           N
ATOM    200  CA  ILE A  29     260.596 260.398 237.026  1.00 90.35           C
ATOM    201  C   ILE A  29     261.820 260.147 237.904  1.00 90.73           C
ATOM    202  O   ILE A  29     261.697 259.881 239.097  1.00 88.74           O
ATOM    203  CB  ILE A  29     260.330 261.906 236.859  1.00 88.34           C
ATOM    204  CG1 ILE A  29     259.984 262.581 238.199  1.00 74.72           C
ATOM    205  CG2 ILE A  29     259.242 262.145 235.801  1.00 71.83           C
ATOM    206  CD1 ILE A  29     260.078 264.098 238.135  1.00 67.31           C
ATOM    207  N   GLN A  30     263.000 260.268 237.325  1.00 89.90           N
ATOM    208  CA  GLN A  30     264.247 260.165 238.072  1.00 89.34           C
ATOM    209  C   GLN A  30     264.646 261.532 238.620  1.00 89.60           C
ATOM    210  O   GLN A  30     264.887 262.468 237.858  1.00 87.29           O
ATOM    211  CB  GLN A  30     265.331 259.544 237.181  1.00 86.96           C
ATOM    212  CG  GLN A  30     266.542 259.087 238.002  1.00 80.48           C
ATOM    213  CD  GLN A  30     267.620 258.422 237.145  1.00 76.60           C
ATOM    214  OE1 GLN A  30     267.739 258.641 235.952  1.00 69.48           O
ATOM    215  NE2 GLN A  30     268.460 257.597 237.729  1.00 66.89           N
ATOM    216  N   VAL A  31     264.735 261.628 239.941  1.00 90.25           N
ATOM    217  CA  VAL A  31     265.298 262.791 240.633  1.00 90.32           C
ATOM    218  C   VAL A  31     266.811 262.584 240.734  1.00 89.98           C
ATOM    219  O   VAL A  31     267.245 261.531 241.204  1.00 88.06           O
ATOM    220  CB  VAL A  31     264.648 262.974 242.016  1.00 90.04           C
ATOM    221  CG1 VAL A  31     265.205 264.206 242.725  1.00 83.86           C
ATOM    222  CG2 VAL A  31     263.130 263.156 241.884  1.00 84.09           C
ATOM    223  N   PRO A  32     267.637 263.535 240.275  1.00 88.75           N
ATOM    224  CA  PRO A  32     269.083 263.390 240.318  1.00 87.96           C
ATOM    225  C   PRO A  32     269.613 263.474 241.752  1.00 88.16           C
ATOM    226  O   PRO A  32     269.036 264.158 242.591  1.00 85.33           O
ATOM    227  CB  PRO A  32     269.620 264.522 239.442  1.00 85.88           C
ATOM    228  CG  PRO A  32     268.566 265.613 239.599  1.00 84.65           C
ATOM    229  CD  PRO A  32     267.266 264.822 239.714  1.00 87.33           C
ATOM    230  N   ARG A  33     270.751 262.844 242.021  1.00 87.88           N
ATOM    231  CA  ARG A  33     271.471 263.044 243.286  1.00 87.35           C
ATOM    232  C   ARG A  33     271.895 264.500 243.456  1.00 87.38           C
ATOM    233  O   ARG A  33     272.173 265.196 242.474  1.00 83.80           O
ATOM    234  CB  ARG A  33     272.670 262.084 243.384  1.00 84.71           C
ATOM    235  CG  ARG A  33     273.778 262.390 242.359  1.00 78.22           C
ATOM    236  CD  ARG A  33     274.964 261.420 242.484  1.00 77.36           C
ATOM    237  NE  ARG A  33     274.556 260.035 242.147  1.00 71.68           N
ATOM    238  CZ  ARG A  33     275.363 259.011 241.953  1.00 68.50           C
ATOM    239  NH1 ARG A  33     276.658 259.129 242.006  1.00 61.61           N
ATOM    240  NH2 ARG A  33     274.877 257.836 241.698  1.00 62.30           N
ATOM    241  N   GLY A  34     271.987 264.934 244.683  1.00 87.55           N
ATOM    242  CA  GLY A  34     272.404 266.286 244.990  1.00 87.24           C
ATOM    243  C   GLY A  34     272.484 266.566 246.482  1.00 88.24           C
ATOM    244  O   GLY A  34     272.212 265.702 247.314  1.00 85.35           O
ATOM    245  N   SER A  35     272.865 267.787 246.789  1.00 88.08           N
ATOM    246  CA  SER A  35     272.964 268.313 248.143  1.00 87.50           C
ATOM    247  C   SER A  35     272.029 269.506 248.316  1.00 87.66           C
ATOM    248  O   SER A  35     271.799 270.273 247.378  1.00 84.48           O
ATOM    249  CB  SER A  35     274.414 268.695 248.434  1.00 85.01           C
ATOM    250  OG  SER A  35     274.533 269.213 249.738  1.00 71.68           O
ATOM    251  N   ILE A  36     271.472 269.635 249.511  1.00 88.80           N
ATOM    252  CA  ILE A  36     270.561 270.716 249.880  1.00 88.99           C
ATOM    253  C   ILE A  36     270.692 270.998 251.379  1.00 89.13           C
ATOM    254  O   ILE A  36     271.114 270.138 252.147  1.00 86.96           O
ATOM    255  CB  ILE A  36     269.111 270.347 249.466  1.00 87.39           C
ATOM    256  CG1 ILE A  36     268.202 271.586 249.508  1.00 77.53           C
ATOM    257  CG2 ILE A  36     268.516 269.210 250.320  1.00 73.89           C
ATOM    258  CD1 ILE A  36     266.832 271.364 248.874  1.00 73.68           C
ATOM    259  N   VAL A  37     270.315 272.189 251.801  1.00 88.93           N
ATOM    260  CA  VAL A  37     270.144 272.513 253.219  1.00 88.58           C
ATOM    261  C   VAL A  37     268.682 272.288 253.590  1.00 88.20           C
ATOM    262  O   VAL A  37     267.815 273.046 253.151  1.00 85.67           O
ATOM    263  CB  VAL A  37     270.600 273.945 253.542  1.00 87.07           C
ATOM    264  CG1 VAL A  37     270.497 274.222 255.041  1.00 79.11           C
ATOM    265  CG2 VAL A  37     272.061 274.173 253.127  1.00 79.84           C
ATOM    266  N   LEU A  38     268.413 271.259 254.387  1.00 87.92           N
ATOM    267  CA  LEU A  38     267.082 270.984 254.913  1.00 87.75           C
ATOM    268  C   LEU A  38     266.658 272.035 255.944  1.00 87.50           C
ATOM    269  O   LEU A  38     267.491 272.585 256.665  1.00 84.07           O
ATOM    270  CB  LEU A  38     267.038 269.595 255.572  1.00 86.06           C
ATOM    271  CG  LEU A  38     267.180 268.400 254.630  1.00 83.58           C
ATOM    272  CD1 LEU A  38     267.141 267.119 255.460  1.00 77.33           C
ATOM    273  CD2 LEU A  38     266.058 268.330 253.601  1.00 77.45           C
ATOM    274  N   GLY A  39     265.351 272.227 256.051  1.00 85.40           N
ATOM    275  CA  GLY A  39     264.744 273.081 257.060  1.00 84.79           C
ATOM    276  C   GLY A  39     264.911 274.581 256.804  1.00 85.31           C
ATOM    277  O   GLY A  39     265.210 275.035 255.694  1.00 80.29           O
ATOM    278  N   ASN A  40     264.673 275.359 257.853  1.00 84.51           N
ATOM    279  CA  ASN A  40     264.750 276.813 257.826  1.00 83.53           C
ATOM    280  C   ASN A  40     265.968 277.304 258.613  1.00 83.59           C
ATOM    281  O   ASN A  40     266.142 276.964 259.779  1.00 77.80           O
ATOM    282  CB  ASN A  40     263.444 277.405 258.376  1.00 79.58           C
ATOM    283  CG  ASN A  40     262.283 277.266 257.406  1.00 75.40           C
ATOM    284  OD1 ASN A  40     262.395 277.525 256.219  1.00 65.59           O
ATOM    285  ND2 ASN A  40     261.123 276.890 257.895  1.00 66.95           N
ATOM    286  N   LYS A  41     266.768 278.156 257.996  1.00 82.33           N
ATOM    287  CA  LYS A  41     267.924 278.782 258.658  1.00 81.62           C
ATOM    288  C   LYS A  41     267.529 279.851 259.678  1.00 81.98           C
ATOM    289  O   LYS A  41     268.307 280.164 260.568  1.00 76.37           O
ATOM    290  CB  LYS A  41     268.860 279.399 257.612  1.00 78.72           C
ATOM    291  CG  LYS A  41     269.547 278.335 256.750  1.00 72.33           C
ATOM    292  CD  LYS A  41     270.563 278.980 255.814  1.00 68.57           C
ATOM    293  CE  LYS A  41     271.256 277.888 255.000  1.00 60.33           C
ATOM    294  NZ  LYS A  41     272.307 278.430 254.107  1.00 53.86           N
ATOM    295  N   GLU A  42     266.351 280.417 259.521  1.00 82.16           N
ATOM    296  CA  GLU A  42     265.811 281.452 260.390  1.00 81.34           C
ATOM    297  C   GLU A  42     264.714 280.864 261.287  1.00 81.37           C
ATOM    298  O   GLU A  42     263.897 280.064 260.834  1.00 76.32           O
ATOM    299  CB  GLU A  42     265.278 282.627 259.552  1.00 77.91           C
ATOM    300  CG  GLU A  42     266.397 283.331 258.766  1.00 68.94           C
ATOM    301  CD  GLU A  42     265.917 284.516 257.917  1.00 63.74           C
ATOM    302  OE1 GLU A  42     266.788 285.155 257.282  1.00 55.77           O
ATOM    303  OE2 GLU A  42     264.692 284.779 257.868  1.00 56.48           O
ATOM    304  N   ALA A  43     264.713 281.270 262.550  1.00 78.73           N
ATOM    305  CA  ALA A  43     263.676 280.879 263.487  1.00 77.86           C
ATOM    306  C   ALA A  43     262.355 281.585 263.156  1.00 78.73           C
ATOM    307  O   ALA A  43     262.332 282.781 262.866  1.00 73.77           O
ATOM    308  CB  ALA A  43     264.138 281.195 264.913  1.00 73.70           C
ATOM    309  N   ASP A  44     261.257 280.856 263.257  1.00 77.35           N
ATOM    310  CA  ASP A  44     259.917 281.426 263.136  1.00 76.10           C
ATOM    311  C   ASP A  44     259.406 281.815 264.531  1.00 76.86           C
ATOM    312  O   ASP A  44     258.755 281.037 265.224  1.00 72.05           O
ATOM    313  CB  ASP A  44     259.009 280.444 262.387  1.00 72.21           C
ATOM    314  CG  ASP A  44     257.675 281.067 261.977  1.00 67.43           C
ATOM    315  OD1 ASP A  44     257.308 282.151 262.493  1.00 61.01           O
ATOM    316  OD2 ASP A  44     257.005 280.443 261.123  1.00 62.48           O
ATOM    317  N   SER A  45     259.739 283.026 264.945  1.00 75.65           N
ATOM    318  CA  SER A  45     259.455 283.503 266.298  1.00 75.15           C
ATOM    319  C   SER A  45     257.961 283.564 266.626  1.00 76.67           C
ATOM    320  O   SER A  45     257.581 283.281 267.756  1.00 72.47           O
ATOM    321  CB  SER A  45     260.091 284.880 266.507  1.00 71.17           C
ATOM    322  OG  SER A  45     259.661 285.803 265.529  1.00 63.70           O
ATOM    323  N   LEU A  46     257.111 283.884 265.648  1.00 77.00           N
ATOM    324  CA  LEU A  46     255.661 283.959 265.849  1.00 76.65           C
ATOM    325  C   LEU A  46     255.048 282.586 266.137  1.00 78.43           C
ATOM    326  O   LEU A  46     254.114 282.476 266.923  1.00 74.26           O
ATOM    327  CB  LEU A  46     255.000 284.572 264.605  1.00 73.44           C
ATOM    328  CG  LEU A  46     255.314 286.056 264.371  1.00 68.22           C
ATOM    329  CD1 LEU A  46     254.704 286.498 263.045  1.00 62.53           C
ATOM    330  CD2 LEU A  46     254.744 286.947 265.474  1.00 62.06           C
ATOM    331  N   TRP A  47     255.604 281.547 265.525  1.00 78.43           N
ATOM    332  CA  TRP A  47     255.174 280.166 265.726  1.00 77.92           C
ATOM    333  C   TRP A  47     255.939 279.466 266.858  1.00 77.77           C
ATOM    334  O   TRP A  47     255.623 278.329 267.194  1.00 73.29           O
ATOM    335  CB  TRP A  47     255.289 279.418 264.402  1.00 76.92           C
ATOM    336  CG  TRP A  47     254.283 279.841 263.374  1.00 78.35           C
ATOM    337  CD1 TRP A  47     254.355 280.930 262.580  1.00 70.41           C
ATOM    338  CD2 TRP A  47     253.005 279.199 263.058  1.00 76.69           C
ATOM    339  NE1 TRP A  47     253.210 281.014 261.787  1.00 72.23           N
ATOM    340  CE2 TRP A  47     252.359 279.967 262.055  1.00 75.61           C
ATOM    341  CE3 TRP A  47     252.353 278.042 263.536  1.00 74.79           C
ATOM    342  CZ2 TRP A  47     251.093 279.609 261.542  1.00 74.07           C
ATOM    343  CZ3 TRP A  47     251.098 277.682 263.019  1.00 68.79           C
ATOM    344  CH2 TRP A  47     250.475 278.461 262.039  1.00 70.12           C
ATOM    345  N   GLY A  48     256.925 280.122 267.440  1.00 76.36           N
ATOM    346  CA  GLY A  48     257.761 279.551 268.496  1.00 75.31           C
ATOM    347  C   GLY A  48     258.647 278.398 268.026  1.00 77.26           C
ATOM    348  O   GLY A  48     259.049 277.576 268.843  1.00 72.89           O
ATOM    349  N   ILE A  49     258.925 278.321 266.728  1.00 76.72           N
ATOM    350  CA  ILE A  49     259.730 277.246 266.140  1.00 76.65           C
ATOM    351  C   ILE A  49     261.181 277.724 266.035  1.00 77.61           C
ATOM    352  O   ILE A  49     261.440 278.753 265.405  1.00 74.17           O
ATOM    353  CB  ILE A  49     259.152 276.783 264.786  1.00 73.06           C
ATOM    354  CG1 ILE A  49     257.702 276.283 264.977  1.00 67.81           C
ATOM    355  CG2 ILE A  49     260.022 275.672 264.180  1.00 65.26           C
ATOM    356  CD1 ILE A  49     257.001 275.850 263.697  1.00 60.69           C
ATOM    357  N   PRO A  50     262.138 276.997 266.631  1.00 78.13           N
ATOM    358  CA  PRO A  50     263.549 277.343 266.526  1.00 77.84           C
ATOM    359  C   PRO A  50     264.057 277.188 265.086  1.00 79.03           C
ATOM    360  O   PRO A  50     263.461 276.497 264.258  1.00 76.08           O
ATOM    361  CB  PRO A  50     264.262 276.403 267.504  1.00 75.03           C
ATOM    362  CG  PRO A  50     263.368 275.169 267.529  1.00 73.99           C
ATOM    363  CD  PRO A  50     261.969 275.758 267.381  1.00 76.86           C
ATOM    364  N   ALA A  51     265.182 277.819 264.796  1.00 79.37           N
ATOM    365  CA  ALA A  51     265.856 277.621 263.525  1.00 78.50           C
ATOM    366  C   ALA A  51     266.439 276.206 263.464  1.00 79.76           C
ATOM    367  O   ALA A  51     267.365 275.870 264.197  1.00 74.98           O
ATOM    368  CB  ALA A  51     266.934 278.693 263.352  1.00 74.34           C
ATOM    369  N   GLU A  52     265.921 275.402 262.558  1.00 80.17           N
ATOM    370  CA  GLU A  52     266.429 274.075 262.258  1.00 80.14           C
ATOM    371  C   GLU A  52     266.893 274.038 260.809  1.00 81.77           C
ATOM    372  O   GLU A  52     266.109 274.251 259.882  1.00 77.87           O
ATOM    373  CB  GLU A  52     265.361 273.002 262.481  1.00 76.27           C
ATOM    374  CG  GLU A  52     264.972 272.814 263.944  1.00 67.78           C
ATOM    375  CD  GLU A  52     264.117 271.559 264.141  1.00 63.04           C
ATOM    376  OE1 GLU A  52     263.937 271.170 265.305  1.00 56.61           O
ATOM    377  OE2 GLU A  52     263.680 270.948 263.139  1.00 56.37           O
ATOM    378  N   SER A  53     268.161 273.770 260.610  1.00 83.96           N
ATOM    379  CA  SER A  53     268.685 273.548 259.269  1.00 84.24           C
ATOM    380  C   SER A  53     269.843 272.568 259.311  1.00 85.04           C
ATOM    381  O   SER A  53     270.698 272.661 260.194  1.00 81.65           O
ATOM    382  CB  SER A  53     269.137 274.864 258.628  1.00 81.59           C
ATOM    383  OG  SER A  53     270.274 275.396 259.266  1.00 73.72           O
ATOM    384  N   ARG A  54     269.897 271.690 258.312  1.00 84.85           N
ATOM    385  CA  ARG A  54     271.027 270.778 258.167  1.00 85.80           C
ATOM    386  C   ARG A  54     271.374 270.576 256.692  1.00 86.80           C
ATOM    387  O   ARG A  54     270.504 270.162 255.930  1.00 84.52           O
ATOM    388  CB  ARG A  54     270.706 269.463 258.885  1.00 83.67           C
ATOM    389  CG  ARG A  54     271.943 268.572 258.953  1.00 80.91           C
ATOM    390  CD  ARG A  54     271.731 267.430 259.933  1.00 78.47           C
ATOM    391  NE  ARG A  54     272.990 266.678 260.105  1.00 77.73           N
ATOM    392  CZ  ARG A  54     273.275 265.859 261.096  1.00 75.29           C
ATOM    393  NH1 ARG A  54     272.421 265.596 262.041  1.00 69.07           N
ATOM    394  NH2 ARG A  54     274.439 265.291 261.153  1.00 71.92           N
ATOM    395  N   PRO A  55     272.617 270.824 256.289  1.00 85.74           N
ATOM    396  CA  PRO A  55     273.099 270.433 254.973  1.00 85.55           C
ATOM    397  C   PRO A  55     273.164 268.910 254.866  1.00 86.27           C
ATOM    398  O   PRO A  55     273.730 268.248 255.735  1.00 83.86           O
ATOM    399  CB  PRO A  55     274.478 271.074 254.818  1.00 83.81           C
ATOM    400  CG  PRO A  55     274.539 272.127 255.917  1.00 81.53           C
ATOM    401  CD  PRO A  55     273.647 271.550 256.997  1.00 84.49           C
ATOM    402  N   ILE A  56     272.582 268.363 253.804  1.00 87.98           N
ATOM    403  CA  ILE A  56     272.515 266.927 253.541  1.00 87.99           C
ATOM    404  C   ILE A  56     272.776 266.625 252.062  1.00 88.08           C
ATOM    405  O   ILE A  56     272.655 267.507 251.211  1.00 85.94           O
ATOM    406  CB  ILE A  56     271.167 266.335 254.016  1.00 87.23           C
ATOM    407  CG1 ILE A  56     269.911 266.884 253.297  1.00 80.49           C
ATOM    408  CG2 ILE A  56     271.008 266.503 255.534  1.00 77.99           C
ATOM    409  CD1 ILE A  56     269.559 266.176 251.983  1.00 75.90           C
ATOM    410  N   SER A  57     273.082 265.375 251.774  1.00 88.12           N
ATOM    411  CA  SER A  57     273.134 264.847 250.415  1.00 87.98           C
ATOM    412  C   SER A  57     272.225 263.628 250.276  1.00 88.18           C
ATOM    413  O   SER A  57     272.169 262.781 251.162  1.00 86.09           O
ATOM    414  CB  SER A  57     274.566 264.493 250.025  1.00 86.61           C
ATOM    415  OG  SER A  57     275.384 265.651 250.019  1.00 76.47           O
ATOM    416  N   VAL A  58     271.529 263.536 249.136  1.00 89.44           N
ATOM    417  CA  VAL A  58     270.684 262.392 248.789  1.00 89.51           C
ATOM    418  C   VAL A  58     271.141 261.779 247.467  1.00 89.11           C
ATOM    419  O   VAL A  58     271.585 262.494 246.563  1.00 86.74           O
ATOM    420  CB  VAL A  58     269.182 262.749 248.748  1.00 88.65           C
ATOM    421  CG1 VAL A  58     268.669 263.093 250.145  1.00 78.81           C
ATOM    422  CG2 VAL A  58     268.859 263.916 247.815  1.00 78.61           C
ATOM    423  N   ASP A  59     271.031 260.448 247.346  1.00 87.82           N
ATOM    424  CA  ASP A  59     271.289 259.757 246.082  1.00 87.43           C
ATOM    425  C   ASP A  59     270.112 259.908 245.107  1.00 87.69           C
ATOM    426  O   ASP A  59     269.041 260.410 245.458  1.00 83.90           O
ATOM    427  CB  ASP A  59     271.678 258.285 246.330  1.00 84.57           C
ATOM    428  CG  ASP A  59     272.606 257.721 245.234  1.00 81.05           C
ATOM    429  OD1 ASP A  59     272.793 258.375 244.175  1.00 72.89           O
ATOM    430  OD2 ASP A  59     273.211 256.658 245.451  1.00 74.96           O
ATOM    431  N   ALA A  60     270.312 259.488 243.863  1.00 88.12           N
ATOM    432  CA  ALA A  60     269.261 259.514 242.865  1.00 87.89           C
ATOM    433  C   ALA A  60     268.165 258.482 243.183  1.00 88.28           C
ATOM    434  O   ALA A  60     268.441 257.363 243.616  1.00 85.20           O
ATOM    435  CB  ALA A  60     269.873 259.289 241.482  1.00 85.45           C
ATOM    436  N   PHE A  61     266.930 258.848 242.908  1.00 89.64           N
ATOM    437  CA  PHE A  61     265.770 257.992 243.130  1.00 90.35           C
ATOM    438  C   PHE A  61     264.673 258.268 242.105  1.00 90.47           C
ATOM    439  O   PHE A  61     264.651 259.309 241.445  1.00 88.83           O
ATOM    440  CB  PHE A  61     265.263 258.168 244.573  1.00 89.99           C
ATOM    441  CG  PHE A  61     264.817 259.572 244.936  1.00 91.15           C
ATOM    442  CD1 PHE A  61     265.762 260.542 245.331  1.00 86.91           C
ATOM    443  CD2 PHE A  61     263.454 259.916 244.902  1.00 87.13           C
ATOM    444  CE1 PHE A  61     265.353 261.836 245.685  1.00 86.15           C
ATOM    445  CE2 PHE A  61     263.041 261.210 245.256  1.00 86.75           C
ATOM    446  CZ  PHE A  61     263.990 262.172 245.650  1.00 89.34           C
ATOM    447  N   TRP A  62     263.774 257.318 241.957  1.00 91.40           N
ATOM    448  CA  TRP A  62     262.547 257.472 241.198  1.00 91.47           C
ATOM    449  C   TRP A  62     261.442 257.984 242.116  1.00 91.88           C
ATOM    450  O   TRP A  62     261.277 257.468 243.220  1.00 90.03           O
ATOM    451  CB  TRP A  62     262.153 256.130 240.582  1.00 90.19           C
ATOM    452  CG  TRP A  62     263.128 255.609 239.573  1.00 89.33           C
ATOM    453  CD1 TRP A  62     264.109 254.711 239.813  1.00 82.76           C
ATOM    454  CD2 TRP A  62     263.237 255.972 238.161  1.00 85.24           C
ATOM    455  NE1 TRP A  62     264.822 254.485 238.640  1.00 82.82           N
ATOM    456  CE2 TRP A  62     264.320 255.239 237.605  1.00 84.50           C
ATOM    457  CE3 TRP A  62     262.519 256.845 237.318  1.00 83.00           C
ATOM    458  CZ2 TRP A  62     264.686 255.379 236.245  1.00 82.87           C
ATOM    459  CZ3 TRP A  62     262.883 256.977 235.968  1.00 77.71           C
ATOM    460  CH2 TRP A  62     263.956 256.255 235.441  1.00 79.08           C
ATOM    461  N   MET A  63     260.668 258.955 241.637  1.00 92.22           N
ATOM    462  CA  MET A  63     259.538 259.522 242.370  1.00 92.84           C
ATOM    463  C   MET A  63     258.316 259.612 241.456  1.00 92.84           C
ATOM    464  O   MET A  63     258.447 259.958 240.280  1.00 90.94           O
ATOM    465  CB  MET A  63     259.946 260.887 242.943  1.00 92.05           C
ATOM    466  CG  MET A  63     258.915 261.455 243.920  1.00 89.63           C
ATOM    467  SD  MET A  63     259.515 262.940 244.770  1.00 87.66           S
ATOM    468  CE  MET A  63     258.260 263.093 246.054  1.00 81.15           C
ATOM    469  N   ASP A  64     257.137 259.303 241.982  1.00 91.76           N
ATOM    470  CA  ASP A  64     255.890 259.478 241.242  1.00 91.89           C
ATOM    471  C   ASP A  64     255.709 260.948 240.843  1.00 91.94           C
ATOM    472  O   ASP A  64     255.896 261.858 241.650  1.00 89.73           O
ATOM    473  CB  ASP A  64     254.690 258.978 242.066  1.00 90.75           C
ATOM    474  CG  ASP A  64     254.518 257.457 242.052  1.00 88.59           C
ATOM    475  OD1 ASP A  64     254.728 256.819 240.994  1.00 80.61           O
ATOM    476  OD2 ASP A  64     254.113 256.885 243.077  1.00 81.96           O
ATOM    477  N   ARG A  65     255.323 261.184 239.582  1.00 91.70           N
ATOM    478  CA  ARG A  65     255.126 262.549 239.060  1.00 91.37           C
ATOM    479  C   ARG A  65     253.959 263.274 239.720  1.00 91.39           C
ATOM    480  O   ARG A  65     253.943 264.498 239.747  1.00 88.62           O
ATOM    481  CB  ARG A  65     254.903 262.497 237.549  1.00 89.37           C
ATOM    482  CG  ARG A  65     256.189 262.116 236.795  1.00 82.21           C
ATOM    483  CD  ARG A  65     255.967 262.177 235.283  1.00 79.83           C
ATOM    484  NE  ARG A  65     255.049 261.113 234.846  1.00 72.26           N
ATOM    485  CZ  ARG A  65     254.439 261.037 233.670  1.00 66.63           C
ATOM    486  NH1 ARG A  65     254.612 261.941 232.742  1.00 60.43           N
ATOM    487  NH2 ARG A  65     253.650 260.038 233.416  1.00 57.68           N
ATOM    488  N   THR A  66     252.976 262.506 240.175  1.00 91.25           N
ATOM    489  CA  THR A  66     251.777 262.993 240.854  1.00 91.37           C
ATOM    490  C   THR A  66     251.583 262.228 242.158  1.00 91.79           C
ATOM    491  O   THR A  66     252.181 261.167 242.362  1.00 89.36           O
ATOM    492  CB  THR A  66     250.525 262.832 239.969  1.00 89.69           C
ATOM    493  OG1 THR A  66     250.247 261.480 239.703  1.00 78.47           O
ATOM    494  CG2 THR A  66     250.664 263.535 238.619  1.00 77.26           C
ATOM    495  N   GLU A  67     250.723 262.732 243.015  1.00 91.25           N
ATOM    496  CA  GLU A  67     250.193 261.959 244.132  1.00 91.28           C
ATOM    497  C   GLU A  67     249.470 260.700 243.629  1.00 91.77           C
ATOM    498  O   GLU A  67     249.064 260.609 242.463  1.00 89.65           O
ATOM    499  CB  GLU A  67     249.238 262.826 244.967  1.00 89.17           C
ATOM    500  CG  GLU A  67     249.762 264.228 245.319  1.00 83.31           C
ATOM    501  CD  GLU A  67     249.198 265.309 244.372  1.00 82.06           C
ATOM    502  OE1 GLU A  67     248.778 266.371 244.867  1.00 72.68           O
ATOM    503  OE2 GLU A  67     249.140 265.069 243.137  1.00 75.01           O
ATOM    504  N   ILE A  68     249.308 259.714 244.501  1.00 92.28           N
ATOM    505  CA  ILE A  68     248.512 258.533 244.171  1.00 92.70           C
ATOM    506  C   ILE A  68     247.046 258.952 244.030  1.00 92.52           C
ATOM    507  O   ILE A  68     246.475 259.568 244.928  1.00 91.25           O
ATOM    508  CB  ILE A  68     248.714 257.415 245.206  1.00 92.39           C
ATOM    509  CG1 ILE A  68     250.188 256.960 245.298  1.00 88.12           C
ATOM    510  CG2 ILE A  68     247.816 256.204 244.908  1.00 88.39           C
ATOM    511  CD1 ILE A  68     250.811 256.450 243.981  1.00 81.37           C
ATOM    512  N   THR A  69     246.443 258.616 242.892  1.00 92.33           N
ATOM    513  CA  THR A  69     245.050 258.962 242.593  1.00 92.39           C
ATOM    514  C   THR A  69     244.075 257.928 243.152  1.00 92.51           C
ATOM    515  O   THR A  69     244.437 256.777 243.401  1.00 90.74           O
ATOM    516  CB  THR A  69     244.823 259.127 241.085  1.00 91.09           C
ATOM    517  OG1 THR A  69     245.064 257.922 240.402  1.00 80.18           O
ATOM    518  CG2 THR A  69     245.712 260.207 240.473  1.00 79.22           C
ATOM    519  N   ASN A  70     242.802 258.303 243.250  1.00 92.02           N
ATOM    520  CA  ASN A  70     241.727 257.374 243.587  1.00 91.96           C
ATOM    521  C   ASN A  70     241.707 256.151 242.656  1.00 92.05           C
ATOM    522  O   ASN A  70     241.557 255.030 243.123  1.00 90.25           O
ATOM    523  CB  ASN A  70     240.381 258.115 243.518  1.00 91.10           C
ATOM    524  CG  ASN A  70     240.153 259.051 244.696  1.00 90.28           C
ATOM    525  OD1 ASN A  70     240.579 258.807 245.805  1.00 80.77           O
ATOM    526  ND2 ASN A  70     239.430 260.131 244.477  1.00 80.87           N
ATOM    527  N   ALA A  71     241.905 256.345 241.349  1.00 91.40           N
ATOM    528  CA  ALA A  71     241.943 255.243 240.389  1.00 91.00           C
ATOM    529  C   ALA A  71     243.139 254.302 240.620  1.00 91.34           C
ATOM    530  O   ALA A  71     242.989 253.086 240.529  1.00 89.49           O
ATOM    531  CB  ALA A  71     241.957 255.822 238.973  1.00 89.83           C
ATOM    532  N   GLN A  72     244.305 254.845 240.950  1.00 91.89           N
ATOM    533  CA  GLN A  72     245.501 254.059 241.261  1.00 91.60           C
ATOM    534  C   GLN A  72     245.335 253.276 242.568  1.00 91.77           C
ATOM    535  O   GLN A  72     245.607 252.078 242.600  1.00 90.30           O
ATOM    536  CB  GLN A  72     246.720 254.989 241.353  1.00 91.02           C
ATOM    537  CG  GLN A  72     247.189 255.486 239.980  1.00 89.46           C
ATOM    538  CD  GLN A  72     248.247 256.587 240.089  1.00 88.68           C
ATOM    539  OE1 GLN A  72     248.279 257.368 241.024  1.00 82.20           O
ATOM    540  NE2 GLN A  72     249.137 256.696 239.129  1.00 80.05           N
ATOM    541  N   TYR A  73     244.829 253.930 243.609  1.00 92.79           N
ATOM    542  CA  TYR A  73     244.563 253.251 244.878  1.00 93.14           C
ATOM    543  C   TYR A  73     243.461 252.194 244.739  1.00 93.02           C
ATOM    544  O   TYR A  73     243.558 251.110 245.303  1.00 91.58           O
ATOM    545  CB  TYR A  73     244.219 254.288 245.946  1.00 93.21           C
ATOM    546  CG  TYR A  73     244.326 253.702 247.334  1.00 93.67           C
ATOM    547  CD1 TYR A  73     243.204 253.159 247.982  1.00 88.20           C
ATOM    548  CD2 TYR A  73     245.586 253.640 247.967  1.00 88.57           C
ATOM    549  CE1 TYR A  73     243.331 252.568 249.249  1.00 88.19           C
ATOM    550  CE2 TYR A  73     245.726 253.049 249.233  1.00 88.05           C
ATOM    551  CZ  TYR A  73     244.593 252.511 249.869  1.00 92.11           C
ATOM    552  OH  TYR A  73     244.723 251.924 251.098  1.00 91.21           O
ATOM    553  N   ARG A  74     242.452 252.454 243.907  1.00 92.49           N
ATOM    554  CA  ARG A  74     241.388 251.497 243.605  1.00 91.73           C
ATOM    555  C   ARG A  74     241.902 250.239 242.901  1.00 91.67           C
ATOM    556  O   ARG A  74     241.335 249.178 243.108  1.00 89.65           O
ATOM    557  CB  ARG A  74     240.295 252.200 242.797  1.00 90.31           C
ATOM    558  CG  ARG A  74     238.925 251.563 243.021  1.00 84.66           C
ATOM    559  CD  ARG A  74     237.834 252.238 242.179  1.00 84.65           C
ATOM    560  NE  ARG A  74     237.764 253.697 242.402  1.00 80.59           N
ATOM    561  CZ  ARG A  74     237.744 254.642 241.463  1.00 79.82           C
ATOM    562  NH1 ARG A  74     237.778 254.373 240.194  1.00 69.50           N
ATOM    563  NH2 ARG A  74     237.675 255.893 241.784  1.00 73.14           N
ATOM    564  N   GLN A  75     242.980 250.332 242.131  1.00 91.88           N
ATOM    565  CA  GLN A  75     243.644 249.149 241.566  1.00 91.39           C
ATOM    566  C   GLN A  75     244.136 248.210 242.676  1.00 91.45           C
ATOM    567  O   GLN A  75     243.972 246.998 242.555  1.00 89.90           O
ATOM    568  CB  GLN A  75     244.792 249.591 240.643  1.00 90.36           C
ATOM    569  CG  GLN A  75     245.488 248.412 239.942  1.00 86.73           C
ATOM    570  CD  GLN A  75     246.630 248.843 239.015  1.00 85.22           C
ATOM    571  OE1 GLN A  75     246.808 249.995 238.655  1.00 79.78           O
ATOM    572  NE2 GLN A  75     247.456 247.917 238.583  1.00 76.94           N
ATOM    573  N   PHE A  76     244.677 248.762 243.759  1.00 92.09           N
ATOM    574  CA  PHE A  76     245.073 247.983 244.933  1.00 92.18           C
ATOM    575  C   PHE A  76     243.865 247.379 245.654  1.00 92.42           C
ATOM    576  O   PHE A  76     243.826 246.171 245.872  1.00 90.90           O
ATOM    577  CB  PHE A  76     245.897 248.874 245.869  1.00 91.73           C
ATOM    578  CG  PHE A  76     246.262 248.261 247.206  1.00 92.56           C
ATOM    579  CD1 PHE A  76     246.271 249.067 248.363  1.00 87.05           C
ATOM    580  CD2 PHE A  76     246.648 246.915 247.309  1.00 87.57           C
ATOM    581  CE1 PHE A  76     246.681 248.534 249.592  1.00 86.83           C
ATOM    582  CE2 PHE A  76     247.048 246.375 248.542  1.00 86.72           C
ATOM    583  CZ  PHE A  76     247.069 247.189 249.679  1.00 90.47           C
ATOM    584  N   VAL A  77     242.836 248.178 245.932  1.00 92.70           N
ATOM    585  CA  VAL A  77     241.601 247.695 246.573  1.00 92.69           C
ATOM    586  C   VAL A  77     240.951 246.583 245.746  1.00 92.45           C
ATOM    587  O   VAL A  77     240.526 245.572 246.293  1.00 91.12           O
ATOM    588  CB  VAL A  77     240.612 248.854 246.802  1.00 92.11           C
ATOM    589  CG1 VAL A  77     239.297 248.382 247.424  1.00 85.40           C
ATOM    590  CG2 VAL A  77     241.202 249.910 247.745  1.00 85.21           C
ATOM    591  N   TYR A  78     240.922 246.721 244.421  1.00 91.49           N
ATOM    592  CA  TYR A  78     240.364 245.704 243.534  1.00 90.71           C
ATOM    593  C   TYR A  78     241.245 244.455 243.445  1.00 90.48           C
ATOM    594  O   TYR A  78     240.710 243.360 243.331  1.00 88.27           O
ATOM    595  CB  TYR A  78     240.097 246.297 242.149  1.00 89.69           C
ATOM    596  CG  TYR A  78     238.926 247.260 242.037  1.00 88.91           C
ATOM    597  CD1 TYR A  78     238.102 247.588 243.137  1.00 82.92           C
ATOM    598  CD2 TYR A  78     238.630 247.820 240.780  1.00 83.34           C
ATOM    599  CE1 TYR A  78     237.005 248.451 242.991  1.00 81.73           C
ATOM    600  CE2 TYR A  78     237.536 248.684 240.618  1.00 81.79           C
ATOM    601  CZ  TYR A  78     236.721 248.997 241.728  1.00 84.25           C
ATOM    602  OH  TYR A  78     235.643 249.829 241.580  1.00 81.88           O
ATOM    603  N   TYR A  79     242.550 244.590 243.541  1.00 91.05           N
ATOM    604  CA  TYR A  79     243.433 243.431 243.656  1.00 90.67           C
ATOM    605  C   TYR A  79     243.113 242.618 244.917  1.00 90.55           C
ATOM    606  O   TYR A  79     242.952 241.404 244.824  1.00 88.91           O
ATOM    607  CB  TYR A  79     244.889 243.893 243.642  1.00 90.02           C
ATOM    608  CG  TYR A  79     245.887 242.768 243.801  1.00 89.48           C
ATOM    609  CD1 TYR A  79     246.230 242.293 245.086  1.00 83.61           C
ATOM    610  CD2 TYR A  79     246.463 242.169 242.665  1.00 83.68           C
ATOM    611  CE1 TYR A  79     247.141 241.234 245.234  1.00 81.98           C
ATOM    612  CE2 TYR A  79     247.382 241.117 242.802  1.00 82.16           C
ATOM    613  CZ  TYR A  79     247.719 240.652 244.091  1.00 84.50           C
ATOM    614  OH  TYR A  79     248.618 239.626 244.231  1.00 83.02           O
ATOM    615  N   VAL A  80     242.952 243.275 246.056  1.00 91.58           N
ATOM    616  CA  VAL A  80     242.577 242.612 247.312  1.00 91.42           C
ATOM    617  C   VAL A  80     241.182 241.994 247.209  1.00 91.22           C
ATOM    618  O   VAL A  80     241.020 240.818 247.525  1.00 90.00           O
ATOM    619  CB  VAL A  80     242.677 243.580 248.500  1.00 91.28           C
ATOM    620  CG1 VAL A  80     242.185 242.940 249.804  1.00 85.33           C
ATOM    621  CG2 VAL A  80     244.135 243.999 248.706  1.00 85.34           C
ATOM    622  N   ARG A  81     240.199 242.726 246.688  1.00 90.83           N
ATOM    623  CA  ARG A  81     238.854 242.192 246.410  1.00 90.45           C
ATOM    624  C   ARG A  81     238.923 240.923 245.567  1.00 90.45           C
ATOM    625  O   ARG A  81     238.338 239.911 245.930  1.00 88.99           O
ATOM    626  CB  ARG A  81     238.024 243.265 245.689  1.00 89.27           C
ATOM    627  CG  ARG A  81     236.585 242.796 245.371  1.00 85.95           C
ATOM    628  CD  ARG A  81     235.939 243.669 244.299  1.00 84.36           C
ATOM    629  NE  ARG A  81     236.583 243.446 242.996  1.00 80.09           N
ATOM    630  CZ  ARG A  81     236.435 244.171 241.900  1.00 78.21           C
ATOM    631  NH1 ARG A  81     235.616 245.193 241.848  1.00 69.74           N
ATOM    632  NH2 ARG A  81     237.115 243.862 240.832  1.00 72.78           N
ATOM    633  N   ASP A  82     239.635 240.976 244.448  1.00 89.79           N
ATOM    634  CA  ASP A  82     239.721 239.861 243.514  1.00 88.92           C
ATOM    635  C   ASP A  82     240.459 238.666 244.137  1.00 88.92           C
ATOM    636  O   ASP A  82     240.103 237.526 243.855  1.00 86.59           O
ATOM    637  CB  ASP A  82     240.396 240.317 242.208  1.00 87.41           C
ATOM    638  CG  ASP A  82     239.592 241.323 241.359  1.00 83.90           C
ATOM    639  OD1 ASP A  82     238.422 241.633 241.660  1.00 76.64           O
ATOM    640  OD2 ASP A  82     240.146 241.800 240.340  1.00 77.55           O
ATOM    641  N   SER A  83     241.437 238.897 245.006  1.00 89.48           N
ATOM    642  CA  SER A  83     242.104 237.825 245.750  1.00 88.72           C
ATOM    643  C   SER A  83     241.143 237.107 246.700  1.00 88.83           C
ATOM    644  O   SER A  83     241.073 235.882 246.673  1.00 86.45           O
ATOM    645  CB  SER A  83     243.350 238.333 246.487  1.00 87.30           C
ATOM    646  OG  SER A  83     243.060 239.073 247.649  1.00 75.83           O
ATOM    647  N   ILE A  84     240.333 237.859 247.438  1.00 89.04           N
ATOM    648  CA  ILE A  84     239.333 237.300 248.359  1.00 88.66           C
ATOM    649  C   ILE A  84     238.254 236.530 247.589  1.00 88.67           C
ATOM    650  O   ILE A  84     237.882 235.428 247.983  1.00 86.96           O
ATOM    651  CB  ILE A  84     238.713 238.417 249.226  1.00 88.17           C
ATOM    652  CG1 ILE A  84     239.783 239.064 250.136  1.00 84.12           C
ATOM    653  CG2 ILE A  84     237.565 237.874 250.100  1.00 83.33           C
ATOM    654  CD1 ILE A  84     239.341 240.402 250.740  1.00 77.39           C
ATOM    655  N   ILE A  85     237.771 237.073 246.462  1.00 88.34           N
ATOM    656  CA  ILE A  85     236.793 236.385 245.610  1.00 88.02           C
ATOM    657  C   ILE A  85     237.372 235.066 245.091  1.00 87.91           C
ATOM    658  O   ILE A  85     236.714 234.039 245.186  1.00 86.19           O
ATOM    659  CB  ILE A  85     236.312 237.289 244.456  1.00 87.33           C
ATOM    660  CG1 ILE A  85     235.459 238.456 245.002  1.00 82.75           C
ATOM    661  CG2 ILE A  85     235.476 236.484 243.438  1.00 81.73           C
ATOM    662  CD1 ILE A  85     235.166 239.550 243.967  1.00 77.02           C
ATOM    663  N   ARG A  86     238.601 235.066 244.577  1.00 87.73           N
ATOM    664  CA  ARG A  86     239.262 233.847 244.087  1.00 86.75           C
ATOM    665  C   ARG A  86     239.466 232.816 245.189  1.00 86.64           C
ATOM    666  O   ARG A  86     239.313 231.630 244.936  1.00 84.12           O
ATOM    667  CB  ARG A  86     240.617 234.197 243.477  1.00 85.82           C
ATOM    668  CG  ARG A  86     240.478 234.862 242.112  1.00 81.92           C
ATOM    669  CD  ARG A  86     241.836 235.426 241.690  1.00 79.87           C
ATOM    670  NE  ARG A  86     241.728 236.157 240.417  1.00 76.90           N
ATOM    671  CZ  ARG A  86     241.745 235.612 239.208  1.00 74.01           C
ATOM    672  NH1 ARG A  86     241.984 234.346 239.015  1.00 64.87           N
ATOM    673  NH2 ARG A  86     241.501 236.346 238.171  1.00 69.80           N
ATOM    674  N   GLU A  87     239.789 233.254 246.376  1.00 86.50           N
ATOM    675  CA  GLU A  87     239.951 232.362 247.518  1.00 85.49           C
ATOM    676  C   GLU A  87     238.617 231.717 247.910  1.00 85.55           C
ATOM    677  O   GLU A  87     238.554 230.502 248.087  1.00 82.89           O
ATOM    678  CB  GLU A  87     240.611 233.140 248.659  1.00 84.47           C
ATOM    679  CG  GLU A  87     241.137 232.218 249.765  1.00 75.36           C
ATOM    680  CD  GLU A  87     242.258 232.882 250.581  1.00 70.33           C
ATOM    681  OE1 GLU A  87     243.202 232.145 250.945  1.00 62.43           O
ATOM    682  OE2 GLU A  87     242.206 234.121 250.779  1.00 62.60           O
ATOM    683  N   ARG A  88     237.526 232.488 247.908  1.00 85.51           N
ATOM    684  CA  ARG A  88     236.174 231.979 248.169  1.00 84.82           C
ATOM    685  C   ARG A  88     235.628 231.108 247.034  1.00 84.51           C
ATOM    686  O   ARG A  88     234.939 230.139 247.310  1.00 81.67           O
ATOM    687  CB  ARG A  88     235.218 233.142 248.480  1.00 84.23           C
ATOM    688  CG  ARG A  88     235.553 233.780 249.831  1.00 81.57           C
ATOM    689  CD  ARG A  88     234.610 234.943 250.137  1.00 80.20           C
ATOM    690  NE  ARG A  88     235.023 235.622 251.384  1.00 78.87           N
ATOM    691  CZ  ARG A  88     234.449 236.680 251.934  1.00 75.82           C
ATOM    692  NH1 ARG A  88     233.374 237.218 251.455  1.00 69.62           N
ATOM    693  NH2 ARG A  88     234.961 237.234 252.989  1.00 71.88           N
ATOM    694  N   LEU A  89     235.960 231.405 245.778  1.00 85.13           N
ATOM    695  CA  LEU A  89     235.606 230.543 244.641  1.00 83.61           C
ATOM    696  C   LEU A  89     236.302 229.176 244.697  1.00 83.55           C
ATOM    697  O   LEU A  89     235.760 228.207 244.170  1.00 79.59           O
ATOM    698  CB  LEU A  89     235.957 231.249 243.318  1.00 82.71           C
ATOM    699  CG  LEU A  89     234.999 232.385 242.914  1.00 80.84           C
ATOM    700  CD1 LEU A  89     235.588 233.147 241.729  1.00 74.57           C
ATOM    701  CD2 LEU A  89     233.626 231.870 242.505  1.00 75.41           C
ATOM    702  N   ALA A  90     237.478 229.104 245.307  1.00 83.16           N
ATOM    703  CA  ALA A  90     238.180 227.844 245.537  1.00 81.17           C
ATOM    704  C   ALA A  90     237.721 227.121 246.814  1.00 80.95           C
ATOM    705  O   ALA A  90     237.971 225.925 246.954  1.00 75.70           O
ATOM    706  CB  ALA A  90     239.685 228.126 245.576  1.00 78.49           C
ATOM    707  N   ASP A  91     237.068 227.831 247.722  1.00 81.14           N
ATOM    708  CA  ASP A  91     236.562 227.259 248.966  1.00 79.83           C
ATOM    709  C   ASP A  91     235.330 226.378 248.686  1.00 79.98           C
ATOM    710  O   ASP A  91     234.361 226.856 248.088  1.00 75.03           O
ATOM    711  CB  ASP A  91     236.252 228.395 249.958  1.00 75.51           C
ATOM    712  CG  ASP A  91     235.938 227.920 251.378  1.00 70.31           C
ATOM    713  OD1 ASP A  91     235.477 226.770 251.548  1.00 63.79           O
ATOM    714  OD2 ASP A  91     236.145 228.727 252.308  1.00 63.86           O
ATOM    715  N   PRO A  92     235.315 225.123 249.143  1.00 77.11           N
ATOM    716  CA  PRO A  92     234.162 224.231 248.989  1.00 75.06           C
ATOM    717  C   PRO A  92     232.853 224.776 249.574  1.00 75.25           C
ATOM    718  O   PRO A  92     231.780 224.346 249.155  1.00 69.29           O
ATOM    719  CB  PRO A  92     234.556 222.934 249.706  1.00 71.91           C
ATOM    720  CG  PRO A  92     236.081 222.945 249.680  1.00 70.62           C
ATOM    721  CD  PRO A  92     236.418 224.423 249.777  1.00 73.23           C
ATOM    722  N   ALA A  93     232.924 225.696 250.501  1.00 74.72           N
ATOM    723  CA  ALA A  93     231.744 226.338 251.082  1.00 73.88           C
ATOM    724  C   ALA A  93     231.010 227.285 250.105  1.00 74.08           C
ATOM    725  O   ALA A  93     229.876 227.683 250.378  1.00 68.60           O
ATOM    726  CB  ALA A  93     232.174 227.080 252.351  1.00 70.63           C
ATOM    727  N   TYR A  94     231.638 227.637 248.980  1.00 72.65           N
ATOM    728  CA  TYR A  94     231.078 228.500 247.942  1.00 71.04           C
ATOM    729  C   TYR A  94     231.148 227.811 246.574  1.00 70.37           C
ATOM    730  O   TYR A  94     230.344 226.914 246.297  1.00 62.72           O
ATOM    731  CB  TYR A  94     231.775 229.875 247.964  1.00 67.03           C
ATOM    732  CG  TYR A  94     231.550 230.698 249.212  1.00 66.22           C
ATOM    733  CD1 TYR A  94     230.406 231.511 249.332  1.00 61.49           C
ATOM    734  CD2 TYR A  94     232.483 230.666 250.259  1.00 62.37           C
ATOM    735  CE1 TYR A  94     230.200 232.292 250.477  1.00 57.93           C
ATOM    736  CE2 TYR A  94     232.287 231.438 251.414  1.00 59.66           C
ATOM    737  CZ  TYR A  94     231.147 232.254 251.520  1.00 60.97           C
ATOM    738  OH  TYR A  94     230.956 233.022 252.642  1.00 58.76           O
ATOM    739  N   GLY A  95     232.074 228.198 245.708  1.00 66.58           N
ATOM    740  CA  GLY A  95     232.177 227.672 244.338  1.00 64.45           C
ATOM    741  C   GLY A  95     232.947 226.360 244.204  1.00 66.56           C
ATOM    742  O   GLY A  95     232.866 225.722 243.155  1.00 60.13           O
ATOM    743  N   GLY A  96     233.722 225.982 245.203  1.00 70.44           N
ATOM    744  CA  GLY A  96     234.458 224.712 245.270  1.00 69.44           C
ATOM    745  C   GLY A  96     235.419 224.413 244.114  1.00 72.16           C
ATOM    746  O   GLY A  96     235.793 223.255 243.902  1.00 64.87           O
ATOM    747  N   ASN A  97     235.788 225.407 243.323  1.00 73.69           N
ATOM    748  CA  ASN A  97     236.531 225.193 242.085  1.00 74.15           C
ATOM    749  C   ASN A  97     238.044 225.236 242.340  1.00 75.81           C
ATOM    750  O   ASN A  97     238.653 226.306 242.377  1.00 70.57           O
ATOM    751  CB  ASN A  97     236.039 226.195 241.036  1.00 68.60           C
ATOM    752  CG  ASN A  97     236.525 225.854 239.638  1.00 64.34           C
ATOM    753  OD1 ASN A  97     237.462 225.116 239.396  1.00 58.66           O
ATOM    754  ND2 ASN A  97     235.872 226.409 238.638  1.00 58.53           N
ATOM    755  N   GLU A  98     238.643 224.064 242.441  1.00 74.44           N
ATOM    756  CA  GLU A  98     240.071 223.899 242.732  1.00 74.15           C
ATOM    757  C   GLU A  98     241.000 224.579 241.712  1.00 76.15           C
ATOM    758  O   GLU A  98     242.117 224.959 242.049  1.00 69.58           O
ATOM    759  CB  GLU A  98     240.415 222.404 242.797  1.00 68.01           C
ATOM    760  CG  GLU A  98     239.695 221.667 243.940  1.00 61.32           C
ATOM    761  CD  GLU A  98     240.145 220.206 244.094  1.00 55.15           C
ATOM    762  OE1 GLU A  98     239.852 219.626 245.163  1.00 48.87           O
ATOM    763  OE2 GLU A  98     240.773 219.669 243.153  1.00 49.67           O
ATOM    764  N   GLU A  99     240.534 224.831 240.485  1.00 74.77           N
ATOM    765  CA  GLU A  99     241.335 225.504 239.452  1.00 74.59           C
ATOM    766  C   GLU A  99     241.703 226.964 239.790  1.00 76.63           C
ATOM    767  O   GLU A  99     242.531 227.565 239.100  1.00 71.00           O
ATOM    768  CB  GLU A  99     240.596 225.509 238.111  1.00 69.38           C
ATOM    769  CG  GLU A  99     240.240 224.138 237.526  1.00 63.70           C
ATOM    770  CD  GLU A  99     239.492 224.284 236.184  1.00 58.04           C
ATOM    771  OE1 GLU A  99     239.220 223.259 235.527  1.00 52.06           O
ATOM    772  OE2 GLU A  99     239.165 225.439 235.798  1.00 53.61           O
ATOM    773  N   TYR A 100     241.095 227.551 240.802  1.00 76.04           N
ATOM    774  CA  TYR A 100     241.505 228.872 241.291  1.00 75.98           C
ATOM    775  C   TYR A 100     242.715 228.815 242.230  1.00 76.90           C
ATOM    776  O   TYR A 100     243.272 229.861 242.567  1.00 72.41           O
ATOM    777  CB  TYR A 100     240.323 229.589 241.946  1.00 73.34           C
ATOM    778  CG  TYR A 100     239.278 230.050 240.956  1.00 74.77           C
ATOM    779  CD1 TYR A 100     239.525 231.169 240.139  1.00 69.33           C
ATOM    780  CD2 TYR A 100     238.063 229.357 240.828  1.00 71.09           C
ATOM    781  CE1 TYR A 100     238.573 231.587 239.194  1.00 67.64           C
ATOM    782  CE2 TYR A 100     237.104 229.763 239.885  1.00 69.17           C
ATOM    783  CZ  TYR A 100     237.364 230.875 239.064  1.00 71.40           C
ATOM    784  OH  TYR A 100     236.443 231.256 238.122  1.00 69.06           O
ATOM    785  N   LYS A 101     243.140 227.613 242.625  1.00 77.16           N
ATOM    786  CA  LYS A 101     244.238 227.405 243.568  1.00 77.62           C
ATOM    787  C   LYS A 101     245.280 226.467 242.969  1.00 78.07           C
ATOM    788  O   LYS A 101     244.956 225.377 242.508  1.00 73.41           O
ATOM    789  CB  LYS A 101     243.651 226.901 244.903  1.00 73.97           C
ATOM    790  CG  LYS A 101     244.328 227.536 246.125  1.00 69.96           C
ATOM    791  CD  LYS A 101     243.569 227.185 247.410  1.00 67.45           C
ATOM    792  CE  LYS A 101     244.083 228.030 248.587  1.00 61.38           C
ATOM    793  NZ  LYS A 101     243.206 227.928 249.783  1.00 56.21           N
ATOM    794  N   ILE A 102     246.534 226.886 242.957  1.00 77.86           N
ATOM    795  CA  ILE A 102     247.656 226.054 242.530  1.00 76.77           C
ATOM    796  C   ILE A 102     248.216 225.371 243.776  1.00 76.95           C
ATOM    797  O   ILE A 102     248.703 226.048 244.685  1.00 73.52           O
ATOM    798  CB  ILE A 102     248.722 226.882 241.779  1.00 73.55           C
ATOM    799  CG1 ILE A 102     248.122 227.563 240.531  1.00 68.93           C
ATOM    800  CG2 ILE A 102     249.901 225.983 241.376  1.00 67.47           C
ATOM    801  CD1 ILE A 102     249.050 228.574 239.851  1.00 62.92           C
ATOM    802  N   THR A 103     248.137 224.052 243.813  1.00 77.95           N
ATOM    803  CA  THR A 103     248.617 223.222 244.930  1.00 76.35           C
ATOM    804  C   THR A 103     249.872 222.435 244.587  1.00 76.67           C
ATOM    805  O   THR A 103     250.603 222.025 245.482  1.00 70.92           O
ATOM    806  CB  THR A 103     247.526 222.247 245.391  1.00 72.65           C
ATOM    807  OG1 THR A 103     246.991 221.556 244.279  1.00 66.44           O
ATOM    808  CG2 THR A 103     246.360 222.978 246.057  1.00 64.44           C
ATOM    809  N   GLU A 104     250.140 222.253 243.287  1.00 76.92           N
ATOM    810  CA  GLU A 104     251.295 221.537 242.768  1.00 76.85           C
ATOM    811  C   GLU A 104     252.067 222.409 241.775  1.00 76.89           C
ATOM    812  O   GLU A 104     251.493 223.229 241.052  1.00 71.59           O
ATOM    813  CB  GLU A 104     250.851 220.222 242.102  1.00 72.51           C
ATOM    814  CG  GLU A 104     250.212 219.239 243.096  1.00 65.53           C
ATOM    815  CD  GLU A 104     249.747 217.933 242.448  1.00 60.57           C
ATOM    816  OE1 GLU A 104     249.184 217.094 243.184  1.00 54.11           O
ATOM    817  OE2 GLU A 104     249.939 217.770 241.216  1.00 56.43           O
ATOM    818  N   ASN A 105     253.378 222.244 241.716  1.00 77.10           N
ATOM    819  CA  ASN A 105     254.195 222.895 240.697  1.00 75.83           C
ATOM    820  C   ASN A 105     254.085 222.159 239.345  1.00 76.95           C
ATOM    821  O   ASN A 105     253.423 221.129 239.211  1.00 71.21           O
ATOM    822  CB  ASN A 105     255.629 223.085 241.238  1.00 69.89           C
ATOM    823  CG  ASN A 105     256.452 221.813 241.308  1.00 65.07           C
ATOM    824  OD1 ASN A 105     256.123 220.787 240.756  1.00 57.03           O
ATOM    825  ND2 ASN A 105     257.600 221.882 241.952  1.00 60.24           N
ATOM    826  N   LYS A 106     254.774 222.674 238.321  1.00 74.86           N
ATOM    827  CA  LYS A 106     254.784 222.071 236.977  1.00 74.24           C
ATOM    828  C   LYS A 106     255.350 220.646 236.923  1.00 75.72           C
ATOM    829  O   LYS A 106     255.204 219.990 235.898  1.00 69.90           O
ATOM    830  CB  LYS A 106     255.598 222.948 236.019  1.00 69.63           C
ATOM    831  CG  LYS A 106     254.986 224.338 235.820  1.00 62.94           C
ATOM    832  CD  LYS A 106     255.820 225.106 234.801  1.00 58.03           C
ATOM    833  CE  LYS A 106     255.233 226.505 234.618  1.00 51.07           C
ATOM    834  NZ  LYS A 106     256.026 227.293 233.652  1.00 44.67           N
ATOM    835  N   PHE A 107     256.016 220.225 237.971  1.00 76.16           N
ATOM    836  CA  PHE A 107     256.635 218.911 238.099  1.00 76.40           C
ATOM    837  C   PHE A 107     255.816 217.965 238.988  1.00 77.77           C
ATOM    838  O   PHE A 107     256.256 216.853 239.239  1.00 70.59           O
ATOM    839  CB  PHE A 107     258.071 219.086 238.610  1.00 72.09           C
ATOM    840  CG  PHE A 107     258.926 220.004 237.763  1.00 69.33           C
ATOM    841  CD1 PHE A 107     259.350 219.597 236.484  1.00 62.79           C
ATOM    842  CD2 PHE A 107     259.295 221.274 238.237  1.00 62.77           C
ATOM    843  CE1 PHE A 107     260.147 220.441 235.699  1.00 55.39           C
ATOM    844  CE2 PHE A 107     260.093 222.122 237.453  1.00 57.04           C
ATOM    845  CZ  PHE A 107     260.523 221.705 236.185  1.00 57.41           C
ATOM    846  N   GLY A 108     254.634 218.390 239.441  1.00 71.70           N
ATOM    847  CA  GLY A 108     253.777 217.606 240.334  1.00 72.36           C
ATOM    848  C   GLY A 108     254.233 217.576 241.795  1.00 75.05           C
ATOM    849  O   GLY A 108     253.706 216.796 242.585  1.00 69.10           O
ATOM    850  N   GLU A 109     255.204 218.391 242.165  1.00 76.11           N
ATOM    851  CA  GLU A 109     255.624 218.497 243.563  1.00 77.26           C
ATOM    852  C   GLU A 109     254.670 219.411 244.340  1.00 77.98           C
ATOM    853  O   GLU A 109     254.292 220.476 243.839  1.00 72.68           O
ATOM    854  CB  GLU A 109     257.058 219.027 243.678  1.00 72.91           C
ATOM    855  CG  GLU A 109     258.110 218.126 243.020  1.00 66.56           C
ATOM    856  CD  GLU A 109     259.502 218.763 243.013  1.00 60.27           C
ATOM    857  OE1 GLU A 109     260.491 218.024 242.846  1.00 53.71           O
ATOM    858  OE2 GLU A 109     259.576 220.018 243.116  1.00 56.26           O
ATOM    859  N   PRO A 110     254.301 219.041 245.568  1.00 74.50           N
ATOM    860  CA  PRO A 110     253.433 219.869 246.381  1.00 75.72           C
ATOM    861  C   PRO A 110     254.128 221.185 246.741  1.00 76.90           C
ATOM    862  O   PRO A 110     255.251 221.207 247.252  1.00 72.72           O
ATOM    863  CB  PRO A 110     253.087 219.019 247.609  1.00 72.33           C
ATOM    864  CG  PRO A 110     254.283 218.075 247.736  1.00 71.55           C
ATOM    865  CD  PRO A 110     254.711 217.852 246.291  1.00 74.72           C
ATOM    866  N   VAL A 111     253.435 222.288 246.492  1.00 74.91           N
ATOM    867  CA  VAL A 111     253.871 223.635 246.855  1.00 75.45           C
ATOM    868  C   VAL A 111     252.885 224.262 247.831  1.00 76.83           C
ATOM    869  O   VAL A 111     251.743 223.820 247.967  1.00 72.86           O
ATOM    870  CB  VAL A 111     254.089 224.535 245.622  1.00 71.07           C
ATOM    871  CG1 VAL A 111     255.316 224.085 244.836  1.00 62.79           C
ATOM    872  CG2 VAL A 111     252.887 224.582 244.676  1.00 63.93           C
ATOM    873  N   THR A 112     253.317 225.326 248.494  1.00 73.27           N
ATOM    874  CA  THR A 112     252.413 226.115 249.337  1.00 73.15           C
ATOM    875  C   THR A 112     251.243 226.612 248.485  1.00 74.29           C
ATOM    876  O   THR A 112     251.483 227.280 247.478  1.00 71.35           O
ATOM    877  CB  THR A 112     253.131 227.311 249.972  1.00 70.15           C
ATOM    878  OG1 THR A 112     254.355 226.901 250.528  1.00 63.52           O
ATOM    879  CG2 THR A 112     252.309 227.931 251.098  1.00 61.63           C
ATOM    880  N   PRO A 113     249.991 226.310 248.855  1.00 72.28           N
ATOM    881  CA  PRO A 113     248.832 226.682 248.054  1.00 72.23           C
ATOM    882  C   PRO A 113     248.773 228.191 247.814  1.00 73.98           C
ATOM    883  O   PRO A 113     248.810 228.984 248.760  1.00 70.78           O
ATOM    884  CB  PRO A 113     247.608 226.177 248.821  1.00 69.03           C
ATOM    885  CG  PRO A 113     248.157 225.026 249.658  1.00 68.64           C
ATOM    886  CD  PRO A 113     249.581 225.477 249.972  1.00 72.09           C
ATOM    887  N   HIS A 114     248.644 228.584 246.550  1.00 78.52           N
ATOM    888  CA  HIS A 114     248.525 229.975 246.144  1.00 77.88           C
ATOM    889  C   HIS A 114     247.488 230.134 245.030  1.00 78.58           C
ATOM    890  O   HIS A 114     247.120 229.172 244.362  1.00 74.43           O
ATOM    891  CB  HIS A 114     249.903 230.537 245.755  1.00 73.63           C
ATOM    892  CG  HIS A 114     250.557 229.836 244.598  1.00 70.33           C
ATOM    893  ND1 HIS A 114     251.256 228.651 244.664  1.00 62.59           N
ATOM    894  CD2 HIS A 114     250.634 230.270 243.297  1.00 62.13           C
ATOM    895  CE1 HIS A 114     251.742 228.385 243.445  1.00 60.09           C
ATOM    896  NE2 HIS A 114     251.390 229.343 242.584  1.00 63.24           N
ATOM    897  N   LEU A 115     246.988 231.361 244.846  1.00 78.05           N
ATOM    898  CA  LEU A 115     245.905 231.632 243.905  1.00 77.91           C
ATOM    899  C   LEU A 115     246.400 231.618 242.456  1.00 79.26           C
ATOM    900  O   LEU A 115     247.405 232.252 242.126  1.00 75.32           O
ATOM    901  CB  LEU A 115     245.256 232.979 244.251  1.00 74.22           C
ATOM    902  CG  LEU A 115     244.527 232.993 245.609  1.00 71.70           C
ATOM    903  CD1 LEU A 115     244.140 234.420 245.970  1.00 66.28           C
ATOM    904  CD2 LEU A 115     243.259 232.142 245.581  1.00 67.13           C
ATOM    905  N   ASP A 116     245.636 230.978 241.563  1.00 76.25           N
ATOM    906  CA  ASP A 116     245.863 231.101 240.130  1.00 76.23           C
ATOM    907  C   ASP A 116     245.175 232.351 239.569  1.00 77.64           C
ATOM    908  O   ASP A 116     243.961 232.417 239.364  1.00 72.16           O
ATOM    909  CB  ASP A 116     245.459 229.831 239.373  1.00 70.40           C
ATOM    910  CG  ASP A 116     245.846 229.915 237.887  1.00 66.12           C
ATOM    911  OD1 ASP A 116     246.488 230.917 237.476  1.00 59.91           O
ATOM    912  OD2 ASP A 116     245.492 229.002 237.125  1.00 60.51           O
ATOM    913  N   TRP A 117     245.976 233.346 239.242  1.00 79.33           N
ATOM    914  CA  TRP A 117     245.514 234.581 238.611  1.00 78.80           C
ATOM    915  C   TRP A 117     245.263 234.444 237.101  1.00 79.38           C
ATOM    916  O   TRP A 117     244.790 235.391 236.469  1.00 74.22           O
ATOM    917  CB  TRP A 117     246.514 235.696 238.911  1.00 75.88           C
ATOM    918  CG  TRP A 117     246.525 236.119 240.347  1.00 77.03           C
ATOM    919  CD1 TRP A 117     247.249 235.572 241.344  1.00 68.53           C
ATOM    920  CD2 TRP A 117     245.721 237.178 240.966  1.00 74.33           C
ATOM    921  NE1 TRP A 117     246.960 236.218 242.546  1.00 68.77           N
ATOM    922  CE2 TRP A 117     246.025 237.212 242.349  1.00 73.21           C
ATOM    923  CE3 TRP A 117     244.777 238.099 240.470  1.00 70.96           C
ATOM    924  CZ2 TRP A 117     245.403 238.126 243.225  1.00 70.85           C
ATOM    925  CZ3 TRP A 117     244.162 239.013 241.339  1.00 66.27           C
ATOM    926  CH2 TRP A 117     244.469 239.023 242.702  1.00 67.59           C
ATOM    927  N   SER A 118     245.574 233.308 236.486  1.00 76.43           N
ATOM    928  CA  SER A 118     245.362 233.100 235.050  1.00 75.64           C
ATOM    929  C   SER A 118     243.883 232.943 234.702  1.00 76.76           C
ATOM    930  O   SER A 118     243.431 233.492 233.691  1.00 71.84           O
ATOM    931  CB  SER A 118     246.199 231.919 234.541  1.00 71.68           C
ATOM    932  OG  SER A 118     245.615 230.678 234.859  1.00 65.87           O
ATOM    933  N   LYS A 119     243.111 232.298 235.568  1.00 78.82           N
ATOM    934  CA  LYS A 119     241.680 232.078 235.385  1.00 78.61           C
ATOM    935  C   LYS A 119     240.893 233.358 235.698  1.00 79.95           C
ATOM    936  O   LYS A 119     241.080 233.951 236.756  1.00 75.08           O
ATOM    937  CB  LYS A 119     241.250 230.875 236.240  1.00 74.79           C
ATOM    938  CG  LYS A 119     239.860 230.370 235.840  1.00 68.32           C
ATOM    939  CD  LYS A 119     239.515 229.083 236.582  1.00 63.92           C
ATOM    940  CE  LYS A 119     238.149 228.563 236.131  1.00 58.07           C
ATOM    941  NZ  LYS A 119     237.777 227.322 236.833  1.00 51.37           N
ATOM    942  N   PRO A 120     240.011 233.819 234.794  1.00 79.28           N
ATOM    943  CA  PRO A 120     239.194 234.994 235.053  1.00 79.08           C
ATOM    944  C   PRO A 120     238.089 234.696 236.076  1.00 80.57           C
ATOM    945  O   PRO A 120     237.580 233.578 236.144  1.00 76.48           O
ATOM    946  CB  PRO A 120     238.628 235.394 233.686  1.00 74.64           C
ATOM    947  CG  PRO A 120     238.536 234.060 232.942  1.00 73.19           C
ATOM    948  CD  PRO A 120     239.733 233.273 233.474  1.00 75.81           C
ATOM    949  N   ILE A 121     237.677 235.718 236.812  1.00 78.85           N
ATOM    950  CA  ILE A 121     236.475 235.658 237.654  1.00 78.97           C
ATOM    951  C   ILE A 121     235.250 235.637 236.726  1.00 79.87           C
ATOM    952  O   ILE A 121     235.197 236.436 235.783  1.00 76.00           O
ATOM    953  CB  ILE A 121     236.438 236.839 238.653  1.00 76.05           C
ATOM    954  CG1 ILE A 121     237.671 236.795 239.586  1.00 71.07           C
ATOM    955  CG2 ILE A 121     235.148 236.808 239.495  1.00 68.43           C
ATOM    956  CD1 ILE A 121     237.836 238.029 240.472  1.00 65.11           C
ATOM    957  N   PRO A 122     234.264 234.747 236.939  1.00 78.91           N
ATOM    958  CA  PRO A 122     233.060 234.689 236.125  1.00 78.07           C
ATOM    959  C   PRO A 122     232.275 236.004 236.215  1.00 79.33           C
ATOM    960  O   PRO A 122     232.243 236.680 237.246  1.00 74.89           O
ATOM    961  CB  PRO A 122     232.269 233.482 236.642  1.00 73.63           C
ATOM    962  CG  PRO A 122     232.738 233.330 238.083  1.00 71.83           C
ATOM    963  CD  PRO A 122     234.194 233.777 238.028  1.00 74.24           C
ATOM    964  N   SER A 123     231.628 236.388 235.106  1.00 79.33           N
ATOM    965  CA  SER A 123     230.753 237.563 235.117  1.00 78.99           C
ATOM    966  C   SER A 123     229.456 237.243 235.854  1.00 79.90           C
ATOM    967  O   SER A 123     228.877 236.184 235.605  1.00 73.97           O
ATOM    968  CB  SER A 123     230.449 238.026 233.689  1.00 73.21           C
ATOM    969  OG  SER A 123     229.638 237.101 233.001  1.00 64.74           O
ATOM    970  N   GLU A 124     228.910 238.186 236.611  1.00 76.51           N
ATOM    971  CA  GLU A 124     227.656 238.011 237.369  1.00 75.26           C
ATOM    972  C   GLU A 124     226.477 237.483 236.520  1.00 76.67           C
ATOM    973  O   GLU A 124     225.614 236.781 237.019  1.00 71.56           O
ATOM    974  CB  GLU A 124     227.238 239.355 238.001  1.00 70.48           C
ATOM    975  CG  GLU A 124     228.180 239.858 239.109  1.00 64.10           C
ATOM    976  CD  GLU A 124     227.748 241.212 239.710  1.00 59.84           C
ATOM    977  OE1 GLU A 124     228.226 241.554 240.815  1.00 54.03           O
ATOM    978  OE2 GLU A 124     226.978 241.940 239.042  1.00 54.93           O
ATOM    979  N   LYS A 125     226.446 237.769 235.212  1.00 78.78           N
ATOM    980  CA  LYS A 125     225.390 237.304 234.293  1.00 78.69           C
ATOM    981  C   LYS A 125     225.520 235.840 233.868  1.00 80.04           C
ATOM    982  O   LYS A 125     224.592 235.322 233.244  1.00 73.56           O
ATOM    983  CB  LYS A 125     225.365 238.179 233.034  1.00 74.27           C
ATOM    984  CG  LYS A 125     224.928 239.618 233.321  1.00 66.86           C
ATOM    985  CD  LYS A 125     224.763 240.376 232.003  1.00 61.70           C
ATOM    986  CE  LYS A 125     224.288 241.803 232.293  1.00 53.66           C
ATOM    987  NZ  LYS A 125     224.054 242.574 231.049  1.00 46.31           N
ATOM    988  N   ARG A 126     226.663 235.222 234.070  1.00 78.78           N
ATOM    989  CA  ARG A 126     226.965 233.848 233.641  1.00 78.81           C
ATOM    990  C   ARG A 126     227.446 232.962 234.786  1.00 80.39           C
ATOM    991  O   ARG A 126     227.803 231.816 234.538  1.00 72.78           O
ATOM    992  CB  ARG A 126     228.021 233.855 232.524  1.00 73.85           C
ATOM    993  CG  ARG A 126     227.523 234.489 231.219  1.00 66.21           C
ATOM    994  CD  ARG A 126     228.608 234.318 230.151  1.00 61.44           C
ATOM    995  NE  ARG A 126     228.171 234.849 228.847  1.00 54.13           N
ATOM    996  CZ  ARG A 126     228.875 234.800 227.723  1.00 47.82           C
ATOM    997  NH1 ARG A 126     230.069 234.270 227.686  1.00 44.73           N
ATOM    998  NH2 ARG A 126     228.387 235.286 226.617  1.00 42.61           N
ATOM    999  N   ALA A 127     227.505 233.507 235.968  1.00 75.38           N
ATOM   1000  CA  ALA A 127     227.956 232.797 237.148  1.00 74.93           C
ATOM   1001  C   ALA A 127     226.837 231.909 237.709  1.00 77.00           C
ATOM   1002  O   ALA A 127     225.654 232.227 237.572  1.00 73.09           O
ATOM   1003  CB  ALA A 127     228.448 233.834 238.161  1.00 70.19           C
ATOM   1004  N   THR A 128     227.224 230.823 238.341  1.00 79.71           N
ATOM   1005  CA  THR A 128     226.318 230.003 239.153  1.00 79.23           C
ATOM   1006  C   THR A 128     225.890 230.758 240.415  1.00 81.19           C
ATOM   1007  O   THR A 128     226.512 231.752 240.794  1.00 76.73           O
ATOM   1008  CB  THR A 128     226.977 228.666 239.541  1.00 75.00           C
ATOM   1009  OG1 THR A 128     228.122 228.888 240.320  1.00 66.65           O
ATOM   1010  CG2 THR A 128     227.403 227.851 238.318  1.00 64.05           C
ATOM   1011  N   GLU A 129     224.832 230.291 241.089  1.00 80.86           N
ATOM   1012  CA  GLU A 129     224.386 230.918 242.341  1.00 80.98           C
ATOM   1013  C   GLU A 129     225.489 230.938 243.406  1.00 82.40           C
ATOM   1014  O   GLU A 129     225.676 231.937 244.092  1.00 79.16           O
ATOM   1015  CB  GLU A 129     223.150 230.194 242.895  1.00 77.46           C
ATOM   1016  CG  GLU A 129     221.905 230.415 242.024  1.00 68.26           C
ATOM   1017  CD  GLU A 129     220.627 229.821 242.629  1.00 61.16           C
ATOM   1018  OE1 GLU A 129     219.537 230.241 242.177  1.00 53.76           O
ATOM   1019  OE2 GLU A 129     220.739 228.955 243.526  1.00 54.66           O
ATOM   1020  N   GLU A 130     226.266 229.874 243.485  1.00 82.60           N
ATOM   1021  CA  GLU A 130     227.396 229.757 244.408  1.00 81.76           C
ATOM   1022  C   GLU A 130     228.512 230.758 244.074  1.00 83.34           C
ATOM   1023  O   GLU A 130     229.049 231.419 244.960  1.00 80.02           O
ATOM   1024  CB  GLU A 130     227.943 228.324 244.342  1.00 78.93           C
ATOM   1025  CG  GLU A 130     226.924 227.275 244.813  1.00 71.02           C
ATOM   1026  CD  GLU A 130     227.341 225.834 244.499  1.00 63.38           C
ATOM   1027  OE1 GLU A 130     226.669 224.919 245.022  1.00 55.71           O
ATOM   1028  OE2 GLU A 130     228.294 225.647 243.702  1.00 55.97           O
ATOM   1029  N   GLU A 131     228.810 230.940 242.786  1.00 82.62           N
ATOM   1030  CA  GLU A 131     229.775 231.943 242.328  1.00 82.21           C
ATOM   1031  C   GLU A 131     229.272 233.370 242.593  1.00 83.75           C
ATOM   1032  O   GLU A 131     230.040 234.235 243.013  1.00 82.07           O
ATOM   1033  CB  GLU A 131     230.044 231.766 240.830  1.00 80.14           C
ATOM   1034  CG  GLU A 131     230.873 230.516 240.486  1.00 74.31           C
ATOM   1035  CD  GLU A 131     230.994 230.297 238.969  1.00 71.60           C
ATOM   1036  OE1 GLU A 131     232.005 229.708 238.531  1.00 64.40           O
ATOM   1037  OE2 GLU A 131     230.086 230.730 238.220  1.00 66.70           O
ATOM   1038  N   ILE A 132     227.981 233.625 242.392  1.00 84.78           N
ATOM   1039  CA  ILE A 132     227.362 234.915 242.708  1.00 84.58           C
ATOM   1040  C   ILE A 132     227.428 235.181 244.213  1.00 85.45           C
ATOM   1041  O   ILE A 132     227.755 236.296 244.620  1.00 83.23           O
ATOM   1042  CB  ILE A 132     225.915 234.979 242.172  1.00 83.08           C
ATOM   1043  CG1 ILE A 132     225.923 235.009 240.626  1.00 76.95           C
ATOM   1044  CG2 ILE A 132     225.169 236.214 242.703  1.00 73.92           C
ATOM   1045  CD1 ILE A 132     224.548 234.780 239.988  1.00 67.20           C
ATOM   1046  N   ALA A 133     227.157 234.168 245.034  1.00 85.46           N
ATOM   1047  CA  ALA A 133     227.277 234.282 246.486  1.00 84.71           C
ATOM   1048  C   ALA A 133     228.716 234.624 246.907  1.00 85.48           C
ATOM   1049  O   ALA A 133     228.918 235.540 247.707  1.00 82.86           O
ATOM   1050  CB  ALA A 133     226.783 232.985 247.133  1.00 82.89           C
ATOM   1051  N   ALA A 134     229.716 233.973 246.312  1.00 85.07           N
ATOM   1052  CA  ALA A 134     231.123 234.279 246.558  1.00 84.36           C
ATOM   1053  C   ALA A 134     231.475 235.727 246.168  1.00 85.31           C
ATOM   1054  O   ALA A 134     232.090 236.450 246.954  1.00 83.37           O
ATOM   1055  CB  ALA A 134     231.994 233.266 245.808  1.00 82.63           C
ATOM   1056  N   ILE A 135     231.021 236.186 244.988  1.00 85.93           N
ATOM   1057  CA  ILE A 135     231.242 237.561 244.511  1.00 85.47           C
ATOM   1058  C   ILE A 135     230.528 238.581 245.407  1.00 86.16           C
ATOM   1059  O   ILE A 135     231.100 239.616 245.744  1.00 83.89           O
ATOM   1060  CB  ILE A 135     230.805 237.697 243.034  1.00 84.16           C
ATOM   1061  CG1 ILE A 135     231.733 236.865 242.118  1.00 79.36           C
ATOM   1062  CG2 ILE A 135     230.825 239.168 242.576  1.00 77.51           C
ATOM   1063  CD1 ILE A 135     231.177 236.653 240.701  1.00 72.26           C
ATOM   1064  N   ASN A 136     229.288 238.308 245.805  1.00 86.74           N
ATOM   1065  CA  ASN A 136     228.510 239.223 246.635  1.00 85.94           C
ATOM   1066  C   ASN A 136     229.002 239.299 248.080  1.00 86.37           C
ATOM   1067  O   ASN A 136     228.826 240.329 248.724  1.00 82.78           O
ATOM   1068  CB  ASN A 136     227.025 238.834 246.571  1.00 83.75           C
ATOM   1069  CG  ASN A 136     226.379 239.243 245.256  1.00 79.57           C
ATOM   1070  OD1 ASN A 136     226.780 240.182 244.595  1.00 70.89           O
ATOM   1071  ND2 ASN A 136     225.307 238.576 244.876  1.00 70.69           N
ATOM   1072  N   SER A 137     229.667 238.263 248.567  1.00 86.50           N
ATOM   1073  CA  SER A 137     230.134 238.195 249.955  1.00 85.74           C
ATOM   1074  C   SER A 137     231.131 239.297 250.346  1.00 86.67           C
ATOM   1075  O   SER A 137     231.231 239.634 251.523  1.00 82.88           O
ATOM   1076  CB  SER A 137     230.753 236.822 250.208  1.00 83.11           C
ATOM   1077  OG  SER A 137     231.986 236.687 249.532  1.00 74.71           O
ATOM   1078  N   VAL A 138     231.848 239.876 249.370  1.00 87.72           N
ATOM   1079  CA  VAL A 138     232.798 240.976 249.602  1.00 87.68           C
ATOM   1080  C   VAL A 138     232.147 242.359 249.598  1.00 88.45           C
ATOM   1081  O   VAL A 138     232.799 243.353 249.917  1.00 85.36           O
ATOM   1082  CB  VAL A 138     233.976 240.951 248.608  1.00 85.89           C
ATOM   1083  CG1 VAL A 138     234.750 239.641 248.712  1.00 76.69           C
ATOM   1084  CG2 VAL A 138     233.547 241.157 247.155  1.00 76.60           C
ATOM   1085  N   TYR A 139     230.877 242.440 249.222  1.00 88.97           N
ATOM   1086  CA  TYR A 139     230.120 243.682 249.242  1.00 88.81           C
ATOM   1087  C   TYR A 139     229.283 243.785 250.513  1.00 89.06           C
ATOM   1088  O   TYR A 139     228.798 242.799 251.060  1.00 85.99           O
ATOM   1089  CB  TYR A 139     229.269 243.817 247.977  1.00 87.41           C
ATOM   1090  CG  TYR A 139     230.088 244.008 246.718  1.00 87.02           C
ATOM   1091  CD1 TYR A 139     230.484 245.293 246.303  1.00 80.51           C
ATOM   1092  CD2 TYR A 139     230.486 242.889 245.962  1.00 80.63           C
ATOM   1093  CE1 TYR A 139     231.263 245.462 245.144  1.00 78.46           C
ATOM   1094  CE2 TYR A 139     231.269 243.048 244.806  1.00 78.57           C
ATOM   1095  CZ  TYR A 139     231.656 244.337 244.399  1.00 82.09           C
ATOM   1096  OH  TYR A 139     232.414 244.490 243.271  1.00 80.59           O
ATOM   1097  N   TYR A 140     229.102 245.008 250.951  1.00 87.29           N
ATOM   1098  CA  TYR A 140     228.156 245.378 251.986  1.00 86.44           C
ATOM   1099  C   TYR A 140     227.061 246.232 251.351  1.00 86.67           C
ATOM   1100  O   TYR A 140     227.350 247.210 250.656  1.00 84.28           O
ATOM   1101  CB  TYR A 140     228.895 246.111 253.106  1.00 84.27           C
ATOM   1102  CG  TYR A 140     227.973 246.669 254.164  1.00 82.37           C
ATOM   1103  CD1 TYR A 140     227.669 248.042 254.183  1.00 76.35           C
ATOM   1104  CD2 TYR A 140     227.389 245.812 255.118  1.00 76.03           C
ATOM   1105  CE1 TYR A 140     226.784 248.559 255.142  1.00 72.15           C
ATOM   1106  CE2 TYR A 140     226.499 246.321 256.080  1.00 72.33           C
ATOM   1107  CZ  TYR A 140     226.197 247.697 256.083  1.00 73.92           C
ATOM   1108  OH  TYR A 140     225.312 248.198 256.997  1.00 72.38           O
ATOM   1109  N   THR A 141     225.826 245.862 251.581  1.00 86.57           N
ATOM   1110  CA  THR A 141     224.660 246.649 251.181  1.00 85.80           C
ATOM   1111  C   THR A 141     224.059 247.263 252.432  1.00 86.34           C
ATOM   1112  O   THR A 141     223.646 246.533 253.332  1.00 83.29           O
ATOM   1113  CB  THR A 141     223.637 245.797 250.426  1.00 83.68           C
ATOM   1114  OG1 THR A 141     224.266 245.167 249.329  1.00 72.55           O
ATOM   1115  CG2 THR A 141     222.499 246.635 249.856  1.00 71.71           C
ATOM   1116  N   ASN A 142     224.019 248.594 252.489  1.00 84.92           N
ATOM   1117  CA  ASN A 142     223.397 249.269 253.621  1.00 84.18           C
ATOM   1118  C   ASN A 142     221.892 248.931 253.641  1.00 84.38           C
ATOM   1119  O   ASN A 142     221.200 249.220 252.662  1.00 81.16           O
ATOM   1120  CB  ASN A 142     223.675 250.777 253.513  1.00 81.55           C
ATOM   1121  CG  ASN A 142     223.150 251.556 254.710  1.00 79.86           C
ATOM   1122  OD1 ASN A 142     222.063 251.335 255.212  1.00 70.31           O
ATOM   1123  ND2 ASN A 142     223.915 252.510 255.195  1.00 72.36           N
ATOM   1124  N   PRO A 143     221.364 248.346 254.707  1.00 85.23           N
ATOM   1125  CA  PRO A 143     219.975 247.891 254.744  1.00 84.04           C
ATOM   1126  C   PRO A 143     218.959 249.035 254.685  1.00 84.50           C
ATOM   1127  O   PRO A 143     217.795 248.806 254.361  1.00 80.16           O
ATOM   1128  CB  PRO A 143     219.864 247.094 256.050  1.00 82.18           C
ATOM   1129  CG  PRO A 143     220.935 247.711 256.949  1.00 81.41           C
ATOM   1130  CD  PRO A 143     222.047 248.046 255.959  1.00 84.78           C
ATOM   1131  N   VAL A 144     219.389 250.257 254.972  1.00 84.54           N
ATOM   1132  CA  VAL A 144     218.541 251.452 254.993  1.00 83.58           C
ATOM   1133  C   VAL A 144     218.588 252.197 253.659  1.00 83.53           C
ATOM   1134  O   VAL A 144     217.544 252.536 253.102  1.00 79.82           O
ATOM   1135  CB  VAL A 144     218.965 252.384 256.142  1.00 82.07           C
ATOM   1136  CG1 VAL A 144     218.055 253.606 256.211  1.00 73.18           C
ATOM   1137  CG2 VAL A 144     218.911 251.672 257.499  1.00 74.95           C
ATOM   1138  N   THR A 145     219.787 252.465 253.142  1.00 83.16           N
ATOM   1139  CA  THR A 145     219.968 253.249 251.907  1.00 81.22           C
ATOM   1140  C   THR A 145     220.023 252.392 250.645  1.00 81.76           C
ATOM   1141  O   THR A 145     219.941 252.926 249.542  1.00 77.82           O
ATOM   1142  CB  THR A 145     221.224 254.128 251.969  1.00 79.20           C
ATOM   1143  OG1 THR A 145     222.398 253.353 252.018  1.00 71.05           O
ATOM   1144  CG2 THR A 145     221.226 255.041 253.196  1.00 71.06           C
ATOM   1145  N   HIS A 146     220.191 251.099 250.792  1.00 81.83           N
ATOM   1146  CA  HIS A 146     220.428 250.140 249.710  1.00 81.40           C
ATOM   1147  C   HIS A 146     221.681 250.425 248.860  1.00 82.13           C
ATOM   1148  O   HIS A 146     221.879 249.804 247.811  1.00 77.26           O
ATOM   1149  CB  HIS A 146     219.154 249.933 248.880  1.00 78.69           C
ATOM   1150  CG  HIS A 146     217.980 249.512 249.718  1.00 77.01           C
ATOM   1151  ND1 HIS A 146     217.868 248.334 250.422  1.00 67.23           N
ATOM   1152  CD2 HIS A 146     216.829 250.223 249.945  1.00 66.24           C
ATOM   1153  CE1 HIS A 146     216.682 248.333 251.047  1.00 65.47           C
ATOM   1154  NE2 HIS A 146     216.021 249.463 250.781  1.00 66.75           N
ATOM   1155  N   ASP A 147     222.556 251.309 249.316  1.00 82.94           N
ATOM   1156  CA  ASP A 147     223.832 251.556 248.658  1.00 82.40           C
ATOM   1157  C   ASP A 147     224.736 250.326 248.813  1.00 83.53           C
ATOM   1158  O   ASP A 147     225.099 249.922 249.923  1.00 80.52           O
ATOM   1159  CB  ASP A 147     224.509 252.818 249.220  1.00 79.15           C
ATOM   1160  CG  ASP A 147     223.838 254.139 248.812  1.00 72.86           C
ATOM   1161  OD1 ASP A 147     223.232 254.200 247.718  1.00 65.06           O
ATOM   1162  OD2 ASP A 147     224.009 255.133 249.554  1.00 66.50           O
ATOM   1163  N   ARG A 148     225.128 249.745 247.689  1.00 84.41           N
ATOM   1164  CA  ARG A 148     226.069 248.629 247.638  1.00 84.56           C
ATOM   1165  C   ARG A 148     227.487 249.165 247.472  1.00 84.98           C
ATOM   1166  O   ARG A 148     227.799 249.805 246.470  1.00 82.05           O
ATOM   1167  CB  ARG A 148     225.655 247.655 246.520  1.00 82.41           C
ATOM   1168  CG  ARG A 148     226.553 246.404 246.446  1.00 77.73           C
ATOM   1169  CD  ARG A 148     226.091 245.483 245.315  1.00 75.46           C
ATOM   1170  NE  ARG A 148     227.026 244.352 245.122  1.00 71.28           N
ATOM   1171  CZ  ARG A 148     227.069 243.535 244.072  1.00 66.95           C
ATOM   1172  NH1 ARG A 148     226.234 243.611 243.082  1.00 62.56           N
ATOM   1173  NH2 ARG A 148     227.970 242.614 243.997  1.00 61.53           N
ATOM   1174  N   LYS A 149     228.371 248.841 248.400  1.00 86.14           N
ATOM   1175  CA  LYS A 149     229.802 249.129 248.306  1.00 85.99           C
ATOM   1176  C   LYS A 149     230.634 247.947 248.797  1.00 86.98           C
ATOM   1177  O   LYS A 149     230.094 247.007 249.385  1.00 84.14           O
ATOM   1178  CB  LYS A 149     230.134 250.447 249.035  1.00 83.03           C
ATOM   1179  CG  LYS A 149     230.024 250.394 250.571  1.00 76.64           C
ATOM   1180  CD  LYS A 149     230.485 251.746 251.130  1.00 74.07           C
ATOM   1181  CE  LYS A 149     230.634 251.754 252.653  1.00 66.55           C
ATOM   1182  NZ  LYS A 149     231.309 252.997 253.094  1.00 60.80           N
ATOM   1183  N   LEU A 150     231.935 247.977 248.539  1.00 87.59           N
ATOM   1184  CA  LEU A 150     232.839 247.005 249.148  1.00 87.80           C
ATOM   1185  C   LEU A 150     232.789 247.134 250.675  1.00 88.50           C
ATOM   1186  O   LEU A 150     232.753 248.247 251.199  1.00 86.12           O
ATOM   1187  CB  LEU A 150     234.273 247.217 248.635  1.00 86.46           C
ATOM   1188  CG  LEU A 150     234.480 246.776 247.179  1.00 83.93           C
ATOM   1189  CD1 LEU A 150     235.841 247.242 246.683  1.00 76.73           C
ATOM   1190  CD2 LEU A 150     234.423 245.252 247.038  1.00 77.18           C
ATOM   1191  N   ASN A 151     232.802 246.007 251.363  1.00 88.40           N
ATOM   1192  CA  ASN A 151     232.845 246.008 252.818  1.00 88.42           C
ATOM   1193  C   ASN A 151     234.258 246.399 253.288  1.00 89.07           C
ATOM   1194  O   ASN A 151     235.182 245.604 253.106  1.00 86.43           O
ATOM   1195  CB  ASN A 151     232.402 244.629 253.334  1.00 86.26           C
ATOM   1196  CG  ASN A 151     232.352 244.572 254.855  1.00 84.13           C
ATOM   1197  OD1 ASN A 151     232.792 245.456 255.571  1.00 74.28           O
ATOM   1198  ND2 ASN A 151     231.808 243.504 255.395  1.00 75.71           N
ATOM   1199  N   PRO A 152     234.441 247.569 253.911  1.00 88.01           N
ATOM   1200  CA  PRO A 152     235.758 248.036 254.339  1.00 87.43           C
ATOM   1201  C   PRO A 152     236.454 247.078 255.301  1.00 87.77           C
ATOM   1202  O   PRO A 152     237.671 246.943 255.266  1.00 84.51           O
ATOM   1203  CB  PRO A 152     235.512 249.394 255.007  1.00 85.71           C
ATOM   1204  CG  PRO A 152     234.201 249.874 254.398  1.00 82.98           C
ATOM   1205  CD  PRO A 152     233.431 248.578 254.195  1.00 86.09           C
ATOM   1206  N   ASP A 153     235.691 246.383 256.127  1.00 87.33           N
ATOM   1207  CA  ASP A 153     236.221 245.474 257.140  1.00 86.14           C
ATOM   1208  C   ASP A 153     236.769 244.167 256.554  1.00 86.47           C
ATOM   1209  O   ASP A 153     237.562 243.491 257.207  1.00 82.00           O
ATOM   1210  CB  ASP A 153     235.129 245.177 258.175  1.00 83.52           C
ATOM   1211  CG  ASP A 153     234.701 246.407 258.983  1.00 77.85           C
ATOM   1212  OD1 ASP A 153     235.537 247.296 259.254  1.00 69.34           O
ATOM   1213  OD2 ASP A 153     233.558 246.434 259.479  1.00 70.32           O
ATOM   1214  N   GLN A 154     236.378 243.808 255.338  1.00 87.16           N
ATOM   1215  CA  GLN A 154     236.894 242.631 254.639  1.00 87.06           C
ATOM   1216  C   GLN A 154     238.098 242.955 253.751  1.00 88.17           C
ATOM   1217  O   GLN A 154     238.858 242.053 253.403  1.00 84.95           O
ATOM   1218  CB  GLN A 154     235.791 241.977 253.801  1.00 85.00           C
ATOM   1219  CG  GLN A 154     234.646 241.423 254.658  1.00 81.16           C
ATOM   1220  CD  GLN A 154     233.647 240.601 253.839  1.00 77.93           C
ATOM   1221  OE1 GLN A 154     233.944 240.078 252.778  1.00 70.55           O
ATOM   1222  NE2 GLN A 154     232.436 240.437 254.315  1.00 68.39           N
ATOM   1223  N   MET A 155     238.286 244.211 253.375  1.00 88.87           N
ATOM   1224  CA  MET A 155     239.381 244.645 252.515  1.00 88.96           C
ATOM   1225  C   MET A 155     240.686 244.747 253.312  1.00 89.65           C
ATOM   1226  O   MET A 155     241.180 245.839 253.586  1.00 87.47           O
ATOM   1227  CB  MET A 155     239.020 245.954 251.800  1.00 88.13           C
ATOM   1228  CG  MET A 155     237.810 245.856 250.858  1.00 85.11           C
ATOM   1229  SD  MET A 155     237.970 244.680 249.477  1.00 82.04           S
ATOM   1230  CE  MET A 155     237.021 243.292 250.125  1.00 71.81           C
ATOM   1231  N   VAL A 156     241.237 243.608 253.686  1.00 90.35           N
ATOM   1232  CA  VAL A 156     242.477 243.498 254.451  1.00 90.31           C
ATOM   1233  C   VAL A 156     243.597 242.936 253.578  1.00 90.60           C
ATOM   1234  O   VAL A 156     243.401 241.989 252.824  1.00 87.66           O
ATOM   1235  CB  VAL A 156     242.297 242.680 255.744  1.00 88.16           C
ATOM   1236  CG1 VAL A 156     241.382 243.425 256.720  1.00 77.85           C
ATOM   1237  CG2 VAL A 156     241.712 241.281 255.523  1.00 76.52           C
ATOM   1238  N   TYR A 157     244.773 243.523 253.683  1.00 91.10           N
ATOM   1239  CA  TYR A 157     245.963 243.095 252.960  1.00 91.52           C
ATOM   1240  C   TYR A 157     247.038 242.640 253.943  1.00 91.91           C
ATOM   1241  O   TYR A 157     247.466 243.408 254.805  1.00 90.34           O
ATOM   1242  CB  TYR A 157     246.450 244.231 252.057  1.00 90.86           C
ATOM   1243  CG  TYR A 157     247.654 243.853 251.221  1.00 91.46           C
ATOM   1244  CD1 TYR A 157     248.917 244.410 251.493  1.00 86.08           C
ATOM   1245  CD2 TYR A 157     247.518 242.927 250.168  1.00 86.88           C
ATOM   1246  CE1 TYR A 157     250.030 244.051 250.715  1.00 85.39           C
ATOM   1247  CE2 TYR A 157     248.629 242.559 249.390  1.00 85.78           C
ATOM   1248  CZ  TYR A 157     249.885 243.125 249.665  1.00 88.16           C
ATOM   1249  OH  TYR A 157     250.974 242.772 248.911  1.00 86.69           O
ATOM   1250  N   ARG A 158     247.481 241.402 253.790  1.00 90.96           N
ATOM   1251  CA  ARG A 158     248.626 240.864 254.520  1.00 90.96           C
ATOM   1252  C   ARG A 158     249.883 241.021 253.676  1.00 90.76           C
ATOM   1253  O   ARG A 158     249.911 240.590 252.528  1.00 88.50           O
ATOM   1254  CB  ARG A 158     248.370 239.398 254.909  1.00 89.66           C
ATOM   1255  CG  ARG A 158     249.597 238.749 255.575  1.00 85.63           C
ATOM   1256  CD  ARG A 158     249.328 237.301 255.978  1.00 82.92           C
ATOM   1257  NE  ARG A 158     250.590 236.628 256.329  1.00 76.10           N
ATOM   1258  CZ  ARG A 158     250.753 235.548 257.073  1.00 70.85           C
ATOM   1259  NH1 ARG A 158     249.748 234.928 257.621  1.00 62.96           N
ATOM   1260  NH2 ARG A 158     251.955 235.081 257.269  1.00 63.69           N
ATOM   1261  N   TYR A 159     250.926 241.556 254.267  1.00 91.97           N
ATOM   1262  CA  TYR A 159     252.243 241.632 253.650  1.00 91.73           C
ATOM   1263  C   TYR A 159     253.343 241.386 254.685  1.00 91.69           C
ATOM   1264  O   TYR A 159     253.154 241.575 255.886  1.00 89.42           O
ATOM   1265  CB  TYR A 159     252.420 242.975 252.931  1.00 90.60           C
ATOM   1266  CG  TYR A 159     252.510 244.185 253.840  1.00 91.15           C
ATOM   1267  CD1 TYR A 159     251.346 244.748 254.408  1.00 86.65           C
ATOM   1268  CD2 TYR A 159     253.760 244.774 254.112  1.00 87.40           C
ATOM   1269  CE1 TYR A 159     251.432 245.882 255.227  1.00 86.17           C
ATOM   1270  CE2 TYR A 159     253.860 245.911 254.929  1.00 86.61           C
ATOM   1271  CZ  TYR A 159     252.691 246.466 255.487  1.00 88.34           C
ATOM   1272  OH  TYR A 159     252.786 247.583 256.278  1.00 86.78           O
ATOM   1273  N   GLU A 160     254.495 240.963 254.191  1.00 90.73           N
ATOM   1274  CA  GLU A 160     255.670 240.671 254.994  1.00 89.91           C
ATOM   1275  C   GLU A 160     256.834 241.531 254.500  1.00 89.84           C
ATOM   1276  O   GLU A 160     257.060 241.663 253.295  1.00 87.15           O
ATOM   1277  CB  GLU A 160     255.980 239.167 254.948  1.00 88.01           C
ATOM   1278  CG  GLU A 160     254.871 238.355 255.639  1.00 81.49           C
ATOM   1279  CD  GLU A 160     255.061 236.836 255.629  1.00 79.74           C
ATOM   1280  OE1 GLU A 160     254.257 236.170 256.332  1.00 71.73           O
ATOM   1281  OE2 GLU A 160     255.958 236.321 254.922  1.00 73.08           O
ATOM   1282  N   VAL A 161     257.554 242.144 255.427  1.00 89.63           N
ATOM   1283  CA  VAL A 161     258.679 243.031 255.126  1.00 89.36           C
ATOM   1284  C   VAL A 161     259.894 242.577 255.914  1.00 89.39           C
ATOM   1285  O   VAL A 161     259.870 242.536 257.144  1.00 86.51           O
ATOM   1286  CB  VAL A 161     258.346 244.506 255.424  1.00 87.21           C
ATOM   1287  CG1 VAL A 161     259.516 245.428 255.053  1.00 75.68           C
ATOM   1288  CG2 VAL A 161     257.123 244.981 254.630  1.00 75.72           C
ATOM   1289  N   TYR A 162     260.969 242.263 255.199  1.00 88.05           N
ATOM   1290  CA  TYR A 162     262.258 241.975 255.806  1.00 87.79           C
ATOM   1291  C   TYR A 162     262.999 243.278 256.116  1.00 87.59           C
ATOM   1292  O   TYR A 162     263.219 244.101 255.224  1.00 85.04           O
ATOM   1293  CB  TYR A 162     263.064 241.070 254.873  1.00 86.70           C
ATOM   1294  CG  TYR A 162     264.365 240.600 255.487  1.00 87.28           C
ATOM   1295  CD1 TYR A 162     265.581 241.223 255.155  1.00 81.93           C
ATOM   1296  CD2 TYR A 162     264.362 239.527 256.396  1.00 82.51           C
ATOM   1297  CE1 TYR A 162     266.785 240.766 255.715  1.00 81.05           C
ATOM   1298  CE2 TYR A 162     265.559 239.065 256.962  1.00 80.93           C
ATOM   1299  CZ  TYR A 162     266.773 239.682 256.614  1.00 84.30           C
ATOM   1300  OH  TYR A 162     267.948 239.218 257.152  1.00 82.37           O
ATOM   1301  N   ASP A 163     263.399 243.456 257.366  1.00 87.86           N
ATOM   1302  CA  ASP A 163     264.112 244.653 257.805  1.00 87.29           C
ATOM   1303  C   ASP A 163     265.614 244.533 257.517  1.00 87.35           C
ATOM   1304  O   ASP A 163     266.414 244.144 258.364  1.00 83.93           O
ATOM   1305  CB  ASP A 163     263.794 244.945 259.279  1.00 84.93           C
ATOM   1306  CG  ASP A 163     264.168 246.375 259.678  1.00 80.99           C
ATOM   1307  OD1 ASP A 163     265.107 246.959 259.090  1.00 73.27           O
ATOM   1308  OD2 ASP A 163     263.466 246.925 260.555  1.00 73.95           O
ATOM   1309  N   TYR A 164     266.005 244.900 256.302  1.00 86.55           N
ATOM   1310  CA  TYR A 164     267.405 244.867 255.868  1.00 86.17           C
ATOM   1311  C   TYR A 164     268.326 245.713 256.751  1.00 86.02           C
ATOM   1312  O   TYR A 164     269.473 245.345 256.974  1.00 83.32           O
ATOM   1313  CB  TYR A 164     267.511 245.365 254.420  1.00 84.69           C
ATOM   1314  CG  TYR A 164     266.915 244.422 253.404  1.00 83.95           C
ATOM   1315  CD1 TYR A 164     267.649 243.307 252.958  1.00 78.91           C
ATOM   1316  CD2 TYR A 164     265.618 244.638 252.900  1.00 79.00           C
ATOM   1317  CE1 TYR A 164     267.100 242.419 252.018  1.00 76.97           C
ATOM   1318  CE2 TYR A 164     265.057 243.754 251.964  1.00 77.05           C
ATOM   1319  CZ  TYR A 164     265.804 242.646 251.523  1.00 79.87           C
ATOM   1320  OH  TYR A 164     265.259 241.786 250.602  1.00 76.95           O
ATOM   1321  N   ARG A 165     267.830 246.826 257.264  1.00 87.02           N
ATOM   1322  CA  ARG A 165     268.603 247.697 258.150  1.00 86.25           C
ATOM   1323  C   ARG A 165     268.863 247.019 259.491  1.00 86.69           C
ATOM   1324  O   ARG A 165     270.004 246.985 259.937  1.00 84.70           O
ATOM   1325  CB  ARG A 165     267.863 249.031 258.317  1.00 85.07           C
ATOM   1326  CG  ARG A 165     268.613 249.984 259.256  1.00 77.52           C
ATOM   1327  CD  ARG A 165     267.799 251.245 259.536  1.00 74.87           C
ATOM   1328  NE  ARG A 165     268.491 252.077 260.541  1.00 67.39           N
ATOM   1329  CZ  ARG A 165     269.453 252.960 260.286  1.00 61.67           C
ATOM   1330  NH1 ARG A 165     269.784 253.301 259.073  1.00 55.26           N
ATOM   1331  NH2 ARG A 165     270.110 253.500 261.266  1.00 54.24           N
ATOM   1332  N   SER A 166     267.842 246.476 260.103  1.00 86.60           N
ATOM   1333  CA  SER A 166     267.961 245.770 261.379  1.00 86.06           C
ATOM   1334  C   SER A 166     268.877 244.548 261.253  1.00 86.56           C
ATOM   1335  O   SER A 166     269.788 244.376 262.055  1.00 84.22           O
ATOM   1336  CB  SER A 166     266.569 245.373 261.882  1.00 84.56           C
ATOM   1337  OG  SER A 166     266.629 245.005 263.244  1.00 74.46           O
ATOM   1338  N   ALA A 167     268.724 243.774 260.176  1.00 86.25           N
ATOM   1339  CA  ALA A 167     269.555 242.600 259.915  1.00 85.84           C
ATOM   1340  C   ALA A 167     271.045 242.925 259.685  1.00 86.36           C
ATOM   1341  O   ALA A 167     271.912 242.096 259.962  1.00 83.63           O
ATOM   1342  CB  ALA A 167     268.968 241.867 258.704  1.00 84.65           C
ATOM   1343  N   ALA A 168     271.352 244.123 259.194  1.00 87.19           N
ATOM   1344  CA  ALA A 168     272.724 244.562 258.949  1.00 86.82           C
ATOM   1345  C   ALA A 168     273.410 245.200 260.173  1.00 87.38           C
ATOM   1346  O   ALA A 168     274.625 245.412 260.151  1.00 84.55           O
ATOM   1347  CB  ALA A 168     272.714 245.510 257.751  1.00 85.38           C
ATOM   1348  N   LEU A 169     272.677 245.519 261.233  1.00 86.60           N
ATOM   1349  CA  LEU A 169     273.255 246.113 262.436  1.00 86.07           C
ATOM   1350  C   LEU A 169     274.262 245.161 263.087  1.00 86.35           C
ATOM   1351  O   LEU A 169     274.034 243.959 263.196  1.00 84.90           O
ATOM   1352  CB  LEU A 169     272.159 246.508 263.440  1.00 84.78           C
ATOM   1353  CG  LEU A 169     271.310 247.724 263.028  1.00 81.22           C
ATOM   1354  CD1 LEU A 169     270.181 247.930 264.034  1.00 75.09           C
ATOM   1355  CD2 LEU A 169     272.128 249.014 262.970  1.00 75.17           C
ATOM   1356  N   ARG A 170     275.367 245.724 263.562  1.00 85.85           N
ATOM   1357  CA  ARG A 170     276.400 244.940 264.246  1.00 84.85           C
ATOM   1358  C   ARG A 170     275.848 244.202 265.472  1.00 85.27           C
ATOM   1359  O   ARG A 170     276.205 243.057 265.704  1.00 82.52           O
ATOM   1360  CB  ARG A 170     277.571 245.867 264.627  1.00 83.64           C
ATOM   1361  CG  ARG A 170     278.819 245.104 265.099  1.00 77.75           C
ATOM   1362  CD  ARG A 170     279.505 244.286 263.996  1.00 75.16           C
ATOM   1363  NE  ARG A 170     280.118 245.168 262.983  1.00 70.11           N
ATOM   1364  CZ  ARG A 170     280.496 244.833 261.752  1.00 64.31           C
ATOM   1365  NH1 ARG A 170     280.416 243.619 261.294  1.00 57.97           N
ATOM   1366  NH2 ARG A 170     280.972 245.736 260.953  1.00 59.98           N
ATOM   1367  N   GLU A 171     274.949 244.837 266.196  1.00 85.59           N
ATOM   1368  CA  GLU A 171     274.296 244.292 267.396  1.00 84.34           C
ATOM   1369  C   GLU A 171     273.413 243.071 267.088  1.00 84.98           C
ATOM   1370  O   GLU A 171     273.253 242.196 267.937  1.00 81.68           O
ATOM   1371  CB  GLU A 171     273.428 245.390 268.049  1.00 81.80           C
ATOM   1372  CG  GLU A 171     274.184 246.705 268.308  1.00 73.14           C
ATOM   1373  CD  GLU A 171     273.328 247.799 268.974  1.00 69.88           C
ATOM   1374  OE1 GLU A 171     273.623 248.992 268.731  1.00 62.62           O
ATOM   1375  OE2 GLU A 171     272.404 247.466 269.750  1.00 64.26           O
ATOM   1376  N   HIS A 172     272.889 242.991 265.865  1.00 86.51           N
ATOM   1377  CA  HIS A 172     271.951 241.970 265.412  1.00 86.43           C
ATOM   1378  C   HIS A 172     272.600 240.847 264.593  1.00 86.54           C
ATOM   1379  O   HIS A 172     271.901 240.051 263.965  1.00 82.79           O
ATOM   1380  CB  HIS A 172     270.810 242.641 264.628  1.00 85.27           C
ATOM   1381  CG  HIS A 172     269.923 243.538 265.446  1.00 85.83           C
ATOM   1382  ND1 HIS A 172     268.940 244.364 264.934  1.00 74.90           N
ATOM   1383  CD2 HIS A 172     269.889 243.677 266.810  1.00 75.56           C
ATOM   1384  CE1 HIS A 172     268.348 244.985 265.955  1.00 77.32           C
ATOM   1385  NE2 HIS A 172     268.896 244.596 267.111  1.00 79.43           N
ATOM   1386  N   GLN A 173     273.914 240.758 264.568  1.00 86.13           N
ATOM   1387  CA  GLN A 173     274.565 239.625 263.918  1.00 85.70           C
ATOM   1388  C   GLN A 173     274.247 238.325 264.671  1.00 85.84           C
ATOM   1389  O   GLN A 173     274.381 238.259 265.894  1.00 83.29           O
ATOM   1390  CB  GLN A 173     276.076 239.857 263.802  1.00 85.58           C
ATOM   1391  CG  GLN A 173     276.437 241.068 262.928  1.00 83.16           C
ATOM   1392  CD  GLN A 173     275.898 240.958 261.496  1.00 81.62           C
ATOM   1393  OE1 GLN A 173     276.182 240.015 260.780  1.00 72.86           O
ATOM   1394  NE2 GLN A 173     275.102 241.905 261.054  1.00 70.40           N
ATOM   1395  N   LEU A 174     273.875 237.296 263.931  1.00 85.55           N
ATOM   1396  CA  LEU A 174     273.537 235.987 264.511  1.00 84.24           C
ATOM   1397  C   LEU A 174     274.724 235.374 265.273  1.00 84.44           C
ATOM   1398  O   LEU A 174     274.562 234.852 266.376  1.00 80.16           O
ATOM   1399  CB  LEU A 174     273.066 235.041 263.395  1.00 81.97           C
ATOM   1400  CG  LEU A 174     271.732 235.436 262.730  1.00 78.99           C
ATOM   1401  CD1 LEU A 174     271.473 234.526 261.537  1.00 72.38           C
ATOM   1402  CD2 LEU A 174     270.551 235.314 263.691  1.00 72.20           C
ATOM   1403  N   LYS A 175     275.930 235.487 264.706  1.00 83.70           N
ATOM   1404  CA  LYS A 175     277.158 235.029 265.361  1.00 83.17           C
ATOM   1405  C   LYS A 175     277.642 236.074 266.367  1.00 83.62           C
ATOM   1406  O   LYS A 175     278.034 237.171 265.972  1.00 80.15           O
ATOM   1407  CB  LYS A 175     278.244 234.706 264.325  1.00 80.65           C
ATOM   1408  CG  LYS A 175     277.902 233.451 263.499  1.00 74.09           C
ATOM   1409  CD  LYS A 175     279.058 233.076 262.565  1.00 69.89           C
ATOM   1410  CE  LYS A 175     278.731 231.767 261.840  1.00 61.37           C
ATOM   1411  NZ  LYS A 175     279.828 231.325 260.953  1.00 54.77           N
ATOM   1412  N   ALA A 176     277.715 235.701 267.632  1.00 83.47           N
ATOM   1413  CA  ALA A 176     278.159 236.578 268.716  1.00 82.85           C
ATOM   1414  C   ALA A 176     279.523 237.239 268.448  1.00 83.78           C
ATOM   1415  O   ALA A 176     279.692 238.432 268.694  1.00 79.72           O
ATOM   1416  CB  ALA A 176     278.179 235.760 270.012  1.00 79.78           C
ATOM   1417  N   ALA A 177     280.462 236.508 267.842  1.00 81.67           N
ATOM   1418  CA  ALA A 177     281.786 237.019 267.476  1.00 80.71           C
ATOM   1419  C   ALA A 177     281.759 238.196 266.476  1.00 81.61           C
ATOM   1420  O   ALA A 177     282.709 238.971 266.413  1.00 78.08           O
ATOM   1421  CB  ALA A 177     282.605 235.854 266.914  1.00 78.26           C
ATOM   1422  N   LYS A 178     280.689 238.358 265.708  1.00 81.04           N
ATOM   1423  CA  LYS A 178     280.530 239.472 264.762  1.00 81.29           C
ATOM   1424  C   LYS A 178     279.896 240.722 265.393  1.00 82.45           C
ATOM   1425  O   LYS A 178     279.890 241.772 264.760  1.00 78.59           O
ATOM   1426  CB  LYS A 178     279.736 239.017 263.524  1.00 79.40           C
ATOM   1427  CG  LYS A 178     280.477 237.970 262.670  1.00 76.50           C
ATOM   1428  CD  LYS A 178     279.683 237.662 261.394  1.00 72.82           C
ATOM   1429  CE  LYS A 178     280.424 236.664 260.495  1.00 65.89           C
ATOM   1430  NZ  LYS A 178     279.672 236.350 259.253  1.00 58.60           N
ATOM   1431  N   ARG A 179     279.374 240.628 266.611  1.00 84.18           N
ATOM   1432  CA  ARG A 179     278.670 241.743 267.276  1.00 84.19           C
ATOM   1433  C   ARG A 179     279.617 242.808 267.812  1.00 84.53           C
ATOM   1434  O   ARG A 179     279.295 243.991 267.767  1.00 80.73           O
ATOM   1435  CB  ARG A 179     277.780 241.213 268.414  1.00 83.09           C
ATOM   1436  CG  ARG A 179     276.651 240.307 267.913  1.00 81.44           C
ATOM   1437  CD  ARG A 179     275.824 239.781 269.089  1.00 80.67           C
ATOM   1438  NE  ARG A 179     274.845 238.779 268.633  1.00 78.08           N
ATOM   1439  CZ  ARG A 179     274.311 237.809 269.358  1.00 75.42           C
ATOM   1440  NH1 ARG A 179     274.551 237.672 270.634  1.00 69.13           N
ATOM   1441  NH2 ARG A 179     273.518 236.945 268.796  1.00 69.32           N
ATOM   1442  N   ASN A 180     280.766 242.399 268.303  1.00 83.95           N
ATOM   1443  CA  ASN A 180     281.806 243.302 268.770  1.00 83.31           C
ATOM   1444  C   ASN A 180     283.166 242.872 268.200  1.00 83.69           C
ATOM   1445  O   ASN A 180     283.576 241.726 268.357  1.00 79.12           O
ATOM   1446  CB  ASN A 180     281.785 243.350 270.307  1.00 79.86           C
ATOM   1447  CG  ASN A 180     282.625 244.495 270.853  1.00 76.69           C
ATOM   1448  OD1 ASN A 180     283.372 245.151 270.149  1.00 67.18           O
ATOM   1449  ND2 ASN A 180     282.496 244.779 272.128  1.00 69.34           N
ATOM   1450  N   LEU A 181     283.840 243.808 267.538  1.00 82.91           N
ATOM   1451  CA  LEU A 181     285.141 243.574 266.905  1.00 82.96           C
ATOM   1452  C   LEU A 181     286.324 243.943 267.814  1.00 83.34           C
ATOM   1453  O   LEU A 181     287.466 243.647 267.468  1.00 78.78           O
ATOM   1454  CB  LEU A 181     285.198 244.342 265.572  1.00 80.94           C
ATOM   1455  CG  LEU A 181     284.129 243.930 264.536  1.00 78.84           C
ATOM   1456  CD1 LEU A 181     284.255 244.807 263.297  1.00 72.94           C
ATOM   1457  CD2 LEU A 181     284.274 242.470 264.094  1.00 72.50           C
ATOM   1458  N   ASN A 182     286.073 244.571 268.954  1.00 82.73           N
ATOM   1459  CA  ASN A 182     287.124 244.913 269.907  1.00 82.38           C
ATOM   1460  C   ASN A 182     287.692 243.636 270.548  1.00 82.03           C
ATOM   1461  O   ASN A 182     286.998 242.936 271.278  1.00 78.18           O
ATOM   1462  CB  ASN A 182     286.566 245.905 270.945  1.00 79.98           C
ATOM   1463  CG  ASN A 182     287.633 246.394 271.913  1.00 78.13           C
ATOM   1464  OD1 ASN A 182     288.715 245.853 272.026  1.00 69.13           O
ATOM   1465  ND2 ASN A 182     287.350 247.446 272.647  1.00 72.04           N
ATOM   1466  N   THR A 183     288.956 243.362 270.276  1.00 82.89           N
ATOM   1467  CA  THR A 183     289.621 242.144 270.755  1.00 81.27           C
ATOM   1468  C   THR A 183     289.947 242.159 272.249  1.00 81.75           C
ATOM   1469  O   THR A 183     290.272 241.107 272.790  1.00 76.88           O
ATOM   1470  CB  THR A 183     290.902 241.859 269.961  1.00 78.62           C
ATOM   1471  OG1 THR A 183     291.797 242.946 270.030  1.00 71.67           O
ATOM   1472  CG2 THR A 183     290.603 241.604 268.484  1.00 70.52           C
ATOM   1473  N   ASP A 184     289.856 243.313 272.909  1.00 81.96           N
ATOM   1474  CA  ASP A 184     290.035 243.398 274.361  1.00 80.87           C
ATOM   1475  C   ASP A 184     288.827 242.834 275.122  1.00 81.55           C
ATOM   1476  O   ASP A 184     288.947 242.424 276.276  1.00 77.37           O
ATOM   1477  CB  ASP A 184     290.266 244.863 274.784  1.00 77.67           C
ATOM   1478  CG  ASP A 184     291.553 245.479 274.234  1.00 74.23           C
ATOM   1479  OD1 ASP A 184     292.510 244.731 273.943  1.00 67.41           O
ATOM   1480  OD2 ASP A 184     291.581 246.724 274.110  1.00 69.81           O
ATOM   1481  N   ILE A 185     287.673 242.806 274.475  1.00 81.59           N
ATOM   1482  CA  ILE A 185     286.437 242.298 275.059  1.00 81.08           C
ATOM   1483  C   ILE A 185     286.272 240.836 274.654  1.00 81.25           C
ATOM   1484  O   ILE A 185     286.121 240.511 273.475  1.00 77.61           O
ATOM   1485  CB  ILE A 185     285.229 243.166 274.664  1.00 78.30           C
ATOM   1486  CG1 ILE A 185     285.455 244.636 275.095  1.00 72.14           C
ATOM   1487  CG2 ILE A 185     283.946 242.603 275.313  1.00 70.37           C
ATOM   1488  CD1 ILE A 185     284.357 245.605 274.654  1.00 65.81           C
ATOM   1489  N   LYS A 186     286.255 239.966 275.635  1.00 82.16           N
ATOM   1490  CA  LYS A 186     286.000 238.552 275.398  1.00 81.49           C
ATOM   1491  C   LYS A 186     284.547 238.354 274.969  1.00 81.82           C
ATOM   1492  O   LYS A 186     283.626 238.744 275.680  1.00 76.64           O
ATOM   1493  CB  LYS A 186     286.372 237.739 276.647  1.00 77.05           C
ATOM   1494  CG  LYS A 186     286.438 236.241 276.336  1.00 67.33           C
ATOM   1495  CD  LYS A 186     286.888 235.461 277.574  1.00 60.63           C
ATOM   1496  CE  LYS A 186     286.990 233.972 277.240  1.00 52.00           C
ATOM   1497  NZ  LYS A 186     287.383 233.171 278.420  1.00 44.28           N
ATOM   1498  N   VAL A 187     284.358 237.736 273.819  1.00 80.37           N
ATOM   1499  CA  VAL A 187     283.022 237.446 273.293  1.00 79.75           C
ATOM   1500  C   VAL A 187     282.420 236.279 274.068  1.00 81.19           C
ATOM   1501  O   VAL A 187     283.016 235.205 274.131  1.00 77.52           O
ATOM   1502  CB  VAL A 187     283.076 237.143 271.787  1.00 75.52           C
ATOM   1503  CG1 VAL A 187     281.680 236.873 271.234  1.00 67.03           C
ATOM   1504  CG2 VAL A 187     283.668 238.329 271.010  1.00 66.97           C
ATOM   1505  N   ASP A 188     281.228 236.488 274.606  1.00 81.90           N
ATOM   1506  CA  ASP A 188     280.409 235.393 275.113  1.00 81.79           C
ATOM   1507  C   ASP A 188     279.549 234.832 273.965  1.00 82.54           C
ATOM   1508  O   ASP A 188     278.656 235.524 273.472  1.00 77.80           O
ATOM   1509  CB  ASP A 188     279.552 235.870 276.292  1.00 77.62           C
ATOM   1510  CG  ASP A 188     278.664 234.760 276.861  1.00 71.39           C
ATOM   1511  OD1 ASP A 188     278.780 233.596 276.406  1.00 63.17           O
ATOM   1512  OD2 ASP A 188     277.848 235.082 277.748  1.00 64.84           O
ATOM   1513  N   PRO A 189     279.790 233.591 273.516  1.00 81.21           N
ATOM   1514  CA  PRO A 189     279.008 232.995 272.437  1.00 80.42           C
ATOM   1515  C   PRO A 189     277.549 232.746 272.818  1.00 81.61           C
ATOM   1516  O   PRO A 189     276.698 232.653 271.939  1.00 77.30           O
ATOM   1517  CB  PRO A 189     279.742 231.694 272.094  1.00 77.85           C
ATOM   1518  CG  PRO A 189     280.426 231.309 273.404  1.00 76.11           C
ATOM   1519  CD  PRO A 189     280.789 232.655 274.014  1.00 78.59           C
ATOM   1520  N   ASN A 190     277.255 232.667 274.104  1.00 81.85           N
ATOM   1521  CA  ASN A 190     275.914 232.415 274.631  1.00 81.10           C
ATOM   1522  C   ASN A 190     275.159 233.705 274.984  1.00 81.73           C
ATOM   1523  O   ASN A 190     274.046 233.632 275.503  1.00 76.11           O
ATOM   1524  CB  ASN A 190     276.024 231.477 275.840  1.00 78.16           C
ATOM   1525  CG  ASN A 190     276.634 230.133 275.481  1.00 73.56           C
ATOM   1526  OD1 ASN A 190     276.422 229.567 274.429  1.00 64.22           O
ATOM   1527  ND2 ASN A 190     277.423 229.576 276.374  1.00 64.82           N
ATOM   1528  N   ALA A 191     275.740 234.868 274.718  1.00 81.89           N
ATOM   1529  CA  ALA A 191     275.082 236.140 274.972  1.00 81.26           C
ATOM   1530  C   ALA A 191     273.752 236.224 274.210  1.00 82.76           C
ATOM   1531  O   ALA A 191     273.699 236.102 272.983  1.00 78.42           O
ATOM   1532  CB  ALA A 191     276.021 237.288 274.608  1.00 76.80           C
ATOM   1533  N   VAL A 192     272.682 236.468 274.949  1.00 82.89           N
ATOM   1534  CA  VAL A 192     271.338 236.604 274.395  1.00 83.15           C
ATOM   1535  C   VAL A 192     271.117 238.053 273.968  1.00 84.34           C
ATOM   1536  O   VAL A 192     271.294 238.979 274.756  1.00 80.17           O
ATOM   1537  CB  VAL A 192     270.266 236.138 275.394  1.00 79.15           C
ATOM   1538  CG1 VAL A 192     268.868 236.215 274.781  1.00 69.63           C
ATOM   1539  CG2 VAL A 192     270.499 234.680 275.813  1.00 69.30           C
ATOM   1540  N   VAL A 193     270.698 238.237 272.725  1.00 84.01           N
ATOM   1541  CA  VAL A 193     270.230 239.533 272.219  1.00 84.23           C
ATOM   1542  C   VAL A 193     268.724 239.451 272.039  1.00 85.27           C
ATOM   1543  O   VAL A 193     268.232 238.577 271.331  1.00 82.41           O
ATOM   1544  CB  VAL A 193     270.937 239.920 270.909  1.00 81.56           C
ATOM   1545  CG1 VAL A 193     270.416 241.242 270.350  1.00 73.37           C
ATOM   1546  CG2 VAL A 193     272.444 240.087 271.148  1.00 73.72           C
ATOM   1547  N   MET A 194     267.995 240.368 272.659  1.00 84.84           N
ATOM   1548  CA  MET A 194     266.549 240.470 272.481  1.00 84.48           C
ATOM   1549  C   MET A 194     266.237 241.317 271.248  1.00 85.20           C
ATOM   1550  O   MET A 194     266.791 242.401 271.079  1.00 82.32           O
ATOM   1551  CB  MET A 194     265.896 241.057 273.736  1.00 82.49           C
ATOM   1552  CG  MET A 194     266.073 240.164 274.973  1.00 78.39           C
ATOM   1553  SD  MET A 194     265.324 238.506 274.875  1.00 73.75           S
ATOM   1554  CE  MET A 194     263.569 238.929 275.051  1.00 64.93           C
ATOM   1555  N   ILE A 195     265.323 240.838 270.410  1.00 86.55           N
ATOM   1556  CA  ILE A 195     264.820 241.560 269.246  1.00 86.69           C
ATOM   1557  C   ILE A 195     263.296 241.625 269.298  1.00 86.95           C
ATOM   1558  O   ILE A 195     262.630 240.676 269.716  1.00 84.18           O
ATOM   1559  CB  ILE A 195     265.369 240.950 267.941  1.00 84.67           C
ATOM   1560  CG1 ILE A 195     265.055 241.876 266.753  1.00 74.10           C
ATOM   1561  CG2 ILE A 195     264.842 239.524 267.688  1.00 73.01           C
ATOM   1562  CD1 ILE A 195     265.844 241.553 265.492  1.00 68.71           C
ATOM   1563  N   SER A 196     262.744 242.752 268.854  1.00 86.97           N
ATOM   1564  CA  SER A 196     261.305 242.922 268.687  1.00 86.46           C
ATOM   1565  C   SER A 196     260.937 242.811 267.212  1.00 86.79           C
ATOM   1566  O   SER A 196     261.499 243.515 266.375  1.00 83.95           O
ATOM   1567  CB  SER A 196     260.847 244.265 269.252  1.00 84.45           C
ATOM   1568  OG  SER A 196     261.084 244.326 270.646  1.00 75.02           O
ATOM   1569  N   LYS A 197     259.963 241.963 266.895  1.00 87.09           N
ATOM   1570  CA  LYS A 197     259.355 241.890 265.568  1.00 86.85           C
ATOM   1571  C   LYS A 197     257.855 242.141 265.651  1.00 87.10           C
ATOM   1572  O   LYS A 197     257.214 241.767 266.636  1.00 83.08           O
ATOM   1573  CB  LYS A 197     259.705 240.575 264.841  1.00 84.04           C
ATOM   1574  CG  LYS A 197     258.944 239.341 265.337  1.00 80.76           C
ATOM   1575  CD  LYS A 197     259.316 238.092 264.514  1.00 79.24           C
ATOM   1576  CE  LYS A 197     258.209 237.716 263.526  1.00 74.76           C
ATOM   1577  NZ  LYS A 197     258.654 236.720 262.524  1.00 69.13           N
ATOM   1578  N   ASP A 198     257.304 242.743 264.594  1.00 88.42           N
ATOM   1579  CA  ASP A 198     255.864 242.899 264.470  1.00 88.32           C
ATOM   1580  C   ASP A 198     255.264 241.644 263.846  1.00 88.78           C
ATOM   1581  O   ASP A 198     255.764 241.122 262.849  1.00 85.40           O
ATOM   1582  CB  ASP A 198     255.510 244.138 263.642  1.00 86.20           C
ATOM   1583  CG  ASP A 198     256.044 245.418 264.266  1.00 84.58           C
ATOM   1584  OD1 ASP A 198     256.049 245.532 265.507  1.00 76.66           O
ATOM   1585  OD2 ASP A 198     256.535 246.288 263.519  1.00 77.97           O
ATOM   1586  N   THR A 199     254.182 241.185 264.434  1.00 88.35           N
ATOM   1587  CA  THR A 199     253.394 240.074 263.911  1.00 88.12           C
ATOM   1588  C   THR A 199     251.933 240.473 263.845  1.00 88.59           C
ATOM   1589  O   THR A 199     251.459 241.309 264.612  1.00 84.22           O
ATOM   1590  CB  THR A 199     253.564 238.794 264.731  1.00 85.53           C
ATOM   1591  OG1 THR A 199     253.124 238.972 266.047  1.00 70.82           O
ATOM   1592  CG2 THR A 199     255.015 238.326 264.767  1.00 71.17           C
ATOM   1593  N   ALA A 200     251.221 239.872 262.915  1.00 87.90           N
ATOM   1594  CA  ALA A 200     249.784 240.007 262.819  1.00 88.14           C
ATOM   1595  C   ALA A 200     249.175 238.686 262.356  1.00 88.88           C
ATOM   1596  O   ALA A 200     249.722 237.991 261.497  1.00 85.02           O
ATOM   1597  CB  ALA A 200     249.442 241.169 261.887  1.00 85.61           C
ATOM   1598  N   PHE A 201     248.030 238.370 262.917  1.00 89.39           N
ATOM   1599  CA  PHE A 201     247.232 237.217 262.537  1.00 88.68           C
ATOM   1600  C   PHE A 201     245.751 237.556 262.681  1.00 88.86           C
ATOM   1601  O   PHE A 201     245.382 238.515 263.361  1.00 85.23           O
ATOM   1602  CB  PHE A 201     247.640 235.988 263.365  1.00 85.53           C
ATOM   1603  CG  PHE A 201     247.458 236.142 264.863  1.00 82.78           C
ATOM   1604  CD1 PHE A 201     248.472 236.727 265.643  1.00 75.66           C
ATOM   1605  CD2 PHE A 201     246.282 235.689 265.485  1.00 75.40           C
ATOM   1606  CE1 PHE A 201     248.312 236.857 267.029  1.00 70.17           C
ATOM   1607  CE2 PHE A 201     246.116 235.821 266.875  1.00 71.24           C
ATOM   1608  CZ  PHE A 201     247.134 236.402 267.646  1.00 71.75           C
ATOM   1609  N   VAL A 202     244.911 236.796 262.001  1.00 87.09           N
ATOM   1610  CA  VAL A 202     243.463 236.880 262.162  1.00 86.37           C
ATOM   1611  C   VAL A 202     243.050 235.815 263.170  1.00 86.23           C
ATOM   1612  O   VAL A 202     243.480 234.668 263.049  1.00 82.07           O
ATOM   1613  CB  VAL A 202     242.741 236.725 260.812  1.00 83.66           C
ATOM   1614  CG1 VAL A 202     241.239 236.946 260.967  1.00 74.99           C
ATOM   1615  CG2 VAL A 202     243.246 237.758 259.797  1.00 75.20           C
ATOM   1616  N   ASP A 203     242.280 236.203 264.171  1.00 86.53           N
ATOM   1617  CA  ASP A 203     241.741 235.258 265.149  1.00 85.43           C
ATOM   1618  C   ASP A 203     240.560 234.460 264.569  1.00 85.97           C
ATOM   1619  O   ASP A 203     240.072 234.713 263.463  1.00 79.41           O
ATOM   1620  CB  ASP A 203     241.418 235.984 266.476  1.00 80.25           C
ATOM   1621  CG  ASP A 203     240.175 236.882 266.466  1.00 73.29           C
ATOM   1622  OD1 ASP A 203     239.432 236.919 265.472  1.00 62.67           O
ATOM   1623  OD2 ASP A 203     239.917 237.538 267.496  1.00 67.56           O
ATOM   1624  N   GLU A 204     240.075 233.491 265.332  1.00 85.24           N
ATOM   1625  CA  GLU A 204     238.933 232.662 264.926  1.00 84.35           C
ATOM   1626  C   GLU A 204     237.640 233.470 264.729  1.00 84.86           C
ATOM   1627  O   GLU A 204     236.753 233.059 263.986  1.00 78.63           O
ATOM   1628  CB  GLU A 204     238.689 231.575 265.984  1.00 81.07           C
ATOM   1629  CG  GLU A 204     239.865 230.594 266.120  1.00 70.64           C
ATOM   1630  CD  GLU A 204     239.606 229.465 267.127  1.00 60.37           C
ATOM   1631  OE1 GLU A 204     240.426 228.517 267.144  1.00 51.97           O
ATOM   1632  OE2 GLU A 204     238.613 229.542 267.883  1.00 52.80           O
ATOM   1633  N   SER A 205     237.544 234.634 265.355  1.00 82.99           N
ATOM   1634  CA  SER A 205     236.408 235.553 265.232  1.00 81.90           C
ATOM   1635  C   SER A 205     236.522 236.485 264.018  1.00 82.55           C
ATOM   1636  O   SER A 205     235.624 237.295 263.783  1.00 76.33           O
ATOM   1637  CB  SER A 205     236.266 236.391 266.507  1.00 78.96           C
ATOM   1638  OG  SER A 205     236.347 235.593 267.670  1.00 68.98           O
ATOM   1639  N   GLY A 206     237.615 236.403 263.267  1.00 80.57           N
ATOM   1640  CA  GLY A 206     237.890 237.268 262.123  1.00 79.77           C
ATOM   1641  C   GLY A 206     238.480 238.635 262.476  1.00 81.78           C
ATOM   1642  O   GLY A 206     238.580 239.495 261.597  1.00 76.69           O
ATOM   1643  N   ASN A 207     238.881 238.873 263.722  1.00 83.92           N
ATOM   1644  CA  ASN A 207     239.528 240.123 264.115  1.00 84.10           C
ATOM   1645  C   ASN A 207     241.025 240.080 263.811  1.00 85.54           C
ATOM   1646  O   ASN A 207     241.697 239.074 264.013  1.00 82.31           O
ATOM   1647  CB  ASN A 207     239.290 240.429 265.597  1.00 80.81           C
ATOM   1648  CG  ASN A 207     237.818 240.455 265.955  1.00 75.61           C
ATOM   1649  OD1 ASN A 207     237.035 241.224 265.424  1.00 66.20           O
ATOM   1650  ND2 ASN A 207     237.427 239.611 266.884  1.00 66.77           N
ATOM   1651  N   ILE A 208     241.557 241.210 263.373  1.00 85.74           N
ATOM   1652  CA  ILE A 208     242.998 241.372 263.187  1.00 86.10           C
ATOM   1653  C   ILE A 208     243.632 241.649 264.550  1.00 86.65           C
ATOM   1654  O   ILE A 208     243.352 242.673 265.175  1.00 84.07           O
ATOM   1655  CB  ILE A 208     243.307 242.491 262.178  1.00 84.89           C
ATOM   1656  CG1 ILE A 208     242.675 242.189 260.800  1.00 79.55           C
ATOM   1657  CG2 ILE A 208     244.832 242.655 262.033  1.00 78.28           C
ATOM   1658  CD1 ILE A 208     242.637 243.403 259.871  1.00 74.14           C
ATOM   1659  N   ILE A 209     244.519 240.770 264.974  1.00 87.02           N
ATOM   1660  CA  ILE A 209     245.340 240.962 266.164  1.00 86.31           C
ATOM   1661  C   ILE A 209     246.756 241.280 265.701  1.00 86.93           C
ATOM   1662  O   ILE A 209     247.419 240.449 265.084  1.00 84.12           O
ATOM   1663  CB  ILE A 209     245.275 239.744 267.103  1.00 84.76           C
ATOM   1664  CG1 ILE A 209     243.812 239.493 267.534  1.00 79.46           C
ATOM   1665  CG2 ILE A 209     246.174 239.985 268.330  1.00 77.21           C
ATOM   1666  CD1 ILE A 209     243.618 238.292 268.454  1.00 69.54           C
ATOM   1667  N   SER A 210     247.206 242.491 266.004  1.00 87.53           N
ATOM   1668  CA  SER A 210     248.589 242.904 265.805  1.00 86.85           C
ATOM   1669  C   SER A 210     249.298 242.927 267.151  1.00 87.37           C
ATOM   1670  O   SER A 210     248.752 243.417 268.137  1.00 83.84           O
ATOM   1671  CB  SER A 210     248.656 244.274 265.133  1.00 84.33           C
ATOM   1672  OG  SER A 210     248.025 244.222 263.864  1.00 72.65           O
ATOM   1673  N   GLU A 211     250.517 242.414 267.193  1.00 87.21           N
ATOM   1674  CA  GLU A 211     251.338 242.426 268.396  1.00 86.89           C
ATOM   1675  C   GLU A 211     252.820 242.572 268.038  1.00 87.36           C
ATOM   1676  O   GLU A 211     253.273 242.140 266.977  1.00 83.81           O
ATOM   1677  CB  GLU A 211     251.038 241.201 269.293  1.00 83.75           C
ATOM   1678  CG  GLU A 211     251.235 239.824 268.646  1.00 74.33           C
ATOM   1679  CD  GLU A 211     250.813 238.638 269.545  1.00 70.18           C
ATOM   1680  OE1 GLU A 211     250.925 237.473 269.108  1.00 62.19           O
ATOM   1681  OE2 GLU A 211     250.361 238.834 270.700  1.00 63.58           O
ATOM   1682  N   THR A 212     253.579 243.217 268.921  1.00 86.79           N
ATOM   1683  CA  THR A 212     255.034 243.260 268.830  1.00 86.15           C
ATOM   1684  C   THR A 212     255.604 242.206 269.772  1.00 86.58           C
ATOM   1685  O   THR A 212     255.502 242.337 270.989  1.00 83.47           O
ATOM   1686  CB  THR A 212     255.586 244.654 269.158  1.00 84.46           C
ATOM   1687  OG1 THR A 212     255.007 245.626 268.314  1.00 73.82           O
ATOM   1688  CG2 THR A 212     257.090 244.732 268.947  1.00 72.66           C
ATOM   1689  N   ILE A 213     256.200 241.158 269.206  1.00 87.45           N
ATOM   1690  CA  ILE A 213     256.803 240.070 269.974  1.00 86.84           C
ATOM   1691  C   ILE A 213     258.266 240.412 270.240  1.00 87.13           C
ATOM   1692  O   ILE A 213     259.026 240.645 269.304  1.00 83.67           O
ATOM   1693  CB  ILE A 213     256.665 238.719 269.245  1.00 84.58           C
ATOM   1694  CG1 ILE A 213     255.186 238.415 268.905  1.00 74.62           C
ATOM   1695  CG2 ILE A 213     257.255 237.591 270.112  1.00 72.15           C
ATOM   1696  CD1 ILE A 213     254.988 237.120 268.113  1.00 68.77           C
ATOM   1697  N   THR A 214     258.675 240.375 271.503  1.00 86.60           N
ATOM   1698  CA  THR A 214     260.081 240.459 271.900  1.00 85.85           C
ATOM   1699  C   THR A 214     260.582 239.069 272.270  1.00 86.34           C
ATOM   1700  O   THR A 214     259.994 238.404 273.118  1.00 82.59           O
ATOM   1701  CB  THR A 214     260.283 241.451 273.051  1.00 83.54           C
ATOM   1702  OG1 THR A 214     259.775 242.712 272.681  1.00 73.57           O
ATOM   1703  CG2 THR A 214     261.753 241.656 273.382  1.00 71.54           C
ATOM   1704  N   ARG A 215     261.662 238.630 271.623  1.00 87.44           N
ATOM   1705  CA  ARG A 215     262.241 237.295 271.822  1.00 87.01           C
ATOM   1706  C   ARG A 215     263.757 237.299 271.604  1.00 87.91           C
ATOM   1707  O   ARG A 215     264.270 238.242 270.999  1.00 84.83           O
ATOM   1708  CB  ARG A 215     261.510 236.286 270.914  1.00 83.44           C
ATOM   1709  CG  ARG A 215     261.737 236.484 269.406  1.00 76.95           C
ATOM   1710  CD  ARG A 215     260.854 235.494 268.641  1.00 75.24           C
ATOM   1711  NE  ARG A 215     261.126 235.489 267.196  1.00 71.41           N
ATOM   1712  CZ  ARG A 215     260.482 234.770 266.294  1.00 67.99           C
ATOM   1713  NH1 ARG A 215     259.444 234.040 266.596  1.00 63.95           N
ATOM   1714  NH2 ARG A 215     260.879 234.766 265.064  1.00 61.55           N
ATOM   1715  N   PRO A 216     264.479 236.266 272.060  1.00 87.63           N
ATOM   1716  CA  PRO A 216     265.889 236.111 271.740  1.00 87.54           C
ATOM   1717  C   PRO A 216     266.112 235.977 270.229  1.00 87.76           C
ATOM   1718  O   PRO A 216     265.402 235.226 269.559  1.00 84.83           O
ATOM   1719  CB  PRO A 216     266.353 234.854 272.490  1.00 85.95           C
ATOM   1720  CG  PRO A 216     265.321 234.688 273.601  1.00 83.77           C
ATOM   1721  CD  PRO A 216     264.043 235.213 272.956  1.00 86.11           C
ATOM   1722  N   LEU A 217     267.123 236.680 269.714  1.00 86.71           N
ATOM   1723  CA  LEU A 217     267.546 236.575 268.321  1.00 86.31           C
ATOM   1724  C   LEU A 217     268.093 235.170 268.048  1.00 86.59           C
ATOM   1725  O   LEU A 217     269.055 234.751 268.689  1.00 83.40           O
ATOM   1726  CB  LEU A 217     268.597 237.665 268.054  1.00 84.44           C
ATOM   1727  CG  LEU A 217     269.141 237.674 266.619  1.00 83.27           C
ATOM   1728  CD1 LEU A 217     268.077 238.083 265.606  1.00 75.98           C
ATOM   1729  CD2 LEU A 217     270.298 238.661 266.506  1.00 76.50           C
ATOM   1730  N   SER A 218     267.508 234.484 267.079  1.00 85.58           N
ATOM   1731  CA  SER A 218     267.846 233.099 266.749  1.00 84.65           C
ATOM   1732  C   SER A 218     268.090 232.858 265.258  1.00 84.92           C
ATOM   1733  O   SER A 218     268.965 232.073 264.895  1.00 78.12           O
ATOM   1734  CB  SER A 218     266.732 232.178 267.255  1.00 80.82           C
ATOM   1735  OG  SER A 218     265.493 232.458 266.638  1.00 71.78           O
ATOM   1736  N   SER A 219     267.337 233.531 264.379  1.00 84.94           N
ATOM   1737  CA  SER A 219     267.400 233.324 262.935  1.00 85.35           C
ATOM   1738  C   SER A 219     267.006 234.578 262.155  1.00 86.35           C
ATOM   1739  O   SER A 219     266.519 235.559 262.714  1.00 82.72           O
ATOM   1740  CB  SER A 219     266.480 232.155 262.559  1.00 81.79           C
ATOM   1741  OG  SER A 219     265.116 232.504 262.668  1.00 72.99           O
ATOM   1742  N   GLU A 220     267.148 234.525 260.826  1.00 85.24           N
ATOM   1743  CA  GLU A 220     266.752 235.599 259.919  1.00 85.32           C
ATOM   1744  C   GLU A 220     265.240 235.898 259.961  1.00 86.59           C
ATOM   1745  O   GLU A 220     264.822 237.009 259.642  1.00 83.35           O
ATOM   1746  CB  GLU A 220     267.173 235.250 258.488  1.00 83.12           C
ATOM   1747  CG  GLU A 220     268.696 235.138 258.280  1.00 76.82           C
ATOM   1748  CD  GLU A 220     269.327 233.786 258.676  1.00 72.06           C
ATOM   1749  OE1 GLU A 220     270.542 233.632 258.440  1.00 63.26           O
ATOM   1750  OE2 GLU A 220     268.610 232.895 259.188  1.00 64.70           O
ATOM   1751  N   TYR A 221     264.420 234.957 260.404  1.00 87.42           N
ATOM   1752  CA  TYR A 221     262.982 235.165 260.587  1.00 86.97           C
ATOM   1753  C   TYR A 221     262.640 236.196 261.672  1.00 86.87           C
ATOM   1754  O   TYR A 221     261.515 236.693 261.701  1.00 83.00           O
ATOM   1755  CB  TYR A 221     262.302 233.833 260.912  1.00 85.78           C
ATOM   1756  CG  TYR A 221     262.222 232.880 259.745  1.00 84.53           C
ATOM   1757  CD1 TYR A 221     261.280 233.103 258.723  1.00 78.53           C
ATOM   1758  CD2 TYR A 221     263.072 231.759 259.668  1.00 78.45           C
ATOM   1759  CE1 TYR A 221     261.183 232.221 257.640  1.00 75.73           C
ATOM   1760  CE2 TYR A 221     262.986 230.869 258.586  1.00 75.64           C
ATOM   1761  CZ  TYR A 221     262.039 231.105 257.573  1.00 78.30           C
ATOM   1762  OH  TYR A 221     261.951 230.242 256.508  1.00 75.67           O
ATOM   1763  N   ASP A 222     263.584 236.547 262.533  1.00 87.42           N
ATOM   1764  CA  ASP A 222     263.373 237.578 263.552  1.00 86.57           C
ATOM   1765  C   ASP A 222     263.345 238.996 262.960  1.00 87.30           C
ATOM   1766  O   ASP A 222     262.773 239.902 263.562  1.00 83.61           O
ATOM   1767  CB  ASP A 222     264.433 237.448 264.655  1.00 84.33           C
ATOM   1768  CG  ASP A 222     264.370 236.093 265.361  1.00 81.89           C
ATOM   1769  OD1 ASP A 222     263.261 235.527 265.472  1.00 73.64           O
ATOM   1770  OD2 ASP A 222     265.426 235.600 265.807  1.00 75.40           O
ATOM   1771  N   PHE A 223     263.889 239.171 261.749  1.00 88.43           N
ATOM   1772  CA  PHE A 223     263.853 240.433 261.007  1.00 88.36           C
ATOM   1773  C   PHE A 223     262.651 240.551 260.065  1.00 88.41           C
ATOM   1774  O   PHE A 223     262.447 241.600 259.459  1.00 85.36           O
ATOM   1775  CB  PHE A 223     265.167 240.599 260.237  1.00 87.65           C
ATOM   1776  CG  PHE A 223     266.404 240.444 261.090  1.00 88.73           C
ATOM   1777  CD1 PHE A 223     266.656 241.342 262.143  1.00 83.15           C
ATOM   1778  CD2 PHE A 223     267.296 239.379 260.864  1.00 83.25           C
ATOM   1779  CE1 PHE A 223     267.785 241.175 262.957  1.00 81.81           C
ATOM   1780  CE2 PHE A 223     268.427 239.210 261.677  1.00 81.90           C
ATOM   1781  CZ  PHE A 223     268.671 240.107 262.727  1.00 85.17           C
ATOM   1782  N   LEU A 224     261.850 239.504 259.921  1.00 89.15           N
ATOM   1783  CA  LEU A 224     260.643 239.514 259.110  1.00 89.31           C
ATOM   1784  C   LEU A 224     259.462 240.024 259.940  1.00 89.49           C
ATOM   1785  O   LEU A 224     259.019 239.359 260.877  1.00 86.56           O
ATOM   1786  CB  LEU A 224     260.393 238.107 258.550  1.00 87.87           C
ATOM   1787  CG  LEU A 224     259.222 238.041 257.552  1.00 86.09           C
ATOM   1788  CD1 LEU A 224     259.545 238.774 256.255  1.00 78.85           C
ATOM   1789  CD2 LEU A 224     258.906 236.589 257.217  1.00 78.96           C
ATOM   1790  N   ASN A 225     258.923 241.183 259.559  1.00 90.13           N
ATOM   1791  CA  ASN A 225     257.715 241.740 260.154  1.00 89.97           C
ATOM   1792  C   ASN A 225     256.508 241.407 259.278  1.00 90.31           C
ATOM   1793  O   ASN A 225     256.551 241.590 258.059  1.00 87.60           O
ATOM   1794  CB  ASN A 225     257.882 243.254 260.334  1.00 88.38           C
ATOM   1795  CG  ASN A 225     259.051 243.607 261.243  1.00 87.61           C
ATOM   1796  OD1 ASN A 225     259.111 243.239 262.400  1.00 77.11           O
ATOM   1797  ND2 ASN A 225     260.008 244.357 260.741  1.00 76.90           N
ATOM   1798  N   THR A 226     255.424 240.959 259.887  1.00 90.75           N
ATOM   1799  CA  THR A 226     254.152 240.693 259.220  1.00 90.89           C
ATOM   1800  C   THR A 226     253.125 241.724 259.658  1.00 91.08           C
ATOM   1801  O   THR A 226     252.925 241.932 260.850  1.00 88.40           O
ATOM   1802  CB  THR A 226     253.636 239.278 259.522  1.00 89.39           C
ATOM   1803  OG1 THR A 226     254.611 238.314 259.193  1.00 75.37           O
ATOM   1804  CG2 THR A 226     252.385 238.930 258.726  1.00 74.32           C
ATOM   1805  N   TYR A 227     252.454 242.338 258.685  1.00 91.73           N
ATOM   1806  CA  TYR A 227     251.388 243.300 258.920  1.00 91.62           C
ATOM   1807  C   TYR A 227     250.114 242.846 258.215  1.00 91.73           C
ATOM   1808  O   TYR A 227     250.157 242.333 257.096  1.00 89.15           O
ATOM   1809  CB  TYR A 227     251.824 244.686 258.444  1.00 90.91           C
ATOM   1810  CG  TYR A 227     253.100 245.189 259.086  1.00 91.48           C
ATOM   1811  CD1 TYR A 227     253.086 245.690 260.402  1.00 85.79           C
ATOM   1812  CD2 TYR A 227     254.323 245.136 258.385  1.00 85.99           C
ATOM   1813  CE1 TYR A 227     254.273 246.137 261.009  1.00 84.28           C
ATOM   1814  CE2 TYR A 227     255.516 245.579 258.982  1.00 84.53           C
ATOM   1815  CZ  TYR A 227     255.488 246.077 260.298  1.00 87.70           C
ATOM   1816  OH  TYR A 227     256.651 246.503 260.887  1.00 86.07           O
ATOM   1817  N   ILE A 228     248.976 243.069 258.846  1.00 91.82           N
ATOM   1818  CA  ILE A 228     247.650 242.933 258.243  1.00 91.83           C
ATOM   1819  C   ILE A 228     246.944 244.270 258.425  1.00 91.60           C
ATOM   1820  O   ILE A 228     246.707 244.698 259.551  1.00 89.12           O
ATOM   1821  CB  ILE A 228     246.848 241.757 258.835  1.00 90.99           C
ATOM   1822  CG1 ILE A 228     247.617 240.425 258.691  1.00 86.00           C
ATOM   1823  CG2 ILE A 228     245.487 241.661 258.125  1.00 84.65           C
ATOM   1824  CD1 ILE A 228     246.922 239.221 259.339  1.00 81.07           C
ATOM   1825  N   VAL A 229     246.639 244.939 257.317  1.00 91.90           N
ATOM   1826  CA  VAL A 229     246.123 246.309 257.334  1.00 91.84           C
ATOM   1827  C   VAL A 229     244.786 246.367 256.596  1.00 91.70           C
ATOM   1828  O   VAL A 229     244.712 245.922 255.448  1.00 89.87           O
ATOM   1829  CB  VAL A 229     247.146 247.288 256.721  1.00 90.48           C
ATOM   1830  CG1 VAL A 229     246.662 248.735 256.823  1.00 82.32           C
ATOM   1831  CG2 VAL A 229     248.505 247.210 257.429  1.00 81.35           C
ATOM   1832  N   PRO A 230     243.732 246.931 257.198  1.00 91.40           N
ATOM   1833  CA  PRO A 230     242.522 247.307 256.479  1.00 91.01           C
ATOM   1834  C   PRO A 230     242.856 248.442 255.506  1.00 91.51           C
ATOM   1835  O   PRO A 230     243.236 249.532 255.926  1.00 89.52           O
ATOM   1836  CB  PRO A 230     241.505 247.740 257.543  1.00 89.35           C
ATOM   1837  CG  PRO A 230     242.105 247.266 258.869  1.00 86.51           C
ATOM   1838  CD  PRO A 230     243.607 247.246 258.599  1.00 89.31           C
ATOM   1839  N   ILE A 231     242.726 248.188 254.209  1.00 91.94           N
ATOM   1840  CA  ILE A 231     243.244 249.092 253.170  1.00 91.61           C
ATOM   1841  C   ILE A 231     242.212 250.068 252.608  1.00 92.09           C
ATOM   1842  O   ILE A 231     242.575 250.977 251.869  1.00 89.97           O
ATOM   1843  CB  ILE A 231     243.896 248.290 252.027  1.00 90.03           C
ATOM   1844  CG1 ILE A 231     242.880 247.364 251.322  1.00 82.71           C
ATOM   1845  CG2 ILE A 231     245.100 247.496 252.555  1.00 78.26           C
ATOM   1846  CD1 ILE A 231     243.230 247.125 249.859  1.00 77.69           C
ATOM   1847  N   TYR A 232     240.939 249.874 252.912  1.00 91.81           N
ATOM   1848  CA  TYR A 232     239.896 250.755 252.398  1.00 92.17           C
ATOM   1849  C   TYR A 232     240.047 252.158 253.000  1.00 92.21           C
ATOM   1850  O   TYR A 232     240.232 252.270 254.211  1.00 90.13           O
ATOM   1851  CB  TYR A 232     238.521 250.138 252.669  1.00 91.37           C
ATOM   1852  CG  TYR A 232     237.439 250.731 251.795  1.00 91.49           C
ATOM   1853  CD1 TYR A 232     236.681 251.830 252.236  1.00 85.19           C
ATOM   1854  CD2 TYR A 232     237.209 250.204 250.513  1.00 85.23           C
ATOM   1855  CE1 TYR A 232     235.703 252.393 251.398  1.00 83.87           C
ATOM   1856  CE2 TYR A 232     236.233 250.760 249.670  1.00 83.77           C
ATOM   1857  CZ  TYR A 232     235.484 251.858 250.115  1.00 87.19           C
ATOM   1858  OH  TYR A 232     234.539 252.410 249.290  1.00 85.81           O
ATOM   1859  N   PRO A 233     239.983 253.230 252.187  1.00 92.34           N
ATOM   1860  CA  PRO A 233     240.120 254.595 252.688  1.00 92.21           C
ATOM   1861  C   PRO A 233     239.056 254.936 253.732  1.00 91.84           C
ATOM   1862  O   PRO A 233     237.905 254.514 253.616  1.00 88.95           O
ATOM   1863  CB  PRO A 233     239.996 255.504 251.461  1.00 90.83           C
ATOM   1864  CG  PRO A 233     240.393 254.600 250.301  1.00 88.63           C
ATOM   1865  CD  PRO A 233     239.883 253.234 250.740  1.00 91.11           C
ATOM   1866  N   ASP A 234     239.422 255.753 254.706  1.00 91.00           N
ATOM   1867  CA  ASP A 234     238.464 256.290 255.672  1.00 90.42           C
ATOM   1868  C   ASP A 234     237.621 257.392 255.016  1.00 90.32           C
ATOM   1869  O   ASP A 234     237.943 258.578 255.069  1.00 86.63           O
ATOM   1870  CB  ASP A 234     239.192 256.771 256.938  1.00 88.01           C
ATOM   1871  CG  ASP A 234     238.232 257.281 258.020  1.00 84.22           C
ATOM   1872  OD1 ASP A 234     236.995 257.132 257.887  1.00 75.59           O
ATOM   1873  OD2 ASP A 234     238.716 257.806 259.042  1.00 76.76           O
ATOM   1874  N   GLU A 235     236.516 256.994 254.394  1.00 89.32           N
ATOM   1875  CA  GLU A 235     235.585 257.926 253.750  1.00 88.62           C
ATOM   1876  C   GLU A 235     234.977 258.923 254.754  1.00 88.92           C
ATOM   1877  O   GLU A 235     234.607 260.028 254.375  1.00 85.35           O
ATOM   1878  CB  GLU A 235     234.469 257.130 253.051  1.00 86.29           C
ATOM   1879  CG  GLU A 235     234.986 256.254 251.893  1.00 80.37           C
ATOM   1880  CD  GLU A 235     233.885 255.402 251.234  1.00 77.87           C
ATOM   1881  OE1 GLU A 235     233.941 255.210 250.006  1.00 69.08           O
ATOM   1882  OE2 GLU A 235     232.991 254.875 251.945  1.00 70.96           O
ATOM   1883  N   THR A 236     234.908 258.569 256.032  1.00 90.26           N
ATOM   1884  CA  THR A 236     234.292 259.414 257.062  1.00 89.76           C
ATOM   1885  C   THR A 236     235.134 260.634 257.426  1.00 89.78           C
ATOM   1886  O   THR A 236     234.627 261.546 258.077  1.00 86.48           O
ATOM   1887  CB  THR A 236     233.949 258.632 258.340  1.00 88.46           C
ATOM   1888  OG1 THR A 236     235.085 258.342 259.121  1.00 79.57           O
ATOM   1889  CG2 THR A 236     233.222 257.319 258.059  1.00 78.90           C
ATOM   1890  N   CYS A 237     236.388 260.699 256.995  1.00 90.13           N
ATOM   1891  CA  CYS A 237     237.298 261.795 257.318  1.00 89.95           C
ATOM   1892  C   CYS A 237     236.740 263.169 256.926  1.00 90.18           C
ATOM   1893  O   CYS A 237     236.897 264.123 257.680  1.00 87.50           O
ATOM   1894  CB  CYS A 237     238.667 261.532 256.674  1.00 88.28           C
ATOM   1895  SG  CYS A 237     238.623 261.570 254.855  1.00 83.17           S
ATOM   1896  N   TRP A 238     236.012 263.269 255.809  1.00 90.78           N
ATOM   1897  CA  TRP A 238     235.403 264.515 255.345  1.00 90.72           C
ATOM   1898  C   TRP A 238     234.428 265.125 256.356  1.00 90.56           C
ATOM   1899  O   TRP A 238     234.386 266.342 256.521  1.00 87.73           O
ATOM   1900  CB  TRP A 238     234.673 264.246 254.027  1.00 90.56           C
ATOM   1901  CG  TRP A 238     235.571 263.956 252.866  1.00 90.99           C
ATOM   1902  CD1 TRP A 238     235.816 262.749 252.322  1.00 86.66           C
ATOM   1903  CD2 TRP A 238     236.357 264.920 252.095  1.00 89.22           C
ATOM   1904  NE1 TRP A 238     236.699 262.890 251.255  1.00 87.34           N
ATOM   1905  CE2 TRP A 238     237.049 264.213 251.087  1.00 88.79           C
ATOM   1906  CE3 TRP A 238     236.531 266.317 252.165  1.00 88.35           C
ATOM   1907  CZ2 TRP A 238     237.896 264.867 250.168  1.00 88.29           C
ATOM   1908  CZ3 TRP A 238     237.377 266.966 251.253  1.00 84.85           C
ATOM   1909  CH2 TRP A 238     238.051 266.247 250.266  1.00 85.82           C
ATOM   1910  N   VAL A 239     233.649 264.303 257.037  1.00 89.83           N
ATOM   1911  CA  VAL A 239     232.699 264.756 258.063  1.00 89.50           C
ATOM   1912  C   VAL A 239     233.409 265.028 259.386  1.00 89.29           C
ATOM   1913  O   VAL A 239     233.113 266.019 260.050  1.00 86.91           O
ATOM   1914  CB  VAL A 239     231.568 263.731 258.243  1.00 88.73           C
ATOM   1915  CG1 VAL A 239     230.635 264.092 259.401  1.00 81.01           C
ATOM   1916  CG2 VAL A 239     230.720 263.646 256.971  1.00 81.98           C
ATOM   1917  N   ASN A 240     234.358 264.182 259.763  1.00 88.90           N
ATOM   1918  CA  ASN A 240     235.047 264.297 261.048  1.00 87.87           C
ATOM   1919  C   ASN A 240     236.045 265.464 261.094  1.00 87.56           C
ATOM   1920  O   ASN A 240     236.225 266.065 262.150  1.00 84.30           O
ATOM   1921  CB  ASN A 240     235.730 262.961 261.372  1.00 87.19           C
ATOM   1922  CG  ASN A 240     234.715 261.861 261.650  1.00 86.59           C
ATOM   1923  OD1 ASN A 240     233.920 261.931 262.573  1.00 77.92           O
ATOM   1924  ND2 ASN A 240     234.725 260.804 260.868  1.00 77.48           N
ATOM   1925  N   ASP A 241     236.656 265.809 259.964  1.00 88.82           N
ATOM   1926  CA  ASP A 241     237.619 266.907 259.891  1.00 87.98           C
ATOM   1927  C   ASP A 241     236.935 268.286 259.875  1.00 87.77           C
ATOM   1928  O   ASP A 241     237.516 269.263 260.348  1.00 83.92           O
ATOM   1929  CB  ASP A 241     238.513 266.733 258.654  1.00 86.54           C
ATOM   1930  CG  ASP A 241     239.486 265.547 258.721  1.00 85.28           C
ATOM   1931  OD1 ASP A 241     239.778 265.035 259.824  1.00 78.95           O
ATOM   1932  OD2 ASP A 241     240.006 265.183 257.644  1.00 80.51           O
ATOM   1933  N   PHE A 242     235.698 268.376 259.374  1.00 88.53           N
ATOM   1934  CA  PHE A 242     234.962 269.627 259.214  1.00 88.07           C
ATOM   1935  C   PHE A 242     233.632 269.612 259.980  1.00 87.20           C
ATOM   1936  O   PHE A 242     232.573 269.341 259.407  1.00 83.39           O
ATOM   1937  CB  PHE A 242     234.772 269.927 257.724  1.00 87.54           C
ATOM   1938  CG  PHE A 242     236.064 269.965 256.937  1.00 88.53           C
ATOM   1939  CD1 PHE A 242     236.990 271.002 257.134  1.00 83.37           C
ATOM   1940  CD2 PHE A 242     236.366 268.928 256.037  1.00 83.75           C
ATOM   1941  CE1 PHE A 242     238.208 271.003 256.438  1.00 82.24           C
ATOM   1942  CE2 PHE A 242     237.584 268.924 255.340  1.00 82.71           C
ATOM   1943  CZ  PHE A 242     238.508 269.960 255.546  1.00 85.75           C
ATOM   1944  N   PRO A 243     233.646 269.914 261.279  1.00 85.36           N
ATOM   1945  CA  PRO A 243     232.417 270.050 262.042  1.00 83.86           C
ATOM   1946  C   PRO A 243     231.599 271.253 261.552  1.00 83.71           C
ATOM   1947  O   PRO A 243     232.151 272.253 261.101  1.00 78.69           O
ATOM   1948  CB  PRO A 243     232.866 270.200 263.496  1.00 81.60           C
ATOM   1949  CG  PRO A 243     234.239 270.861 263.378  1.00 80.13           C
ATOM   1950  CD  PRO A 243     234.802 270.254 262.094  1.00 83.56           C
ATOM   1951  N   ASN A 244     230.289 271.162 261.661  1.00 84.78           N
ATOM   1952  CA  ASN A 244     229.353 272.217 261.250  1.00 84.94           C
ATOM   1953  C   ASN A 244     229.522 272.650 259.780  1.00 85.31           C
ATOM   1954  O   ASN A 244     229.462 273.832 259.452  1.00 80.28           O
ATOM   1955  CB  ASN A 244     229.403 273.387 262.251  1.00 83.11           C
ATOM   1956  CG  ASN A 244     229.187 272.972 263.696  1.00 81.97           C
ATOM   1957  OD1 ASN A 244     228.443 272.064 264.021  1.00 73.50           O
ATOM   1958  ND2 ASN A 244     229.843 273.645 264.618  1.00 73.85           N
ATOM   1959  N   ALA A 245     229.732 271.689 258.903  1.00 86.60           N
ATOM   1960  CA  ALA A 245     229.811 271.867 257.462  1.00 86.83           C
ATOM   1961  C   ALA A 245     229.032 270.763 256.734  1.00 87.44           C
ATOM   1962  O   ALA A 245     228.870 269.662 257.260  1.00 84.67           O
ATOM   1963  CB  ALA A 245     231.290 271.868 257.049  1.00 85.28           C
ATOM   1964  N   ARG A 246     228.587 271.034 255.509  1.00 85.42           N
ATOM   1965  CA  ARG A 246     227.995 270.030 254.618  1.00 85.33           C
ATOM   1966  C   ARG A 246     229.076 269.384 253.766  1.00 86.17           C
ATOM   1967  O   ARG A 246     229.425 269.887 252.703  1.00 82.91           O
ATOM   1968  CB  ARG A 246     226.902 270.646 253.741  1.00 83.41           C
ATOM   1969  CG  ARG A 246     225.642 270.988 254.544  1.00 77.26           C
ATOM   1970  CD  ARG A 246     224.498 271.359 253.608  1.00 73.48           C
ATOM   1971  NE  ARG A 246     223.978 270.171 252.902  1.00 67.04           N
ATOM   1972  CZ  ARG A 246     222.847 269.523 253.148  1.00 60.90           C
ATOM   1973  NH1 ARG A 246     221.972 269.944 254.021  1.00 56.17           N
ATOM   1974  NH2 ARG A 246     222.588 268.425 252.524  1.00 55.23           N
ATOM   1975  N   THR A 247     229.585 268.269 254.238  1.00 86.55           N
ATOM   1976  CA  THR A 247     230.651 267.510 253.569  1.00 86.66           C
ATOM   1977  C   THR A 247     230.275 266.051 253.301  1.00 87.27           C
ATOM   1978  O   THR A 247     231.071 265.295 252.756  1.00 83.83           O
ATOM   1979  CB  THR A 247     231.958 267.590 254.369  1.00 84.83           C
ATOM   1980  OG1 THR A 247     231.740 267.213 255.707  1.00 77.19           O
ATOM   1981  CG2 THR A 247     232.525 269.008 254.381  1.00 75.46           C
ATOM   1982  N   GLU A 248     229.055 265.666 253.612  1.00 87.29           N
ATOM   1983  CA  GLU A 248     228.546 264.298 253.486  1.00 86.06           C
ATOM   1984  C   GLU A 248     228.650 263.758 252.058  1.00 86.58           C
ATOM   1985  O   GLU A 248     228.915 262.578 251.847  1.00 84.15           O
ATOM   1986  CB  GLU A 248     227.071 264.243 253.935  1.00 84.37           C
ATOM   1987  CG  GLU A 248     226.770 264.829 255.329  1.00 76.44           C
ATOM   1988  CD  GLU A 248     226.382 266.322 255.322  1.00 73.21           C
ATOM   1989  OE1 GLU A 248     225.599 266.737 256.197  1.00 63.67           O
ATOM   1990  OE2 GLU A 248     226.844 267.066 254.430  1.00 65.30           O
ATOM   1991  N   ILE A 249     228.487 264.619 251.055  1.00 87.42           N
ATOM   1992  CA  ILE A 249     228.579 264.211 249.657  1.00 87.01           C
ATOM   1993  C   ILE A 249     229.978 263.697 249.304  1.00 87.76           C
ATOM   1994  O   ILE A 249     230.102 262.723 248.568  1.00 85.72           O
ATOM   1995  CB  ILE A 249     228.113 265.340 248.717  1.00 85.17           C
ATOM   1996  CG1 ILE A 249     227.889 264.751 247.307  1.00 75.06           C
ATOM   1997  CG2 ILE A 249     229.087 266.533 248.676  1.00 72.86           C
ATOM   1998  CD1 ILE A 249     227.081 265.648 246.388  1.00 65.56           C
ATOM   1999  N   TYR A 250     231.027 264.306 249.856  1.00 88.62           N
ATOM   2000  CA  TYR A 250     232.392 263.842 249.625  1.00 88.77           C
ATOM   2001  C   TYR A 250     232.624 262.488 250.287  1.00 88.88           C
ATOM   2002  O   TYR A 250     233.174 261.594 249.658  1.00 86.47           O
ATOM   2003  CB  TYR A 250     233.406 264.883 250.109  1.00 88.55           C
ATOM   2004  CG  TYR A 250     233.194 266.283 249.574  1.00 89.25           C
ATOM   2005  CD1 TYR A 250     233.129 266.528 248.189  1.00 83.57           C
ATOM   2006  CD2 TYR A 250     233.049 267.357 250.472  1.00 83.65           C
ATOM   2007  CE1 TYR A 250     232.913 267.831 247.708  1.00 82.34           C
ATOM   2008  CE2 TYR A 250     232.832 268.658 250.003  1.00 82.11           C
ATOM   2009  CZ  TYR A 250     232.760 268.894 248.622  1.00 85.86           C
ATOM   2010  OH  TYR A 250     232.531 270.166 248.172  1.00 84.56           O
ATOM   2011  N   THR A 251     232.110 262.286 251.491  1.00 88.62           N
ATOM   2012  CA  THR A 251     232.142 260.986 252.181  1.00 88.23           C
ATOM   2013  C   THR A 251     231.519 259.880 251.331  1.00 88.06           C
ATOM   2014  O   THR A 251     232.050 258.773 251.257  1.00 85.48           O
ATOM   2015  CB  THR A 251     231.396 261.073 253.519  1.00 87.85           C
ATOM   2016  OG1 THR A 251     231.973 262.072 254.326  1.00 77.46           O
ATOM   2017  CG2 THR A 251     231.439 259.785 254.330  1.00 76.41           C
ATOM   2018  N   ARG A 252     230.423 260.172 250.642  1.00 87.40           N
ATOM   2019  CA  ARG A 252     229.705 259.186 249.823  1.00 86.19           C
ATOM   2020  C   ARG A 252     230.341 258.959 248.454  1.00 85.98           C
ATOM   2021  O   ARG A 252     230.274 257.849 247.930  1.00 83.33           O
ATOM   2022  CB  ARG A 252     228.245 259.631 249.656  1.00 84.63           C
ATOM   2023  CG  ARG A 252     227.481 259.609 250.992  1.00 79.51           C
ATOM   2024  CD  ARG A 252     226.045 260.106 250.802  1.00 77.76           C
ATOM   2025  NE  ARG A 252     225.240 259.120 250.056  1.00 73.16           N
ATOM   2026  CZ  ARG A 252     224.082 259.337 249.447  1.00 69.46           C
ATOM   2027  NH1 ARG A 252     223.497 260.503 249.446  1.00 63.80           N
ATOM   2028  NH2 ARG A 252     223.489 258.361 248.838  1.00 62.53           N
ATOM   2029  N   MET A 253     230.916 259.988 247.851  1.00 86.89           N
ATOM   2030  CA  MET A 253     231.240 259.992 246.422  1.00 86.11           C
ATOM   2031  C   MET A 253     232.724 260.106 246.091  1.00 87.23           C
ATOM   2032  O   MET A 253     233.122 259.624 245.034  1.00 84.71           O
ATOM   2033  CB  MET A 253     230.471 261.127 245.732  1.00 83.62           C
ATOM   2034  CG  MET A 253     228.956 260.997 245.930  1.00 77.42           C
ATOM   2035  SD  MET A 253     227.964 262.198 245.011  1.00 72.20           S
ATOM   2036  CE  MET A 253     228.135 261.497 243.362  1.00 63.10           C
ATOM   2037  N   TYR A 254     233.541 260.709 246.933  1.00 88.26           N
ATOM   2038  CA  TYR A 254     234.914 261.070 246.571  1.00 89.08           C
ATOM   2039  C   TYR A 254     235.745 259.878 246.077  1.00 88.97           C
ATOM   2040  O   TYR A 254     236.430 259.974 245.061  1.00 86.51           O
ATOM   2041  CB  TYR A 254     235.601 261.755 247.758  1.00 89.39           C
ATOM   2042  CG  TYR A 254     236.964 262.312 247.403  1.00 90.65           C
ATOM   2043  CD1 TYR A 254     238.125 261.542 247.582  1.00 85.81           C
ATOM   2044  CD2 TYR A 254     237.072 263.600 246.842  1.00 86.48           C
ATOM   2045  CE1 TYR A 254     239.380 262.052 247.203  1.00 85.76           C
ATOM   2046  CE2 TYR A 254     238.321 264.116 246.462  1.00 85.84           C
ATOM   2047  CZ  TYR A 254     239.472 263.337 246.641  1.00 89.36           C
ATOM   2048  OH  TYR A 254     240.691 263.834 246.256  1.00 88.50           O
ATOM   2049  N   PHE A 255     235.665 258.744 246.752  1.00 88.66           N
ATOM   2050  CA  PHE A 255     236.397 257.543 246.354  1.00 88.53           C
ATOM   2051  C   PHE A 255     235.657 256.696 245.305  1.00 87.49           C
ATOM   2052  O   PHE A 255     236.289 256.028 244.484  1.00 83.66           O
ATOM   2053  CB  PHE A 255     236.721 256.721 247.608  1.00 88.54           C
ATOM   2054  CG  PHE A 255     237.648 255.562 247.325  1.00 89.98           C
ATOM   2055  CD1 PHE A 255     237.185 254.236 247.419  1.00 84.78           C
ATOM   2056  CD2 PHE A 255     238.974 255.802 246.928  1.00 84.91           C
ATOM   2057  CE1 PHE A 255     238.041 253.166 247.123  1.00 84.02           C
ATOM   2058  CE2 PHE A 255     239.833 254.736 246.625  1.00 84.29           C
ATOM   2059  CZ  PHE A 255     239.364 253.418 246.723  1.00 88.20           C
ATOM   2060  N   ASN A 256     234.328 256.737 245.295  1.00 86.95           N
ATOM   2061  CA  ASN A 256     233.487 255.811 244.535  1.00 85.41           C
ATOM   2062  C   ASN A 256     232.855 256.412 243.268  1.00 84.83           C
ATOM   2063  O   ASN A 256     232.246 255.679 242.490  1.00 78.26           O
ATOM   2064  CB  ASN A 256     232.439 255.217 245.490  1.00 82.38           C
ATOM   2065  CG  ASN A 256     233.069 254.295 246.524  1.00 78.90           C
ATOM   2066  OD1 ASN A 256     233.849 253.414 246.200  1.00 69.30           O
ATOM   2067  ND2 ASN A 256     232.742 254.471 247.786  1.00 70.10           N
ATOM   2068  N   HIS A 257     233.001 257.716 243.030  1.00 85.58           N
ATOM   2069  CA  HIS A 257     232.449 258.357 241.841  1.00 85.04           C
ATOM   2070  C   HIS A 257     233.511 258.530 240.741  1.00 85.69           C
ATOM   2071  O   HIS A 257     234.593 259.050 241.008  1.00 84.30           O
ATOM   2072  CB  HIS A 257     231.796 259.687 242.231  1.00 83.18           C
ATOM   2073  CG  HIS A 257     231.010 260.277 241.097  1.00 80.86           C
ATOM   2074  ND1 HIS A 257     231.511 261.065 240.090  1.00 71.17           N
ATOM   2075  CD2 HIS A 257     229.684 260.057 240.796  1.00 71.24           C
ATOM   2076  CE1 HIS A 257     230.525 261.310 239.210  1.00 70.12           C
ATOM   2077  NE2 HIS A 257     229.398 260.715 239.605  1.00 71.93           N
ATOM   2078  N   PRO A 258     233.212 258.179 239.474  1.00 84.47           N
ATOM   2079  CA  PRO A 258     234.198 258.203 238.385  1.00 83.50           C
ATOM   2080  C   PRO A 258     234.771 259.586 238.064  1.00 84.01           C
ATOM   2081  O   PRO A 258     235.859 259.679 237.502  1.00 80.85           O
ATOM   2082  CB  PRO A 258     233.455 257.632 237.168  1.00 81.50           C
ATOM   2083  CG  PRO A 258     231.982 257.862 237.475  1.00 79.58           C
ATOM   2084  CD  PRO A 258     231.932 257.681 238.987  1.00 83.03           C
ATOM   2085  N   GLY A 259     234.075 260.656 238.401  1.00 84.10           N
ATOM   2086  CA  GLY A 259     234.597 262.013 238.206  1.00 83.48           C
ATOM   2087  C   GLY A 259     235.806 262.354 239.072  1.00 84.92           C
ATOM   2088  O   GLY A 259     236.568 263.253 238.716  1.00 82.37           O
ATOM   2089  N   TYR A 260     236.014 261.626 240.164  1.00 86.53           N
ATOM   2090  CA  TYR A 260     237.157 261.777 241.064  1.00 87.69           C
ATOM   2091  C   TYR A 260     238.286 260.767 240.794  1.00 88.02           C
ATOM   2092  O   TYR A 260     239.234 260.703 241.563  1.00 85.51           O
ATOM   2093  CB  TYR A 260     236.676 261.708 242.516  1.00 87.14           C
ATOM   2094  CG  TYR A 260     235.746 262.833 242.924  1.00 87.85           C
ATOM   2095  CD1 TYR A 260     236.238 264.146 243.071  1.00 82.32           C
ATOM   2096  CD2 TYR A 260     234.387 262.580 243.188  1.00 83.01           C
ATOM   2097  CE1 TYR A 260     235.386 265.189 243.475  1.00 81.64           C
ATOM   2098  CE2 TYR A 260     233.526 263.616 243.591  1.00 81.91           C
ATOM   2099  CZ  TYR A 260     234.029 264.919 243.731  1.00 85.06           C
ATOM   2100  OH  TYR A 260     233.191 265.936 244.120  1.00 83.24           O
ATOM   2101  N   ASP A 261     238.227 259.998 239.701  1.00 88.08           N
ATOM   2102  CA  ASP A 261     239.222 258.960 239.396  1.00 87.51           C
ATOM   2103  C   ASP A 261     240.672 259.473 239.385  1.00 88.21           C
ATOM   2104  O   ASP A 261     241.578 258.804 239.885  1.00 84.78           O
ATOM   2105  CB  ASP A 261     238.913 258.346 238.021  1.00 84.84           C
ATOM   2106  CG  ASP A 261     237.862 257.237 238.035  1.00 80.80           C
ATOM   2107  OD1 ASP A 261     237.470 256.773 239.121  1.00 73.07           O
ATOM   2108  OD2 ASP A 261     237.526 256.750 236.930  1.00 74.89           O
ATOM   2109  N   ASP A 262     240.883 260.659 238.812  1.00 89.35           N
ATOM   2110  CA  ASP A 262     242.198 261.284 238.685  1.00 89.04           C
ATOM   2111  C   ASP A 262     242.474 262.330 239.791  1.00 89.43           C
ATOM   2112  O   ASP A 262     243.386 263.146 239.653  1.00 86.30           O
ATOM   2113  CB  ASP A 262     242.358 261.871 237.266  1.00 87.04           C
ATOM   2114  CG  ASP A 262     242.304 260.854 236.114  1.00 83.73           C
ATOM   2115  OD1 ASP A 262     242.738 259.695 236.252  1.00 76.05           O
ATOM   2116  OD2 ASP A 262     241.880 261.240 235.001  1.00 76.76           O
ATOM   2117  N   TYR A 263     241.696 262.340 240.868  1.00 90.85           N
ATOM   2118  CA  TYR A 263     241.962 263.146 242.063  1.00 91.50           C
ATOM   2119  C   TYR A 263     242.877 262.370 243.016  1.00 92.06           C
ATOM   2120  O   TYR A 263     242.848 261.136 243.013  1.00 90.25           O
ATOM   2121  CB  TYR A 263     240.647 263.536 242.753  1.00 90.84           C
ATOM   2122  CG  TYR A 263     239.891 264.673 242.088  1.00 90.55           C
ATOM   2123  CD1 TYR A 263     239.645 265.870 242.790  1.00 83.02           C
ATOM   2124  CD2 TYR A 263     239.424 264.548 240.769  1.00 83.07           C
ATOM   2125  CE1 TYR A 263     238.941 266.925 242.188  1.00 81.31           C
ATOM   2126  CE2 TYR A 263     238.729 265.602 240.148  1.00 81.66           C
ATOM   2127  CZ  TYR A 263     238.487 266.788 240.868  1.00 86.03           C
ATOM   2128  OH  TYR A 263     237.808 267.818 240.271  1.00 84.54           O
ATOM   2129  N   PRO A 264     243.685 263.054 243.834  1.00 92.61           N
ATOM   2130  CA  PRO A 264     244.521 262.384 244.819  1.00 92.86           C
ATOM   2131  C   PRO A 264     243.660 261.625 245.828  1.00 92.94           C
ATOM   2132  O   PRO A 264     242.612 262.113 246.255  1.00 90.83           O
ATOM   2133  CB  PRO A 264     245.341 263.497 245.485  1.00 91.60           C
ATOM   2134  CG  PRO A 264     244.451 264.726 245.329  1.00 89.24           C
ATOM   2135  CD  PRO A 264     243.792 264.496 243.975  1.00 91.27           C
ATOM   2136  N   VAL A 265     244.101 260.441 246.212  1.00 92.89           N
ATOM   2137  CA  VAL A 265     243.422 259.679 247.258  1.00 93.06           C
ATOM   2138  C   VAL A 265     243.619 260.359 248.613  1.00 92.88           C
ATOM   2139  O   VAL A 265     244.714 260.830 248.927  1.00 91.25           O
ATOM   2140  CB  VAL A 265     243.847 258.202 247.238  1.00 92.08           C
ATOM   2141  CG1 VAL A 265     245.272 257.950 247.749  1.00 84.93           C
ATOM   2142  CG2 VAL A 265     242.881 257.337 248.045  1.00 82.82           C
ATOM   2143  N   VAL A 266     242.559 260.418 249.405  1.00 93.08           N
ATOM   2144  CA  VAL A 266     242.539 260.980 250.762  1.00 92.86           C
ATOM   2145  C   VAL A 266     241.928 259.975 251.742  1.00 92.71           C
ATOM   2146  O   VAL A 266     241.431 258.926 251.327  1.00 90.04           O
ATOM   2147  CB  VAL A 266     241.802 262.334 250.810  1.00 91.35           C
ATOM   2148  CG1 VAL A 266     242.462 263.369 249.898  1.00 83.28           C
ATOM   2149  CG2 VAL A 266     240.321 262.210 250.441  1.00 81.89           C
ATOM   2150  N   GLY A 267     241.982 260.280 253.038  1.00 91.38           N
ATOM   2151  CA  GLY A 267     241.531 259.342 254.067  1.00 91.48           C
ATOM   2152  C   GLY A 267     242.434 258.116 254.201  1.00 92.10           C
ATOM   2153  O   GLY A 267     241.989 257.059 254.639  1.00 88.89           O
ATOM   2154  N   ILE A 268     243.698 258.253 253.793  1.00 92.57           N
ATOM   2155  CA  ILE A 268     244.708 257.202 253.861  1.00 92.56           C
ATOM   2156  C   ILE A 268     245.621 257.460 255.064  1.00 92.76           C
ATOM   2157  O   ILE A 268     246.209 258.534 255.184  1.00 90.93           O
ATOM   2158  CB  ILE A 268     245.496 257.139 252.536  1.00 90.93           C
ATOM   2159  CG1 ILE A 268     244.581 256.792 251.333  1.00 81.82           C
ATOM   2160  CG2 ILE A 268     246.657 256.145 252.598  1.00 78.90           C
ATOM   2161  CD1 ILE A 268     243.919 255.408 251.409  1.00 73.50           C
ATOM   2162  N   SER A 269     245.747 256.466 255.930  1.00 93.28           N
ATOM   2163  CA  SER A 269     246.724 256.493 257.015  1.00 93.44           C
ATOM   2164  C   SER A 269     248.131 256.171 256.502  1.00 93.76           C
ATOM   2165  O   SER A 269     248.320 255.624 255.412  1.00 91.73           O
ATOM   2166  CB  SER A 269     246.304 255.528 258.129  1.00 91.91           C
ATOM   2167  OG  SER A 269     246.404 254.185 257.703  1.00 84.22           O
ATOM   2168  N   TRP A 270     249.129 256.477 257.315  1.00 94.21           N
ATOM   2169  CA  TRP A 270     250.509 256.082 257.027  1.00 94.53           C
ATOM   2170  C   TRP A 270     250.653 254.556 256.901  1.00 94.46           C
ATOM   2171  O   TRP A 270     251.337 254.076 256.004  1.00 93.22           O
ATOM   2172  CB  TRP A 270     251.411 256.640 258.129  1.00 94.17           C
ATOM   2173  CG  TRP A 270     252.872 256.355 257.961  1.00 93.84           C
ATOM   2174  CD1 TRP A 270     253.758 257.164 257.345  1.00 89.40           C
ATOM   2175  CD2 TRP A 270     253.629 255.193 258.413  1.00 91.69           C
ATOM   2176  NE1 TRP A 270     255.020 256.587 257.387  1.00 90.29           N
ATOM   2177  CE2 TRP A 270     254.983 255.378 258.032  1.00 91.56           C
ATOM   2178  CE3 TRP A 270     253.294 254.007 259.111  1.00 90.82           C
ATOM   2179  CZ2 TRP A 270     255.985 254.420 258.329  1.00 90.46           C
ATOM   2180  CZ3 TRP A 270     254.290 253.054 259.404  1.00 87.41           C
ATOM   2181  CH2 TRP A 270     255.616 253.261 259.014  1.00 88.05           C
ATOM   2182  N   GLU A 271     249.949 253.799 257.721  1.00 93.49           N
ATOM   2183  CA  GLU A 271     249.937 252.332 257.677  1.00 92.97           C
ATOM   2184  C   GLU A 271     249.360 251.802 256.356  1.00 93.21           C
ATOM   2185  O   GLU A 271     249.921 250.891 255.748  1.00 91.55           O
ATOM   2186  CB  GLU A 271     249.126 251.796 258.868  1.00 91.48           C
ATOM   2187  CG  GLU A 271     249.799 252.106 260.212  1.00 87.47           C
ATOM   2188  CD  GLU A 271     248.944 251.777 261.442  1.00 84.85           C
ATOM   2189  OE1 GLU A 271     249.491 251.908 262.561  1.00 76.71           O
ATOM   2190  OE2 GLU A 271     247.748 251.438 261.284  1.00 77.46           O
ATOM   2191  N   GLN A 272     248.292 252.419 255.860  1.00 93.55           N
ATOM   2192  CA  GLN A 272     247.712 252.081 254.560  1.00 93.81           C
ATOM   2193  C   GLN A 272     248.637 252.467 253.398  1.00 94.18           C
ATOM   2194  O   GLN A 272     248.746 251.725 252.425  1.00 92.66           O
ATOM   2195  CB  GLN A 272     246.356 252.782 254.406  1.00 93.09           C
ATOM   2196  CG  GLN A 272     245.266 252.167 255.294  1.00 91.33           C
ATOM   2197  CD  GLN A 272     243.975 252.985 255.275  1.00 90.49           C
ATOM   2198  OE1 GLN A 272     243.971 254.196 255.128  1.00 83.52           O
ATOM   2199  NE2 GLN A 272     242.835 252.357 255.429  1.00 81.88           N
ATOM   2200  N   ALA A 273     249.330 253.595 253.500  1.00 94.53           N
ATOM   2201  CA  ALA A 273     250.310 254.009 252.502  1.00 94.54           C
ATOM   2202  C   ALA A 273     251.499 253.033 252.430  1.00 94.36           C
ATOM   2203  O   ALA A 273     251.948 252.685 251.338  1.00 92.95           O
ATOM   2204  CB  ALA A 273     250.754 255.444 252.817  1.00 94.12           C
ATOM   2205  N   GLN A 274     251.958 252.525 253.567  1.00 93.97           N
ATOM   2206  CA  GLN A 274     252.975 251.472 253.616  1.00 93.43           C
ATOM   2207  C   GLN A 274     252.476 250.164 252.984  1.00 93.41           C
ATOM   2208  O   GLN A 274     253.187 249.569 252.175  1.00 91.73           O
ATOM   2209  CB  GLN A 274     253.409 251.217 255.075  1.00 92.38           C
ATOM   2210  CG  GLN A 274     254.244 252.363 255.675  1.00 87.85           C
ATOM   2211  CD  GLN A 274     255.645 252.489 255.073  1.00 84.00           C
ATOM   2212  OE1 GLN A 274     256.127 251.659 254.327  1.00 74.31           O
ATOM   2213  NE2 GLN A 274     256.363 253.541 255.396  1.00 71.67           N
ATOM   2214  N   ALA A 275     251.247 249.754 253.271  1.00 94.08           N
ATOM   2215  CA  ALA A 275     250.641 248.570 252.661  1.00 94.15           C
ATOM   2216  C   ALA A 275     250.542 248.701 251.134  1.00 94.13           C
ATOM   2217  O   ALA A 275     250.870 247.766 250.407  1.00 92.44           O
ATOM   2218  CB  ALA A 275     249.264 248.340 253.300  1.00 93.50           C
ATOM   2219  N   PHE A 276     250.171 249.882 250.635  1.00 94.27           N
ATOM   2220  CA  PHE A 276     250.147 250.168 249.202  1.00 94.37           C
ATOM   2221  C   PHE A 276     251.540 250.053 248.569  1.00 94.19           C
ATOM   2222  O   PHE A 276     251.684 249.449 247.507  1.00 92.95           O
ATOM   2223  CB  PHE A 276     249.561 251.566 248.965  1.00 94.07           C
ATOM   2224  CG  PHE A 276     249.516 251.953 247.500  1.00 94.32           C
ATOM   2225  CD1 PHE A 276     250.592 252.638 246.905  1.00 89.04           C
ATOM   2226  CD2 PHE A 276     248.406 251.602 246.712  1.00 89.32           C
ATOM   2227  CE1 PHE A 276     250.553 252.968 245.537  1.00 88.76           C
ATOM   2228  CE2 PHE A 276     248.360 251.931 245.348  1.00 88.80           C
ATOM   2229  CZ  PHE A 276     249.437 252.613 244.763  1.00 91.84           C
ATOM   2230  N   CYS A 277     252.573 250.596 249.210  1.00 93.72           N
ATOM   2231  CA  CYS A 277     253.947 250.504 248.721  1.00 93.28           C
ATOM   2232  C   CYS A 277     254.447 249.048 248.672  1.00 92.91           C
ATOM   2233  O   CYS A 277     255.054 248.647 247.679  1.00 91.09           O
ATOM   2234  CB  CYS A 277     254.858 251.372 249.598  1.00 92.66           C
ATOM   2235  SG  CYS A 277     254.485 253.139 249.377  1.00 88.01           S
ATOM   2236  N   ALA A 278     254.145 248.263 249.691  1.00 93.19           N
ATOM   2237  CA  ALA A 278     254.475 246.840 249.735  1.00 92.70           C
ATOM   2238  C   ALA A 278     253.773 246.060 248.614  1.00 92.45           C
ATOM   2239  O   ALA A 278     254.422 245.336 247.859  1.00 90.37           O
ATOM   2240  CB  ALA A 278     254.103 246.297 251.123  1.00 92.08           C
ATOM   2241  N   TRP A 279     252.474 246.287 248.426  1.00 92.76           N
ATOM   2242  CA  TRP A 279     251.719 245.696 247.322  1.00 92.58           C
ATOM   2243  C   TRP A 279     252.287 246.092 245.959  1.00 92.57           C
ATOM   2244  O   TRP A 279     252.493 245.229 245.110  1.00 91.33           O
ATOM   2245  CB  TRP A 279     250.247 246.100 247.413  1.00 92.30           C
ATOM   2246  CG  TRP A 279     249.468 245.775 246.174  1.00 92.06           C
ATOM   2247  CD1 TRP A 279     249.009 244.553 245.828  1.00 88.19           C
ATOM   2248  CD2 TRP A 279     249.123 246.664 245.062  1.00 90.66           C
ATOM   2249  NE1 TRP A 279     248.395 244.623 244.580  1.00 89.10           N
ATOM   2250  CE2 TRP A 279     248.450 245.898 244.075  1.00 90.56           C
ATOM   2251  CE3 TRP A 279     249.323 248.040 244.808  1.00 89.51           C
ATOM   2252  CZ2 TRP A 279     247.997 246.476 242.861  1.00 89.49           C
ATOM   2253  CZ3 TRP A 279     248.871 248.613 243.610  1.00 86.44           C
ATOM   2254  CH2 TRP A 279     248.215 247.836 242.642  1.00 86.72           C
ATOM   2255  N   ARG A 280     252.570 247.366 245.743  1.00 92.27           N
ATOM   2256  CA  ARG A 280     253.120 247.850 244.473  1.00 91.87           C
ATOM   2257  C   ARG A 280     254.462 247.192 244.149  1.00 91.36           C
ATOM   2258  O   ARG A 280     254.708 246.858 242.994  1.00 89.54           O
ATOM   2259  CB  ARG A 280     253.226 249.385 244.517  1.00 91.11           C
ATOM   2260  CG  ARG A 280     253.611 249.991 243.156  1.00 89.48           C
ATOM   2261  CD  ARG A 280     253.672 251.513 243.264  1.00 88.70           C
ATOM   2262  NE  ARG A 280     254.021 252.160 241.979  1.00 87.62           N
ATOM   2263  CZ  ARG A 280     254.146 253.467 241.799  1.00 87.24           C
ATOM   2264  NH1 ARG A 280     253.982 254.318 242.766  1.00 82.58           N
ATOM   2265  NH2 ARG A 280     254.436 253.962 240.640  1.00 83.62           N
ATOM   2266  N   SER A 281     255.291 246.974 245.150  1.00 90.80           N
ATOM   2267  CA  SER A 281     256.571 246.274 245.012  1.00 90.07           C
ATOM   2268  C   SER A 281     256.378 244.813 244.609  1.00 89.39           C
ATOM   2269  O   SER A 281     256.992 244.345 243.652  1.00 86.91           O
ATOM   2270  CB  SER A 281     257.348 246.325 246.330  1.00 89.28           C
ATOM   2271  OG  SER A 281     257.536 247.662 246.730  1.00 77.63           O
ATOM   2272  N   GLU A 282     255.489 244.112 245.289  1.00 89.58           N
ATOM   2273  CA  GLU A 282     255.175 242.719 244.987  1.00 88.31           C
ATOM   2274  C   GLU A 282     254.545 242.568 243.596  1.00 88.35           C
ATOM   2275  O   GLU A 282     254.936 241.704 242.810  1.00 86.16           O
ATOM   2276  CB  GLU A 282     254.232 242.184 246.076  1.00 86.94           C
ATOM   2277  CG  GLU A 282     254.107 240.658 246.005  1.00 75.40           C
ATOM   2278  CD  GLU A 282     252.968 240.088 246.854  1.00 68.78           C
ATOM   2279  OE1 GLU A 282     252.620 238.912 246.602  1.00 61.00           O
ATOM   2280  OE2 GLU A 282     252.383 240.817 247.677  1.00 60.37           O
ATOM   2281  N   PHE A 283     253.606 243.446 243.260  1.00 89.05           N
ATOM   2282  CA  PHE A 283     252.932 243.463 241.967  1.00 88.39           C
ATOM   2283  C   PHE A 283     253.910 243.726 240.818  1.00 87.85           C
ATOM   2284  O   PHE A 283     253.862 243.049 239.790  1.00 85.41           O
ATOM   2285  CB  PHE A 283     251.818 244.515 242.017  1.00 87.70           C
ATOM   2286  CG  PHE A 283     250.877 244.446 240.834  1.00 88.03           C
ATOM   2287  CD1 PHE A 283     250.875 245.458 239.859  1.00 82.71           C
ATOM   2288  CD2 PHE A 283     249.987 243.363 240.709  1.00 82.98           C
ATOM   2289  CE1 PHE A 283     249.983 245.385 238.776  1.00 81.34           C
ATOM   2290  CE2 PHE A 283     249.099 243.288 239.625  1.00 81.64           C
ATOM   2291  CZ  PHE A 283     249.095 244.301 238.664  1.00 84.22           C
ATOM   2292  N   PHE A 284     254.838 244.645 241.007  1.00 88.40           N
ATOM   2293  CA  PHE A 284     255.880 244.945 240.034  1.00 87.24           C
ATOM   2294  C   PHE A 284     256.851 243.770 239.845  1.00 86.68           C
ATOM   2295  O   PHE A 284     257.148 243.397 238.709  1.00 84.13           O
ATOM   2296  CB  PHE A 284     256.614 246.214 240.469  1.00 85.95           C
ATOM   2297  CG  PHE A 284     257.580 246.737 239.428  1.00 85.68           C
ATOM   2298  CD1 PHE A 284     258.963 246.559 239.583  1.00 79.72           C
ATOM   2299  CD2 PHE A 284     257.092 247.426 238.305  1.00 79.26           C
ATOM   2300  CE1 PHE A 284     259.852 247.080 238.626  1.00 77.26           C
ATOM   2301  CE2 PHE A 284     257.976 247.947 237.348  1.00 77.33           C
ATOM   2302  CZ  PHE A 284     259.357 247.777 237.512  1.00 79.29           C
ATOM   2303  N   ARG A 285     257.282 243.126 240.924  1.00 85.60           N
ATOM   2304  CA  ARG A 285     258.143 241.930 240.867  1.00 84.25           C
ATOM   2305  C   ARG A 285     257.475 240.761 240.147  1.00 83.56           C
ATOM   2306  O   ARG A 285     258.140 240.068 239.385  1.00 80.58           O
ATOM   2307  CB  ARG A 285     258.550 241.498 242.281  1.00 82.95           C
ATOM   2308  CG  ARG A 285     259.659 242.375 242.872  1.00 77.44           C
ATOM   2309  CD  ARG A 285     259.991 241.890 244.285  1.00 75.69           C
ATOM   2310  NE  ARG A 285     261.100 242.666 244.878  1.00 70.43           N
ATOM   2311  CZ  ARG A 285     261.247 242.973 246.157  1.00 66.19           C
ATOM   2312  NH1 ARG A 285     260.481 242.504 247.096  1.00 60.21           N
ATOM   2313  NH2 ARG A 285     262.174 243.794 246.516  1.00 59.87           N
ATOM   2314  N   LYS A 286     256.182 240.563 240.341  1.00 84.53           N
ATOM   2315  CA  LYS A 286     255.421 239.532 239.620  1.00 83.40           C
ATOM   2316  C   LYS A 286     255.282 239.836 238.121  1.00 82.69           C
ATOM   2317  O   LYS A 286     255.248 238.910 237.314  1.00 77.16           O
ATOM   2318  CB  LYS A 286     254.037 239.355 240.273  1.00 82.18           C
ATOM   2319  CG  LYS A 286     254.112 238.599 241.616  1.00 77.06           C
ATOM   2320  CD  LYS A 286     252.744 238.527 242.309  1.00 73.44           C
ATOM   2321  CE  LYS A 286     252.876 237.751 243.627  1.00 65.42           C
ATOM   2322  NZ  LYS A 286     251.667 237.826 244.488  1.00 58.87           N
ATOM   2323  N   GLY A 287     255.206 241.105 237.751  1.00 82.57           N
ATOM   2324  CA  GLY A 287     255.100 241.548 236.360  1.00 81.12           C
ATOM   2325  C   GLY A 287     256.412 241.503 235.577  1.00 81.19           C
ATOM   2326  O   GLY A 287     256.414 241.192 234.384  1.00 75.69           O
ATOM   2327  N   ILE A 288     257.535 241.793 236.231  1.00 81.37           N
ATOM   2328  CA  ILE A 288     258.864 241.762 235.624  1.00 79.06           C
ATOM   2329  C   ILE A 288     259.561 240.438 235.946  1.00 77.80           C
ATOM   2330  O   ILE A 288     259.678 240.033 237.096  1.00 71.62           O
ATOM   2331  CB  ILE A 288     259.698 242.997 236.034  1.00 75.42           C
ATOM   2332  CG1 ILE A 288     259.077 244.234 235.351  1.00 66.48           C
ATOM   2333  CG2 ILE A 288     261.180 242.857 235.645  1.00 64.15           C
ATOM   2334  CD1 ILE A 288     259.850 245.533 235.537  1.00 60.33           C
ATOM   2335  N   ARG A 289     260.093 239.799 234.909  1.00 76.14           N
ATOM   2336  CA  ARG A 289     261.063 238.718 235.079  1.00 75.23           C
ATOM   2337  C   ARG A 289     262.412 239.315 235.475  1.00 76.31           C
ATOM   2338  O   ARG A 289     263.219 239.667 234.617  1.00 70.55           O
ATOM   2339  CB  ARG A 289     261.145 237.858 233.805  1.00 69.46           C
ATOM   2340  CG  ARG A 289     260.417 236.526 233.987  1.00 60.64           C
ATOM   2341  CD  ARG A 289     260.569 235.684 232.723  1.00 55.29           C
ATOM   2342  NE  ARG A 289     259.999 234.342 232.904  1.00 48.91           N
ATOM   2343  CZ  ARG A 289     259.920 233.402 231.971  1.00 41.71           C
ATOM   2344  NH1 ARG A 289     260.349 233.606 230.753  1.00 39.27           N
ATOM   2345  NH2 ARG A 289     259.408 232.239 232.253  1.00 36.77           N
ATOM   2346  N   LEU A 290     262.642 239.405 236.773  1.00 75.17           N
ATOM   2347  CA  LEU A 290     263.956 239.747 237.301  1.00 74.53           C
ATOM   2348  C   LEU A 290     264.942 238.618 236.970  1.00 75.63           C
ATOM   2349  O   LEU A 290     264.628 237.451 237.223  1.00 72.29           O
ATOM   2350  CB  LEU A 290     263.850 240.007 238.814  1.00 71.54           C
ATOM   2351  CG  LEU A 290     263.431 241.456 239.123  1.00 66.85           C
ATOM   2352  CD1 LEU A 290     262.651 241.543 240.429  1.00 61.49           C
ATOM   2353  CD2 LEU A 290     264.658 242.361 239.239  1.00 62.22           C
ATOM   2354  N   PRO A 291     266.108 238.933 236.381  1.00 74.65           N
ATOM   2355  CA  PRO A 291     267.176 237.961 236.220  1.00 73.80           C
ATOM   2356  C   PRO A 291     267.623 237.427 237.585  1.00 74.60           C
ATOM   2357  O   PRO A 291     267.630 238.149 238.581  1.00 70.47           O
ATOM   2358  CB  PRO A 291     268.316 238.690 235.501  1.00 70.88           C
ATOM   2359  CG  PRO A 291     267.647 239.910 234.881  1.00 68.76           C
ATOM   2360  CD  PRO A 291     266.511 240.215 235.848  1.00 71.17           C
ATOM   2361  N   GLU A 292     268.029 236.169 237.609  1.00 73.92           N
ATOM   2362  CA  GLU A 292     268.507 235.536 238.828  1.00 72.73           C
ATOM   2363  C   GLU A 292     269.739 236.267 239.381  1.00 73.58           C
ATOM   2364  O   GLU A 292     270.646 236.642 238.639  1.00 66.90           O
ATOM   2365  CB  GLU A 292     268.775 234.051 238.534  1.00 67.47           C
ATOM   2366  CG  GLU A 292     268.778 233.183 239.796  1.00 59.21           C
ATOM   2367  CD  GLU A 292     268.979 231.692 239.492  1.00 53.44           C
ATOM   2368  OE1 GLU A 292     268.853 230.896 240.444  1.00 47.10           O
ATOM   2369  OE2 GLU A 292     269.275 231.356 238.322  1.00 47.00           O
ATOM   2370  N   GLY A 293     269.751 236.504 240.683  1.00 71.30           N
ATOM   2371  CA  GLY A 293     270.808 237.239 241.376  1.00 70.85           C
ATOM   2372  C   GLY A 293     270.755 238.766 241.247  1.00 73.23           C
ATOM   2373  O   GLY A 293     271.550 239.447 241.890  1.00 68.39           O
ATOM   2374  N   GLN A 294     269.841 239.333 240.463  1.00 73.92           N
ATOM   2375  CA  GLN A 294     269.639 240.780 240.433  1.00 73.93           C
ATOM   2376  C   GLN A 294     268.732 241.229 241.580  1.00 75.86           C
ATOM   2377  O   GLN A 294     267.715 240.603 241.875  1.00 72.57           O
ATOM   2378  CB  GLN A 294     269.082 241.236 239.077  1.00 70.09           C
ATOM   2379  CG  GLN A 294     270.068 240.977 237.928  1.00 64.96           C
ATOM   2380  CD  GLN A 294     271.366 241.777 238.042  1.00 58.90           C
ATOM   2381  OE1 GLN A 294     271.429 242.854 238.605  1.00 54.82           O
ATOM   2382  NE2 GLN A 294     272.449 241.276 237.494  1.00 52.08           N
ATOM   2383  N   ILE A 295     269.103 242.338 242.187  1.00 75.95           N
ATOM   2384  CA  ILE A 295     268.355 242.954 243.275  1.00 75.96           C
ATOM   2385  C   ILE A 295     267.701 244.231 242.747  1.00 77.32           C
ATOM   2386  O   ILE A 295     268.318 245.009 242.019  1.00 74.29           O
ATOM   2387  CB  ILE A 295     269.268 243.191 244.499  1.00 72.22           C
ATOM   2388  CG1 ILE A 295     269.878 241.850 244.990  1.00 65.34           C
ATOM   2389  CG2 ILE A 295     268.472 243.856 245.630  1.00 62.80           C
ATOM   2390  CD1 ILE A 295     270.935 241.997 246.090  1.00 58.87           C
ATOM   2391  N   MET A 296     266.457 244.458 243.130  1.00 78.82           N
ATOM   2392  CA  MET A 296     265.715 245.687 242.883  1.00 79.11           C
ATOM   2393  C   MET A 296     265.167 246.186 244.215  1.00 80.77           C
ATOM   2394  O   MET A 296     264.671 245.388 245.013  1.00 78.12           O
ATOM   2395  CB  MET A 296     264.601 245.408 241.866  1.00 76.32           C
ATOM   2396  CG  MET A 296     263.894 246.685 241.414  1.00 69.14           C
ATOM   2397  SD  MET A 296     262.489 246.382 240.309  1.00 65.10           S
ATOM   2398  CE  MET A 296     261.288 245.773 241.525  1.00 59.04           C
ATOM   2399  N   ASP A 297     265.269 247.485 244.448  1.00 80.90           N
ATOM   2400  CA  ASP A 297     264.710 248.085 245.656  1.00 81.78           C
ATOM   2401  C   ASP A 297     263.171 248.110 245.602  1.00 83.49           C
ATOM   2402  O   ASP A 297     262.564 248.101 244.530  1.00 80.75           O
ATOM   2403  CB  ASP A 297     265.305 249.485 245.886  1.00 78.77           C
ATOM   2404  CG  ASP A 297     265.027 250.025 247.297  1.00 74.77           C
ATOM   2405  OD1 ASP A 297     264.911 249.205 248.236  1.00 67.15           O
ATOM   2406  OD2 ASP A 297     264.941 251.263 247.447  1.00 68.60           O
ATOM   2407  N   ASP A 298     262.558 248.142 246.775  1.00 85.06           N
ATOM   2408  CA  ASP A 298     261.111 248.213 246.903  1.00 86.31           C
ATOM   2409  C   ASP A 298     260.591 249.642 246.716  1.00 87.96           C
ATOM   2410  O   ASP A 298     261.269 250.630 247.012  1.00 85.08           O
ATOM   2411  CB  ASP A 298     260.684 247.612 248.251  1.00 83.05           C
ATOM   2412  CG  ASP A 298     260.781 246.089 248.222  1.00 79.25           C
ATOM   2413  OD1 ASP A 298     260.185 245.500 247.297  1.00 70.26           O
ATOM   2414  OD2 ASP A 298     261.455 245.465 249.055  1.00 71.86           O
ATOM   2415  N   PHE A 299     259.351 249.752 246.243  1.00 90.35           N
ATOM   2416  CA  PHE A 299     258.615 251.000 246.374  1.00 91.05           C
ATOM   2417  C   PHE A 299     258.371 251.290 247.853  1.00 91.28           C
ATOM   2418  O   PHE A 299     258.034 250.401 248.633  1.00 89.12           O
ATOM   2419  CB  PHE A 299     257.292 250.937 245.612  1.00 90.59           C
ATOM   2420  CG  PHE A 299     257.443 250.826 244.117  1.00 90.84           C
ATOM   2421  CD1 PHE A 299     257.742 251.963 243.350  1.00 84.23           C
ATOM   2422  CD2 PHE A 299     257.276 249.586 243.474  1.00 84.11           C
ATOM   2423  CE1 PHE A 299     257.865 251.865 241.952  1.00 83.04           C
ATOM   2424  CE2 PHE A 299     257.400 249.486 242.078  1.00 83.25           C
ATOM   2425  CZ  PHE A 299     257.691 250.627 241.316  1.00 87.12           C
ATOM   2426  N   ARG A 300     258.514 252.542 248.223  1.00 92.22           N
ATOM   2427  CA  ARG A 300     258.389 253.011 249.605  1.00 92.03           C
ATOM   2428  C   ARG A 300     257.857 254.441 249.626  1.00 92.74           C
ATOM   2429  O   ARG A 300     257.765 255.085 248.582  1.00 90.99           O
ATOM   2430  CB  ARG A 300     259.757 252.884 250.293  1.00 90.10           C
ATOM   2431  CG  ARG A 300     260.832 253.790 249.670  1.00 86.64           C
ATOM   2432  CD  ARG A 300     262.164 253.678 250.404  1.00 85.60           C
ATOM   2433  NE  ARG A 300     263.055 254.793 250.054  1.00 83.42           N
ATOM   2434  CZ  ARG A 300     263.932 254.862 249.066  1.00 83.50           C
ATOM   2435  NH1 ARG A 300     264.157 253.867 248.257  1.00 74.35           N
ATOM   2436  NH2 ARG A 300     264.595 255.957 248.876  1.00 78.47           N
ATOM   2437  N   LEU A 301     257.535 254.946 250.796  1.00 92.75           N
ATOM   2438  CA  LEU A 301     257.312 256.378 250.976  1.00 93.44           C
ATOM   2439  C   LEU A 301     258.657 257.126 250.898  1.00 93.53           C
ATOM   2440  O   LEU A 301     259.688 256.570 251.297  1.00 91.67           O
ATOM   2441  CB  LEU A 301     256.592 256.637 252.308  1.00 92.85           C
ATOM   2442  CG  LEU A 301     255.160 256.077 252.374  1.00 91.55           C
ATOM   2443  CD1 LEU A 301     254.573 256.330 253.759  1.00 85.26           C
ATOM   2444  CD2 LEU A 301     254.229 256.717 251.338  1.00 85.03           C
ATOM   2445  N   PRO A 302     258.666 258.374 250.391  1.00 93.87           N
ATOM   2446  CA  PRO A 302     259.871 259.193 250.415  1.00 93.72           C
ATOM   2447  C   PRO A 302     260.300 259.485 251.855  1.00 93.60           C
ATOM   2448  O   PRO A 302     259.457 259.648 252.741  1.00 91.82           O
ATOM   2449  CB  PRO A 302     259.503 260.477 249.662  1.00 92.72           C
ATOM   2450  CG  PRO A 302     257.993 260.597 249.852  1.00 90.87           C
ATOM   2451  CD  PRO A 302     257.534 259.141 249.887  1.00 92.53           C
ATOM   2452  N   THR A 303     261.596 259.603 252.076  1.00 92.96           N
ATOM   2453  CA  THR A 303     262.099 260.198 253.318  1.00 92.67           C
ATOM   2454  C   THR A 303     261.773 261.695 253.347  1.00 92.49           C
ATOM   2455  O   THR A 303     261.520 262.319 252.311  1.00 90.48           O
ATOM   2456  CB  THR A 303     263.614 259.987 253.497  1.00 91.56           C
ATOM   2457  OG1 THR A 303     264.354 260.735 252.573  1.00 80.55           O
ATOM   2458  CG2 THR A 303     264.029 258.526 253.354  1.00 79.76           C
ATOM   2459  N   GLU A 304     261.801 262.296 254.521  1.00 92.48           N
ATOM   2460  CA  GLU A 304     261.629 263.744 254.657  1.00 91.72           C
ATOM   2461  C   GLU A 304     262.646 264.528 253.806  1.00 92.10           C
ATOM   2462  O   GLU A 304     262.302 265.511 253.162  1.00 90.39           O
ATOM   2463  CB  GLU A 304     261.759 264.103 256.154  1.00 89.02           C
ATOM   2464  CG  GLU A 304     261.638 265.609 256.389  1.00 83.80           C
ATOM   2465  CD  GLU A 304     261.585 266.020 257.857  1.00 82.22           C
ATOM   2466  OE1 GLU A 304     261.046 267.115 258.118  1.00 75.75           O
ATOM   2467  OE2 GLU A 304     262.058 265.300 258.750  1.00 76.65           O
ATOM   2468  N   ALA A 305     263.888 264.057 253.766  1.00 92.03           N
ATOM   2469  CA  ALA A 305     264.966 264.680 253.013  1.00 91.84           C
ATOM   2470  C   ALA A 305     264.811 264.510 251.493  1.00 91.98           C
ATOM   2471  O   ALA A 305     264.992 265.470 250.750  1.00 90.12           O
ATOM   2472  CB  ALA A 305     266.284 264.080 253.495  1.00 90.83           C
ATOM   2473  N   GLU A 306     264.443 263.325 251.021  1.00 92.75           N
ATOM   2474  CA  GLU A 306     264.156 263.069 249.605  1.00 92.64           C
ATOM   2475  C   GLU A 306     263.004 263.957 249.115  1.00 92.88           C
ATOM   2476  O   GLU A 306     263.094 264.568 248.050  1.00 91.60           O
ATOM   2477  CB  GLU A 306     263.784 261.583 249.391  1.00 91.55           C
ATOM   2478  CG  GLU A 306     264.973 260.611 249.453  1.00 87.58           C
ATOM   2479  CD  GLU A 306     264.554 259.128 249.410  1.00 87.08           C
ATOM   2480  OE1 GLU A 306     265.353 258.273 248.971  1.00 79.78           O
ATOM   2481  OE2 GLU A 306     263.427 258.789 249.834  1.00 81.02           O
ATOM   2482  N   TRP A 307     261.964 264.070 249.918  1.00 93.71           N
ATOM   2483  CA  TRP A 307     260.804 264.892 249.578  1.00 94.15           C
ATOM   2484  C   TRP A 307     261.168 266.377 249.480  1.00 93.87           C
ATOM   2485  O   TRP A 307     260.875 267.022 248.475  1.00 92.54           O
ATOM   2486  CB  TRP A 307     259.683 264.643 250.592  1.00 93.92           C
ATOM   2487  CG  TRP A 307     258.367 265.231 250.171  1.00 93.56           C
ATOM   2488  CD1 TRP A 307     257.372 264.556 249.559  1.00 88.27           C
ATOM   2489  CD2 TRP A 307     257.941 266.623 250.219  1.00 91.10           C
ATOM   2490  NE1 TRP A 307     256.361 265.432 249.211  1.00 89.72           N
ATOM   2491  CE2 TRP A 307     256.687 266.717 249.566  1.00 91.17           C
ATOM   2492  CE3 TRP A 307     258.514 267.813 250.713  1.00 90.64           C
ATOM   2493  CZ2 TRP A 307     256.052 267.963 249.358  1.00 90.15           C
ATOM   2494  CZ3 TRP A 307     257.871 269.051 250.526  1.00 85.62           C
ATOM   2495  CH2 TRP A 307     256.664 269.122 249.837  1.00 87.01           C
ATOM   2496  N   GLU A 308     261.844 266.929 250.478  1.00 93.24           N
ATOM   2497  CA  GLU A 308     262.237 268.344 250.473  1.00 92.93           C
ATOM   2498  C   GLU A 308     263.226 268.660 249.344  1.00 92.78           C
ATOM   2499  O   GLU A 308     263.113 269.699 248.702  1.00 91.22           O
ATOM   2500  CB  GLU A 308     262.793 268.753 251.852  1.00 91.83           C
ATOM   2501  CG  GLU A 308     263.092 270.257 251.909  1.00 88.68           C
ATOM   2502  CD  GLU A 308     263.428 270.822 253.293  1.00 86.49           C
ATOM   2503  OE1 GLU A 308     264.004 271.930 253.338  1.00 80.33           O
ATOM   2504  OE2 GLU A 308     263.075 270.223 254.326  1.00 80.05           O
ATOM   2505  N   TYR A 309     264.153 267.757 249.073  1.00 92.61           N
ATOM   2506  CA  TYR A 309     265.087 267.895 247.955  1.00 92.41           C
ATOM   2507  C   TYR A 309     264.350 267.963 246.609  1.00 92.22           C
ATOM   2508  O   TYR A 309     264.616 268.858 245.809  1.00 90.47           O
ATOM   2509  CB  TYR A 309     266.078 266.725 247.983  1.00 91.89           C
ATOM   2510  CG  TYR A 309     267.033 266.729 246.807  1.00 91.76           C
ATOM   2511  CD1 TYR A 309     266.777 265.935 245.673  1.00 86.36           C
ATOM   2512  CD2 TYR A 309     268.161 267.572 246.822  1.00 86.30           C
ATOM   2513  CE1 TYR A 309     267.634 265.983 244.562  1.00 85.07           C
ATOM   2514  CE2 TYR A 309     269.024 267.627 245.716  1.00 84.52           C
ATOM   2515  CZ  TYR A 309     268.753 266.833 244.586  1.00 87.98           C
ATOM   2516  OH  TYR A 309     269.586 266.895 243.499  1.00 86.50           O
ATOM   2517  N   ALA A 310     263.404 267.060 246.393  1.00 93.06           N
ATOM   2518  CA  ALA A 310     262.609 267.034 245.172  1.00 92.86           C
ATOM   2519  C   ALA A 310     261.716 268.279 245.029  1.00 92.30           C
ATOM   2520  O   ALA A 310     261.637 268.861 243.947  1.00 90.22           O
ATOM   2521  CB  ALA A 310     261.786 265.739 245.167  1.00 92.38           C
ATOM   2522  N   ALA A 311     261.095 268.728 246.114  1.00 92.48           N
ATOM   2523  CA  ALA A 311     260.264 269.928 246.127  1.00 91.98           C
ATOM   2524  C   ALA A 311     261.077 271.195 245.828  1.00 91.39           C
ATOM   2525  O   ALA A 311     260.676 272.017 245.009  1.00 88.83           O
ATOM   2526  CB  ALA A 311     259.566 270.024 247.490  1.00 91.30           C
ATOM   2527  N   ARG A 312     262.247 271.326 246.415  1.00 91.39           N
ATOM   2528  CA  ARG A 312     263.160 272.462 246.199  1.00 90.57           C
ATOM   2529  C   ARG A 312     263.947 272.381 244.888  1.00 89.72           C
ATOM   2530  O   ARG A 312     264.725 273.286 244.608  1.00 85.21           O
ATOM   2531  CB  ARG A 312     264.112 272.600 247.394  1.00 89.19           C
ATOM   2532  CG  ARG A 312     263.400 273.099 248.661  1.00 85.30           C
ATOM   2533  CD  ARG A 312     264.445 273.246 249.771  1.00 83.84           C
ATOM   2534  NE  ARG A 312     263.889 273.813 251.009  1.00 80.88           N
ATOM   2535  CZ  ARG A 312     264.412 274.792 251.729  1.00 79.91           C
ATOM   2536  NH1 ARG A 312     265.487 275.430 251.383  1.00 71.69           N
ATOM   2537  NH2 ARG A 312     263.854 275.150 252.838  1.00 73.46           N
ATOM   2538  N   MET A 313     263.755 271.353 244.096  1.00 89.49           N
ATOM   2539  CA  MET A 313     264.441 271.142 242.813  1.00 88.56           C
ATOM   2540  C   MET A 313     265.979 271.141 242.932  1.00 88.28           C
ATOM   2541  O   MET A 313     266.686 271.576 242.025  1.00 82.66           O
ATOM   2542  CB  MET A 313     263.945 272.159 241.768  1.00 86.02           C
ATOM   2543  CG  MET A 313     262.424 272.226 241.617  1.00 82.50           C
ATOM   2544  SD  MET A 313     261.877 273.566 240.520  1.00 78.82           S
ATOM   2545  CE  MET A 313     262.236 274.994 241.563  1.00 71.39           C
ATOM   2546  N   GLY A 314     266.498 270.662 244.055  1.00 85.74           N
ATOM   2547  CA  GLY A 314     267.933 270.628 244.342  1.00 84.67           C
ATOM   2548  C   GLY A 314     268.576 271.982 244.659  1.00 85.39           C
ATOM   2549  O   GLY A 314     269.801 272.082 244.646  1.00 79.55           O
ATOM   2550  N   ASP A 315     267.792 273.028 244.926  1.00 85.64           N
ATOM   2551  CA  ASP A 315     268.296 274.358 245.295  1.00 85.22           C
ATOM   2552  C   ASP A 315     267.730 274.813 246.649  1.00 85.59           C
ATOM   2553  O   ASP A 315     266.539 275.089 246.790  1.00 80.11           O
ATOM   2554  CB  ASP A 315     267.992 275.367 244.175  1.00 81.31           C
ATOM   2555  CG  ASP A 315     268.581 276.767 244.413  1.00 75.97           C
ATOM   2556  OD1 ASP A 315     269.187 277.022 245.482  1.00 67.36           O
ATOM   2557  OD2 ASP A 315     268.422 277.620 243.513  1.00 68.44           O
ATOM   2558  N   SER A 316     268.621 274.964 247.624  1.00 84.77           N
ATOM   2559  CA  SER A 316     268.285 275.402 248.982  1.00 84.10           C
ATOM   2560  C   SER A 316     267.672 276.809 249.067  1.00 84.70           C
ATOM   2561  O   SER A 316     267.135 277.172 250.110  1.00 79.44           O
ATOM   2562  CB  SER A 316     269.543 275.387 249.855  1.00 81.05           C
ATOM   2563  OG  SER A 316     270.252 274.175 249.712  1.00 72.49           O
ATOM   2564  N   ASN A 317     267.757 277.601 248.007  1.00 85.57           N
ATOM   2565  CA  ASN A 317     267.187 278.949 247.972  1.00 84.97           C
ATOM   2566  C   ASN A 317     265.699 278.957 247.599  1.00 85.45           C
ATOM   2567  O   ASN A 317     265.013 279.937 247.879  1.00 80.63           O
ATOM   2568  CB  ASN A 317     267.994 279.815 247.003  1.00 82.22           C
ATOM   2569  CG  ASN A 317     269.457 279.893 247.394  1.00 78.14           C
ATOM   2570  OD1 ASN A 317     269.820 280.267 248.494  1.00 68.77           O
ATOM   2571  ND2 ASN A 317     270.337 279.523 246.489  1.00 69.38           N
ATOM   2572  N   ASN A 318     265.190 277.891 246.999  1.00 86.13           N
ATOM   2573  CA  ASN A 318     263.785 277.798 246.637  1.00 86.41           C
ATOM   2574  C   ASN A 318     262.931 277.554 247.892  1.00 86.98           C
ATOM   2575  O   ASN A 318     263.036 276.517 248.541  1.00 83.40           O
ATOM   2576  CB  ASN A 318     263.591 276.707 245.578  1.00 84.20           C
ATOM   2577  CG  ASN A 318     264.264 277.033 244.253  1.00 83.05           C
ATOM   2578  OD1 ASN A 318     264.418 278.169 243.847  1.00 74.25           O
ATOM   2579  ND2 ASN A 318     264.658 276.016 243.516  1.00 76.44           N
ATOM   2580  N   LYS A 319     262.052 278.506 248.219  1.00 87.69           N
ATOM   2581  CA  LYS A 319     261.080 278.345 249.314  1.00 87.60           C
ATOM   2582  C   LYS A 319     259.893 277.465 248.920  1.00 88.13           C
ATOM   2583  O   LYS A 319     259.294 276.822 249.772  1.00 83.99           O
ATOM   2584  CB  LYS A 319     260.587 279.723 249.780  1.00 84.99           C
ATOM   2585  CG  LYS A 319     261.667 280.501 250.551  1.00 78.50           C
ATOM   2586  CD  LYS A 319     261.145 281.877 250.970  1.00 75.75           C
ATOM   2587  CE  LYS A 319     262.237 282.671 251.693  1.00 67.23           C
ATOM   2588  NZ  LYS A 319     261.945 284.125 251.723  1.00 60.76           N
ATOM   2589  N   TYR A 320     259.582 277.453 247.638  1.00 88.51           N
ATOM   2590  CA  TYR A 320     258.479 276.732 247.017  1.00 88.98           C
ATOM   2591  C   TYR A 320     259.017 275.857 245.867  1.00 88.90           C
ATOM   2592  O   TYR A 320     260.170 276.043 245.458  1.00 85.69           O
ATOM   2593  CB  TYR A 320     257.455 277.757 246.519  1.00 87.98           C
ATOM   2594  CG  TYR A 320     256.877 278.648 247.601  1.00 88.49           C
ATOM   2595  CD1 TYR A 320     255.864 278.168 248.447  1.00 82.53           C
ATOM   2596  CD2 TYR A 320     257.351 279.963 247.770  1.00 82.78           C
ATOM   2597  CE1 TYR A 320     255.322 278.989 249.447  1.00 81.23           C
ATOM   2598  CE2 TYR A 320     256.816 280.794 248.769  1.00 81.60           C
ATOM   2599  CZ  TYR A 320     255.800 280.304 249.605  1.00 84.66           C
ATOM   2600  OH  TYR A 320     255.272 281.110 250.580  1.00 82.82           O
ATOM   2601  N   PRO A 321     258.212 274.961 245.296  1.00 88.52           N
ATOM   2602  CA  PRO A 321     258.604 274.143 244.135  1.00 88.10           C
ATOM   2603  C   PRO A 321     258.752 274.919 242.812  1.00 87.78           C
ATOM   2604  O   PRO A 321     258.578 274.362 241.722  1.00 82.63           O
ATOM   2605  CB  PRO A 321     257.549 273.031 244.044  1.00 86.70           C
ATOM   2606  CG  PRO A 321     256.927 272.990 245.425  1.00 85.49           C
ATOM   2607  CD  PRO A 321     256.978 274.441 245.857  1.00 87.99           C
ATOM   2608  N   TRP A 322     259.053 276.182 242.882  1.00 88.25           N
ATOM   2609  CA  TRP A 322     259.329 277.073 241.759  1.00 87.64           C
ATOM   2610  C   TRP A 322     260.429 278.075 242.133  1.00 87.14           C
ATOM   2611  O   TRP A 322     260.766 278.260 243.301  1.00 82.48           O
ATOM   2612  CB  TRP A 322     258.034 277.773 241.316  1.00 86.33           C
ATOM   2613  CG  TRP A 322     257.208 278.383 242.409  1.00 87.06           C
ATOM   2614  CD1 TRP A 322     257.411 279.583 242.977  1.00 81.20           C
ATOM   2615  CD2 TRP A 322     256.033 277.814 243.076  1.00 85.16           C
ATOM   2616  NE1 TRP A 322     256.444 279.800 243.965  1.00 81.87           N
ATOM   2617  CE2 TRP A 322     255.583 278.738 244.051  1.00 84.10           C
ATOM   2618  CE3 TRP A 322     255.321 276.606 242.939  1.00 82.20           C
ATOM   2619  CZ2 TRP A 322     254.463 278.476 244.883  1.00 82.14           C
ATOM   2620  CZ3 TRP A 322     254.204 276.342 243.759  1.00 77.74           C
ATOM   2621  CH2 TRP A 322     253.787 277.270 244.727  1.00 79.00           C
ATOM   2622  N   SER A 323     261.007 278.718 241.134  1.00 85.09           N
ATOM   2623  CA  SER A 323     262.212 279.541 241.307  1.00 83.61           C
ATOM   2624  C   SER A 323     261.968 280.946 241.883  1.00 83.63           C
ATOM   2625  O   SER A 323     262.920 281.718 242.023  1.00 77.27           O
ATOM   2626  CB  SER A 323     262.946 279.682 239.964  1.00 79.95           C
ATOM   2627  OG  SER A 323     263.036 278.457 239.261  1.00 70.71           O
ATOM   2628  N   THR A 324     260.720 281.313 242.150  1.00 83.80           N
ATOM   2629  CA  THR A 324     260.342 282.630 242.676  1.00 82.69           C
ATOM   2630  C   THR A 324     259.635 282.484 244.024  1.00 83.14           C
ATOM   2631  O   THR A 324     259.074 281.436 244.323  1.00 77.71           O
ATOM   2632  CB  THR A 324     259.444 283.412 241.699  1.00 78.57           C
ATOM   2633  OG1 THR A 324     258.236 282.747 241.450  1.00 68.83           O
ATOM   2634  CG2 THR A 324     260.114 283.636 240.345  1.00 67.95           C
ATOM   2635  N   GLU A 325     259.648 283.547 244.826  1.00 82.79           N
ATOM   2636  CA  GLU A 325     258.896 283.569 246.088  1.00 82.13           C
ATOM   2637  C   GLU A 325     257.410 283.916 245.889  1.00 82.78           C
ATOM   2638  O   GLU A 325     256.625 283.851 246.830  1.00 76.17           O
ATOM   2639  CB  GLU A 325     259.554 284.536 247.085  1.00 78.16           C
ATOM   2640  CG  GLU A 325     261.019 284.178 247.374  1.00 70.59           C
ATOM   2641  CD  GLU A 325     261.573 284.816 248.655  1.00 65.46           C
ATOM   2642  OE1 GLU A 325     262.679 284.417 249.072  1.00 58.82           O
ATOM   2643  OE2 GLU A 325     260.870 285.585 249.353  1.00 59.84           O
ATOM   2644  N   ASP A 326     257.025 284.259 244.668  1.00 82.48           N
ATOM   2645  CA  ASP A 326     255.660 284.620 244.337  1.00 81.98           C
ATOM   2646  C   ASP A 326     254.758 283.380 244.293  1.00 83.27           C
ATOM   2647  O   ASP A 326     255.054 282.393 243.620  1.00 78.77           O
ATOM   2648  CB  ASP A 326     255.607 285.348 242.988  1.00 77.37           C
ATOM   2649  CG  ASP A 326     256.394 286.659 242.963  1.00 70.33           C
ATOM   2650  OD1 ASP A 326     256.334 287.404 243.963  1.00 61.57           O
ATOM   2651  OD2 ASP A 326     257.019 286.922 241.912  1.00 62.61           O
ATOM   2652  N   LEU A 327     253.609 283.477 244.948  1.00 83.05           N
ATOM   2653  CA  LEU A 327     252.575 282.438 244.926  1.00 83.33           C
ATOM   2654  C   LEU A 327     251.677 282.501 243.681  1.00 83.45           C
ATOM   2655  O   LEU A 327     250.859 281.607 243.456  1.00 78.39           O
ATOM   2656  CB  LEU A 327     251.748 282.544 246.212  1.00 81.57           C
ATOM   2657  CG  LEU A 327     252.542 282.193 247.485  1.00 81.08           C
ATOM   2658  CD1 LEU A 327     251.750 282.611 248.715  1.00 74.36           C
ATOM   2659  CD2 LEU A 327     252.810 280.692 247.582  1.00 75.08           C
ATOM   2660  N   ARG A 328     251.818 283.546 242.870  1.00 82.96           N
ATOM   2661  CA  ARG A 328     251.048 283.774 241.651  1.00 82.42           C
ATOM   2662  C   ARG A 328     251.968 283.912 240.446  1.00 82.29           C
ATOM   2663  O   ARG A 328     253.060 284.465 240.525  1.00 78.10           O
ATOM   2664  CB  ARG A 328     250.139 285.008 241.787  1.00 80.01           C
ATOM   2665  CG  ARG A 328     249.141 284.901 242.955  1.00 75.65           C
ATOM   2666  CD  ARG A 328     248.189 286.100 242.967  1.00 74.36           C
ATOM   2667  NE  ARG A 328     247.389 286.133 244.206  1.00 69.56           N
ATOM   2668  CZ  ARG A 328     246.276 286.822 244.414  1.00 65.30           C
ATOM   2669  NH1 ARG A 328     245.724 287.555 243.495  1.00 60.26           N
ATOM   2670  NH2 ARG A 328     245.698 286.788 245.578  1.00 59.58           N
ATOM   2671  N   THR A 329     251.480 283.457 239.294  1.00 81.07           N
ATOM   2672  CA  THR A 329     252.137 283.731 238.016  1.00 79.25           C
ATOM   2673  C   THR A 329     252.046 285.221 237.672  1.00 79.57           C
ATOM   2674  O   THR A 329     251.188 285.951 238.177  1.00 73.42           O
ATOM   2675  CB  THR A 329     251.536 282.903 236.872  1.00 75.69           C
ATOM   2676  OG1 THR A 329     250.230 283.317 236.578  1.00 67.45           O
ATOM   2677  CG2 THR A 329     251.508 281.402 237.152  1.00 67.50           C
ATOM   2678  N   GLY A 330     252.851 285.672 236.724  1.00 76.85           N
ATOM   2679  CA  GLY A 330     252.750 287.042 236.201  1.00 75.07           C
ATOM   2680  C   GLY A 330     251.394 287.421 235.585  1.00 76.23           C
ATOM   2681  O   GLY A 330     251.163 288.591 235.279  1.00 69.94           O
ATOM   2682  N   ARG A 331     250.492 286.453 235.401  1.00 77.08           N
ATOM   2683  CA  ARG A 331     249.087 286.669 235.002  1.00 76.71           C
ATOM   2684  C   ARG A 331     248.126 286.702 236.197  1.00 78.02           C
ATOM   2685  O   ARG A 331     246.940 286.905 235.982  1.00 70.24           O
ATOM   2686  CB  ARG A 331     248.656 285.602 233.989  1.00 71.93           C
ATOM   2687  CG  ARG A 331     249.451 285.680 232.677  1.00 64.24           C
ATOM   2688  CD  ARG A 331     248.909 284.635 231.700  1.00 59.21           C
ATOM   2689  NE  ARG A 331     249.646 284.673 230.421  1.00 52.32           N
ATOM   2690  CZ  ARG A 331     249.437 283.870 229.387  1.00 46.07           C
ATOM   2691  NH1 ARG A 331     248.525 282.940 229.404  1.00 43.06           N
ATOM   2692  NH2 ARG A 331     250.159 283.997 228.317  1.00 40.95           N
ATOM   2693  N   GLY A 332     248.610 286.472 237.403  1.00 76.50           N
ATOM   2694  CA  GLY A 332     247.840 286.427 238.646  1.00 76.52           C
ATOM   2695  C   GLY A 332     247.240 285.070 239.008  1.00 79.04           C
ATOM   2696  O   GLY A 332     246.503 284.988 239.980  1.00 73.99           O
ATOM   2697  N   CYS A 333     247.539 284.012 238.247  1.00 80.65           N
ATOM   2698  CA  CYS A 333     247.067 282.666 238.550  1.00 80.75           C
ATOM   2699  C   CYS A 333     247.905 282.067 239.685  1.00 82.78           C
ATOM   2700  O   CYS A 333     249.130 282.182 239.647  1.00 78.75           O
ATOM   2701  CB  CYS A 333     247.130 281.799 237.285  1.00 76.69           C
ATOM   2702  SG  CYS A 333     246.419 282.640 235.829  1.00 68.13           S
ATOM   2703  N   PHE A 334     247.267 281.405 240.665  1.00 83.77           N
ATOM   2704  CA  PHE A 334     247.990 280.695 241.711  1.00 84.75           C
ATOM   2705  C   PHE A 334     248.766 279.506 241.136  1.00 85.38           C
ATOM   2706  O   PHE A 334     248.384 278.919 240.123  1.00 83.09           O
ATOM   2707  CB  PHE A 334     247.030 280.290 242.832  1.00 83.52           C
ATOM   2708  CG  PHE A 334     246.536 281.463 243.649  1.00 84.08           C
ATOM   2709  CD1 PHE A 334     247.378 282.057 244.606  1.00 78.63           C
ATOM   2710  CD2 PHE A 334     245.242 281.971 243.461  1.00 78.57           C
ATOM   2711  CE1 PHE A 334     246.927 283.143 245.372  1.00 76.71           C
ATOM   2712  CE2 PHE A 334     244.786 283.060 244.228  1.00 77.17           C
ATOM   2713  CZ  PHE A 334     245.631 283.643 245.186  1.00 80.14           C
ATOM   2714  N   LEU A 335     249.881 279.176 241.775  1.00 85.87           N
ATOM   2715  CA  LEU A 335     250.803 278.127 241.333  1.00 85.75           C
ATOM   2716  C   LEU A 335     250.519 276.758 241.963  1.00 85.72           C
ATOM   2717  O   LEU A 335     251.109 275.761 241.538  1.00 81.36           O
ATOM   2718  CB  LEU A 335     252.243 278.584 241.616  1.00 84.08           C
ATOM   2719  CG  LEU A 335     252.741 279.692 240.670  1.00 83.50           C
ATOM   2720  CD1 LEU A 335     254.031 280.310 241.198  1.00 76.86           C
ATOM   2721  CD2 LEU A 335     253.029 279.141 239.273  1.00 76.72           C
ATOM   2722  N   GLY A 336     249.642 276.696 242.951  1.00 85.92           N
ATOM   2723  CA  GLY A 336     249.230 275.482 243.634  1.00 86.19           C
ATOM   2724  C   GLY A 336     247.859 275.639 244.279  1.00 86.92           C
ATOM   2725  O   GLY A 336     247.353 276.756 244.408  1.00 83.47           O
ATOM   2726  N   ASN A 337     247.266 274.523 244.683  1.00 87.44           N
ATOM   2727  CA  ASN A 337     245.974 274.477 245.358  1.00 88.04           C
ATOM   2728  C   ASN A 337     246.176 274.570 246.878  1.00 88.10           C
ATOM   2729  O   ASN A 337     246.657 273.625 247.500  1.00 84.67           O
ATOM   2730  CB  ASN A 337     245.250 273.192 244.921  1.00 86.09           C
ATOM   2731  CG  ASN A 337     243.880 273.035 245.560  1.00 86.16           C
ATOM   2732  OD1 ASN A 337     243.307 273.938 246.139  1.00 78.42           O
ATOM   2733  ND2 ASN A 337     243.298 271.865 245.452  1.00 80.03           N
ATOM   2734  N   PHE A 338     245.825 275.695 247.462  1.00 88.33           N
ATOM   2735  CA  PHE A 338     245.932 275.973 248.891  1.00 88.39           C
ATOM   2736  C   PHE A 338     244.902 277.032 249.302  1.00 88.30           C
ATOM   2737  O   PHE A 338     244.144 277.522 248.460  1.00 85.75           O
ATOM   2738  CB  PHE A 338     247.367 276.418 249.228  1.00 87.05           C
ATOM   2739  CG  PHE A 338     247.771 277.781 248.695  1.00 87.47           C
ATOM   2740  CD1 PHE A 338     248.099 277.954 247.340  1.00 82.51           C
ATOM   2741  CD2 PHE A 338     247.825 278.887 249.558  1.00 82.82           C
ATOM   2742  CE1 PHE A 338     248.467 279.217 246.853  1.00 81.14           C
ATOM   2743  CE2 PHE A 338     248.196 280.154 249.078  1.00 81.95           C
ATOM   2744  CZ  PHE A 338     248.516 280.318 247.725  1.00 84.01           C
ATOM   2745  N   LYS A 339     244.859 277.404 250.571  1.00 86.65           N
ATOM   2746  CA  LYS A 339     243.984 278.462 251.084  1.00 86.52           C
ATOM   2747  C   LYS A 339     244.733 279.807 251.097  1.00 85.94           C
ATOM   2748  O   LYS A 339     245.466 280.083 252.048  1.00 82.10           O
ATOM   2749  CB  LYS A 339     243.474 278.037 252.470  1.00 84.89           C
ATOM   2750  CG  LYS A 339     242.452 279.021 253.048  1.00 83.55           C
ATOM   2751  CD  LYS A 339     241.978 278.533 254.418  1.00 81.77           C
ATOM   2752  CE  LYS A 339     240.953 279.495 255.012  1.00 78.92           C
ATOM   2753  NZ  LYS A 339     240.468 279.030 256.330  1.00 74.44           N
ATOM   2754  N   PRO A 340     244.568 280.665 250.075  1.00 85.85           N
ATOM   2755  CA  PRO A 340     245.316 281.919 250.004  1.00 84.36           C
ATOM   2756  C   PRO A 340     244.768 283.039 250.893  1.00 83.91           C
ATOM   2757  O   PRO A 340     245.532 283.919 251.292  1.00 78.70           O
ATOM   2758  CB  PRO A 340     245.287 282.309 248.526  1.00 82.22           C
ATOM   2759  CG  PRO A 340     243.994 281.695 248.015  1.00 80.61           C
ATOM   2760  CD  PRO A 340     243.845 280.421 248.843  1.00 83.47           C
ATOM   2761  N   GLY A 341     243.477 283.029 251.201  1.00 82.66           N
ATOM   2762  CA  GLY A 341     242.803 284.031 252.017  1.00 82.35           C
ATOM   2763  C   GLY A 341     241.935 283.415 253.110  1.00 83.62           C
ATOM   2764  O   GLY A 341     241.656 282.218 253.103  1.00 79.87           O
ATOM   2765  N   GLU A 342     241.488 284.237 254.047  1.00 83.21           N
ATOM   2766  CA  GLU A 342     240.592 283.807 255.115  1.00 82.59           C
ATOM   2767  C   GLU A 342     239.255 283.334 254.530  1.00 82.49           C
ATOM   2768  O   GLU A 342     238.588 284.076 253.817  1.00 77.63           O
ATOM   2769  CB  GLU A 342     240.413 284.959 256.119  1.00 80.11           C
ATOM   2770  CG  GLU A 342     239.648 284.537 257.378  1.00 72.53           C
ATOM   2771  CD  GLU A 342     239.514 285.654 258.426  1.00 68.84           C
ATOM   2772  OE1 GLU A 342     239.122 285.337 259.569  1.00 62.25           O
ATOM   2773  OE2 GLU A 342     239.788 286.832 258.103  1.00 64.74           O
ATOM   2774  N   GLY A 343     238.897 282.077 254.778  1.00 82.48           N
ATOM   2775  CA  GLY A 343     237.709 281.434 254.211  1.00 81.82           C
ATOM   2776  C   GLY A 343     237.706 281.274 252.685  1.00 83.33           C
ATOM   2777  O   GLY A 343     236.717 280.800 252.130  1.00 78.82           O
ATOM   2778  N   ASP A 344     238.776 281.646 251.993  1.00 83.80           N
ATOM   2779  CA  ASP A 344     238.845 281.667 250.531  1.00 83.98           C
ATOM   2780  C   ASP A 344     239.620 280.468 249.976  1.00 84.62           C
ATOM   2781  O   ASP A 344     240.775 280.569 249.564  1.00 80.14           O
ATOM   2782  CB  ASP A 344     239.398 283.021 250.055  1.00 80.32           C
ATOM   2783  CG  ASP A 344     239.294 283.214 248.540  1.00 76.32           C
ATOM   2784  OD1 ASP A 344     238.692 282.355 247.854  1.00 68.44           O
ATOM   2785  OD2 ASP A 344     239.794 284.245 248.046  1.00 70.21           O
ATOM   2786  N   TYR A 345     238.955 279.317 249.936  1.00 85.00           N
ATOM   2787  CA  TYR A 345     239.514 278.108 249.324  1.00 85.57           C
ATOM   2788  C   TYR A 345     239.460 278.138 247.793  1.00 85.32           C
ATOM   2789  O   TYR A 345     240.187 277.402 247.136  1.00 80.85           O
ATOM   2790  CB  TYR A 345     238.749 276.885 249.837  1.00 84.75           C
ATOM   2791  CG  TYR A 345     238.884 276.634 251.322  1.00 85.85           C
ATOM   2792  CD1 TYR A 345     239.886 275.773 251.802  1.00 79.38           C
ATOM   2793  CD2 TYR A 345     238.003 277.238 252.233  1.00 80.26           C
ATOM   2794  CE1 TYR A 345     240.008 275.514 253.175  1.00 78.68           C
ATOM   2795  CE2 TYR A 345     238.121 276.992 253.609  1.00 78.97           C
ATOM   2796  CZ  TYR A 345     239.122 276.125 254.078  1.00 83.29           C
ATOM   2797  OH  TYR A 345     239.239 275.870 255.416  1.00 81.40           O
ATOM   2798  N   THR A 346     238.593 278.959 247.207  1.00 85.29           N
ATOM   2799  CA  THR A 346     238.273 278.904 245.772  1.00 84.31           C
ATOM   2800  C   THR A 346     239.084 279.865 244.913  1.00 83.99           C
ATOM   2801  O   THR A 346     238.944 279.841 243.688  1.00 79.23           O
ATOM   2802  CB  THR A 346     236.778 279.125 245.528  1.00 82.67           C
ATOM   2803  OG1 THR A 346     236.362 280.379 246.007  1.00 73.88           O
ATOM   2804  CG2 THR A 346     235.927 278.062 246.213  1.00 74.18           C
ATOM   2805  N   ALA A 347     239.947 280.681 245.506  1.00 82.44           N
ATOM   2806  CA  ALA A 347     240.745 281.664 244.772  1.00 81.07           C
ATOM   2807  C   ALA A 347     241.693 281.034 243.738  1.00 81.55           C
ATOM   2808  O   ALA A 347     241.950 281.621 242.685  1.00 76.73           O
ATOM   2809  CB  ALA A 347     241.526 282.498 245.790  1.00 78.43           C
ATOM   2810  N   ASP A 348     242.171 279.827 243.996  1.00 82.45           N
ATOM   2811  CA  ASP A 348     242.978 279.039 243.055  1.00 80.59           C
ATOM   2812  C   ASP A 348     242.134 278.262 242.017  1.00 80.93           C
ATOM   2813  O   ASP A 348     242.673 277.659 241.090  1.00 73.80           O
ATOM   2814  CB  ASP A 348     243.907 278.111 243.852  1.00 76.27           C
ATOM   2815  CG  ASP A 348     243.157 277.132 244.763  1.00 73.18           C
ATOM   2816  OD1 ASP A 348     242.042 276.697 244.405  1.00 64.42           O
ATOM   2817  OD2 ASP A 348     243.714 276.817 245.830  1.00 68.50           O
ATOM   2818  N   GLY A 349     240.813 278.308 242.137  1.00 80.86           N
ATOM   2819  CA  GLY A 349     239.835 277.641 241.279  1.00 80.47           C
ATOM   2820  C   GLY A 349     239.302 276.306 241.800  1.00 82.37           C
ATOM   2821  O   GLY A 349     238.435 275.714 241.151  1.00 77.69           O
ATOM   2822  N   HIS A 350     239.774 275.836 242.951  1.00 84.60           N
ATOM   2823  CA  HIS A 350     239.361 274.572 243.553  1.00 84.98           C
ATOM   2824  C   HIS A 350     238.937 274.771 245.008  1.00 85.39           C
ATOM   2825  O   HIS A 350     239.593 275.478 245.761  1.00 81.41           O
ATOM   2826  CB  HIS A 350     240.501 273.555 243.439  1.00 83.37           C
ATOM   2827  CG  HIS A 350     240.992 273.353 242.031  1.00 83.68           C
ATOM   2828  ND1 HIS A 350     240.399 272.553 241.067  1.00 72.31           N
ATOM   2829  CD2 HIS A 350     242.088 273.938 241.448  1.00 73.10           C
ATOM   2830  CE1 HIS A 350     241.130 272.649 239.946  1.00 73.63           C
ATOM   2831  NE2 HIS A 350     242.158 273.485 240.136  1.00 75.49           N
ATOM   2832  N   LEU A 351     237.829 274.123 245.414  1.00 85.70           N
ATOM   2833  CA  LEU A 351     237.356 274.138 246.800  1.00 86.05           C
ATOM   2834  C   LEU A 351     237.999 273.020 247.628  1.00 86.70           C
ATOM   2835  O   LEU A 351     238.402 273.233 248.765  1.00 83.15           O
ATOM   2836  CB  LEU A 351     235.821 273.994 246.782  1.00 84.01           C
ATOM   2837  CG  LEU A 351     235.191 273.952 248.188  1.00 81.93           C
ATOM   2838  CD1 LEU A 351     235.304 275.295 248.899  1.00 75.32           C
ATOM   2839  CD2 LEU A 351     233.721 273.594 248.086  1.00 75.51           C
ATOM   2840  N   ILE A 352     238.060 271.831 247.039  1.00 87.23           N
ATOM   2841  CA  ILE A 352     238.628 270.596 247.586  1.00 87.80           C
ATOM   2842  C   ILE A 352     239.920 270.260 246.823  1.00 89.08           C
ATOM   2843  O   ILE A 352     240.361 271.105 246.029  1.00 86.81           O
ATOM   2844  CB  ILE A 352     237.560 269.478 247.532  1.00 85.73           C
ATOM   2845  CG1 ILE A 352     237.024 269.233 246.100  1.00 78.87           C
ATOM   2846  CG2 ILE A 352     236.421 269.789 248.514  1.00 74.98           C
ATOM   2847  CD1 ILE A 352     236.225 267.932 245.982  1.00 73.78           C
ATOM   2848  N   PRO A 353     240.550 269.087 247.003  1.00 89.22           N
ATOM   2849  CA  PRO A 353     241.685 268.711 246.167  1.00 89.56           C
ATOM   2850  C   PRO A 353     241.381 268.876 244.679  1.00 89.20           C
ATOM   2851  O   PRO A 353     240.283 268.573 244.206  1.00 86.28           O
ATOM   2852  CB  PRO A 353     242.012 267.260 246.533  1.00 88.62           C
ATOM   2853  CG  PRO A 353     241.527 267.147 247.973  1.00 86.60           C
ATOM   2854  CD  PRO A 353     240.297 268.048 247.994  1.00 88.81           C
ATOM   2855  N   SER A 354     242.354 269.367 243.928  1.00 89.58           N
ATOM   2856  CA  SER A 354     242.260 269.444 242.476  1.00 89.17           C
ATOM   2857  C   SER A 354     242.595 268.100 241.836  1.00 89.56           C
ATOM   2858  O   SER A 354     243.228 267.234 242.441  1.00 87.33           O
ATOM   2859  CB  SER A 354     243.161 270.561 241.949  1.00 86.95           C
ATOM   2860  OG  SER A 354     244.522 270.294 242.180  1.00 76.92           O
ATOM   2861  N   ARG A 355     242.210 267.933 240.580  1.00 89.54           N
ATOM   2862  CA  ARG A 355     242.713 266.830 239.774  1.00 89.41           C
ATOM   2863  C   ARG A 355     244.237 266.902 239.724  1.00 89.42           C
ATOM   2864  O   ARG A 355     244.785 267.980 239.492  1.00 86.68           O
ATOM   2865  CB  ARG A 355     242.084 266.906 238.382  1.00 87.54           C
ATOM   2866  CG  ARG A 355     242.430 265.677 237.538  1.00 79.74           C
ATOM   2867  CD  ARG A 355     241.810 265.814 236.156  1.00 78.21           C
ATOM   2868  NE  ARG A 355     242.066 264.606 235.358  1.00 69.57           N
ATOM   2869  CZ  ARG A 355     241.709 264.392 234.111  1.00 64.16           C
ATOM   2870  NH1 ARG A 355     241.094 265.296 233.413  1.00 58.12           N
ATOM   2871  NH2 ARG A 355     241.963 263.250 233.555  1.00 55.34           N
ATOM   2872  N   VAL A 356     244.913 265.767 239.880  1.00 89.78           N
ATOM   2873  CA  VAL A 356     246.374 265.718 239.789  1.00 89.11           C
ATOM   2874  C   VAL A 356     246.863 266.307 238.464  1.00 87.79           C
ATOM   2875  O   VAL A 356     246.198 266.180 237.428  1.00 81.60           O
ATOM   2876  CB  VAL A 356     246.937 264.303 240.017  1.00 88.10           C
ATOM   2877  CG1 VAL A 356     246.500 263.757 241.376  1.00 79.13           C
ATOM   2878  CG2 VAL A 356     246.526 263.305 238.935  1.00 79.77           C
ATOM   2879  N   SER A 357     248.011 266.969 238.491  1.00 86.56           N
ATOM   2880  CA  SER A 357     248.587 267.675 237.335  1.00 85.87           C
ATOM   2881  C   SER A 357     247.759 268.847 236.778  1.00 86.03           C
ATOM   2882  O   SER A 357     247.936 269.232 235.623  1.00 79.70           O
ATOM   2883  CB  SER A 357     249.042 266.691 236.250  1.00 82.58           C
ATOM   2884  OG  SER A 357     247.968 266.124 235.525  1.00 75.46           O
ATOM   2885  N   SER A 358     246.879 269.449 237.581  1.00 86.31           N
ATOM   2886  CA  SER A 358     246.150 270.663 237.186  1.00 85.76           C
ATOM   2887  C   SER A 358     247.037 271.908 237.130  1.00 85.92           C
ATOM   2888  O   SER A 358     246.756 272.826 236.362  1.00 81.52           O
ATOM   2889  CB  SER A 358     244.990 270.939 238.149  1.00 83.54           C
ATOM   2890  OG  SER A 358     244.035 269.899 238.067  1.00 74.30           O
ATOM   2891  N   PHE A 359     248.100 271.939 237.923  1.00 87.36           N
ATOM   2892  CA  PHE A 359     249.084 273.012 237.979  1.00 87.30           C
ATOM   2893  C   PHE A 359     250.341 272.652 237.186  1.00 86.98           C
ATOM   2894  O   PHE A 359     250.514 271.522 236.724  1.00 82.82           O
ATOM   2895  CB  PHE A 359     249.372 273.349 239.443  1.00 86.59           C
ATOM   2896  CG  PHE A 359     248.153 273.852 240.183  1.00 87.43           C
ATOM   2897  CD1 PHE A 359     247.819 275.217 240.154  1.00 81.35           C
ATOM   2898  CD2 PHE A 359     247.317 272.956 240.865  1.00 81.62           C
ATOM   2899  CE1 PHE A 359     246.670 275.683 240.810  1.00 80.17           C
ATOM   2900  CE2 PHE A 359     246.159 273.417 241.521  1.00 80.87           C
ATOM   2901  CZ  PHE A 359     245.840 274.781 241.492  1.00 84.35           C
ATOM   2902  N   SER A 360     251.224 273.632 236.979  1.00 86.81           N
ATOM   2903  CA  SER A 360     252.486 273.389 236.288  1.00 86.30           C
ATOM   2904  C   SER A 360     253.423 272.532 237.144  1.00 87.33           C
ATOM   2905  O   SER A 360     253.498 272.750 238.353  1.00 84.15           O
ATOM   2906  CB  SER A 360     253.172 274.707 235.938  1.00 82.97           C
ATOM   2907  OG  SER A 360     252.363 275.447 235.038  1.00 72.59           O
ATOM   2908  N   PRO A 361     254.177 271.604 236.540  1.00 87.76           N
ATOM   2909  CA  PRO A 361     255.186 270.857 237.275  1.00 88.19           C
ATOM   2910  C   PRO A 361     256.362 271.759 237.659  1.00 88.38           C
ATOM   2911  O   PRO A 361     256.604 272.797 237.034  1.00 85.23           O
ATOM   2912  CB  PRO A 361     255.611 269.733 236.336  1.00 86.45           C
ATOM   2913  CG  PRO A 361     255.447 270.360 234.958  1.00 83.90           C
ATOM   2914  CD  PRO A 361     254.228 271.266 235.129  1.00 86.10           C
ATOM   2915  N   ASN A 362     257.129 271.326 238.646  1.00 87.91           N
ATOM   2916  CA  ASN A 362     258.412 271.942 238.962  1.00 87.66           C
ATOM   2917  C   ASN A 362     259.490 271.594 237.906  1.00 88.00           C
ATOM   2918  O   ASN A 362     259.243 270.848 236.952  1.00 84.00           O
ATOM   2919  CB  ASN A 362     258.774 271.603 240.427  1.00 85.14           C
ATOM   2920  CG  ASN A 362     259.333 270.211 240.655  1.00 84.65           C
ATOM   2921  OD1 ASN A 362     259.486 269.401 239.765  1.00 75.04           O
ATOM   2922  ND2 ASN A 362     259.712 269.927 241.880  1.00 79.31           N
ATOM   2923  N   ASP A 363     260.699 272.112 238.078  1.00 88.00           N
ATOM   2924  CA  ASP A 363     261.799 271.891 237.126  1.00 87.48           C
ATOM   2925  C   ASP A 363     262.252 270.420 237.020  1.00 87.97           C
ATOM   2926  O   ASP A 363     262.875 270.041 236.027  1.00 83.56           O
ATOM   2927  CB  ASP A 363     263.003 272.774 237.504  1.00 84.68           C
ATOM   2928  CG  ASP A 363     263.021 274.183 236.903  1.00 78.13           C
ATOM   2929  OD1 ASP A 363     262.095 274.554 236.152  1.00 69.38           O
ATOM   2930  OD2 ASP A 363     264.066 274.865 237.083  1.00 71.07           O
ATOM   2931  N   PHE A 364     261.949 269.587 238.007  1.00 88.94           N
ATOM   2932  CA  PHE A 364     262.182 268.147 237.941  1.00 89.25           C
ATOM   2933  C   PHE A 364     261.047 267.396 237.221  1.00 88.64           C
ATOM   2934  O   PHE A 364     261.236 266.253 236.819  1.00 82.95           O
ATOM   2935  CB  PHE A 364     262.434 267.588 239.348  1.00 88.41           C
ATOM   2936  CG  PHE A 364     263.763 267.938 240.006  1.00 89.91           C
ATOM   2937  CD1 PHE A 364     264.849 268.466 239.283  1.00 84.02           C
ATOM   2938  CD2 PHE A 364     263.934 267.647 241.374  1.00 83.90           C
ATOM   2939  CE1 PHE A 364     266.082 268.702 239.913  1.00 82.56           C
ATOM   2940  CE2 PHE A 364     265.165 267.881 242.007  1.00 83.35           C
ATOM   2941  CZ  PHE A 364     266.238 268.411 241.276  1.00 86.19           C
ATOM   2942  N   GLY A 365     259.903 268.025 237.014  1.00 88.40           N
ATOM   2943  CA  GLY A 365     258.721 267.420 236.399  1.00 88.68           C
ATOM   2944  C   GLY A 365     257.740 266.793 237.388  1.00 89.88           C
ATOM   2945  O   GLY A 365     256.901 265.990 236.981  1.00 86.83           O
ATOM   2946  N   LEU A 366     257.845 267.158 238.664  1.00 90.54           N
ATOM   2947  CA  LEU A 366     256.924 266.749 239.718  1.00 91.21           C
ATOM   2948  C   LEU A 366     255.753 267.733 239.803  1.00 90.99           C
ATOM   2949  O   LEU A 366     255.961 268.948 239.857  1.00 88.55           O
ATOM   2950  CB  LEU A 366     257.668 266.670 241.060  1.00 90.80           C
ATOM   2951  CG  LEU A 366     258.800 265.632 241.097  1.00 90.26           C
ATOM   2952  CD1 LEU A 366     259.709 265.880 242.287  1.00 83.63           C
ATOM   2953  CD2 LEU A 366     258.247 264.210 241.198  1.00 83.75           C
ATOM   2954  N   TYR A 367     254.539 267.201 239.826  1.00 91.08           N
ATOM   2955  CA  TYR A 367     253.313 267.977 239.977  1.00 90.90           C
ATOM   2956  C   TYR A 367     252.904 268.066 241.447  1.00 90.20           C
ATOM   2957  O   TYR A 367     253.225 267.179 242.235  1.00 86.24           O
ATOM   2958  CB  TYR A 367     252.202 267.343 239.137  1.00 90.04           C
ATOM   2959  CG  TYR A 367     252.442 267.395 237.644  1.00 90.16           C
ATOM   2960  CD1 TYR A 367     251.965 268.479 236.890  1.00 83.60           C
ATOM   2961  CD2 TYR A 367     253.146 266.359 236.992  1.00 83.66           C
ATOM   2962  CE1 TYR A 367     252.173 268.532 235.505  1.00 82.48           C
ATOM   2963  CE2 TYR A 367     253.366 266.406 235.604  1.00 82.56           C
ATOM   2964  CZ  TYR A 367     252.874 267.495 234.864  1.00 86.21           C
ATOM   2965  OH  TYR A 367     253.084 267.550 233.511  1.00 84.44           O
ATOM   2966  N   ASP A 368     252.180 269.126 241.783  1.00 88.81           N
ATOM   2967  CA  ASP A 368     251.476 269.293 243.057  1.00 88.93           C
ATOM   2968  C   ASP A 368     252.359 269.100 244.311  1.00 89.10           C
ATOM   2969  O   ASP A 368     251.911 268.654 245.360  1.00 84.72           O
ATOM   2970  CB  ASP A 368     250.184 268.449 243.041  1.00 86.44           C
ATOM   2971  CG  ASP A 368     249.292 268.764 241.826  1.00 84.73           C
ATOM   2972  OD1 ASP A 368     249.203 269.956 241.452  1.00 75.62           O
ATOM   2973  OD2 ASP A 368     248.728 267.818 241.237  1.00 77.00           O
ATOM   2974  N   MET A 369     253.637 269.487 244.209  1.00 90.53           N
ATOM   2975  CA  MET A 369     254.582 269.456 245.333  1.00 90.59           C
ATOM   2976  C   MET A 369     254.311 270.542 246.388  1.00 90.09           C
ATOM   2977  O   MET A 369     254.897 270.517 247.470  1.00 86.89           O
ATOM   2978  CB  MET A 369     256.018 269.581 244.808  1.00 89.95           C
ATOM   2979  CG  MET A 369     256.474 268.369 243.997  1.00 87.61           C
ATOM   2980  SD  MET A 369     256.579 266.795 244.902  1.00 85.73           S
ATOM   2981  CE  MET A 369     257.957 267.121 246.022  1.00 79.18           C
ATOM   2982  N   ALA A 370     253.451 271.501 246.089  1.00 89.60           N
ATOM   2983  CA  ALA A 370     252.971 272.514 247.010  1.00 89.12           C
ATOM   2984  C   ALA A 370     251.439 272.567 246.977  1.00 88.48           C
ATOM   2985  O   ALA A 370     250.846 272.911 245.956  1.00 82.82           O
ATOM   2986  CB  ALA A 370     253.592 273.867 246.650  1.00 87.16           C
ATOM   2987  N   GLY A 371     250.808 272.266 248.105  1.00 87.40           N
ATOM   2988  CA  GLY A 371     249.359 272.213 248.232  1.00 87.83           C
ATOM   2989  C   GLY A 371     248.743 270.936 247.663  1.00 88.32           C
ATOM   2990  O   GLY A 371     249.356 269.876 247.675  1.00 83.24           O
ATOM   2991  N   ASN A 372     247.513 271.049 247.169  1.00 89.28           N
ATOM   2992  CA  ASN A 372     246.626 269.960 246.776  1.00 90.07           C
ATOM   2993  C   ASN A 372     246.345 269.003 247.945  1.00 90.50           C
ATOM   2994  O   ASN A 372     245.388 269.241 248.688  1.00 86.89           O
ATOM   2995  CB  ASN A 372     247.119 269.305 245.470  1.00 88.44           C
ATOM   2996  CG  ASN A 372     246.004 268.616 244.718  1.00 87.63           C
ATOM   2997  OD1 ASN A 372     244.862 269.044 244.731  1.00 80.25           O
ATOM   2998  ND2 ASN A 372     246.319 267.572 243.983  1.00 81.44           N
ATOM   2999  N   VAL A 373     247.166 267.991 248.155  1.00 91.85           N
ATOM   3000  CA  VAL A 373     247.169 267.174 249.370  1.00 92.30           C
ATOM   3001  C   VAL A 373     248.549 267.215 250.020  1.00 92.12           C
ATOM   3002  O   VAL A 373     249.566 267.264 249.330  1.00 89.45           O
ATOM   3003  CB  VAL A 373     246.710 265.721 249.129  1.00 91.15           C
ATOM   3004  CG1 VAL A 373     245.234 265.677 248.736  1.00 82.61           C
ATOM   3005  CG2 VAL A 373     247.528 264.995 248.063  1.00 81.69           C
ATOM   3006  N   ALA A 374     248.575 267.198 251.345  1.00 92.20           N
ATOM   3007  CA  ALA A 374     249.806 266.969 252.083  1.00 92.33           C
ATOM   3008  C   ALA A 374     250.266 265.511 251.898  1.00 92.66           C
ATOM   3009  O   ALA A 374     249.445 264.625 251.667  1.00 90.65           O
ATOM   3010  CB  ALA A 374     249.579 267.328 253.552  1.00 91.26           C
ATOM   3011  N   GLU A 375     251.556 265.257 251.988  1.00 93.88           N
ATOM   3012  CA  GLU A 375     252.125 263.953 251.647  1.00 93.91           C
ATOM   3013  C   GLU A 375     252.821 263.285 252.837  1.00 94.38           C
ATOM   3014  O   GLU A 375     253.659 263.890 253.509  1.00 92.72           O
ATOM   3015  CB  GLU A 375     253.072 264.087 250.444  1.00 92.41           C
ATOM   3016  CG  GLU A 375     252.344 264.539 249.170  1.00 88.28           C
ATOM   3017  CD  GLU A 375     253.267 264.656 247.953  1.00 86.85           C
ATOM   3018  OE1 GLU A 375     253.049 265.545 247.106  1.00 79.24           O
ATOM   3019  OE2 GLU A 375     254.206 263.846 247.795  1.00 79.64           O
ATOM   3020  N   TRP A 376     252.494 262.021 253.059  1.00 94.17           N
ATOM   3021  CA  TRP A 376     253.178 261.179 254.031  1.00 94.61           C
ATOM   3022  C   TRP A 376     254.636 260.935 253.634  1.00 94.38           C
ATOM   3023  O   TRP A 376     254.948 260.661 252.471  1.00 92.89           O
ATOM   3024  CB  TRP A 376     252.452 259.837 254.161  1.00 94.62           C
ATOM   3025  CG  TRP A 376     251.136 259.885 254.874  1.00 94.55           C
ATOM   3026  CD1 TRP A 376     249.935 259.584 254.334  1.00 91.06           C
ATOM   3027  CD2 TRP A 376     250.888 260.213 256.279  1.00 92.72           C
ATOM   3028  NE1 TRP A 376     248.950 259.700 255.309  1.00 91.49           N
ATOM   3029  CE2 TRP A 376     249.495 260.083 256.512  1.00 92.47           C
ATOM   3030  CE3 TRP A 376     251.711 260.595 257.353  1.00 92.19           C
ATOM   3031  CZ2 TRP A 376     248.930 260.330 257.786  1.00 91.40           C
ATOM   3032  CZ3 TRP A 376     251.143 260.844 258.616  1.00 89.23           C
ATOM   3033  CH2 TRP A 376     249.771 260.711 258.824  1.00 89.78           C
ATOM   3034  N   THR A 377     255.509 260.955 254.633  1.00 94.09           N
ATOM   3035  CA  THR A 377     256.897 260.507 254.502  1.00 93.92           C
ATOM   3036  C   THR A 377     257.155 259.295 255.410  1.00 93.59           C
ATOM   3037  O   THR A 377     256.361 259.002 256.306  1.00 91.33           O
ATOM   3038  CB  THR A 377     257.888 261.644 254.798  1.00 92.75           C
ATOM   3039  OG1 THR A 377     257.873 261.988 256.156  1.00 82.36           O
ATOM   3040  CG2 THR A 377     257.597 262.906 253.997  1.00 81.45           C
ATOM   3041  N   SER A 378     258.251 258.587 255.189  1.00 93.20           N
ATOM   3042  CA  SER A 378     258.644 257.457 256.039  1.00 92.42           C
ATOM   3043  C   SER A 378     259.237 257.882 257.388  1.00 92.05           C
ATOM   3044  O   SER A 378     259.272 257.083 258.322  1.00 88.56           O
ATOM   3045  CB  SER A 378     259.636 256.565 255.289  1.00 90.89           C
ATOM   3046  OG  SER A 378     260.723 257.302 254.785  1.00 82.18           O
ATOM   3047  N   THR A 379     259.659 259.136 257.497  1.00 91.67           N
ATOM   3048  CA  THR A 379     260.382 259.676 258.651  1.00 91.73           C
ATOM   3049  C   THR A 379     259.483 259.832 259.879  1.00 91.64           C
ATOM   3050  O   THR A 379     258.383 260.373 259.792  1.00 89.75           O
ATOM   3051  CB  THR A 379     261.011 261.026 258.293  1.00 90.78           C
ATOM   3052  OG1 THR A 379     261.740 260.925 257.094  1.00 79.87           O
ATOM   3053  CG2 THR A 379     261.988 261.521 259.352  1.00 77.92           C
ATOM   3054  N   ALA A 380     259.976 259.392 261.041  1.00 90.72           N
ATOM   3055  CA  ALA A 380     259.328 259.664 262.313  1.00 90.04           C
ATOM   3056  C   ALA A 380     259.473 261.147 262.701  1.00 89.69           C
ATOM   3057  O   ALA A 380     260.528 261.750 262.507  1.00 86.86           O
ATOM   3058  CB  ALA A 380     259.916 258.744 263.384  1.00 88.75           C
ATOM   3059  N   PHE A 381     258.426 261.722 263.270  1.00 89.68           N
ATOM   3060  CA  PHE A 381     258.449 263.124 263.678  1.00 88.61           C
ATOM   3061  C   PHE A 381     259.166 263.324 265.015  1.00 87.67           C
ATOM   3062  O   PHE A 381     258.862 262.664 266.007  1.00 84.79           O
ATOM   3063  CB  PHE A 381     257.026 263.682 263.715  1.00 87.46           C
ATOM   3064  CG  PHE A 381     256.986 265.139 264.128  1.00 87.68           C
ATOM   3065  CD1 PHE A 381     256.681 265.496 265.455  1.00 82.22           C
ATOM   3066  CD2 PHE A 381     257.304 266.145 263.201  1.00 82.11           C
ATOM   3067  CE1 PHE A 381     256.684 266.846 265.846  1.00 80.48           C
ATOM   3068  CE2 PHE A 381     257.309 267.499 263.589  1.00 80.40           C
ATOM   3069  CZ  PHE A 381     256.997 267.848 264.914  1.00 83.69           C
ATOM   3070  N   SER A 382     260.084 264.274 265.019  1.00 85.99           N
ATOM   3071  CA  SER A 382     260.670 264.883 266.210  1.00 84.79           C
ATOM   3072  C   SER A 382     261.086 266.307 265.836  1.00 84.85           C
ATOM   3073  O   SER A 382     261.598 266.516 264.737  1.00 81.01           O
ATOM   3074  CB  SER A 382     261.883 264.072 266.676  1.00 82.10           C
ATOM   3075  OG  SER A 382     262.633 264.762 267.646  1.00 73.06           O
ATOM   3076  N   GLU A 383     260.890 267.276 266.729  1.00 84.18           N
ATOM   3077  CA  GLU A 383     261.350 268.652 266.494  1.00 82.57           C
ATOM   3078  C   GLU A 383     262.866 268.704 266.287  1.00 82.64           C
ATOM   3079  O   GLU A 383     263.346 269.360 265.372  1.00 77.78           O
ATOM   3080  CB  GLU A 383     260.921 269.559 267.657  1.00 80.09           C
ATOM   3081  CG  GLU A 383     259.446 269.985 267.587  1.00 72.64           C
ATOM   3082  CD  GLU A 383     259.121 270.991 266.472  1.00 67.47           C
ATOM   3083  OE1 GLU A 383     257.913 271.222 266.232  1.00 60.29           O
ATOM   3084  OE2 GLU A 383     260.058 271.534 265.858  1.00 60.34           O
ATOM   3085  N   SER A 384     263.629 267.926 267.040  1.00 83.59           N
ATOM   3086  CA  SER A 384     265.081 267.811 266.865  1.00 82.72           C
ATOM   3087  C   SER A 384     265.521 266.796 265.797  1.00 83.49           C
ATOM   3088  O   SER A 384     266.713 266.525 265.654  1.00 79.04           O
ATOM   3089  CB  SER A 384     265.740 267.519 268.215  1.00 80.83           C
ATOM   3090  OG  SER A 384     265.296 266.309 268.774  1.00 74.20           O
ATOM   3091  N   GLY A 385     264.585 266.240 265.036  1.00 82.87           N
ATOM   3092  CA  GLY A 385     264.823 265.137 264.107  1.00 83.02           C
ATOM   3093  C   GLY A 385     265.946 265.380 263.099  1.00 84.55           C
ATOM   3094  O   GLY A 385     266.796 264.508 262.900  1.00 81.40           O
ATOM   3095  N   LEU A 386     266.022 266.581 262.520  1.00 84.79           N
ATOM   3096  CA  LEU A 386     267.063 266.928 261.548  1.00 85.04           C
ATOM   3097  C   LEU A 386     268.490 266.811 262.124  1.00 85.30           C
ATOM   3098  O   LEU A 386     269.411 266.428 261.408  1.00 82.37           O
ATOM   3099  CB  LEU A 386     266.830 268.352 261.009  1.00 83.47           C
ATOM   3100  CG  LEU A 386     265.521 268.568 260.233  1.00 81.50           C
ATOM   3101  CD1 LEU A 386     265.463 270.003 259.729  1.00 74.78           C
ATOM   3102  CD2 LEU A 386     265.395 267.641 259.028  1.00 75.03           C
ATOM   3103  N   LYS A 387     268.672 267.084 263.408  1.00 83.77           N
ATOM   3104  CA  LYS A 387     269.966 266.912 264.086  1.00 82.24           C
ATOM   3105  C   LYS A 387     270.293 265.448 264.391  1.00 82.69           C
ATOM   3106  O   LYS A 387     271.460 265.117 264.549  1.00 77.97           O
ATOM   3107  CB  LYS A 387     270.011 267.729 265.381  1.00 79.85           C
ATOM   3108  CG  LYS A 387     270.330 269.208 265.137  1.00 74.21           C
ATOM   3109  CD  LYS A 387     270.616 269.885 266.476  1.00 69.33           C
ATOM   3110  CE  LYS A 387     271.201 271.288 266.294  1.00 62.06           C
ATOM   3111  NZ  LYS A 387     271.593 271.870 267.599  1.00 54.51           N
ATOM   3112  N   GLN A 388     269.297 264.595 264.484  1.00 82.69           N
ATOM   3113  CA  GLN A 388     269.484 263.184 264.820  1.00 81.82           C
ATOM   3114  C   GLN A 388     269.886 262.331 263.610  1.00 82.98           C
ATOM   3115  O   GLN A 388     270.499 261.281 263.781  1.00 79.22           O
ATOM   3116  CB  GLN A 388     268.205 262.616 265.463  1.00 80.21           C
ATOM   3117  CG  GLN A 388     267.764 263.400 266.703  1.00 77.61           C
ATOM   3118  CD  GLN A 388     266.603 262.757 267.455  1.00 73.14           C
ATOM   3119  OE1 GLN A 388     266.358 261.571 267.375  1.00 65.56           O
ATOM   3120  NE2 GLN A 388     265.871 263.515 268.247  1.00 63.71           N
ATOM   3121  N   MET A 389     269.567 262.778 262.406  1.00 84.83           N
ATOM   3122  CA  MET A 389     269.850 262.068 261.163  1.00 85.11           C
ATOM   3123  C   MET A 389     271.324 262.207 260.751  1.00 85.56           C
ATOM   3124  O   MET A 389     271.985 263.189 261.079  1.00 82.65           O
ATOM   3125  CB  MET A 389     268.929 262.600 260.056  1.00 83.93           C
ATOM   3126  CG  MET A 389     267.445 262.363 260.338  1.00 80.66           C
ATOM   3127  SD  MET A 389     266.366 263.289 259.209  1.00 79.09           S
ATOM   3128  CE  MET A 389     264.799 263.151 260.091  1.00 70.28           C
ATOM   3129  N   SER A 390     271.831 261.241 259.980  1.00 84.33           N
ATOM   3130  CA  SER A 390     273.081 261.403 259.238  1.00 84.17           C
ATOM   3131  C   SER A 390     272.909 262.408 258.090  1.00 84.65           C
ATOM   3132  O   SER A 390     271.798 262.676 257.650  1.00 81.17           O
ATOM   3133  CB  SER A 390     273.562 260.054 258.697  1.00 81.98           C
ATOM   3134  OG  SER A 390     274.055 259.258 259.755  1.00 73.28           O
ATOM   3135  N   ASP A 391     274.009 262.962 257.587  1.00 85.78           N
ATOM   3136  CA  ASP A 391     273.990 263.934 256.487  1.00 84.80           C
ATOM   3137  C   ASP A 391     274.012 263.297 255.085  1.00 85.88           C
ATOM   3138  O   ASP A 391     273.809 263.984 254.086  1.00 81.63           O
ATOM   3139  CB  ASP A 391     275.120 264.954 256.695  1.00 81.13           C
ATOM   3140  CG  ASP A 391     276.530 264.361 256.659  1.00 76.80           C
ATOM   3141  OD1 ASP A 391     276.691 263.130 256.727  1.00 66.96           O
ATOM   3142  OD2 ASP A 391     277.483 265.162 256.583  1.00 72.10           O
ATOM   3143  N   ILE A 392     274.188 261.983 254.993  1.00 86.58           N
ATOM   3144  CA  ILE A 392     274.020 261.192 253.779  1.00 86.70           C
ATOM   3145  C   ILE A 392     272.707 260.399 253.848  1.00 86.94           C
ATOM   3146  O   ILE A 392     272.462 259.707 254.826  1.00 84.52           O
ATOM   3147  CB  ILE A 392     275.255 260.291 253.540  1.00 85.05           C
ATOM   3148  CG1 ILE A 392     275.114 259.575 252.183  1.00 76.01           C
ATOM   3149  CG2 ILE A 392     275.503 259.278 254.673  1.00 74.68           C
ATOM   3150  CD1 ILE A 392     276.359 258.808 251.764  1.00 70.07           C
ATOM   3151  N   ASN A 393     271.882 260.495 252.799  1.00 87.84           N
ATOM   3152  CA  ASN A 393     270.567 259.842 252.702  1.00 87.74           C
ATOM   3153  C   ASN A 393     269.797 259.861 254.043  1.00 87.91           C
ATOM   3154  O   ASN A 393     269.429 258.805 254.553  1.00 84.04           O
ATOM   3155  CB  ASN A 393     270.725 258.420 252.131  1.00 86.24           C
ATOM   3156  CG  ASN A 393     271.205 258.377 250.690  1.00 84.85           C
ATOM   3157  OD1 ASN A 393     271.175 259.338 249.945  1.00 76.75           O
ATOM   3158  ND2 ASN A 393     271.634 257.214 250.244  1.00 76.82           N
ATOM   3159  N   PRO A 394     269.595 261.038 254.645  1.00 89.09           N
ATOM   3160  CA  PRO A 394     269.095 261.151 256.004  1.00 89.19           C
ATOM   3161  C   PRO A 394     267.711 260.533 256.170  1.00 89.25           C
ATOM   3162  O   PRO A 394     266.807 260.784 255.373  1.00 86.60           O
ATOM   3163  CB  PRO A 394     269.097 262.647 256.325  1.00 87.55           C
ATOM   3164  CG  PRO A 394     269.014 263.304 254.960  1.00 85.53           C
ATOM   3165  CD  PRO A 394     269.789 262.355 254.066  1.00 87.56           C
ATOM   3166  N   GLU A 395     267.574 259.770 257.229  1.00 88.31           N
ATOM   3167  CA  GLU A 395     266.322 259.132 257.617  1.00 88.12           C
ATOM   3168  C   GLU A 395     266.298 258.931 259.136  1.00 88.03           C
ATOM   3169  O   GLU A 395     267.298 258.569 259.745  1.00 84.34           O
ATOM   3170  CB  GLU A 395     266.171 257.797 256.870  1.00 86.15           C
ATOM   3171  CG  GLU A 395     264.915 256.989 257.215  1.00 82.65           C
ATOM   3172  CD  GLU A 395     263.612 257.735 256.911  1.00 79.95           C
ATOM   3173  OE1 GLU A 395     263.194 258.573 257.735  1.00 72.46           O
ATOM   3174  OE2 GLU A 395     263.006 257.491 255.851  1.00 73.37           O
ATOM   3175  N   LEU A 396     265.142 259.161 259.736  1.00 88.08           N
ATOM   3176  CA  LEU A 396     264.862 258.831 261.124  1.00 87.66           C
ATOM   3177  C   LEU A 396     263.715 257.822 261.170  1.00 87.64           C
ATOM   3178  O   LEU A 396     262.572 258.158 261.480  1.00 84.72           O
ATOM   3179  CB  LEU A 396     264.601 260.119 261.929  1.00 86.08           C
ATOM   3180  CG  LEU A 396     264.526 259.873 263.451  1.00 84.32           C
ATOM   3181  CD1 LEU A 396     265.895 259.512 264.036  1.00 77.64           C
ATOM   3182  CD2 LEU A 396     264.035 261.132 264.159  1.00 77.81           C
ATOM   3183  N   GLU A 397     264.009 256.582 260.836  1.00 87.33           N
ATOM   3184  CA  GLU A 397     263.018 255.517 260.873  1.00 86.62           C
ATOM   3185  C   GLU A 397     262.794 255.036 262.308  1.00 86.78           C
ATOM   3186  O   GLU A 397     263.726 254.619 262.993  1.00 83.33           O
ATOM   3187  CB  GLU A 397     263.441 254.366 259.947  1.00 84.20           C
ATOM   3188  CG  GLU A 397     262.312 253.333 259.797  1.00 76.16           C
ATOM   3189  CD  GLU A 397     262.679 252.108 258.951  1.00 71.81           C
ATOM   3190  OE1 GLU A 397     261.846 251.179 258.901  1.00 64.39           O
ATOM   3191  OE2 GLU A 397     263.784 252.061 258.381  1.00 65.21           O
ATOM   3192  N   TYR A 398     261.552 255.039 262.734  1.00 86.40           N
ATOM   3193  CA  TYR A 398     261.140 254.389 263.972  1.00 86.39           C
ATOM   3194  C   TYR A 398     259.847 253.605 263.762  1.00 86.51           C
ATOM   3195  O   TYR A 398     258.785 254.177 263.527  1.00 83.98           O
ATOM   3196  CB  TYR A 398     261.015 255.413 265.103  1.00 84.77           C
ATOM   3197  CG  TYR A 398     260.685 254.772 266.435  1.00 85.21           C
ATOM   3198  CD1 TYR A 398     259.439 254.981 267.051  1.00 79.92           C
ATOM   3199  CD2 TYR A 398     261.622 253.923 267.053  1.00 79.86           C
ATOM   3200  CE1 TYR A 398     259.133 254.353 268.272  1.00 77.33           C
ATOM   3201  CE2 TYR A 398     261.322 253.280 268.267  1.00 77.34           C
ATOM   3202  CZ  TYR A 398     260.076 253.496 268.876  1.00 80.21           C
ATOM   3203  OH  TYR A 398     259.786 252.865 270.059  1.00 78.09           O
ATOM   3204  N   LYS A 399     259.938 252.291 263.882  1.00 86.50           N
ATOM   3205  CA  LYS A 399     258.786 251.390 263.901  1.00 85.90           C
ATOM   3206  C   LYS A 399     258.298 251.271 265.342  1.00 86.07           C
ATOM   3207  O   LYS A 399     258.844 250.477 266.106  1.00 81.06           O
ATOM   3208  CB  LYS A 399     259.178 250.031 263.302  1.00 83.84           C
ATOM   3209  CG  LYS A 399     259.495 250.126 261.800  1.00 79.54           C
ATOM   3210  CD  LYS A 399     260.033 248.800 261.261  1.00 75.40           C
ATOM   3211  CE  LYS A 399     260.393 248.969 259.782  1.00 67.81           C
ATOM   3212  NZ  LYS A 399     261.255 247.875 259.287  1.00 60.69           N
ATOM   3213  N   ALA A 400     257.300 252.067 265.702  1.00 85.77           N
ATOM   3214  CA  ALA A 400     256.746 252.049 267.046  1.00 85.19           C
ATOM   3215  C   ALA A 400     256.180 250.664 267.392  1.00 85.67           C
ATOM   3216  O   ALA A 400     255.472 250.059 266.586  1.00 82.26           O
ATOM   3217  CB  ALA A 400     255.686 253.145 267.168  1.00 82.68           C
ATOM   3218  N   ALA A 401     256.486 250.174 268.587  1.00 83.87           N
ATOM   3219  CA  ALA A 401     255.838 248.991 269.127  1.00 83.00           C
ATOM   3220  C   ALA A 401     254.370 249.296 269.457  1.00 83.99           C
ATOM   3221  O   ALA A 401     253.985 250.449 269.650  1.00 80.86           O
ATOM   3222  CB  ALA A 401     256.621 248.507 270.354  1.00 80.24           C
ATOM   3223  N   LEU A 402     253.538 248.263 269.548  1.00 82.71           N
ATOM   3224  CA  LEU A 402     252.125 248.453 269.884  1.00 81.96           C
ATOM   3225  C   LEU A 402     251.942 249.137 271.249  1.00 82.70           C
ATOM   3226  O   LEU A 402     251.053 249.967 271.413  1.00 79.41           O
ATOM   3227  CB  LEU A 402     251.425 247.080 269.850  1.00 79.51           C
ATOM   3228  CG  LEU A 402     249.887 247.206 269.868  1.00 73.12           C
ATOM   3229  CD1 LEU A 402     249.355 247.601 268.494  1.00 66.11           C
ATOM   3230  CD2 LEU A 402     249.242 245.887 270.269  1.00 65.34           C
ATOM   3231  N   THR A 403     252.824 248.809 272.194  1.00 82.12           N
ATOM   3232  CA  THR A 403     252.845 249.326 273.566  1.00 80.92           C
ATOM   3233  C   THR A 403     253.506 250.698 273.708  1.00 81.94           C
ATOM   3234  O   THR A 403     253.467 251.266 274.795  1.00 76.64           O
ATOM   3235  CB  THR A 403     253.572 248.338 274.488  1.00 77.76           C
ATOM   3236  OG1 THR A 403     254.855 248.047 273.972  1.00 70.18           O
ATOM   3237  CG2 THR A 403     252.822 247.011 274.597  1.00 67.31           C
ATOM   3238  N   ASP A 404     254.132 251.233 272.656  1.00 82.43           N
ATOM   3239  CA  ASP A 404     254.757 252.547 272.732  1.00 82.03           C
ATOM   3240  C   ASP A 404     253.696 253.649 272.871  1.00 83.31           C
ATOM   3241  O   ASP A 404     252.619 253.546 272.278  1.00 80.03           O
ATOM   3242  CB  ASP A 404     255.650 252.812 271.507  1.00 79.30           C
ATOM   3243  CG  ASP A 404     256.979 252.056 271.522  1.00 77.52           C
ATOM   3244  OD1 ASP A 404     257.509 251.764 272.616  1.00 70.34           O
ATOM   3245  OD2 ASP A 404     257.517 251.808 270.423  1.00 72.53           O
ATOM   3246  N   PRO A 405     254.004 254.736 273.605  1.00 82.23           N
ATOM   3247  CA  PRO A 405     253.122 255.891 273.723  1.00 81.67           C
ATOM   3248  C   PRO A 405     252.744 256.467 272.360  1.00 82.99           C
ATOM   3249  O   PRO A 405     253.552 256.493 271.430  1.00 80.25           O
ATOM   3250  CB  PRO A 405     253.889 256.923 274.555  1.00 79.01           C
ATOM   3251  CG  PRO A 405     254.875 256.082 275.348  1.00 77.57           C
ATOM   3252  CD  PRO A 405     255.193 254.933 274.399  1.00 80.99           C
ATOM   3253  N   TYR A 406     251.540 257.012 272.269  1.00 84.63           N
ATOM   3254  CA  TYR A 406     250.991 257.508 271.006  1.00 85.04           C
ATOM   3255  C   TYR A 406     251.827 258.627 270.371  1.00 85.01           C
ATOM   3256  O   TYR A 406     251.912 258.713 269.150  1.00 82.51           O
ATOM   3257  CB  TYR A 406     249.546 257.963 271.244  1.00 84.04           C
ATOM   3258  CG  TYR A 406     248.703 258.119 269.989  1.00 84.72           C
ATOM   3259  CD1 TYR A 406     247.829 259.215 269.852  1.00 79.24           C
ATOM   3260  CD2 TYR A 406     248.731 257.137 268.979  1.00 80.09           C
ATOM   3261  CE1 TYR A 406     246.994 259.325 268.726  1.00 78.95           C
ATOM   3262  CE2 TYR A 406     247.908 257.245 267.846  1.00 79.34           C
ATOM   3263  CZ  TYR A 406     247.035 258.340 267.723  1.00 83.34           C
ATOM   3264  OH  TYR A 406     246.222 258.439 266.618  1.00 81.46           O
ATOM   3265  N   ILE A 407     252.517 259.438 271.181  1.00 84.65           N
ATOM   3266  CA  ILE A 407     253.434 260.484 270.706  1.00 83.21           C
ATOM   3267  C   ILE A 407     254.553 259.933 269.804  1.00 83.97           C
ATOM   3268  O   ILE A 407     254.981 260.616 268.878  1.00 82.02           O
ATOM   3269  CB  ILE A 407     254.005 261.281 271.904  1.00 80.83           C
ATOM   3270  CG1 ILE A 407     254.754 262.527 271.398  1.00 72.52           C
ATOM   3271  CG2 ILE A 407     254.917 260.425 272.809  1.00 70.88           C
ATOM   3272  CD1 ILE A 407     255.222 263.474 272.493  1.00 65.93           C
ATOM   3273  N   LEU A 408     255.004 258.699 270.026  1.00 85.37           N
ATOM   3274  CA  LEU A 408     256.041 258.058 269.213  1.00 84.63           C
ATOM   3275  C   LEU A 408     255.513 257.527 267.870  1.00 85.48           C
ATOM   3276  O   LEU A 408     256.295 257.143 267.005  1.00 82.91           O
ATOM   3277  CB  LEU A 408     256.708 256.931 270.019  1.00 82.83           C
ATOM   3278  CG  LEU A 408     257.420 257.378 271.309  1.00 80.71           C
ATOM   3279  CD1 LEU A 408     258.053 256.162 271.980  1.00 74.55           C
ATOM   3280  CD2 LEU A 408     258.527 258.397 271.048  1.00 73.81           C
ATOM   3281  N   LYS A 409     254.202 257.539 267.680  1.00 87.69           N
ATOM   3282  CA  LYS A 409     253.518 257.106 266.452  1.00 88.21           C
ATOM   3283  C   LYS A 409     253.230 258.259 265.487  1.00 88.69           C
ATOM   3284  O   LYS A 409     252.452 258.097 264.553  1.00 85.69           O
ATOM   3285  CB  LYS A 409     252.257 256.304 266.809  1.00 87.11           C
ATOM   3286  CG  LYS A 409     252.582 255.078 267.673  1.00 86.81           C
ATOM   3287  CD  LYS A 409     251.336 254.270 268.041  1.00 83.41           C
ATOM   3288  CE  LYS A 409     251.771 253.118 268.952  1.00 79.92           C
ATOM   3289  NZ  LYS A 409     250.647 252.388 269.558  1.00 72.27           N
ATOM   3290  N   GLN A 410     253.847 259.424 265.691  1.00 89.09           N
ATOM   3291  CA  GLN A 410     253.752 260.554 264.771  1.00 89.18           C
ATOM   3292  C   GLN A 410     254.730 260.383 263.606  1.00 89.60           C
ATOM   3293  O   GLN A 410     255.893 260.032 263.801  1.00 87.93           O
ATOM   3294  CB  GLN A 410     253.998 261.875 265.509  1.00 87.65           C
ATOM   3295  CG  GLN A 410     252.849 262.205 266.470  1.00 84.54           C
ATOM   3296  CD  GLN A 410     253.070 263.507 267.240  1.00 82.83           C
ATOM   3297  OE1 GLN A 410     254.174 263.909 267.553  1.00 74.93           O
ATOM   3298  NE2 GLN A 410     252.016 264.211 267.579  1.00 72.35           N
ATOM   3299  N   LYS A 411     254.260 260.665 262.387  1.00 92.07           N
ATOM   3300  CA  LYS A 411     255.070 260.677 261.168  1.00 92.84           C
ATOM   3301  C   LYS A 411     255.069 262.066 260.546  1.00 92.84           C
ATOM   3302  O   LYS A 411     254.107 262.814 260.683  1.00 90.85           O
ATOM   3303  CB  LYS A 411     254.568 259.620 260.173  1.00 92.29           C
ATOM   3304  CG  LYS A 411     254.574 258.182 260.723  1.00 90.43           C
ATOM   3305  CD  LYS A 411     255.957 257.693 261.150  1.00 88.61           C
ATOM   3306  CE  LYS A 411     255.849 256.273 261.715  1.00 86.43           C
ATOM   3307  NZ  LYS A 411     257.107 255.820 262.327  1.00 82.65           N
ATOM   3308  N   VAL A 412     256.140 262.402 259.848  1.00 92.70           N
ATOM   3309  CA  VAL A 412     256.272 263.686 259.163  1.00 92.91           C
ATOM   3310  C   VAL A 412     255.366 263.724 257.934  1.00 92.94           C
ATOM   3311  O   VAL A 412     255.332 262.784 257.143  1.00 91.56           O
ATOM   3312  CB  VAL A 412     257.737 263.978 258.784  1.00 92.08           C
ATOM   3313  CG1 VAL A 412     257.875 265.309 258.044  1.00 85.83           C
ATOM   3314  CG2 VAL A 412     258.622 264.051 260.029  1.00 84.93           C
ATOM   3315  N   VAL A 413     254.666 264.842 257.766  1.00 93.07           N
ATOM   3316  CA  VAL A 413     253.829 265.175 256.614  1.00 92.95           C
ATOM   3317  C   VAL A 413     254.371 266.461 255.987  1.00 92.29           C
ATOM   3318  O   VAL A 413     254.737 267.401 256.693  1.00 89.35           O
ATOM   3319  CB  VAL A 413     252.356 265.331 257.033  1.00 91.66           C
ATOM   3320  CG1 VAL A 413     251.461 265.642 255.835  1.00 83.03           C
ATOM   3321  CG2 VAL A 413     251.817 264.056 257.681  1.00 81.52           C
ATOM   3322  N   ARG A 414     254.431 266.516 254.651  1.00 92.38           N
ATOM   3323  CA  ARG A 414     255.029 267.629 253.898  1.00 92.00           C
ATOM   3324  C   ARG A 414     254.121 268.151 252.781  1.00 91.48           C
ATOM   3325  O   ARG A 414     253.215 267.460 252.337  1.00 86.70           O
ATOM   3326  CB  ARG A 414     256.384 267.194 253.326  1.00 90.31           C
ATOM   3327  CG  ARG A 414     257.499 266.956 254.369  1.00 86.78           C
ATOM   3328  CD  ARG A 414     257.839 268.232 255.132  1.00 85.14           C
ATOM   3329  NE  ARG A 414     259.161 268.115 255.788  1.00 84.33           N
ATOM   3330  CZ  ARG A 414     260.249 268.820 255.511  1.00 84.75           C
ATOM   3331  NH1 ARG A 414     260.302 269.718 254.576  1.00 75.03           N
ATOM   3332  NH2 ARG A 414     261.326 268.637 256.189  1.00 78.55           N
ATOM   3333  N   GLY A 415     254.411 269.362 252.323  1.00 89.51           N
ATOM   3334  CA  GLY A 415     253.807 269.979 251.135  1.00 89.38           C
ATOM   3335  C   GLY A 415     252.580 270.854 251.371  1.00 89.34           C
ATOM   3336  O   GLY A 415     252.254 271.672 250.506  1.00 82.70           O
ATOM   3337  N   GLY A 416     251.941 270.742 252.517  1.00 88.64           N
ATOM   3338  CA  GLY A 416     250.668 271.410 252.769  1.00 89.01           C
ATOM   3339  C   GLY A 416     249.545 270.865 251.879  1.00 89.51           C
ATOM   3340  O   GLY A 416     249.754 269.988 251.040  1.00 85.38           O
ATOM   3341  N   SER A 417     248.348 271.387 252.063  1.00 90.08           N
ATOM   3342  CA  SER A 417     247.152 270.894 251.383  1.00 90.26           C
ATOM   3343  C   SER A 417     246.276 272.024 250.841  1.00 90.15           C
ATOM   3344  O   SER A 417     246.548 273.208 251.048  1.00 86.82           O
ATOM   3345  CB  SER A 417     246.375 269.991 252.346  1.00 88.49           C
ATOM   3346  OG  SER A 417     245.731 270.754 253.344  1.00 79.64           O
ATOM   3347  N   TRP A 418     245.198 271.647 250.173  1.00 90.11           N
ATOM   3348  CA  TRP A 418     244.191 272.580 249.660  1.00 90.12           C
ATOM   3349  C   TRP A 418     243.544 273.462 250.747  1.00 89.74           C
ATOM   3350  O   TRP A 418     243.070 274.555 250.440  1.00 86.73           O
ATOM   3351  CB  TRP A 418     243.119 271.760 248.949  1.00 89.61           C
ATOM   3352  CG  TRP A 418     242.386 270.777 249.825  1.00 90.43           C
ATOM   3353  CD1 TRP A 418     242.729 269.489 250.026  1.00 87.02           C
ATOM   3354  CD2 TRP A 418     241.186 271.005 250.630  1.00 89.42           C
ATOM   3355  NE1 TRP A 418     241.824 268.893 250.902  1.00 87.65           N
ATOM   3356  CE2 TRP A 418     240.866 269.794 251.287  1.00 88.88           C
ATOM   3357  CE3 TRP A 418     240.351 272.114 250.839  1.00 88.29           C
ATOM   3358  CZ2 TRP A 418     239.745 269.683 252.143  1.00 88.42           C
ATOM   3359  CZ3 TRP A 418     239.238 272.000 251.688  1.00 85.58           C
ATOM   3360  CH2 TRP A 418     238.945 270.800 252.331  1.00 85.97           C
ATOM   3361  N   LYS A 419     243.543 273.025 251.992  1.00 89.01           N
ATOM   3362  CA  LYS A 419     242.990 273.760 253.137  1.00 88.31           C
ATOM   3363  C   LYS A 419     244.032 274.567 253.920  1.00 88.05           C
ATOM   3364  O   LYS A 419     243.659 275.301 254.831  1.00 84.23           O
ATOM   3365  CB  LYS A 419     242.241 272.795 254.069  1.00 86.02           C
ATOM   3366  CG  LYS A 419     243.159 271.744 254.705  1.00 83.24           C
ATOM   3367  CD  LYS A 419     242.750 271.381 256.125  1.00 81.13           C
ATOM   3368  CE  LYS A 419     243.911 270.671 256.839  1.00 77.90           C
ATOM   3369  NZ  LYS A 419     245.036 271.573 257.150  1.00 72.52           N
ATOM   3370  N   ASP A 420     245.312 274.399 253.613  1.00 87.85           N
ATOM   3371  CA  ASP A 420     246.390 275.010 254.375  1.00 87.70           C
ATOM   3372  C   ASP A 420     246.755 276.394 253.832  1.00 87.84           C
ATOM   3373  O   ASP A 420     246.729 276.655 252.631  1.00 84.79           O
ATOM   3374  CB  ASP A 420     247.611 274.078 254.418  1.00 86.19           C
ATOM   3375  CG  ASP A 420     247.374 272.836 255.283  1.00 84.99           C
ATOM   3376  OD1 ASP A 420     246.819 272.975 256.396  1.00 77.66           O
ATOM   3377  OD2 ASP A 420     247.755 271.735 254.853  1.00 78.64           O
ATOM   3378  N   VAL A 421     247.139 277.280 254.741  1.00 87.01           N
ATOM   3379  CA  VAL A 421     247.638 278.614 254.408  1.00 86.43           C
ATOM   3380  C   VAL A 421     249.042 278.552 253.794  1.00 86.46           C
ATOM   3381  O   VAL A 421     249.761 277.561 253.934  1.00 84.09           O
ATOM   3382  CB  VAL A 421     247.601 279.549 255.630  1.00 85.06           C
ATOM   3383  CG1 VAL A 421     246.164 279.735 256.118  1.00 76.88           C
ATOM   3384  CG2 VAL A 421     248.462 279.056 256.793  1.00 77.46           C
ATOM   3385  N   ALA A 422     249.466 279.640 253.166  1.00 85.51           N
ATOM   3386  CA  ALA A 422     250.725 279.716 252.419  1.00 84.88           C
ATOM   3387  C   ALA A 422     251.996 279.309 253.194  1.00 85.24           C
ATOM   3388  O   ALA A 422     252.995 278.940 252.577  1.00 82.53           O
ATOM   3389  CB  ALA A 422     250.869 281.148 251.900  1.00 82.62           C
ATOM   3390  N   ARG A 423     251.980 279.359 254.519  1.00 85.58           N
ATOM   3391  CA  ARG A 423     253.103 278.901 255.343  1.00 84.96           C
ATOM   3392  C   ARG A 423     253.379 277.405 255.164  1.00 85.37           C
ATOM   3393  O   ARG A 423     254.534 277.021 255.070  1.00 83.17           O
ATOM   3394  CB  ARG A 423     252.825 279.244 256.812  1.00 82.72           C
ATOM   3395  CG  ARG A 423     254.010 278.869 257.714  1.00 76.85           C
ATOM   3396  CD  ARG A 423     253.725 279.207 259.175  1.00 73.89           C
ATOM   3397  NE  ARG A 423     254.845 278.802 260.030  1.00 69.72           N
ATOM   3398  CZ  ARG A 423     255.069 277.598 260.544  1.00 64.71           C
ATOM   3399  NH1 ARG A 423     254.250 276.600 260.378  1.00 58.28           N
ATOM   3400  NH2 ARG A 423     256.140 277.391 261.232  1.00 58.98           N
ATOM   3401  N   PHE A 424     252.342 276.588 255.118  1.00 87.47           N
ATOM   3402  CA  PHE A 424     252.465 275.129 255.110  1.00 87.32           C
ATOM   3403  C   PHE A 424     252.818 274.544 253.739  1.00 87.54           C
ATOM   3404  O   PHE A 424     253.362 273.447 253.672  1.00 84.88           O
ATOM   3405  CB  PHE A 424     251.181 274.509 255.658  1.00 86.49           C
ATOM   3406  CG  PHE A 424     250.966 274.804 257.130  1.00 86.55           C
ATOM   3407  CD1 PHE A 424     251.715 274.113 258.102  1.00 79.82           C
ATOM   3408  CD2 PHE A 424     250.036 275.771 257.537  1.00 79.71           C
ATOM   3409  CE1 PHE A 424     251.534 274.384 259.466  1.00 77.85           C
ATOM   3410  CE2 PHE A 424     249.851 276.049 258.902  1.00 78.19           C
ATOM   3411  CZ  PHE A 424     250.601 275.353 259.864  1.00 81.62           C
ATOM   3412  N   ILE A 425     252.583 275.280 252.672  1.00 88.67           N
ATOM   3413  CA  ILE A 425     252.977 274.855 251.321  1.00 88.50           C
ATOM   3414  C   ILE A 425     254.457 275.135 251.008  1.00 88.49           C
ATOM   3415  O   ILE A 425     254.939 274.769 249.938  1.00 85.68           O
ATOM   3416  CB  ILE A 425     252.038 275.430 250.235  1.00 87.46           C
ATOM   3417  CG1 ILE A 425     252.192 276.951 250.065  1.00 81.42           C
ATOM   3418  CG2 ILE A 425     250.578 275.066 250.539  1.00 79.38           C
ATOM   3419  CD1 ILE A 425     251.642 277.452 248.732  1.00 77.91           C
ATOM   3420  N   ARG A 426     255.186 275.767 251.913  1.00 88.97           N
ATOM   3421  CA  ARG A 426     256.633 275.933 251.774  1.00 88.77           C
ATOM   3422  C   ARG A 426     257.317 274.581 251.929  1.00 88.95           C
ATOM   3423  O   ARG A 426     257.033 273.854 252.873  1.00 86.91           O
ATOM   3424  CB  ARG A 426     257.190 276.918 252.813  1.00 87.05           C
ATOM   3425  CG  ARG A 426     256.638 278.332 252.636  1.00 80.90           C
ATOM   3426  CD  ARG A 426     257.234 279.259 253.692  1.00 79.25           C
ATOM   3427  NE  ARG A 426     256.640 280.601 253.606  1.00 72.55           N
ATOM   3428  CZ  ARG A 426     256.948 281.638 254.365  1.00 67.55           C
ATOM   3429  NH1 ARG A 426     257.867 281.572 255.284  1.00 62.48           N
ATOM   3430  NH2 ARG A 426     256.323 282.770 254.205  1.00 59.62           N
ATOM   3431  N   SER A 427     258.263 274.298 251.062  1.00 89.13           N
ATOM   3432  CA  SER A 427     258.943 272.999 251.031  1.00 89.28           C
ATOM   3433  C   SER A 427     259.666 272.647 252.338  1.00 89.06           C
ATOM   3434  O   SER A 427     259.744 271.477 252.691  1.00 85.26           O
ATOM   3435  CB  SER A 427     259.936 272.973 249.867  1.00 88.26           C
ATOM   3436  OG  SER A 427     259.287 273.336 248.663  1.00 78.47           O
ATOM   3437  N   ALA A 428     260.144 273.651 253.069  1.00 88.96           N
ATOM   3438  CA  ALA A 428     260.828 273.468 254.345  1.00 88.34           C
ATOM   3439  C   ALA A 428     259.898 273.291 255.559  1.00 88.20           C
ATOM   3440  O   ALA A 428     260.365 272.914 256.632  1.00 84.53           O
ATOM   3441  CB  ALA A 428     261.761 274.661 254.559  1.00 86.47           C
ATOM   3442  N   THR A 429     258.607 273.575 255.428  1.00 88.51           N
ATOM   3443  CA  THR A 429     257.685 273.478 256.566  1.00 88.37           C
ATOM   3444  C   THR A 429     257.407 272.022 256.910  1.00 88.54           C
ATOM   3445  O   THR A 429     256.867 271.273 256.100  1.00 86.62           O
ATOM   3446  CB  THR A 429     256.379 274.242 256.323  1.00 87.06           C
ATOM   3447  OG1 THR A 429     256.669 275.610 256.127  1.00 76.31           O
ATOM   3448  CG2 THR A 429     255.437 274.176 257.528  1.00 74.77           C
ATOM   3449  N   ARG A 430     257.740 271.645 258.132  1.00 88.67           N
ATOM   3450  CA  ARG A 430     257.468 270.325 258.702  1.00 88.38           C
ATOM   3451  C   ARG A 430     256.095 270.336 259.380  1.00 88.07           C
ATOM   3452  O   ARG A 430     255.776 271.260 260.123  1.00 85.34           O
ATOM   3453  CB  ARG A 430     258.581 269.943 259.699  1.00 86.72           C
ATOM   3454  CG  ARG A 430     259.992 270.057 259.086  1.00 82.32           C
ATOM   3455  CD  ARG A 430     261.089 269.769 260.109  1.00 81.66           C
ATOM   3456  NE  ARG A 430     261.171 268.327 260.405  1.00 80.28           N
ATOM   3457  CZ  ARG A 430     261.435 267.737 261.554  1.00 80.65           C
ATOM   3458  NH1 ARG A 430     261.700 268.392 262.650  1.00 72.81           N
ATOM   3459  NH2 ARG A 430     261.449 266.444 261.606  1.00 75.53           N
ATOM   3460  N   SER A 431     255.314 269.308 259.113  1.00 89.07           N
ATOM   3461  CA  SER A 431     254.068 269.025 259.811  1.00 88.61           C
ATOM   3462  C   SER A 431     254.080 267.565 260.267  1.00 89.05           C
ATOM   3463  O   SER A 431     255.002 266.814 259.919  1.00 86.52           O
ATOM   3464  CB  SER A 431     252.878 269.345 258.900  1.00 86.92           C
ATOM   3465  OG  SER A 431     251.686 269.339 259.653  1.00 75.39           O
ATOM   3466  N   HIS A 432     253.111 267.161 261.046  1.00 89.77           N
ATOM   3467  CA  HIS A 432     253.004 265.791 261.531  1.00 89.10           C
ATOM   3468  C   HIS A 432     251.552 265.356 261.700  1.00 89.26           C
ATOM   3469  O   HIS A 432     250.664 266.181 261.905  1.00 87.39           O
ATOM   3470  CB  HIS A 432     253.793 265.636 262.838  1.00 87.32           C
ATOM   3471  CG  HIS A 432     253.246 266.453 263.974  1.00 86.43           C
ATOM   3472  ND1 HIS A 432     252.241 266.082 264.836  1.00 75.07           N
ATOM   3473  CD2 HIS A 432     253.629 267.721 264.346  1.00 74.43           C
ATOM   3474  CE1 HIS A 432     252.033 267.091 265.703  1.00 74.47           C
ATOM   3475  NE2 HIS A 432     252.858 268.109 265.431  1.00 77.27           N
ATOM   3476  N   GLU A 433     251.337 264.055 261.632  1.00 90.28           N
ATOM   3477  CA  GLU A 433     250.071 263.406 261.959  1.00 90.76           C
ATOM   3478  C   GLU A 433     250.354 261.994 262.499  1.00 90.92           C
ATOM   3479  O   GLU A 433     251.438 261.437 262.289  1.00 89.59           O
ATOM   3480  CB  GLU A 433     249.154 263.417 260.716  1.00 90.02           C
ATOM   3481  CG  GLU A 433     247.724 262.906 260.943  1.00 85.64           C
ATOM   3482  CD  GLU A 433     246.970 263.632 262.067  1.00 85.01           C
ATOM   3483  OE1 GLU A 433     247.117 263.212 263.237  1.00 76.71           O
ATOM   3484  OE2 GLU A 433     246.233 264.598 261.794  1.00 76.58           O
ATOM   3485  N   TYR A 434     249.411 261.414 263.207  1.00 90.86           N
ATOM   3486  CA  TYR A 434     249.551 260.063 263.732  1.00 90.90           C
ATOM   3487  C   TYR A 434     249.454 259.021 262.616  1.00 91.05           C
ATOM   3488  O   TYR A 434     248.606 259.116 261.735  1.00 89.02           O
ATOM   3489  CB  TYR A 434     248.505 259.822 264.818  1.00 89.98           C
ATOM   3490  CG  TYR A 434     248.684 260.698 266.041  1.00 89.20           C
ATOM   3491  CD1 TYR A 434     249.661 260.383 267.002  1.00 82.45           C
ATOM   3492  CD2 TYR A 434     247.882 261.841 266.222  1.00 82.24           C
ATOM   3493  CE1 TYR A 434     249.832 261.190 268.139  1.00 80.40           C
ATOM   3494  CE2 TYR A 434     248.049 262.659 267.356  1.00 80.27           C
ATOM   3495  CZ  TYR A 434     249.025 262.326 268.313  1.00 83.69           C
ATOM   3496  OH  TYR A 434     249.191 263.117 269.421  1.00 81.69           O
ATOM   3497  N   GLN A 435     250.288 257.994 262.685  1.00 91.11           N
ATOM   3498  CA  GLN A 435     250.425 256.990 261.618  1.00 91.07           C
ATOM   3499  C   GLN A 435     249.151 256.191 261.300  1.00 91.15           C
ATOM   3500  O   GLN A 435     249.049 255.614 260.220  1.00 88.15           O
ATOM   3501  CB  GLN A 435     251.585 256.038 261.970  1.00 88.90           C
ATOM   3502  CG  GLN A 435     251.296 255.140 263.185  1.00 85.30           C
ATOM   3503  CD  GLN A 435     252.406 254.121 263.445  1.00 85.54           C
ATOM   3504  OE1 GLN A 435     253.578 254.443 263.529  1.00 78.49           O
ATOM   3505  NE2 GLN A 435     252.057 252.865 263.575  1.00 77.73           N
ATOM   3506  N   ASN A 436     248.198 256.141 262.222  1.00 90.99           N
ATOM   3507  CA  ASN A 436     246.944 255.397 262.090  1.00 89.81           C
ATOM   3508  C   ASN A 436     245.739 256.271 261.699  1.00 89.93           C
ATOM   3509  O   ASN A 436     244.622 255.765 261.615  1.00 85.72           O
ATOM   3510  CB  ASN A 436     246.689 254.621 263.396  1.00 86.60           C
ATOM   3511  CG  ASN A 436     246.366 255.519 264.581  1.00 84.49           C
ATOM   3512  OD1 ASN A 436     246.813 256.645 264.695  1.00 73.30           O
ATOM   3513  ND2 ASN A 436     245.586 255.021 265.515  1.00 77.33           N
ATOM   3514  N   VAL A 437     245.947 257.565 261.470  1.00 90.26           N
ATOM   3515  CA  VAL A 437     244.877 258.514 261.154  1.00 90.49           C
ATOM   3516  C   VAL A 437     244.881 258.848 259.667  1.00 90.67           C
ATOM   3517  O   VAL A 437     245.872 259.336 259.124  1.00 88.64           O
ATOM   3518  CB  VAL A 437     244.977 259.784 262.022  1.00 88.85           C
ATOM   3519  CG1 VAL A 437     243.838 260.762 261.716  1.00 79.38           C
ATOM   3520  CG2 VAL A 437     244.889 259.446 263.515  1.00 78.07           C
ATOM   3521  N   GLY A 438     243.742 258.625 259.002  1.00 89.93           N
ATOM   3522  CA  GLY A 438     243.463 259.146 257.671  1.00 90.26           C
ATOM   3523  C   GLY A 438     242.785 260.515 257.748  1.00 90.56           C
ATOM   3524  O   GLY A 438     241.897 260.723 258.573  1.00 86.56           O
ATOM   3525  N   ARG A 439     243.188 261.449 256.881  1.00 90.60           N
ATOM   3526  CA  ARG A 439     242.630 262.806 256.813  1.00 90.70           C
ATOM   3527  C   ARG A 439     242.145 263.131 255.401  1.00 90.91           C
ATOM   3528  O   ARG A 439     242.683 262.620 254.420  1.00 88.36           O
ATOM   3529  CB  ARG A 439     243.682 263.835 257.261  1.00 89.67           C
ATOM   3530  CG  ARG A 439     244.115 263.719 258.731  1.00 86.86           C
ATOM   3531  CD  ARG A 439     242.984 264.090 259.689  1.00 84.07           C
ATOM   3532  NE  ARG A 439     243.510 264.179 261.061  1.00 82.08           N
ATOM   3533  CZ  ARG A 439     242.827 264.476 262.151  1.00 80.21           C
ATOM   3534  NH1 ARG A 439     241.543 264.735 262.127  1.00 71.75           N
ATOM   3535  NH2 ARG A 439     243.446 264.509 263.288  1.00 75.39           N
ATOM   3536  N   SER A 440     241.181 264.042 255.302  1.00 91.18           N
ATOM   3537  CA  SER A 440     240.655 264.540 254.026  1.00 90.75           C
ATOM   3538  C   SER A 440     241.645 265.395 253.221  1.00 90.75           C
ATOM   3539  O   SER A 440     241.348 265.797 252.097  1.00 87.46           O
ATOM   3540  CB  SER A 440     239.396 265.365 254.305  1.00 89.37           C
ATOM   3541  OG  SER A 440     239.698 266.440 255.171  1.00 80.22           O
ATOM   3542  N   TYR A 441     242.799 265.691 253.777  1.00 91.96           N
ATOM   3543  CA  TYR A 441     243.814 266.569 253.200  1.00 91.72           C
ATOM   3544  C   TYR A 441     245.211 265.946 253.135  1.00 91.75           C
ATOM   3545  O   TYR A 441     246.158 266.630 252.744  1.00 89.31           O
ATOM   3546  CB  TYR A 441     243.819 267.885 253.981  1.00 90.68           C
ATOM   3547  CG  TYR A 441     244.006 267.730 255.479  1.00 90.83           C
ATOM   3548  CD1 TYR A 441     242.886 267.746 256.334  1.00 85.08           C
ATOM   3549  CD2 TYR A 441     245.291 267.583 256.034  1.00 84.85           C
ATOM   3550  CE1 TYR A 441     243.050 267.628 257.720  1.00 83.25           C
ATOM   3551  CE2 TYR A 441     245.467 267.459 257.419  1.00 83.30           C
ATOM   3552  CZ  TYR A 441     244.345 267.489 258.262  1.00 86.44           C
ATOM   3553  OH  TYR A 441     244.514 267.393 259.618  1.00 84.96           O
ATOM   3554  N   ILE A 442     245.356 264.684 253.503  1.00 92.51           N
ATOM   3555  CA  ILE A 442     246.624 263.962 253.440  1.00 93.29           C
ATOM   3556  C   ILE A 442     246.499 262.808 252.446  1.00 93.16           C
ATOM   3557  O   ILE A 442     245.641 261.939 252.587  1.00 91.21           O
ATOM   3558  CB  ILE A 442     247.105 263.492 254.835  1.00 92.49           C
ATOM   3559  CG1 ILE A 442     247.210 264.680 255.824  1.00 87.66           C
ATOM   3560  CG2 ILE A 442     248.469 262.790 254.703  1.00 87.01           C
ATOM   3561  CD1 ILE A 442     247.586 264.287 257.255  1.00 84.42           C
ATOM   3562  N   GLY A 443     247.368 262.820 251.456  1.00 92.43           N
ATOM   3563  CA  GLY A 443     247.621 261.715 250.549  1.00 92.63           C
ATOM   3564  C   GLY A 443     249.088 261.294 250.614  1.00 93.39           C
ATOM   3565  O   GLY A 443     249.768 261.480 251.624  1.00 90.92           O
ATOM   3566  N   PHE A 444     249.594 260.720 249.546  1.00 93.19           N
ATOM   3567  CA  PHE A 444     250.988 260.295 249.466  1.00 93.58           C
ATOM   3568  C   PHE A 444     251.423 260.084 248.015  1.00 93.46           C
ATOM   3569  O   PHE A 444     250.601 259.999 247.101  1.00 91.56           O
ATOM   3570  CB  PHE A 444     251.195 259.009 250.289  1.00 92.79           C
ATOM   3571  CG  PHE A 444     250.540 257.768 249.721  1.00 93.52           C
ATOM   3572  CD1 PHE A 444     249.144 257.586 249.806  1.00 87.90           C
ATOM   3573  CD2 PHE A 444     251.322 256.777 249.106  1.00 87.90           C
ATOM   3574  CE1 PHE A 444     248.542 256.433 249.280  1.00 86.56           C
ATOM   3575  CE2 PHE A 444     250.727 255.617 248.581  1.00 87.25           C
ATOM   3576  CZ  PHE A 444     249.335 255.447 248.667  1.00 90.49           C
ATOM   3577  N   ARG A 445     252.719 259.951 247.815  1.00 92.13           N
ATOM   3578  CA  ARG A 445     253.322 259.409 246.590  1.00 92.14           C
ATOM   3579  C   ARG A 445     254.418 258.405 246.940  1.00 92.72           C
ATOM   3580  O   ARG A 445     254.946 258.423 248.049  1.00 90.66           O
ATOM   3581  CB  ARG A 445     253.799 260.549 245.673  1.00 89.72           C
ATOM   3582  CG  ARG A 445     255.012 261.310 246.229  1.00 84.21           C
ATOM   3583  CD  ARG A 445     255.420 262.447 245.278  1.00 84.78           C
ATOM   3584  NE  ARG A 445     254.462 263.557 245.300  1.00 82.34           N
ATOM   3585  CZ  ARG A 445     254.192 264.401 244.325  1.00 83.71           C
ATOM   3586  NH1 ARG A 445     254.772 264.341 243.166  1.00 73.12           N
ATOM   3587  NH2 ARG A 445     253.325 265.340 244.509  1.00 76.36           N
ATOM   3588  N   CYS A 446     254.763 257.544 245.998  1.00 92.86           N
ATOM   3589  CA  CYS A 446     255.797 256.537 246.191  1.00 92.79           C
ATOM   3590  C   CYS A 446     257.132 256.974 245.580  1.00 92.89           C
ATOM   3591  O   CYS A 446     257.181 257.710 244.594  1.00 90.60           O
ATOM   3592  CB  CYS A 446     255.340 255.188 245.627  1.00 91.10           C
ATOM   3593  SG  CYS A 446     253.817 254.597 246.426  1.00 85.18           S
ATOM   3594  N   VAL A 447     258.210 256.451 246.144  1.00 92.70           N
ATOM   3595  CA  VAL A 447     259.560 256.538 245.589  1.00 92.90           C
ATOM   3596  C   VAL A 447     260.180 255.147 245.490  1.00 92.56           C
ATOM   3597  O   VAL A 447     259.751 254.204 246.153  1.00 90.32           O
ATOM   3598  CB  VAL A 447     260.472 257.485 246.393  1.00 91.80           C
ATOM   3599  CG1 VAL A 447     259.955 258.917 246.347  1.00 82.53           C
ATOM   3600  CG2 VAL A 447     260.654 257.069 247.851  1.00 81.14           C
ATOM   3601  N   ARG A 448     261.218 255.035 244.679  1.00 91.13           N
ATOM   3602  CA  ARG A 448     262.074 253.859 244.611  1.00 90.31           C
ATOM   3603  C   ARG A 448     263.511 254.311 244.388  1.00 90.27           C
ATOM   3604  O   ARG A 448     263.752 255.151 243.530  1.00 87.77           O
ATOM   3605  CB  ARG A 448     261.598 252.927 243.488  1.00 88.20           C
ATOM   3606  CG  ARG A 448     262.293 251.560 243.557  1.00 83.92           C
ATOM   3607  CD  ARG A 448     261.820 250.649 242.414  1.00 81.76           C
ATOM   3608  NE  ARG A 448     262.499 250.982 241.156  1.00 77.89           N
ATOM   3609  CZ  ARG A 448     262.170 250.532 239.953  1.00 75.76           C
ATOM   3610  NH1 ARG A 448     261.112 249.790 239.760  1.00 68.66           N
ATOM   3611  NH2 ARG A 448     262.911 250.799 238.926  1.00 69.32           N
ATOM   3612  N   THR A 449     264.460 253.746 245.116  1.00 87.11           N
ATOM   3613  CA  THR A 449     265.872 254.090 244.921  1.00 85.83           C
ATOM   3614  C   THR A 449     266.300 253.739 243.501  1.00 85.27           C
ATOM   3615  O   THR A 449     266.016 252.650 243.006  1.00 81.50           O
ATOM   3616  CB  THR A 449     266.767 253.395 245.952  1.00 83.89           C
ATOM   3617  OG1 THR A 449     266.320 253.696 247.255  1.00 72.89           O
ATOM   3618  CG2 THR A 449     268.212 253.870 245.877  1.00 71.64           C
ATOM   3619  N   SER A 450     266.970 254.677 242.836  1.00 84.20           N
ATOM   3620  CA  SER A 450     267.555 254.453 241.520  1.00 82.46           C
ATOM   3621  C   SER A 450     268.994 253.993 241.682  1.00 81.23           C
ATOM   3622  O   SER A 450     269.772 254.610 242.404  1.00 75.34           O
ATOM   3623  CB  SER A 450     267.495 255.733 240.689  1.00 79.46           C
ATOM   3624  OG  SER A 450     268.039 255.518 239.401  1.00 71.13           O
ATOM   3625  N   ILE A 451     269.371 252.945 240.962  1.00 77.31           N
ATOM   3626  CA  ILE A 451     270.751 252.474 240.945  1.00 73.72           C
ATOM   3627  C   ILE A 451     271.558 253.401 240.034  1.00 72.19           C
ATOM   3628  O   ILE A 451     271.743 253.158 238.843  1.00 64.95           O
ATOM   3629  CB  ILE A 451     270.830 250.989 240.557  1.00 69.29           C
ATOM   3630  CG1 ILE A 451     269.820 250.119 241.344  1.00 62.52           C
ATOM   3631  CG2 ILE A 451     272.260 250.509 240.849  1.00 60.37           C
ATOM   3632  CD1 ILE A 451     269.718 248.689 240.804  1.00 55.44           C
ATOM   3633  N   ALA A 452     271.989 254.520 240.600  1.00 61.32           N
ATOM   3634  CA  ALA A 452     272.659 255.568 239.855  1.00 59.52           C
ATOM   3635  C   ALA A 452     274.175 255.343 239.831  1.00 61.59           C
ATOM   3636  O   ALA A 452     274.883 255.646 240.788  1.00 56.01           O
ATOM   3637  CB  ALA A 452     272.257 256.914 240.450  1.00 52.31           C
ATOM   3638  N   PHE A 453     274.672 254.876 238.701  1.00 63.97           N
ATOM   3639  CA  PHE A 453     276.104 254.732 238.472  1.00 61.91           C
ATOM   3640  C   PHE A 453     276.698 256.018 237.914  1.00 60.87           C
ATOM   3641  O   PHE A 453     276.092 256.693 237.085  1.00 55.04           O
ATOM   3642  CB  PHE A 453     276.369 253.536 237.553  1.00 57.25           C
ATOM   3643  CG  PHE A 453     275.757 252.263 238.092  1.00 55.97           C
ATOM   3644  CD1 PHE A 453     276.233 251.702 239.287  1.00 52.03           C
ATOM   3645  CD2 PHE A 453     274.640 251.694 237.457  1.00 51.81           C
ATOM   3646  CE1 PHE A 453     275.592 250.584 239.848  1.00 47.65           C
ATOM   3647  CE2 PHE A 453     273.996 250.576 238.017  1.00 48.37           C
ATOM   3648  CZ  PHE A 453     274.472 250.028 239.216  1.00 48.64           C
TER    3649      PHE A 453
ATOM   3650  N   CYS B   1     230.566 246.648 238.165  1.00 32.00           N
ATOM   3651  CA  CYS B   1     231.862 246.502 238.853  1.00 35.14           C
ATOM   3652  C   CYS B   1     232.978 246.844 237.874  1.00 36.44           C
ATOM   3653  O   CYS B   1     233.012 246.263 236.798  1.00 34.77           O
ATOM   3654  CB  CYS B   1     231.990 245.069 239.374  1.00 33.40           C
ATOM   3655  SG  CYS B   1     230.618 244.744 240.539  1.00 31.63           S
ATOM   3656  N   GLY B   2     233.856 247.784 238.208  1.00 38.51           N
ATOM   3657  CA  GLY B   2     235.018 248.076 237.370  1.00 40.84           C
ATOM   3658  C   GLY B   2     235.925 246.850 237.330  1.00 42.70           C
ATOM   3659  O   GLY B   2     236.478 246.476 238.357  1.00 39.99           O
ATOM   3660  N   SER B   3     236.013 246.189 236.178  1.00 38.54           N
ATOM   3661  CA  SER B   3     236.880 245.018 236.050  1.00 40.12           C
ATOM   3662  C   SER B   3     238.331 245.449 236.241  1.00 41.35           C
ATOM   3663  O   SER B   3     238.797 246.350 235.536  1.00 39.07           O
ATOM   3664  CB  SER B   3     236.687 244.344 234.683  1.00 37.59           C
ATOM   3665  OG  SER B   3     237.008 245.227 233.630  1.00 36.26           O
ATOM   3666  N   SER B   4     239.058 244.797 237.132  1.00 42.33           N
ATOM   3667  CA  SER B   4     240.503 244.978 237.225  1.00 43.18           C
ATOM   3668  C   SER B   4     241.134 244.418 235.950  1.00 44.29           C
ATOM   3669  O   SER B   4     241.378 243.223 235.821  1.00 42.22           O
ATOM   3670  CB  SER B   4     241.068 244.343 238.508  1.00 40.30           C
ATOM   3671  OG  SER B   4     241.055 242.941 238.464  1.00 38.51           O
ATOM   3672  N   LYS B   5     241.349 245.271 234.947  1.00 43.17           N
ATOM   3673  CA  LYS B   5     242.176 244.874 233.812  1.00 44.00           C
ATOM   3674  C   LYS B   5     243.560 244.581 234.370  1.00 44.45           C
ATOM   3675  O   LYS B   5     244.118 245.420 235.069  1.00 42.17           O
ATOM   3676  CB  LYS B   5     242.220 245.964 232.733  1.00 41.00           C
ATOM   3677  CG  LYS B   5     240.917 246.012 231.921  1.00 38.66           C
ATOM   3678  CD  LYS B   5     241.036 247.022 230.783  1.00 36.13           C
ATOM   3679  CE  LYS B   5     239.759 247.018 229.934  1.00 32.40           C
ATOM   3680  NZ  LYS B   5     239.837 247.987 228.816  1.00 29.85           N
ATOM   3681  N   ARG B   6     244.092 243.406 234.063  1.00 45.85           N
ATOM   3682  CA  ARG B   6     245.475 243.082 234.407  1.00 47.60           C
ATOM   3683  C   ARG B   6     246.369 244.190 233.862  1.00 49.18           C
ATOM   3684  O   ARG B   6     246.417 244.395 232.649  1.00 46.31           O
ATOM   3685  CB  ARG B   6     245.891 241.718 233.821  1.00 43.84           C
ATOM   3686  CG  ARG B   6     245.415 240.533 234.679  1.00 40.65           C
ATOM   3687  CD  ARG B   6     245.921 239.220 234.070  1.00 37.85           C
ATOM   3688  NE  ARG B   6     245.618 238.069 234.938  1.00 34.52           N
ATOM   3689  CZ  ARG B   6     245.857 236.795 234.656  1.00 30.98           C
ATOM   3690  NH1 ARG B   6     246.391 236.418 233.530  1.00 30.14           N
ATOM   3691  NH2 ARG B   6     245.558 235.874 235.518  1.00 28.20           N
ATOM   3692  N   ALA B   7     247.021 244.901 234.757  1.00 47.12           N
ATOM   3693  CA  ALA B   7     248.008 245.884 234.358  1.00 48.11           C
ATOM   3694  C   ALA B   7     249.134 245.152 233.626  1.00 50.27           C
ATOM   3695  O   ALA B   7     249.663 244.153 234.115  1.00 46.93           O
ATOM   3696  CB  ALA B   7     248.492 246.636 235.593  1.00 43.46           C
ATOM   3697  N   VAL B   8     249.450 245.614 232.431  1.00 51.51           N
ATOM   3698  CA  VAL B   8     250.523 245.016 231.640  1.00 52.88           C
ATOM   3699  C   VAL B   8     251.847 245.326 232.331  1.00 55.74           C
ATOM   3700  O   VAL B   8     252.106 246.473 232.676  1.00 50.64           O
ATOM   3701  CB  VAL B   8     250.493 245.519 230.183  1.00 47.58           C
ATOM   3702  CG1 VAL B   8     251.540 244.799 229.337  1.00 43.18           C
ATOM   3703  CG2 VAL B   8     249.120 245.265 229.538  1.00 42.94           C
ATOM   3704  N   GLY B   9     252.660 244.303 232.552  1.00 60.12           N
ATOM   3705  CA  GLY B   9     253.987 244.459 233.151  1.00 62.11           C
ATOM   3706  C   GLY B   9     254.019 244.776 234.652  1.00 65.67           C
ATOM   3707  O   GLY B   9     255.058 245.200 235.136  1.00 59.80           O
ATOM   3708  N   GLY B  10     252.914 244.589 235.381  1.00 68.58           N
ATOM   3709  CA  GLY B  10     252.882 244.842 236.830  1.00 70.68           C
ATOM   3710  C   GLY B  10     252.911 246.322 237.224  1.00 74.09           C
ATOM   3711  O   GLY B  10     253.214 246.654 238.370  1.00 69.28           O
ATOM   3712  N   GLU B  11     252.602 247.220 236.295  1.00 72.00           N
ATOM   3713  CA  GLU B  11     252.617 248.666 236.523  1.00 74.60           C
ATOM   3714  C   GLU B  11     251.322 249.188 237.159  1.00 76.31           C
ATOM   3715  O   GLU B  11     250.231 248.641 236.966  1.00 73.84           O
ATOM   3716  CB  GLU B  11     252.910 249.390 235.201  1.00 72.50           C
ATOM   3717  CG  GLU B  11     254.360 249.203 234.710  1.00 69.47           C
ATOM   3718  CD  GLU B  11     255.411 249.919 235.570  1.00 65.37           C
ATOM   3719  OE1 GLU B  11     256.610 249.814 235.233  1.00 58.77           O
ATOM   3720  OE2 GLU B  11     255.037 250.608 236.548  1.00 62.22           O
ATOM   3721  N   LEU B  12     251.438 250.301 237.874  1.00 77.60           N
ATOM   3722  CA  LEU B  12     250.304 251.006 238.461  1.00 78.40           C
ATOM   3723  C   LEU B  12     249.607 251.858 237.391  1.00 79.13           C
ATOM   3724  O   LEU B  12     249.995 252.994 237.125  1.00 76.74           O
ATOM   3725  CB  LEU B  12     250.806 251.836 239.655  1.00 77.29           C
ATOM   3726  CG  LEU B  12     249.669 252.505 240.448  1.00 76.28           C
ATOM   3727  CD1 LEU B  12     248.881 251.493 241.278  1.00 70.29           C
ATOM   3728  CD2 LEU B  12     250.245 253.543 241.398  1.00 73.11           C
ATOM   3729  N   THR B  13     248.557 251.318 236.784  1.00 77.64           N
ATOM   3730  CA  THR B  13     247.791 251.997 235.722  1.00 76.47           C
ATOM   3731  C   THR B  13     246.536 252.710 236.225  1.00 76.71           C
ATOM   3732  O   THR B  13     246.039 253.617 235.560  1.00 71.74           O
ATOM   3733  CB  THR B  13     247.405 251.011 234.615  1.00 74.39           C
ATOM   3734  OG1 THR B  13     246.682 249.916 235.131  1.00 69.25           O
ATOM   3735  CG2 THR B  13     248.632 250.454 233.899  1.00 68.88           C
ATOM   3736  N   GLY B  14     246.022 252.319 237.378  1.00 75.68           N
ATOM   3737  CA  GLY B  14     244.766 252.801 237.943  1.00 76.62           C
ATOM   3738  C   GLY B  14     243.534 252.048 237.438  1.00 78.23           C
ATOM   3739  O   GLY B  14     243.461 251.629 236.285  1.00 74.52           O
ATOM   3740  N   ALA B  15     242.534 251.903 238.304  1.00 76.68           N
ATOM   3741  CA  ALA B  15     241.235 251.322 237.977  1.00 78.42           C
ATOM   3742  C   ALA B  15     240.184 252.434 237.897  1.00 79.99           C
ATOM   3743  O   ALA B  15     239.751 252.956 238.923  1.00 76.59           O
ATOM   3744  CB  ALA B  15     240.886 250.254 239.018  1.00 76.02           C
ATOM   3745  N   LYS B  16     239.768 252.805 236.682  1.00 75.65           N
ATOM   3746  CA  LYS B  16     238.770 253.853 236.454  1.00 76.16           C
ATOM   3747  C   LYS B  16     237.357 253.284 236.516  1.00 76.25           C
ATOM   3748  O   LYS B  16     237.101 252.182 236.029  1.00 72.69           O
ATOM   3749  CB  LYS B  16     239.033 254.600 235.140  1.00 73.73           C
ATOM   3750  CG  LYS B  16     240.396 255.308 235.172  1.00 70.74           C
ATOM   3751  CD  LYS B  16     240.547 256.363 234.079  1.00 66.39           C
ATOM   3752  CE  LYS B  16     241.899 257.051 234.282  1.00 59.53           C
ATOM   3753  NZ  LYS B  16     241.939 258.439 233.762  1.00 53.11           N
ATOM   3754  N   LEU B  17     236.438 254.056 237.085  1.00 75.51           N
ATOM   3755  CA  LEU B  17     235.013 253.737 237.105  1.00 75.69           C
ATOM   3756  C   LEU B  17     234.345 254.172 235.793  1.00 76.11           C
ATOM   3757  O   LEU B  17     234.837 255.036 235.068  1.00 72.34           O
ATOM   3758  CB  LEU B  17     234.356 254.393 238.329  1.00 72.97           C
ATOM   3759  CG  LEU B  17     234.852 253.864 239.688  1.00 69.88           C
ATOM   3760  CD1 LEU B  17     234.246 254.686 240.817  1.00 64.77           C
ATOM   3761  CD2 LEU B  17     234.472 252.401 239.911  1.00 66.00           C
ATOM   3762  N   SER B  18     233.191 253.572 235.495  1.00 73.36           N
ATOM   3763  CA  SER B  18     232.363 253.988 234.365  1.00 72.75           C
ATOM   3764  C   SER B  18     231.789 255.383 234.613  1.00 73.64           C
ATOM   3765  O   SER B  18     231.167 255.616 235.648  1.00 67.72           O
ATOM   3766  CB  SER B  18     231.235 252.980 234.142  1.00 67.76           C
ATOM   3767  OG  SER B  18     230.514 252.776 235.333  1.00 60.27           O
ATOM   3768  N   SER B  19     231.941 256.290 233.655  1.00 68.69           N
ATOM   3769  CA  SER B  19     231.416 257.651 233.766  1.00 67.90           C
ATOM   3770  C   SER B  19     229.903 257.692 233.580  1.00 69.95           C
ATOM   3771  O   SER B  19     229.379 257.119 232.619  1.00 64.92           O
ATOM   3772  CB  SER B  19     232.090 258.552 232.732  1.00 61.85           C
ATOM   3773  OG  SER B  19     231.862 258.057 231.433  1.00 55.11           O
ATOM   3774  N   TRP B  20     229.220 258.456 234.430  1.00 69.23           N
ATOM   3775  CA  TRP B  20     227.815 258.819 234.275  1.00 68.23           C
ATOM   3776  C   TRP B  20     227.682 260.343 234.377  1.00 69.46           C
ATOM   3777  O   TRP B  20     228.290 260.962 235.248  1.00 65.05           O
ATOM   3778  CB  TRP B  20     226.979 258.108 235.334  1.00 63.91           C
ATOM   3779  CG  TRP B  20     225.532 258.477 235.332  1.00 62.03           C
ATOM   3780  CD1 TRP B  20     224.634 258.141 234.382  1.00 54.67           C
ATOM   3781  CD2 TRP B  20     224.806 259.262 236.325  1.00 57.15           C
ATOM   3782  NE1 TRP B  20     223.390 258.654 234.726  1.00 51.64           N
ATOM   3783  CE2 TRP B  20     223.450 259.338 235.919  1.00 55.44           C
ATOM   3784  CE3 TRP B  20     225.158 259.895 237.532  1.00 53.62           C
ATOM   3785  CZ2 TRP B  20     222.473 260.004 236.685  1.00 51.54           C
ATOM   3786  CZ3 TRP B  20     224.193 260.561 238.295  1.00 49.58           C
ATOM   3787  CH2 TRP B  20     222.859 260.610 237.874  1.00 48.69           C
ATOM   3788  N   ASN B  21     226.919 260.943 233.456  1.00 71.37           N
ATOM   3789  CA  ASN B  21     226.686 262.381 233.466  1.00 71.27           C
ATOM   3790  C   ASN B  21     225.441 262.692 234.292  1.00 73.02           C
ATOM   3791  O   ASN B  21     224.354 262.192 233.991  1.00 67.62           O
ATOM   3792  CB  ASN B  21     226.555 262.903 232.031  1.00 65.40           C
ATOM   3793  CG  ASN B  21     227.885 262.936 231.287  1.00 58.71           C
ATOM   3794  OD1 ASN B  21     228.956 263.089 231.836  1.00 51.92           O
ATOM   3795  ND2 ASN B  21     227.836 262.835 229.979  1.00 51.79           N
ATOM   3796  N   GLU B  22     225.578 263.548 235.278  1.00 74.02           N
ATOM   3797  CA  GLU B  22     224.453 264.032 236.070  1.00 74.20           C
ATOM   3798  C   GLU B  22     223.507 264.867 235.187  1.00 75.75           C
ATOM   3799  O   GLU B  22     223.948 265.837 234.560  1.00 72.97           O
ATOM   3800  CB  GLU B  22     224.991 264.842 237.261  1.00 70.88           C
ATOM   3801  CG  GLU B  22     223.879 265.198 238.246  1.00 65.51           C
ATOM   3802  CD  GLU B  22     224.327 266.092 239.404  1.00 62.55           C
ATOM   3803  OE1 GLU B  22     223.480 266.336 240.291  1.00 57.97           O
ATOM   3804  OE2 GLU B  22     225.474 266.583 239.411  1.00 58.94           O
ATOM   3805  N   PRO B  23     222.212 264.525 235.099  1.00 76.25           N
ATOM   3806  CA  PRO B  23     221.249 265.314 234.349  1.00 76.75           C
ATOM   3807  C   PRO B  23     220.983 266.656 235.044  1.00 79.28           C
ATOM   3808  O   PRO B  23     220.913 266.741 236.271  1.00 76.40           O
ATOM   3809  CB  PRO B  23     219.997 264.445 234.257  1.00 73.16           C
ATOM   3810  CG  PRO B  23     220.071 263.601 235.524  1.00 69.99           C
ATOM   3811  CD  PRO B  23     221.560 263.378 235.724  1.00 72.41           C
ATOM   3812  N   SER B  24     220.762 267.707 234.240  1.00 78.77           N
ATOM   3813  CA  SER B  24     220.367 269.015 234.761  1.00 79.92           C
ATOM   3814  C   SER B  24     218.928 268.960 235.292  1.00 81.71           C
ATOM   3815  O   SER B  24     218.026 268.617 234.525  1.00 78.49           O
ATOM   3816  CB  SER B  24     220.469 270.079 233.669  1.00 76.57           C
ATOM   3817  OG  SER B  24     221.783 270.123 233.141  1.00 67.40           O
ATOM   3818  N   PRO B  25     218.677 269.301 236.557  1.00 81.84           N
ATOM   3819  CA  PRO B  25     217.322 269.317 237.092  1.00 82.83           C
ATOM   3820  C   PRO B  25     216.487 270.430 236.445  1.00 84.40           C
ATOM   3821  O   PRO B  25     216.955 271.556 236.241  1.00 81.77           O
ATOM   3822  CB  PRO B  25     217.477 269.482 238.603  1.00 80.02           C
ATOM   3823  CG  PRO B  25     218.821 270.192 238.751  1.00 77.81           C
ATOM   3824  CD  PRO B  25     219.641 269.696 237.565  1.00 80.54           C
ATOM   3825  N   PHE B  26     215.221 270.118 236.119  1.00 86.36           N
ATOM   3826  CA  PHE B  26     214.315 271.066 235.490  1.00 86.25           C
ATOM   3827  C   PHE B  26     213.962 272.224 236.431  1.00 86.55           C
ATOM   3828  O   PHE B  26     213.679 272.011 237.609  1.00 81.92           O
ATOM   3829  CB  PHE B  26     213.056 270.326 235.010  1.00 83.13           C
ATOM   3830  CG  PHE B  26     212.071 271.229 234.301  1.00 81.51           C
ATOM   3831  CD1 PHE B  26     210.944 271.724 234.981  1.00 74.30           C
ATOM   3832  CD2 PHE B  26     212.287 271.602 232.961  1.00 73.05           C
ATOM   3833  CE1 PHE B  26     210.040 272.575 234.324  1.00 69.91           C
ATOM   3834  CE2 PHE B  26     211.387 272.453 232.302  1.00 70.46           C
ATOM   3835  CZ  PHE B  26     210.261 272.938 232.984  1.00 73.49           C
ATOM   3836  N   GLY B  27     213.972 273.434 235.898  1.00 84.32           N
ATOM   3837  CA  GLY B  27     213.679 274.653 236.656  1.00 85.93           C
ATOM   3838  C   GLY B  27     214.823 275.171 237.526  1.00 88.23           C
ATOM   3839  O   GLY B  27     214.720 276.280 238.046  1.00 83.95           O
ATOM   3840  N   MET B  28     215.907 274.428 237.642  1.00 88.53           N
ATOM   3841  CA  MET B  28     217.092 274.835 238.381  1.00 89.65           C
ATOM   3842  C   MET B  28     218.169 275.427 237.463  1.00 89.60           C
ATOM   3843  O   MET B  28     218.225 275.169 236.260  1.00 87.07           O
ATOM   3844  CB  MET B  28     217.649 273.659 239.198  1.00 88.77           C
ATOM   3845  CG  MET B  28     216.673 273.191 240.283  1.00 85.87           C
ATOM   3846  SD  MET B  28     217.384 271.927 241.360  1.00 84.72           S
ATOM   3847  CE  MET B  28     216.499 272.290 242.887  1.00 75.36           C
ATOM   3848  N   ILE B  29     219.050 276.211 238.062  1.00 90.60           N
ATOM   3849  CA  ILE B  29     220.301 276.684 237.467  1.00 90.57           C
ATOM   3850  C   ILE B  29     221.481 276.229 238.322  1.00 91.04           C
ATOM   3851  O   ILE B  29     221.344 276.002 239.522  1.00 89.12           O
ATOM   3852  CB  ILE B  29     220.313 278.210 237.272  1.00 88.76           C
ATOM   3853  CG1 ILE B  29     220.121 278.962 238.601  1.00 75.38           C
ATOM   3854  CG2 ILE B  29     219.260 278.621 236.229  1.00 73.09           C
ATOM   3855  CD1 ILE B  29     220.523 280.427 238.511  1.00 67.67           C
ATOM   3856  N   GLN B  30     222.654 276.126 237.715  1.00 90.11           N
ATOM   3857  CA  GLN B  30     223.876 275.807 238.438  1.00 89.44           C
ATOM   3858  C   GLN B  30     224.533 277.085 238.954  1.00 89.62           C
ATOM   3859  O   GLN B  30     224.943 277.941 238.168  1.00 87.44           O
ATOM   3860  CB  GLN B  30     224.809 274.983 237.540  1.00 86.97           C
ATOM   3861  CG  GLN B  30     225.939 274.337 238.348  1.00 80.96           C
ATOM   3862  CD  GLN B  30     226.859 273.460 237.493  1.00 77.32           C
ATOM   3863  OE1 GLN B  30     226.992 273.615 236.291  1.00 69.99           O
ATOM   3864  NE2 GLN B  30     227.550 272.518 238.095  1.00 67.44           N
ATOM   3865  N   VAL B  31     224.654 277.193 240.273  1.00 90.07           N
ATOM   3866  CA  VAL B  31     225.436 278.238 240.934  1.00 90.24           C
ATOM   3867  C   VAL B  31     226.886 277.756 241.011  1.00 89.97           C
ATOM   3868  O   VAL B  31     227.134 276.652 241.498  1.00 87.98           O
ATOM   3869  CB  VAL B  31     224.858 278.561 242.323  1.00 90.15           C
ATOM   3870  CG1 VAL B  31     225.648 279.675 243.002  1.00 82.95           C
ATOM   3871  CG2 VAL B  31     223.397 279.022 242.212  1.00 83.28           C
ATOM   3872  N   PRO B  32     227.859 278.528 240.513  1.00 88.89           N
ATOM   3873  CA  PRO B  32     229.254 278.116 240.535  1.00 87.99           C
ATOM   3874  C   PRO B  32     229.816 278.133 241.959  1.00 88.06           C
ATOM   3875  O   PRO B  32     229.405 278.939 242.785  1.00 85.20           O
ATOM   3876  CB  PRO B  32     229.973 279.113 239.625  1.00 85.82           C
ATOM   3877  CG  PRO B  32     229.145 280.384 239.777  1.00 84.40           C
ATOM   3878  CD  PRO B  32     227.721 279.853 239.937  1.00 87.44           C
ATOM   3879  N   ARG B  33     230.825 277.300 242.226  1.00 87.55           N
ATOM   3880  CA  ARG B  33     231.590 277.393 243.476  1.00 86.99           C
ATOM   3881  C   ARG B  33     232.281 278.748 243.604  1.00 86.89           C
ATOM   3882  O   ARG B  33     232.665 279.352 242.598  1.00 83.21           O
ATOM   3883  CB  ARG B  33     232.590 276.229 243.586  1.00 84.37           C
ATOM   3884  CG  ARG B  33     233.704 276.290 242.517  1.00 78.33           C
ATOM   3885  CD  ARG B  33     234.697 275.126 242.649  1.00 77.20           C
ATOM   3886  NE  ARG B  33     234.027 273.830 242.388  1.00 71.82           N
ATOM   3887  CZ  ARG B  33     234.625 272.656 242.272  1.00 68.57           C
ATOM   3888  NH1 ARG B  33     235.923 272.534 242.299  1.00 61.62           N
ATOM   3889  NH2 ARG B  33     233.928 271.576 242.129  1.00 62.91           N
ATOM   3890  N   GLY B  34     232.470 279.191 244.827  1.00 87.15           N
ATOM   3891  CA  GLY B  34     233.127 280.451 245.092  1.00 86.92           C
ATOM   3892  C   GLY B  34     233.288 280.741 246.577  1.00 88.02           C
ATOM   3893  O   GLY B  34     232.889 279.951 247.432  1.00 85.10           O
ATOM   3894  N   SER B  35     233.888 281.882 246.857  1.00 87.98           N
ATOM   3895  CA  SER B  35     234.112 282.400 248.199  1.00 87.42           C
ATOM   3896  C   SER B  35     233.418 283.746 248.364  1.00 87.57           C
ATOM   3897  O   SER B  35     233.317 284.526 247.417  1.00 84.52           O
ATOM   3898  CB  SER B  35     235.611 282.514 248.454  1.00 85.04           C
ATOM   3899  OG  SER B  35     235.862 283.016 249.743  1.00 71.90           O
ATOM   3900  N   ILE B  36     232.917 283.993 249.569  1.00 88.51           N
ATOM   3901  CA  ILE B  36     232.228 285.228 249.930  1.00 88.98           C
ATOM   3902  C   ILE B  36     232.441 285.505 251.420  1.00 89.22           C
ATOM   3903  O   ILE B  36     232.717 284.596 252.200  1.00 87.02           O
ATOM   3904  CB  ILE B  36     230.729 285.125 249.548  1.00 87.42           C
ATOM   3905  CG1 ILE B  36     230.061 286.507 249.579  1.00 77.86           C
ATOM   3906  CG2 ILE B  36     229.956 284.132 250.438  1.00 74.73           C
ATOM   3907  CD1 ILE B  36     228.650 286.530 248.990  1.00 73.96           C
ATOM   3908  N   VAL B  37     232.302 286.759 251.827  1.00 88.73           N
ATOM   3909  CA  VAL B  37     232.226 287.137 253.244  1.00 88.47           C
ATOM   3910  C   VAL B  37     230.759 287.194 253.649  1.00 88.24           C
ATOM   3911  O   VAL B  37     230.043 288.103 253.224  1.00 85.84           O
ATOM   3912  CB  VAL B  37     232.950 288.463 253.523  1.00 86.96           C
ATOM   3913  CG1 VAL B  37     232.932 288.788 255.016  1.00 78.44           C
ATOM   3914  CG2 VAL B  37     234.417 288.405 253.077  1.00 79.13           C
ATOM   3915  N   LEU B  38     230.319 286.234 254.460  1.00 87.72           N
ATOM   3916  CA  LEU B  38     228.969 286.218 255.014  1.00 87.77           C
ATOM   3917  C   LEU B  38     228.764 287.344 256.029  1.00 87.63           C
ATOM   3918  O   LEU B  38     229.694 287.739 256.736  1.00 84.55           O
ATOM   3919  CB  LEU B  38     228.685 284.871 255.699  1.00 86.25           C
ATOM   3920  CG  LEU B  38     228.592 283.649 254.777  1.00 83.71           C
ATOM   3921  CD1 LEU B  38     228.335 282.411 255.633  1.00 76.37           C
ATOM   3922  CD2 LEU B  38     227.460 283.767 253.769  1.00 76.55           C
ATOM   3923  N   GLY B  39     227.524 287.788 256.148  1.00 85.31           N
ATOM   3924  CA  GLY B  39     227.100 288.754 257.150  1.00 84.77           C
ATOM   3925  C   GLY B  39     227.534 290.192 256.864  1.00 85.44           C
ATOM   3926  O   GLY B  39     227.899 290.564 255.745  1.00 80.90           O
ATOM   3927  N   ASN B  40     227.462 291.012 257.901  1.00 84.52           N
ATOM   3928  CA  ASN B  40     227.801 292.429 257.842  1.00 83.54           C
ATOM   3929  C   ASN B  40     229.105 292.702 258.591  1.00 83.75           C
ATOM   3930  O   ASN B  40     229.235 292.370 259.768  1.00 78.37           O
ATOM   3931  CB  ASN B  40     226.640 293.258 258.405  1.00 79.53           C
ATOM   3932  CG  ASN B  40     225.449 293.316 257.461  1.00 74.66           C
ATOM   3933  OD1 ASN B  40     225.577 293.526 256.265  1.00 65.48           O
ATOM   3934  ND2 ASN B  40     224.254 293.178 257.983  1.00 66.29           N
ATOM   3935  N   LYS B  41     230.038 293.374 257.930  1.00 82.11           N
ATOM   3936  CA  LYS B  41     231.305 293.793 258.553  1.00 81.51           C
ATOM   3937  C   LYS B  41     231.131 294.929 259.561  1.00 81.77           C
ATOM   3938  O   LYS B  41     231.976 295.115 260.425  1.00 76.05           O
ATOM   3939  CB  LYS B  41     232.309 294.213 257.474  1.00 78.70           C
ATOM   3940  CG  LYS B  41     232.776 293.029 256.621  1.00 72.16           C
ATOM   3941  CD  LYS B  41     233.863 293.469 255.640  1.00 68.72           C
ATOM   3942  CE  LYS B  41     234.328 292.257 254.830  1.00 60.52           C
ATOM   3943  NZ  LYS B  41     235.409 292.595 253.877  1.00 54.43           N
ATOM   3944  N   GLU B  42     230.063 295.701 259.426  1.00 82.39           N
ATOM   3945  CA  GLU B  42     229.742 296.829 260.290  1.00 81.54           C
ATOM   3946  C   GLU B  42     228.583 296.463 261.222  1.00 81.78           C
ATOM   3947  O   GLU B  42     227.616 295.828 260.803  1.00 76.66           O
ATOM   3948  CB  GLU B  42     229.411 298.070 259.446  1.00 78.10           C
ATOM   3949  CG  GLU B  42     230.623 298.550 258.622  1.00 69.05           C
ATOM   3950  CD  GLU B  42     230.344 299.795 257.768  1.00 64.27           C
ATOM   3951  OE1 GLU B  42     231.303 300.256 257.105  1.00 56.32           O
ATOM   3952  OE2 GLU B  42     229.189 300.278 257.743  1.00 57.08           O
ATOM   3953  N   ALA B  43     228.690 296.871 262.476  1.00 79.20           N
ATOM   3954  CA  ALA B  43     227.622 296.686 263.444  1.00 78.49           C
ATOM   3955  C   ALA B  43     226.442 297.609 263.124  1.00 79.34           C
ATOM   3956  O   ALA B  43     226.623 298.789 262.825  1.00 74.20           O
ATOM   3957  CB  ALA B  43     228.167 296.942 264.852  1.00 74.58           C
ATOM   3958  N   ASP B  44     225.233 297.084 263.255  1.00 76.79           N
ATOM   3959  CA  ASP B  44     224.018 297.883 263.155  1.00 75.62           C
ATOM   3960  C   ASP B  44     223.622 298.375 264.554  1.00 76.57           C
ATOM   3961  O   ASP B  44     222.843 297.748 265.269  1.00 71.66           O
ATOM   3962  CB  ASP B  44     222.928 297.077 262.441  1.00 71.61           C
ATOM   3963  CG  ASP B  44     221.716 297.926 262.059  1.00 66.75           C
ATOM   3964  OD1 ASP B  44     221.561 299.063 262.566  1.00 60.93           O
ATOM   3965  OD2 ASP B  44     220.917 297.428 261.235  1.00 61.50           O
ATOM   3966  N   SER B  45     224.190 299.496 264.945  1.00 75.55           N
ATOM   3967  CA  SER B  45     224.022 300.031 266.297  1.00 75.26           C
ATOM   3968  C   SER B  45     222.573 300.374 266.642  1.00 76.19           C
ATOM   3969  O   SER B  45     222.163 300.188 267.785  1.00 71.76           O
ATOM   3970  CB  SER B  45     224.908 301.267 266.474  1.00 71.84           C
ATOM   3971  OG  SER B  45     224.634 302.245 265.494  1.00 64.67           O
ATOM   3972  N   LEU B  46     221.781 300.831 265.669  1.00 75.54           N
ATOM   3973  CA  LEU B  46     220.373 301.173 265.888  1.00 74.47           C
ATOM   3974  C   LEU B  46     219.523 299.939 266.204  1.00 75.52           C
ATOM   3975  O   LEU B  46     218.594 300.013 267.002  1.00 71.57           O
ATOM   3976  CB  LEU B  46     219.816 301.883 264.644  1.00 71.96           C
ATOM   3977  CG  LEU B  46     220.402 303.281 264.384  1.00 66.37           C
ATOM   3978  CD1 LEU B  46     219.868 303.810 263.055  1.00 60.26           C
ATOM   3979  CD2 LEU B  46     220.022 304.282 265.472  1.00 60.30           C
ATOM   3980  N   TRP B  47     219.855 298.808 265.603  1.00 75.64           N
ATOM   3981  CA  TRP B  47     219.178 297.534 265.835  1.00 74.92           C
ATOM   3982  C   TRP B  47     219.809 296.726 266.975  1.00 75.07           C
ATOM   3983  O   TRP B  47     219.278 295.684 267.354  1.00 70.43           O
ATOM   3984  CB  TRP B  47     219.127 296.754 264.523  1.00 73.48           C
ATOM   3985  CG  TRP B  47     218.200 297.342 263.504  1.00 73.83           C
ATOM   3986  CD1 TRP B  47     218.476 298.364 262.668  1.00 65.55           C
ATOM   3987  CD2 TRP B  47     216.809 296.968 263.234  1.00 72.20           C
ATOM   3988  NE1 TRP B  47     217.353 298.653 261.891  1.00 66.68           N
ATOM   3989  CE2 TRP B  47     216.314 297.814 262.212  1.00 72.07           C
ATOM   3990  CE3 TRP B  47     215.941 295.987 263.765  1.00 71.55           C
ATOM   3991  CZ2 TRP B  47     214.996 297.707 261.726  1.00 71.43           C
ATOM   3992  CZ3 TRP B  47     214.631 295.878 263.280  1.00 66.06           C
ATOM   3993  CH2 TRP B  47     214.166 296.729 262.274  1.00 67.21           C
ATOM   3994  N   GLY B  48     220.909 297.201 267.533  1.00 75.87           N
ATOM   3995  CA  GLY B  48     221.645 296.506 268.585  1.00 74.93           C
ATOM   3996  C   GLY B  48     222.299 295.208 268.122  1.00 77.05           C
ATOM   3997  O   GLY B  48     222.550 294.332 268.942  1.00 72.70           O
ATOM   3998  N   ILE B  49     222.538 295.065 266.827  1.00 76.64           N
ATOM   3999  CA  ILE B  49     223.130 293.863 266.243  1.00 76.85           C
ATOM   4000  C   ILE B  49     224.636 294.083 266.094  1.00 78.20           C
ATOM   4001  O   ILE B  49     225.051 295.039 265.433  1.00 74.93           O
ATOM   4002  CB  ILE B  49     222.442 293.483 264.915  1.00 73.47           C
ATOM   4003  CG1 ILE B  49     220.938 293.229 265.169  1.00 68.02           C
ATOM   4004  CG2 ILE B  49     223.096 292.237 264.300  1.00 65.88           C
ATOM   4005  CD1 ILE B  49     220.131 292.890 263.922  1.00 60.92           C
ATOM   4006  N   PRO B  50     225.468 293.219 266.687  1.00 78.51           N
ATOM   4007  CA  PRO B  50     226.913 293.314 266.543  1.00 78.42           C
ATOM   4008  C   PRO B  50     227.350 293.044 265.098  1.00 79.71           C
ATOM   4009  O   PRO B  50     226.619 292.457 264.299  1.00 76.77           O
ATOM   4010  CB  PRO B  50     227.480 292.290 267.528  1.00 75.88           C
ATOM   4011  CG  PRO B  50     226.388 291.225 267.603  1.00 74.22           C
ATOM   4012  CD  PRO B  50     225.107 292.042 267.472  1.00 77.34           C
ATOM   4013  N   ALA B  51     228.558 293.459 264.770  1.00 79.49           N
ATOM   4014  CA  ALA B  51     229.155 293.115 263.492  1.00 78.92           C
ATOM   4015  C   ALA B  51     229.463 291.619 263.455  1.00 80.19           C
ATOM   4016  O   ALA B  51     230.319 291.133 264.191  1.00 75.71           O
ATOM   4017  CB  ALA B  51     230.408 293.963 263.272  1.00 75.20           C
ATOM   4018  N   GLU B  52     228.799 290.896 262.574  1.00 80.29           N
ATOM   4019  CA  GLU B  52     229.044 289.491 262.307  1.00 80.23           C
ATOM   4020  C   GLU B  52     229.472 289.345 260.854  1.00 81.88           C
ATOM   4021  O   GLU B  52     228.723 289.677 259.936  1.00 77.99           O
ATOM   4022  CB  GLU B  52     227.802 288.632 262.557  1.00 76.75           C
ATOM   4023  CG  GLU B  52     227.334 288.610 264.008  1.00 68.34           C
ATOM   4024  CD  GLU B  52     226.085 287.735 264.148  1.00 64.11           C
ATOM   4025  OE1 GLU B  52     225.236 288.062 264.981  1.00 57.02           O
ATOM   4026  OE2 GLU B  52     225.946 286.741 263.399  1.00 57.09           O
ATOM   4027  N   SER B  53     230.659 288.853 260.629  1.00 84.36           N
ATOM   4028  CA  SER B  53     231.104 288.516 259.285  1.00 84.73           C
ATOM   4029  C   SER B  53     232.065 287.349 259.328  1.00 85.51           C
ATOM   4030  O   SER B  53     232.948 287.303 260.188  1.00 82.06           O
ATOM   4031  CB  SER B  53     231.762 289.714 258.597  1.00 82.25           C
ATOM   4032  OG  SER B  53     232.991 290.052 259.193  1.00 74.18           O
ATOM   4033  N   ARG B  54     231.935 286.448 258.354  1.00 85.19           N
ATOM   4034  CA  ARG B  54     232.880 285.347 258.208  1.00 86.11           C
ATOM   4035  C   ARG B  54     233.154 285.063 256.734  1.00 87.01           C
ATOM   4036  O   ARG B  54     232.209 284.801 255.996  1.00 84.51           O
ATOM   4037  CB  ARG B  54     232.350 284.121 258.957  1.00 84.20           C
ATOM   4038  CG  ARG B  54     233.410 283.027 259.006  1.00 81.72           C
ATOM   4039  CD  ARG B  54     233.046 281.964 260.027  1.00 79.20           C
ATOM   4040  NE  ARG B  54     234.158 281.009 260.166  1.00 78.26           N
ATOM   4041  CZ  ARG B  54     234.323 280.147 261.149  1.00 75.72           C
ATOM   4042  NH1 ARG B  54     233.458 280.034 262.111  1.00 69.55           N
ATOM   4043  NH2 ARG B  54     235.372 279.388 261.174  1.00 72.62           N
ATOM   4044  N   PRO B  55     234.418 285.074 256.298  1.00 86.34           N
ATOM   4045  CA  PRO B  55     234.789 284.576 254.982  1.00 86.15           C
ATOM   4046  C   PRO B  55     234.560 283.068 254.909  1.00 86.78           C
ATOM   4047  O   PRO B  55     235.008 282.324 255.779  1.00 84.36           O
ATOM   4048  CB  PRO B  55     236.260 284.938 254.789  1.00 84.38           C
ATOM   4049  CG  PRO B  55     236.546 285.973 255.869  1.00 81.77           C
ATOM   4050  CD  PRO B  55     235.578 285.597 256.975  1.00 84.98           C
ATOM   4051  N   ILE B  56     233.857 282.625 253.869  1.00 88.15           N
ATOM   4052  CA  ILE B  56     233.508 281.222 253.639  1.00 88.15           C
ATOM   4053  C   ILE B  56     233.688 280.849 252.169  1.00 88.15           C
ATOM   4054  O   ILE B  56     233.724 281.717 251.298  1.00 86.10           O
ATOM   4055  CB  ILE B  56     232.086 280.910 254.146  1.00 87.45           C
ATOM   4056  CG1 ILE B  56     230.951 281.671 253.424  1.00 80.48           C
ATOM   4057  CG2 ILE B  56     231.980 281.139 255.659  1.00 78.32           C
ATOM   4058  CD1 ILE B  56     230.457 281.015 252.137  1.00 75.53           C
ATOM   4059  N   SER B  57     233.751 279.557 251.903  1.00 88.33           N
ATOM   4060  CA  SER B  57     233.682 279.006 250.556  1.00 88.15           C
ATOM   4061  C   SER B  57     232.566 277.973 250.456  1.00 88.39           C
ATOM   4062  O   SER B  57     232.374 277.165 251.360  1.00 86.43           O
ATOM   4063  CB  SER B  57     235.018 278.390 250.151  1.00 86.97           C
ATOM   4064  OG  SER B  57     236.034 279.379 250.111  1.00 76.62           O
ATOM   4065  N   VAL B  58     231.848 277.989 249.330  1.00 89.03           N
ATOM   4066  CA  VAL B  58     230.796 277.015 249.020  1.00 89.22           C
ATOM   4067  C   VAL B  58     231.110 276.302 247.708  1.00 88.93           C
ATOM   4068  O   VAL B  58     231.663 276.902 246.781  1.00 86.75           O
ATOM   4069  CB  VAL B  58     229.389 277.646 248.991  1.00 88.55           C
ATOM   4070  CG1 VAL B  58     228.975 278.109 250.387  1.00 78.17           C
ATOM   4071  CG2 VAL B  58     229.275 278.838 248.039  1.00 78.15           C
ATOM   4072  N   ASP B  59     230.757 275.014 247.619  1.00 87.32           N
ATOM   4073  CA  ASP B  59     230.863 274.265 246.366  1.00 87.02           C
ATOM   4074  C   ASP B  59     229.720 274.614 245.404  1.00 87.48           C
ATOM   4075  O   ASP B  59     228.765 275.309 245.757  1.00 84.18           O
ATOM   4076  CB  ASP B  59     230.976 272.749 246.637  1.00 84.46           C
ATOM   4077  CG  ASP B  59     231.759 272.001 245.539  1.00 81.77           C
ATOM   4078  OD1 ASP B  59     232.051 272.590 244.467  1.00 73.44           O
ATOM   4079  OD2 ASP B  59     232.156 270.846 245.767  1.00 75.28           O
ATOM   4080  N   ALA B  60     229.815 274.142 244.168  1.00 88.04           N
ATOM   4081  CA  ALA B  60     228.763 274.340 243.187  1.00 87.69           C
ATOM   4082  C   ALA B  60     227.506 273.532 243.546  1.00 88.15           C
ATOM   4083  O   ALA B  60     227.587 272.385 243.988  1.00 85.25           O
ATOM   4084  CB  ALA B  60     229.296 273.984 241.799  1.00 85.39           C
ATOM   4085  N   PHE B  61     226.355 274.117 243.297  1.00 89.43           N
ATOM   4086  CA  PHE B  61     225.061 273.494 243.558  1.00 90.39           C
ATOM   4087  C   PHE B  61     224.014 273.943 242.541  1.00 90.66           C
ATOM   4088  O   PHE B  61     224.173 274.953 241.852  1.00 89.06           O
ATOM   4089  CB  PHE B  61     224.622 273.787 245.001  1.00 89.97           C
ATOM   4090  CG  PHE B  61     224.454 275.256 245.339  1.00 90.88           C
ATOM   4091  CD1 PHE B  61     225.574 276.035 245.703  1.00 85.41           C
ATOM   4092  CD2 PHE B  61     223.184 275.855 245.307  1.00 85.62           C
ATOM   4093  CE1 PHE B  61     225.424 277.389 246.032  1.00 84.70           C
ATOM   4094  CE2 PHE B  61     223.030 277.210 245.636  1.00 85.45           C
ATOM   4095  CZ  PHE B  61     224.151 277.979 245.999  1.00 88.93           C
ATOM   4096  N   TRP B  62     222.956 273.168 242.420  1.00 91.40           N
ATOM   4097  CA  TRP B  62     221.759 273.529 241.674  1.00 91.55           C
ATOM   4098  C   TRP B  62     220.787 274.252 242.600  1.00 92.07           C
ATOM   4099  O   TRP B  62     220.556 273.790 243.715  1.00 90.27           O
ATOM   4100  CB  TRP B  62     221.120 272.274 241.092  1.00 90.36           C
ATOM   4101  CG  TRP B  62     221.965 271.566 240.079  1.00 89.64           C
ATOM   4102  CD1 TRP B  62     222.772 270.513 240.322  1.00 82.76           C
ATOM   4103  CD2 TRP B  62     222.108 271.876 238.660  1.00 85.42           C
ATOM   4104  NE1 TRP B  62     223.409 270.142 239.142  1.00 82.77           N
ATOM   4105  CE2 TRP B  62     223.031 270.952 238.101  1.00 84.60           C
ATOM   4106  CE3 TRP B  62     221.541 272.849 237.807  1.00 83.31           C
ATOM   4107  CZ2 TRP B  62     223.390 271.000 236.736  1.00 83.48           C
ATOM   4108  CZ3 TRP B  62     221.899 272.889 236.450  1.00 78.08           C
ATOM   4109  CH2 TRP B  62     222.813 271.980 235.924  1.00 79.18           C
ATOM   4110  N   MET B  63     220.195 275.347 242.125  1.00 92.10           N
ATOM   4111  CA  MET B  63     219.200 276.118 242.869  1.00 92.93           C
ATOM   4112  C   MET B  63     217.995 276.408 241.975  1.00 92.90           C
ATOM   4113  O   MET B  63     218.160 276.705 240.791  1.00 91.26           O
ATOM   4114  CB  MET B  63     219.856 277.397 243.405  1.00 92.40           C
ATOM   4115  CG  MET B  63     218.960 278.155 244.387  1.00 90.10           C
ATOM   4116  SD  MET B  63     219.836 279.518 245.201  1.00 88.45           S
ATOM   4117  CE  MET B  63     218.654 279.911 246.500  1.00 80.87           C
ATOM   4118  N   ASP B  64     216.795 276.326 242.529  1.00 91.96           N
ATOM   4119  CA  ASP B  64     215.583 276.704 241.809  1.00 92.15           C
ATOM   4120  C   ASP B  64     215.661 278.174 241.376  1.00 92.20           C
ATOM   4121  O   ASP B  64     216.036 279.050 242.156  1.00 90.13           O
ATOM   4122  CB  ASP B  64     214.330 276.449 242.666  1.00 91.15           C
ATOM   4123  CG  ASP B  64     213.901 274.980 242.712  1.00 89.10           C
ATOM   4124  OD1 ASP B  64     213.987 274.280 241.677  1.00 80.88           O
ATOM   4125  OD2 ASP B  64     213.421 274.519 243.763  1.00 82.04           O
ATOM   4126  N   ARG B  65     215.291 278.440 240.113  1.00 91.60           N
ATOM   4127  CA  ARG B  65     215.329 279.806 239.563  1.00 91.57           C
ATOM   4128  C   ARG B  65     214.334 280.743 240.232  1.00 91.67           C
ATOM   4129  O   ARG B  65     214.547 281.949 240.239  1.00 88.79           O
ATOM   4130  CB  ARG B  65     215.055 279.768 238.061  1.00 89.66           C
ATOM   4131  CG  ARG B  65     216.227 279.147 237.281  1.00 82.94           C
ATOM   4132  CD  ARG B  65     215.975 279.226 235.776  1.00 81.19           C
ATOM   4133  NE  ARG B  65     214.878 278.336 235.378  1.00 73.38           N
ATOM   4134  CZ  ARG B  65     214.242 278.348 234.213  1.00 68.02           C
ATOM   4135  NH1 ARG B  65     214.549 279.192 233.263  1.00 61.75           N
ATOM   4136  NH2 ARG B  65     213.290 277.498 233.992  1.00 59.50           N
ATOM   4137  N   THR B  66     213.241 280.188 240.729  1.00 91.35           N
ATOM   4138  CA  THR B  66     212.172 280.902 241.421  1.00 91.25           C
ATOM   4139  C   THR B  66     211.877 280.221 242.753  1.00 91.79           C
ATOM   4140  O   THR B  66     212.287 279.078 242.983  1.00 89.13           O
ATOM   4141  CB  THR B  66     210.891 280.945 240.568  1.00 89.53           C
ATOM   4142  OG1 THR B  66     210.372 279.656 240.354  1.00 78.34           O
ATOM   4143  CG2 THR B  66     211.124 281.571 239.193  1.00 77.94           C
ATOM   4144  N   GLU B  67     211.144 280.891 243.607  1.00 91.07           N
ATOM   4145  CA  GLU B  67     210.498 280.250 244.749  1.00 90.86           C
ATOM   4146  C   GLU B  67     209.563 279.125 244.286  1.00 91.35           C
ATOM   4147  O   GLU B  67     209.129 279.074 243.128  1.00 88.93           O
ATOM   4148  CB  GLU B  67     209.714 281.287 245.570  1.00 88.74           C
ATOM   4149  CG  GLU B  67     210.487 282.575 245.905  1.00 82.65           C
ATOM   4150  CD  GLU B  67     210.106 283.736 244.964  1.00 81.92           C
ATOM   4151  OE1 GLU B  67     209.886 284.855 245.461  1.00 71.50           O
ATOM   4152  OE2 GLU B  67     209.993 283.506 243.733  1.00 74.39           O
ATOM   4153  N   ILE B  68     209.231 278.214 245.189  1.00 91.96           N
ATOM   4154  CA  ILE B  68     208.222 277.197 244.898  1.00 92.44           C
ATOM   4155  C   ILE B  68     206.859 277.877 244.767  1.00 92.43           C
ATOM   4156  O   ILE B  68     206.423 278.605 245.659  1.00 91.04           O
ATOM   4157  CB  ILE B  68     208.229 276.079 245.956  1.00 92.40           C
ATOM   4158  CG1 ILE B  68     209.592 275.356 246.034  1.00 88.14           C
ATOM   4159  CG2 ILE B  68     207.112 275.053 245.705  1.00 88.45           C
ATOM   4160  CD1 ILE B  68     210.075 274.701 244.722  1.00 81.57           C
ATOM   4161  N   THR B  69     206.177 277.640 243.649  1.00 92.32           N
ATOM   4162  CA  THR B  69     204.863 278.227 243.367  1.00 92.35           C
ATOM   4163  C   THR B  69     203.728 277.397 243.964  1.00 92.64           C
ATOM   4164  O   THR B  69     203.880 276.209 244.241  1.00 90.59           O
ATOM   4165  CB  THR B  69     204.640 278.406 241.861  1.00 91.14           C
ATOM   4166  OG1 THR B  69     204.643 277.170 241.199  1.00 80.24           O
ATOM   4167  CG2 THR B  69     205.704 279.292 241.213  1.00 80.11           C
ATOM   4168  N   ASN B  70     202.555 278.000 244.075  1.00 91.82           N
ATOM   4169  CA  ASN B  70     201.336 277.289 244.453  1.00 91.76           C
ATOM   4170  C   ASN B  70     201.075 276.077 243.542  1.00 91.98           C
ATOM   4171  O   ASN B  70     200.739 275.007 244.037  1.00 90.01           O
ATOM   4172  CB  ASN B  70     200.143 278.261 244.402  1.00 90.90           C
ATOM   4173  CG  ASN B  70     200.114 279.244 245.562  1.00 90.11           C
ATOM   4174  OD1 ASN B  70     200.508 278.948 246.670  1.00 80.73           O
ATOM   4175  ND2 ASN B  70     199.598 280.432 245.337  1.00 80.95           N
ATOM   4176  N   ALA B  71     201.272 276.208 242.225  1.00 91.42           N
ATOM   4177  CA  ALA B  71     201.097 275.102 241.287  1.00 91.22           C
ATOM   4178  C   ALA B  71     202.106 273.966 241.515  1.00 91.74           C
ATOM   4179  O   ALA B  71     201.732 272.794 241.475  1.00 89.68           O
ATOM   4180  CB  ALA B  71     201.190 275.650 239.863  1.00 90.12           C
ATOM   4181  N   GLN B  72     203.366 274.288 241.805  1.00 91.76           N
ATOM   4182  CA  GLN B  72     204.403 273.300 242.116  1.00 91.53           C
ATOM   4183  C   GLN B  72     204.117 272.580 243.440  1.00 92.05           C
ATOM   4184  O   GLN B  72     204.187 271.353 243.498  1.00 90.36           O
ATOM   4185  CB  GLN B  72     205.774 273.989 242.177  1.00 90.81           C
ATOM   4186  CG  GLN B  72     206.303 274.375 240.790  1.00 89.24           C
ATOM   4187  CD  GLN B  72     207.547 275.269 240.868  1.00 88.88           C
ATOM   4188  OE1 GLN B  72     207.738 276.043 241.790  1.00 82.19           O
ATOM   4189  NE2 GLN B  72     208.422 275.207 239.890  1.00 79.92           N
ATOM   4190  N   TYR B  73     203.750 273.324 244.475  1.00 92.27           N
ATOM   4191  CA  TYR B  73     203.391 272.728 245.760  1.00 92.84           C
ATOM   4192  C   TYR B  73     202.107 271.889 245.655  1.00 93.00           C
ATOM   4193  O   TYR B  73     202.013 270.815 246.243  1.00 91.50           O
ATOM   4194  CB  TYR B  73     203.267 273.829 246.814  1.00 92.88           C
ATOM   4195  CG  TYR B  73     203.296 273.260 248.212  1.00 93.40           C
ATOM   4196  CD1 TYR B  73     202.106 272.950 248.889  1.00 85.51           C
ATOM   4197  CD2 TYR B  73     204.535 272.984 248.829  1.00 85.71           C
ATOM   4198  CE1 TYR B  73     202.146 272.381 250.171  1.00 85.21           C
ATOM   4199  CE2 TYR B  73     204.586 272.415 250.109  1.00 85.09           C
ATOM   4200  CZ  TYR B  73     203.387 272.114 250.776  1.00 91.42           C
ATOM   4201  OH  TYR B  73     203.431 271.554 252.022  1.00 90.75           O
ATOM   4202  N   ARG B  74     201.139 272.325 244.830  1.00 91.97           N
ATOM   4203  CA  ARG B  74     199.911 271.577 244.565  1.00 91.24           C
ATOM   4204  C   ARG B  74     200.164 270.236 243.880  1.00 91.36           C
ATOM   4205  O   ARG B  74     199.416 269.300 244.130  1.00 89.21           O
ATOM   4206  CB  ARG B  74     198.947 272.460 243.764  1.00 89.91           C
ATOM   4207  CG  ARG B  74     197.489 272.083 244.033  1.00 84.18           C
ATOM   4208  CD  ARG B  74     196.514 272.936 243.214  1.00 84.86           C
ATOM   4209  NE  ARG B  74     196.745 274.380 243.383  1.00 80.48           N
ATOM   4210  CZ  ARG B  74     196.864 275.284 242.413  1.00 79.01           C
ATOM   4211  NH1 ARG B  74     196.753 274.996 241.154  1.00 68.75           N
ATOM   4212  NH2 ARG B  74     197.096 276.524 242.698  1.00 72.79           N
ATOM   4213  N   GLN B  75     201.234 270.098 243.086  1.00 91.85           N
ATOM   4214  CA  GLN B  75     201.658 268.800 242.545  1.00 91.56           C
ATOM   4215  C   GLN B  75     201.985 267.810 243.670  1.00 91.76           C
ATOM   4216  O   GLN B  75     201.600 266.645 243.586  1.00 89.86           O
ATOM   4217  CB  GLN B  75     202.851 268.997 241.594  1.00 90.73           C
ATOM   4218  CG  GLN B  75     203.294 267.691 240.919  1.00 88.16           C
ATOM   4219  CD  GLN B  75     204.486 267.862 239.971  1.00 87.24           C
ATOM   4220  OE1 GLN B  75     204.900 268.942 239.599  1.00 81.50           O
ATOM   4221  NE2 GLN B  75     205.079 266.767 239.536  1.00 78.74           N
ATOM   4222  N   PHE B  76     202.642 268.269 244.733  1.00 92.05           N
ATOM   4223  CA  PHE B  76     202.913 267.447 245.914  1.00 92.18           C
ATOM   4224  C   PHE B  76     201.627 267.088 246.665  1.00 92.64           C
ATOM   4225  O   PHE B  76     201.374 265.912 246.916  1.00 91.04           O
ATOM   4226  CB  PHE B  76     203.909 268.187 246.821  1.00 91.60           C
ATOM   4227  CG  PHE B  76     204.197 267.538 248.161  1.00 92.44           C
ATOM   4228  CD1 PHE B  76     204.402 268.347 249.295  1.00 84.68           C
ATOM   4229  CD2 PHE B  76     204.313 266.143 248.287  1.00 85.14           C
ATOM   4230  CE1 PHE B  76     204.734 267.768 250.527  1.00 84.73           C
ATOM   4231  CE2 PHE B  76     204.635 265.561 249.523  1.00 84.45           C
ATOM   4232  CZ  PHE B  76     204.851 266.377 250.639  1.00 90.10           C
ATOM   4233  N   VAL B  77     200.772 268.068 246.936  1.00 92.61           N
ATOM   4234  CA  VAL B  77     199.483 267.832 247.606  1.00 92.26           C
ATOM   4235  C   VAL B  77     198.626 266.843 246.806  1.00 92.07           C
ATOM   4236  O   VAL B  77     198.038 265.933 247.380  1.00 90.70           O
ATOM   4237  CB  VAL B  77     198.729 269.159 247.827  1.00 91.68           C
ATOM   4238  CG1 VAL B  77     197.361 268.945 248.478  1.00 83.09           C
ATOM   4239  CG2 VAL B  77     199.517 270.102 248.746  1.00 83.13           C
ATOM   4240  N   TYR B  78     198.588 266.968 245.476  1.00 91.36           N
ATOM   4241  CA  TYR B  78     197.842 266.054 244.622  1.00 90.61           C
ATOM   4242  C   TYR B  78     198.473 264.662 244.545  1.00 90.56           C
ATOM   4243  O   TYR B  78     197.741 263.681 244.482  1.00 88.19           O
ATOM   4244  CB  TYR B  78     197.669 266.666 243.230  1.00 89.66           C
ATOM   4245  CG  TYR B  78     196.686 267.818 243.116  1.00 88.79           C
ATOM   4246  CD1 TYR B  78     195.952 268.301 244.224  1.00 81.47           C
ATOM   4247  CD2 TYR B  78     196.468 268.405 241.853  1.00 82.22           C
ATOM   4248  CE1 TYR B  78     195.026 269.345 244.079  1.00 80.75           C
ATOM   4249  CE2 TYR B  78     195.544 269.446 241.695  1.00 81.07           C
ATOM   4250  CZ  TYR B  78     194.821 269.914 242.809  1.00 84.26           C
ATOM   4251  OH  TYR B  78     193.913 270.925 242.661  1.00 82.27           O
ATOM   4252  N   TYR B  79     199.798 264.547 244.613  1.00 91.08           N
ATOM   4253  CA  TYR B  79     200.456 263.245 244.743  1.00 90.78           C
ATOM   4254  C   TYR B  79     200.016 262.531 246.027  1.00 90.87           C
ATOM   4255  O   TYR B  79     199.647 261.358 245.972  1.00 89.35           O
ATOM   4256  CB  TYR B  79     201.973 263.428 244.698  1.00 90.20           C
ATOM   4257  CG  TYR B  79     202.746 262.138 244.870  1.00 89.71           C
ATOM   4258  CD1 TYR B  79     203.024 261.641 246.160  1.00 82.41           C
ATOM   4259  CD2 TYR B  79     203.172 261.412 243.738  1.00 82.64           C
ATOM   4260  CE1 TYR B  79     203.728 260.435 246.319  1.00 80.96           C
ATOM   4261  CE2 TYR B  79     203.880 260.213 243.889  1.00 81.32           C
ATOM   4262  CZ  TYR B  79     204.160 259.726 245.185  1.00 84.65           C
ATOM   4263  OH  TYR B  79     204.857 258.558 245.335  1.00 83.84           O
ATOM   4264  N   VAL B  80     199.998 263.237 247.152  1.00 91.56           N
ATOM   4265  CA  VAL B  80     199.531 262.677 248.428  1.00 91.24           C
ATOM   4266  C   VAL B  80     198.044 262.317 248.354  1.00 91.13           C
ATOM   4267  O   VAL B  80     197.678 261.197 248.706  1.00 89.88           O
ATOM   4268  CB  VAL B  80     199.823 263.638 249.594  1.00 91.03           C
ATOM   4269  CG1 VAL B  80     199.240 263.123 250.917  1.00 83.72           C
ATOM   4270  CG2 VAL B  80     201.337 263.783 249.785  1.00 84.17           C
ATOM   4271  N   ARG B  81     197.193 263.200 247.822  1.00 90.23           N
ATOM   4272  CA  ARG B  81     195.770 262.911 247.567  1.00 89.78           C
ATOM   4273  C   ARG B  81     195.604 261.630 246.757  1.00 89.76           C
ATOM   4274  O   ARG B  81     194.852 260.747 247.151  1.00 88.00           O
ATOM   4275  CB  ARG B  81     195.141 264.100 246.830  1.00 88.71           C
ATOM   4276  CG  ARG B  81     193.640 263.888 246.521  1.00 85.05           C
ATOM   4277  CD  ARG B  81     193.151 264.843 245.430  1.00 84.31           C
ATOM   4278  NE  ARG B  81     193.737 264.485 244.134  1.00 79.75           N
ATOM   4279  CZ  ARG B  81     193.731 265.209 243.025  1.00 77.62           C
ATOM   4280  NH1 ARG B  81     193.119 266.364 242.950  1.00 69.37           N
ATOM   4281  NH2 ARG B  81     194.347 264.763 241.969  1.00 72.37           N
ATOM   4282  N   ASP B  82     196.307 261.520 245.629  1.00 89.76           N
ATOM   4283  CA  ASP B  82     196.182 260.384 244.726  1.00 88.83           C
ATOM   4284  C   ASP B  82     196.697 259.093 245.373  1.00 88.72           C
ATOM   4285  O   ASP B  82     196.125 258.033 245.137  1.00 86.26           O
ATOM   4286  CB  ASP B  82     196.916 260.676 243.406  1.00 87.39           C
ATOM   4287  CG  ASP B  82     196.285 261.786 242.544  1.00 83.81           C
ATOM   4288  OD1 ASP B  82     195.188 262.291 242.871  1.00 76.96           O
ATOM   4289  OD2 ASP B  82     196.894 262.136 241.511  1.00 77.11           O
ATOM   4290  N   SER B  83     197.724 259.161 246.218  1.00 89.06           N
ATOM   4291  CA  SER B  83     198.197 258.004 246.982  1.00 88.20           C
ATOM   4292  C   SER B  83     197.138 257.498 247.962  1.00 88.21           C
ATOM   4293  O   SER B  83     196.852 256.303 247.976  1.00 85.78           O
ATOM   4294  CB  SER B  83     199.526 258.299 247.689  1.00 86.89           C
ATOM   4295  OG  SER B  83     199.378 259.100 248.845  1.00 75.92           O
ATOM   4296  N   ILE B  84     196.493 258.397 248.689  1.00 88.51           N
ATOM   4297  CA  ILE B  84     195.424 258.049 249.634  1.00 87.96           C
ATOM   4298  C   ILE B  84     194.212 257.472 248.893  1.00 87.97           C
ATOM   4299  O   ILE B  84     193.647 256.467 249.319  1.00 85.99           O
ATOM   4300  CB  ILE B  84     195.031 259.279 250.484  1.00 87.49           C
ATOM   4301  CG1 ILE B  84     196.215 259.734 251.372  1.00 83.05           C
ATOM   4302  CG2 ILE B  84     193.816 258.972 251.378  1.00 82.44           C
ATOM   4303  CD1 ILE B  84     196.033 261.145 251.946  1.00 76.23           C
ATOM   4304  N   ILE B  85     193.821 258.067 247.750  1.00 87.94           N
ATOM   4305  CA  ILE B  85     192.727 257.547 246.925  1.00 87.24           C
ATOM   4306  C   ILE B  85     193.051 256.134 246.432  1.00 87.24           C
ATOM   4307  O   ILE B  85     192.222 255.240 246.566  1.00 85.34           O
ATOM   4308  CB  ILE B  85     192.402 258.500 245.756  1.00 86.64           C
ATOM   4309  CG1 ILE B  85     191.779 259.812 246.283  1.00 81.26           C
ATOM   4310  CG2 ILE B  85     191.428 257.838 244.761  1.00 80.54           C
ATOM   4311  CD1 ILE B  85     191.680 260.920 245.227  1.00 75.29           C
ATOM   4312  N   ARG B  86     194.258 255.896 245.901  1.00 86.91           N
ATOM   4313  CA  ARG B  86     194.682 254.568 245.440  1.00 85.95           C
ATOM   4314  C   ARG B  86     194.712 253.545 246.565  1.00 85.84           C
ATOM   4315  O   ARG B  86     194.325 252.403 246.350  1.00 83.04           O
ATOM   4316  CB  ARG B  86     196.069 254.651 244.803  1.00 85.04           C
ATOM   4317  CG  ARG B  86     196.032 255.301 243.424  1.00 81.38           C
ATOM   4318  CD  ARG B  86     197.459 255.581 242.956  1.00 79.52           C
ATOM   4319  NE  ARG B  86     197.464 256.294 241.674  1.00 75.92           N
ATOM   4320  CZ  ARG B  86     197.375 255.740 240.472  1.00 72.87           C
ATOM   4321  NH1 ARG B  86     197.353 254.448 240.293  1.00 64.29           N
ATOM   4322  NH2 ARG B  86     197.295 256.494 239.425  1.00 68.73           N
ATOM   4323  N   GLU B  87     195.140 253.936 247.739  1.00 86.04           N
ATOM   4324  CA  GLU B  87     195.155 253.054 248.902  1.00 84.86           C
ATOM   4325  C   GLU B  87     193.731 252.678 249.327  1.00 85.09           C
ATOM   4326  O   GLU B  87     193.447 251.499 249.545  1.00 82.30           O
ATOM   4327  CB  GLU B  87     195.971 253.720 250.014  1.00 83.87           C
ATOM   4328  CG  GLU B  87     196.330 252.740 251.136  1.00 75.06           C
ATOM   4329  CD  GLU B  87     197.586 253.170 251.908  1.00 69.96           C
ATOM   4330  OE1 GLU B  87     198.377 252.257 252.245  1.00 61.90           O
ATOM   4331  OE2 GLU B  87     197.782 254.391 252.100  1.00 62.15           O
ATOM   4332  N   ARG B  88     192.796 253.635 249.324  1.00 84.53           N
ATOM   4333  CA  ARG B  88     191.376 253.385 249.612  1.00 83.63           C
ATOM   4334  C   ARG B  88     190.670 252.602 248.503  1.00 83.30           C
ATOM   4335  O   ARG B  88     189.816 251.783 248.808  1.00 80.23           O
ATOM   4336  CB  ARG B  88     190.654 254.708 249.900  1.00 83.11           C
ATOM   4337  CG  ARG B  88     191.113 255.311 251.232  1.00 80.66           C
ATOM   4338  CD  ARG B  88     190.410 256.639 251.500  1.00 79.70           C
ATOM   4339  NE  ARG B  88     190.957 257.282 252.709  1.00 77.73           N
ATOM   4340  CZ  ARG B  88     190.593 258.449 253.221  1.00 74.31           C
ATOM   4341  NH1 ARG B  88     189.622 259.153 252.730  1.00 68.60           N
ATOM   4342  NH2 ARG B  88     191.218 258.943 254.244  1.00 70.14           N
ATOM   4343  N   LEU B  89     191.041 252.796 247.229  1.00 84.32           N
ATOM   4344  CA  LEU B  89     190.527 251.983 246.119  1.00 82.64           C
ATOM   4345  C   LEU B  89     190.970 250.516 246.204  1.00 82.56           C
ATOM   4346  O   LEU B  89     190.254 249.645 245.713  1.00 78.16           O
ATOM   4347  CB  LEU B  89     190.976 252.583 244.776  1.00 81.38           C
ATOM   4348  CG  LEU B  89     190.231 253.860 244.350  1.00 79.39           C
ATOM   4349  CD1 LEU B  89     190.931 254.474 243.140  1.00 72.60           C
ATOM   4350  CD2 LEU B  89     188.783 253.586 243.965  1.00 73.58           C
ATOM   4351  N   ALA B  90     192.118 250.246 246.797  1.00 82.47           N
ATOM   4352  CA  ALA B  90     192.591 248.888 247.059  1.00 80.45           C
ATOM   4353  C   ALA B  90     192.028 248.293 248.358  1.00 80.36           C
ATOM   4354  O   ALA B  90     192.055 247.077 248.532  1.00 75.05           O
ATOM   4355  CB  ALA B  90     194.123 248.903 247.079  1.00 77.95           C
ATOM   4356  N   ASP B  91     191.531 249.135 249.252  1.00 80.81           N
ATOM   4357  CA  ASP B  91     190.940 248.691 250.515  1.00 79.50           C
ATOM   4358  C   ASP B  91     189.567 248.041 250.259  1.00 79.69           C
ATOM   4359  O   ASP B  91     188.694 248.673 249.655  1.00 74.51           O
ATOM   4360  CB  ASP B  91     190.847 249.885 251.482  1.00 75.24           C
ATOM   4361  CG  ASP B  91     190.455 249.507 252.915  1.00 69.84           C
ATOM   4362  OD1 ASP B  91     189.806 248.457 253.113  1.00 63.59           O
ATOM   4363  OD2 ASP B  91     190.786 250.294 253.824  1.00 63.20           O
ATOM   4364  N   PRO B  92     189.329 246.820 250.742  1.00 76.52           N
ATOM   4365  CA  PRO B  92     188.035 246.150 250.617  1.00 74.55           C
ATOM   4366  C   PRO B  92     186.853 246.937 251.197  1.00 74.69           C
ATOM   4367  O   PRO B  92     185.713 246.699 250.804  1.00 68.67           O
ATOM   4368  CB  PRO B  92     188.194 244.819 251.358  1.00 71.65           C
ATOM   4369  CG  PRO B  92     189.692 244.552 251.335  1.00 70.11           C
ATOM   4370  CD  PRO B  92     190.289 245.946 251.392  1.00 72.86           C
ATOM   4371  N   ALA B  93     187.093 247.851 252.094  1.00 74.11           N
ATOM   4372  CA  ALA B  93     186.058 248.708 252.672  1.00 73.26           C
ATOM   4373  C   ALA B  93     185.502 249.759 251.684  1.00 73.36           C
ATOM   4374  O   ALA B  93     184.461 250.361 251.951  1.00 67.44           O
ATOM   4375  CB  ALA B  93     186.630 249.374 253.924  1.00 70.45           C
ATOM   4376  N   TYR B  94     186.177 249.968 250.553  1.00 71.66           N
ATOM   4377  CA  TYR B  94     185.785 250.900 249.499  1.00 69.92           C
ATOM   4378  C   TYR B  94     185.719 250.190 248.139  1.00 69.75           C
ATOM   4379  O   TYR B  94     184.756 249.456 247.873  1.00 62.03           O
ATOM   4380  CB  TYR B  94     186.722 252.123 249.507  1.00 65.45           C
ATOM   4381  CG  TYR B  94     186.640 252.998 250.739  1.00 64.05           C
ATOM   4382  CD1 TYR B  94     185.668 254.010 250.828  1.00 59.27           C
ATOM   4383  CD2 TYR B  94     187.544 252.815 251.801  1.00 60.12           C
ATOM   4384  CE1 TYR B  94     185.599 254.837 251.953  1.00 55.03           C
ATOM   4385  CE2 TYR B  94     187.480 253.635 252.934  1.00 57.15           C
ATOM   4386  CZ  TYR B  94     186.511 254.649 253.007  1.00 58.50           C
ATOM   4387  OH  TYR B  94     186.452 255.464 254.108  1.00 56.46           O
ATOM   4388  N   GLY B  95     186.689 250.376 247.271  1.00 64.46           N
ATOM   4389  CA  GLY B  95     186.703 249.811 245.911  1.00 62.66           C
ATOM   4390  C   GLY B  95     187.211 248.376 245.809  1.00 64.49           C
ATOM   4391  O   GLY B  95     186.993 247.731 244.783  1.00 58.08           O
ATOM   4392  N   GLY B  96     187.916 247.892 246.808  1.00 69.32           N
ATOM   4393  CA  GLY B  96     188.400 246.507 246.913  1.00 68.44           C
ATOM   4394  C   GLY B  96     189.258 245.993 245.755  1.00 70.89           C
ATOM   4395  O   GLY B  96     189.392 244.776 245.579  1.00 63.33           O
ATOM   4396  N   ASN B  97     189.803 246.865 244.928  1.00 72.88           N
ATOM   4397  CA  ASN B  97     190.474 246.471 243.694  1.00 73.26           C
ATOM   4398  C   ASN B  97     191.972 246.242 243.938  1.00 74.83           C
ATOM   4399  O   ASN B  97     192.767 247.181 243.929  1.00 68.91           O
ATOM   4400  CB  ASN B  97     190.164 247.508 242.607  1.00 67.71           C
ATOM   4401  CG  ASN B  97     190.580 247.038 241.223  1.00 63.24           C
ATOM   4402  OD1 ASN B  97     191.345 246.113 241.017  1.00 58.04           O
ATOM   4403  ND2 ASN B  97     190.064 247.688 240.206  1.00 57.74           N
ATOM   4404  N   GLU B  98     192.353 244.990 244.080  1.00 73.52           N
ATOM   4405  CA  GLU B  98     193.733 244.572 244.371  1.00 73.37           C
ATOM   4406  C   GLU B  98     194.760 245.035 243.324  1.00 75.07           C
ATOM   4407  O   GLU B  98     195.934 245.206 243.641  1.00 68.06           O
ATOM   4408  CB  GLU B  98     193.795 243.041 244.493  1.00 67.38           C
ATOM   4409  CG  GLU B  98     192.972 242.489 245.668  1.00 61.20           C
ATOM   4410  CD  GLU B  98     193.144 240.975 245.873  1.00 55.30           C
ATOM   4411  OE1 GLU B  98     192.768 240.497 246.964  1.00 49.11           O
ATOM   4412  OE2 GLU B  98     193.643 240.297 244.946  1.00 50.05           O
ATOM   4413  N   GLU B  99     194.340 245.324 242.094  1.00 74.25           N
ATOM   4414  CA  GLU B  99     195.240 245.809 241.036  1.00 74.08           C
ATOM   4415  C   GLU B  99     195.868 247.189 241.326  1.00 75.84           C
ATOM   4416  O   GLU B  99     196.794 247.600 240.624  1.00 69.57           O
ATOM   4417  CB  GLU B  99     194.499 245.898 239.701  1.00 68.97           C
ATOM   4418  CG  GLU B  99     193.906 244.589 239.166  1.00 63.75           C
ATOM   4419  CD  GLU B  99     193.183 244.812 237.821  1.00 58.35           C
ATOM   4420  OE1 GLU B  99     192.724 243.826 237.209  1.00 52.68           O
ATOM   4421  OE2 GLU B  99     193.068 245.990 237.392  1.00 54.17           O
ATOM   4422  N   TYR B 100     195.381 247.920 242.312  1.00 75.34           N
ATOM   4423  CA  TYR B 100     196.026 249.161 242.758  1.00 75.09           C
ATOM   4424  C   TYR B 100     197.212 248.918 243.695  1.00 76.11           C
ATOM   4425  O   TYR B 100     197.945 249.861 244.004  1.00 71.03           O
ATOM   4426  CB  TYR B 100     194.998 250.098 243.395  1.00 72.00           C
ATOM   4427  CG  TYR B 100     194.049 250.711 242.391  1.00 72.88           C
ATOM   4428  CD1 TYR B 100     194.490 251.748 241.547  1.00 66.97           C
ATOM   4429  CD2 TYR B 100     192.729 250.241 242.280  1.00 68.61           C
ATOM   4430  CE1 TYR B 100     193.623 252.303 240.591  1.00 64.91           C
ATOM   4431  CE2 TYR B 100     191.857 250.787 241.326  1.00 66.87           C
ATOM   4432  CZ  TYR B 100     192.306 251.814 240.476  1.00 69.52           C
ATOM   4433  OH  TYR B 100     191.468 252.327 239.527  1.00 67.66           O
ATOM   4434  N   LYS B 101     197.427 247.671 244.126  1.00 77.08           N
ATOM   4435  CA  LYS B 101     198.481 247.304 245.069  1.00 77.52           C
ATOM   4436  C   LYS B 101     199.332 246.177 244.498  1.00 77.87           C
ATOM   4437  O   LYS B 101     198.816 245.141 244.094  1.00 73.10           O
ATOM   4438  CB  LYS B 101     197.835 246.962 246.428  1.00 73.65           C
ATOM   4439  CG  LYS B 101     198.645 247.502 247.614  1.00 69.37           C
ATOM   4440  CD  LYS B 101     197.856 247.366 248.925  1.00 66.65           C
ATOM   4441  CE  LYS B 101     198.550 248.151 250.050  1.00 60.48           C
ATOM   4442  NZ  LYS B 101     197.691 248.328 251.249  1.00 55.22           N
ATOM   4443  N   ILE B 102     200.641 246.379 244.443  1.00 77.87           N
ATOM   4444  CA  ILE B 102     201.596 245.348 244.036  1.00 76.89           C
ATOM   4445  C   ILE B 102     202.039 244.616 245.299  1.00 77.15           C
ATOM   4446  O   ILE B 102     202.659 245.219 246.178  1.00 73.48           O
ATOM   4447  CB  ILE B 102     202.775 245.950 243.249  1.00 73.61           C
ATOM   4448  CG1 ILE B 102     202.287 246.684 241.982  1.00 68.96           C
ATOM   4449  CG2 ILE B 102     203.778 244.850 242.869  1.00 67.32           C
ATOM   4450  CD1 ILE B 102     203.367 247.503 241.266  1.00 62.63           C
ATOM   4451  N   THR B 103     201.723 243.334 245.387  1.00 77.25           N
ATOM   4452  CA  THR B 103     202.062 242.469 246.531  1.00 75.75           C
ATOM   4453  C   THR B 103     203.152 241.460 246.203  1.00 75.96           C
ATOM   4454  O   THR B 103     203.809 240.953 247.108  1.00 70.08           O
ATOM   4455  CB  THR B 103     200.820 241.723 247.036  1.00 72.14           C
ATOM   4456  OG1 THR B 103     200.156 241.098 245.954  1.00 65.91           O
ATOM   4457  CG2 THR B 103     199.815 242.675 247.679  1.00 63.89           C
ATOM   4458  N   GLU B 104     203.360 241.198 244.913  1.00 76.40           N
ATOM   4459  CA  GLU B 104     204.369 240.273 244.409  1.00 76.48           C
ATOM   4460  C   GLU B 104     205.259 240.969 243.377  1.00 76.27           C
ATOM   4461  O   GLU B 104     204.814 241.833 242.616  1.00 70.87           O
ATOM   4462  CB  GLU B 104     203.695 239.030 243.802  1.00 72.15           C
ATOM   4463  CG  GLU B 104     202.920 238.205 244.841  1.00 65.23           C
ATOM   4464  CD  GLU B 104     202.236 236.968 244.250  1.00 60.42           C
ATOM   4465  OE1 GLU B 104     201.554 236.262 245.022  1.00 53.82           O
ATOM   4466  OE2 GLU B 104     202.381 236.726 243.025  1.00 56.27           O
ATOM   4467  N   ASN B 105     206.532 240.591 243.321  1.00 76.30           N
ATOM   4468  CA  ASN B 105     207.418 241.053 242.258  1.00 75.31           C
ATOM   4469  C   ASN B 105     207.143 240.288 240.949  1.00 76.38           C
ATOM   4470  O   ASN B 105     206.349 239.354 240.880  1.00 70.66           O
ATOM   4471  CB  ASN B 105     208.881 241.024 242.756  1.00 69.61           C
ATOM   4472  CG  ASN B 105     209.485 239.637 242.876  1.00 64.85           C
ATOM   4473  OD1 ASN B 105     208.980 238.659 242.368  1.00 57.10           O
ATOM   4474  ND2 ASN B 105     210.636 239.539 243.512  1.00 60.05           N
ATOM   4475  N   LYS B 106     207.830 240.666 239.881  1.00 73.28           N
ATOM   4476  CA  LYS B 106     207.721 240.025 238.563  1.00 73.21           C
ATOM   4477  C   LYS B 106     208.151 238.544 238.529  1.00 74.42           C
ATOM   4478  O   LYS B 106     207.956 237.891 237.503  1.00 68.56           O
ATOM   4479  CB  LYS B 106     208.472 240.827 237.479  1.00 68.90           C
ATOM   4480  CG  LYS B 106     209.467 241.878 238.011  1.00 62.78           C
ATOM   4481  CD  LYS B 106     210.229 242.533 236.876  1.00 58.18           C
ATOM   4482  CE  LYS B 106     211.112 243.644 237.432  1.00 51.20           C
ATOM   4483  NZ  LYS B 106     211.976 244.242 236.409  1.00 45.01           N
ATOM   4484  N   PHE B 107     208.732 238.043 239.607  1.00 75.26           N
ATOM   4485  CA  PHE B 107     209.141 236.653 239.784  1.00 75.82           C
ATOM   4486  C   PHE B 107     208.194 235.876 240.710  1.00 76.96           C
ATOM   4487  O   PHE B 107     208.452 234.713 240.999  1.00 69.65           O
ATOM   4488  CB  PHE B 107     210.588 236.618 240.285  1.00 71.29           C
ATOM   4489  CG  PHE B 107     211.578 237.352 239.405  1.00 68.76           C
ATOM   4490  CD1 PHE B 107     211.923 236.833 238.144  1.00 62.47           C
ATOM   4491  CD2 PHE B 107     212.162 238.555 239.837  1.00 62.15           C
ATOM   4492  CE1 PHE B 107     212.855 237.497 237.333  1.00 54.98           C
ATOM   4493  CE2 PHE B 107     213.096 239.224 239.029  1.00 56.58           C
ATOM   4494  CZ  PHE B 107     213.447 238.692 237.778  1.00 57.16           C
ATOM   4495  N   GLY B 108     207.097 236.498 241.162  1.00 70.32           N
ATOM   4496  CA  GLY B 108     206.131 235.891 242.084  1.00 71.18           C
ATOM   4497  C   GLY B 108     206.590 235.831 243.543  1.00 73.46           C
ATOM   4498  O   GLY B 108     205.939 235.185 244.362  1.00 67.48           O
ATOM   4499  N   GLU B 109     207.694 236.477 243.879  1.00 74.62           N
ATOM   4500  CA  GLU B 109     208.137 236.554 245.273  1.00 76.05           C
ATOM   4501  C   GLU B 109     207.363 237.646 246.019  1.00 76.46           C
ATOM   4502  O   GLU B 109     207.172 238.741 245.480  1.00 70.97           O
ATOM   4503  CB  GLU B 109     209.641 236.826 245.368  1.00 71.64           C
ATOM   4504  CG  GLU B 109     210.513 235.724 244.751  1.00 65.83           C
ATOM   4505  CD  GLU B 109     212.000 236.101 244.721  1.00 60.05           C
ATOM   4506  OE1 GLU B 109     212.837 235.190 244.572  1.00 53.57           O
ATOM   4507  OE2 GLU B 109     212.302 237.323 244.791  1.00 56.30           O
ATOM   4508  N   PRO B 110     206.940 237.388 247.259  1.00 72.61           N
ATOM   4509  CA  PRO B 110     206.240 238.385 248.047  1.00 74.32           C
ATOM   4510  C   PRO B 110     207.162 239.567 248.357  1.00 75.21           C
ATOM   4511  O   PRO B 110     208.272 239.408 248.871  1.00 70.94           O
ATOM   4512  CB  PRO B 110     205.763 237.650 249.304  1.00 71.22           C
ATOM   4513  CG  PRO B 110     206.777 236.514 249.457  1.00 70.70           C
ATOM   4514  CD  PRO B 110     207.144 236.170 248.020  1.00 74.40           C
ATOM   4515  N   VAL B 111     206.679 240.766 248.062  1.00 74.33           N
ATOM   4516  CA  VAL B 111     207.344 242.027 248.384  1.00 74.98           C
ATOM   4517  C   VAL B 111     206.491 242.837 249.351  1.00 76.21           C
ATOM   4518  O   VAL B 111     205.293 242.605 249.502  1.00 72.25           O
ATOM   4519  CB  VAL B 111     207.694 242.845 247.124  1.00 70.67           C
ATOM   4520  CG1 VAL B 111     208.833 242.180 246.356  1.00 62.18           C
ATOM   4521  CG2 VAL B 111     206.513 243.046 246.175  1.00 63.22           C
ATOM   4522  N   THR B 112     207.113 243.822 249.980  1.00 72.79           N
ATOM   4523  CA  THR B 112     206.369 244.776 250.811  1.00 73.06           C
ATOM   4524  C   THR B 112     205.296 245.446 249.955  1.00 73.96           C
ATOM   4525  O   THR B 112     205.637 246.035 248.924  1.00 70.71           O
ATOM   4526  CB  THR B 112     207.290 245.847 251.410  1.00 70.20           C
ATOM   4527  OG1 THR B 112     208.440 245.245 251.955  1.00 63.52           O
ATOM   4528  CG2 THR B 112     206.605 246.613 252.538  1.00 61.74           C
ATOM   4529  N   PRO B 113     204.016 245.377 250.338  1.00 70.96           N
ATOM   4530  CA  PRO B 113     202.934 245.926 249.528  1.00 71.21           C
ATOM   4531  C   PRO B 113     203.140 247.412 249.252  1.00 72.89           C
ATOM   4532  O   PRO B 113     203.327 248.209 250.178  1.00 69.47           O
ATOM   4533  CB  PRO B 113     201.645 245.663 250.312  1.00 68.40           C
ATOM   4534  CG  PRO B 113     201.991 244.457 251.184  1.00 67.94           C
ATOM   4535  CD  PRO B 113     203.473 244.662 251.481  1.00 71.28           C
ATOM   4536  N   HIS B 114     203.071 247.784 247.975  1.00 78.14           N
ATOM   4537  CA  HIS B 114     203.189 249.165 247.530  1.00 77.69           C
ATOM   4538  C   HIS B 114     202.180 249.469 246.422  1.00 78.46           C
ATOM   4539  O   HIS B 114     201.638 248.570 245.786  1.00 73.97           O
ATOM   4540  CB  HIS B 114     204.638 249.466 247.113  1.00 73.18           C
ATOM   4541  CG  HIS B 114     205.145 248.628 245.973  1.00 69.40           C
ATOM   4542  ND1 HIS B 114     205.628 247.342 246.072  1.00 62.16           N
ATOM   4543  CD2 HIS B 114     205.284 249.004 244.659  1.00 61.03           C
ATOM   4544  CE1 HIS B 114     206.048 246.960 244.858  1.00 58.86           C
ATOM   4545  NE2 HIS B 114     205.857 247.937 243.972  1.00 61.51           N
ATOM   4546  N   LEU B 115     201.898 250.753 246.210  1.00 77.35           N
ATOM   4547  CA  LEU B 115     200.870 251.185 245.265  1.00 77.20           C
ATOM   4548  C   LEU B 115     201.343 251.039 243.817  1.00 78.89           C
ATOM   4549  O   LEU B 115     202.444 251.468 243.466  1.00 74.68           O
ATOM   4550  CB  LEU B 115     200.474 252.638 245.574  1.00 73.37           C
ATOM   4551  CG  LEU B 115     199.767 252.819 246.933  1.00 70.43           C
ATOM   4552  CD1 LEU B 115     199.656 254.299 247.261  1.00 65.26           C
ATOM   4553  CD2 LEU B 115     198.363 252.219 246.928  1.00 65.62           C
ATOM   4554  N   ASP B 116     200.484 250.522 242.951  1.00 76.09           N
ATOM   4555  CA  ASP B 116     200.714 250.556 241.513  1.00 76.22           C
ATOM   4556  C   ASP B 116     200.239 251.885 240.920  1.00 77.71           C
ATOM   4557  O   ASP B 116     199.044 252.149 240.755  1.00 71.82           O
ATOM   4558  CB  ASP B 116     200.086 249.349 240.808  1.00 70.33           C
ATOM   4559  CG  ASP B 116     200.453 249.312 239.317  1.00 66.03           C
ATOM   4560  OD1 ASP B 116     201.240 250.179 238.856  1.00 60.17           O
ATOM   4561  OD2 ASP B 116     199.938 248.431 238.608  1.00 60.34           O
ATOM   4562  N   TRP B 117     201.181 252.719 240.544  1.00 77.92           N
ATOM   4563  CA  TRP B 117     200.924 254.005 239.896  1.00 77.73           C
ATOM   4564  C   TRP B 117     200.612 253.888 238.396  1.00 78.48           C
ATOM   4565  O   TRP B 117     200.251 254.887 237.773  1.00 73.10           O
ATOM   4566  CB  TRP B 117     202.106 254.940 240.156  1.00 74.46           C
ATOM   4567  CG  TRP B 117     202.213 255.392 241.582  1.00 75.76           C
ATOM   4568  CD1 TRP B 117     202.850 254.755 242.582  1.00 67.02           C
ATOM   4569  CD2 TRP B 117     201.609 256.586 242.183  1.00 72.67           C
ATOM   4570  NE1 TRP B 117     202.696 255.473 243.773  1.00 66.79           N
ATOM   4571  CE2 TRP B 117     201.939 256.599 243.561  1.00 71.96           C
ATOM   4572  CE3 TRP B 117     200.821 257.637 241.675  1.00 70.65           C
ATOM   4573  CZ2 TRP B 117     201.495 257.622 244.425  1.00 71.10           C
ATOM   4574  CZ3 TRP B 117     200.379 258.659 242.530  1.00 66.20           C
ATOM   4575  CH2 TRP B 117     200.713 258.652 243.891  1.00 67.37           C
ATOM   4576  N   SER B 118     200.733 252.702 237.796  1.00 75.93           N
ATOM   4577  CA  SER B 118     200.465 252.512 236.367  1.00 75.50           C
ATOM   4578  C   SER B 118     198.975 252.579 236.039  1.00 76.46           C
ATOM   4579  O   SER B 118     198.593 253.094 234.983  1.00 71.28           O
ATOM   4580  CB  SER B 118     201.076 251.190 235.881  1.00 72.08           C
ATOM   4581  OG  SER B 118     200.316 250.067 236.267  1.00 66.58           O
ATOM   4582  N   LYS B 119     198.128 252.123 236.955  1.00 78.64           N
ATOM   4583  CA  LYS B 119     196.681 252.140 236.781  1.00 78.33           C
ATOM   4584  C   LYS B 119     196.123 253.544 237.058  1.00 79.49           C
ATOM   4585  O   LYS B 119     196.384 254.112 238.111  1.00 74.21           O
ATOM   4586  CB  LYS B 119     196.055 251.052 237.666  1.00 74.24           C
ATOM   4587  CG  LYS B 119     194.605 250.782 237.262  1.00 67.68           C
ATOM   4588  CD  LYS B 119     194.031 249.608 238.047  1.00 63.10           C
ATOM   4589  CE  LYS B 119     192.608 249.312 237.568  1.00 57.49           C
ATOM   4590  NZ  LYS B 119     192.012 248.171 238.285  1.00 50.91           N
ATOM   4591  N   PRO B 120     195.330 254.119 236.130  1.00 78.76           N
ATOM   4592  CA  PRO B 120     194.734 255.431 236.350  1.00 78.66           C
ATOM   4593  C   PRO B 120     193.606 255.366 237.391  1.00 79.89           C
ATOM   4594  O   PRO B 120     192.901 254.361 237.503  1.00 75.29           O
ATOM   4595  CB  PRO B 120     194.233 255.876 234.974  1.00 74.29           C
ATOM   4596  CG  PRO B 120     193.912 254.555 234.273  1.00 72.53           C
ATOM   4597  CD  PRO B 120     194.961 253.596 234.821  1.00 75.19           C
ATOM   4598  N   ILE B 121     193.398 256.470 238.098  1.00 78.57           N
ATOM   4599  CA  ILE B 121     192.213 256.651 238.950  1.00 78.26           C
ATOM   4600  C   ILE B 121     190.989 256.809 238.033  1.00 79.39           C
ATOM   4601  O   ILE B 121     191.056 257.570 237.062  1.00 75.07           O
ATOM   4602  CB  ILE B 121     192.394 257.857 239.904  1.00 75.01           C
ATOM   4603  CG1 ILE B 121     193.615 257.629 240.830  1.00 69.76           C
ATOM   4604  CG2 ILE B 121     191.130 258.083 240.754  1.00 67.36           C
ATOM   4605  CD1 ILE B 121     193.997 258.839 241.681  1.00 63.74           C
ATOM   4606  N   PRO B 122     189.869 256.116 238.280  1.00 78.32           N
ATOM   4607  CA  PRO B 122     188.668 256.235 237.470  1.00 77.37           C
ATOM   4608  C   PRO B 122     188.120 257.667 237.513  1.00 78.51           C
ATOM   4609  O   PRO B 122     188.185 258.362 238.529  1.00 73.59           O
ATOM   4610  CB  PRO B 122     187.691 255.199 238.029  1.00 72.90           C
ATOM   4611  CG  PRO B 122     188.138 255.020 239.472  1.00 70.88           C
ATOM   4612  CD  PRO B 122     189.645 255.216 239.406  1.00 73.46           C
ATOM   4613  N   SER B 123     187.559 258.116 236.391  1.00 78.64           N
ATOM   4614  CA  SER B 123     186.894 259.422 236.363  1.00 78.29           C
ATOM   4615  C   SER B 123     185.568 259.357 237.118  1.00 79.03           C
ATOM   4616  O   SER B 123     184.814 258.402 236.922  1.00 72.83           O
ATOM   4617  CB  SER B 123     186.662 259.879 234.921  1.00 72.93           C
ATOM   4618  OG  SER B 123     185.701 259.079 234.267  1.00 65.28           O
ATOM   4619  N   GLU B 124     185.208 260.404 237.842  1.00 76.34           N
ATOM   4620  CA  GLU B 124     183.948 260.476 238.608  1.00 74.75           C
ATOM   4621  C   GLU B 124     182.685 260.135 237.780  1.00 75.95           C
ATOM   4622  O   GLU B 124     181.709 259.621 238.304  1.00 70.27           O
ATOM   4623  CB  GLU B 124     183.765 261.889 239.194  1.00 70.09           C
ATOM   4624  CG  GLU B 124     184.778 262.280 240.284  1.00 64.01           C
ATOM   4625  CD  GLU B 124     184.519 263.683 240.871  1.00 59.33           C
ATOM   4626  OE1 GLU B 124     184.991 263.962 241.993  1.00 54.18           O
ATOM   4627  OE2 GLU B 124     183.862 264.504 240.193  1.00 54.89           O
ATOM   4628  N   LYS B 125     182.696 260.380 236.457  1.00 78.57           N
ATOM   4629  CA  LYS B 125     181.569 260.073 235.553  1.00 78.18           C
ATOM   4630  C   LYS B 125     181.444 258.594 235.178  1.00 79.54           C
ATOM   4631  O   LYS B 125     180.431 258.214 234.586  1.00 72.31           O
ATOM   4632  CB  LYS B 125     181.687 260.896 234.267  1.00 73.82           C
ATOM   4633  CG  LYS B 125     181.508 262.403 234.498  1.00 66.52           C
ATOM   4634  CD  LYS B 125     181.473 263.131 233.151  1.00 61.15           C
ATOM   4635  CE  LYS B 125     181.258 264.628 233.380  1.00 53.85           C
ATOM   4636  NZ  LYS B 125     181.179 265.383 232.108  1.00 45.92           N
ATOM   4637  N   ARG B 126     182.465 257.794 235.401  1.00 77.55           N
ATOM   4638  CA  ARG B 126     182.527 256.370 235.031  1.00 77.62           C
ATOM   4639  C   ARG B 126     182.851 255.466 236.215  1.00 79.07           C
ATOM   4640  O   ARG B 126     182.984 254.260 236.023  1.00 71.07           O
ATOM   4641  CB  ARG B 126     183.559 256.152 233.915  1.00 72.46           C
ATOM   4642  CG  ARG B 126     183.170 256.808 232.583  1.00 65.25           C
ATOM   4643  CD  ARG B 126     184.196 256.412 231.516  1.00 60.79           C
ATOM   4644  NE  ARG B 126     183.845 256.963 230.196  1.00 53.98           N
ATOM   4645  CZ  ARG B 126     184.522 256.766 229.071  1.00 47.85           C
ATOM   4646  NH1 ARG B 126     185.608 256.041 229.048  1.00 45.31           N
ATOM   4647  NH2 ARG B 126     184.117 257.293 227.949  1.00 43.14           N
ATOM   4648  N   ALA B 127     183.012 256.042 237.369  1.00 74.28           N
ATOM   4649  CA  ALA B 127     183.340 255.313 238.580  1.00 73.80           C
ATOM   4650  C   ALA B 127     182.090 254.650 239.177  1.00 76.11           C
ATOM   4651  O   ALA B 127     180.974 255.154 239.035  1.00 71.30           O
ATOM   4652  CB  ALA B 127     184.005 256.290 239.549  1.00 68.98           C
ATOM   4653  N   THR B 128     182.304 253.545 239.854  1.00 78.91           N
ATOM   4654  CA  THR B 128     181.279 252.916 240.699  1.00 78.41           C
ATOM   4655  C   THR B 128     180.989 253.783 241.928  1.00 80.07           C
ATOM   4656  O   THR B 128     181.770 254.667 242.276  1.00 74.87           O
ATOM   4657  CB  THR B 128     181.711 251.508 241.133  1.00 73.96           C
ATOM   4658  OG1 THR B 128     182.883 251.563 241.897  1.00 66.16           O
ATOM   4659  CG2 THR B 128     181.979 250.587 239.940  1.00 63.43           C
ATOM   4660  N   GLU B 129     179.860 253.535 242.606  1.00 80.38           N
ATOM   4661  CA  GLU B 129     179.539 254.278 243.833  1.00 80.06           C
ATOM   4662  C   GLU B 129     180.629 254.139 244.901  1.00 81.42           C
ATOM   4663  O   GLU B 129     180.982 255.106 245.565  1.00 77.48           O
ATOM   4664  CB  GLU B 129     178.192 253.817 244.411  1.00 76.61           C
ATOM   4665  CG  GLU B 129     177.001 254.238 243.538  1.00 67.98           C
ATOM   4666  CD  GLU B 129     175.639 253.935 244.179  1.00 60.64           C
ATOM   4667  OE1 GLU B 129     174.647 254.553 243.728  1.00 53.73           O
ATOM   4668  OE2 GLU B 129     175.589 253.098 245.109  1.00 54.37           O
ATOM   4669  N   GLU B 130     181.217 252.961 245.012  1.00 81.63           N
ATOM   4670  CA  GLU B 130     182.312 252.673 245.941  1.00 80.78           C
ATOM   4671  C   GLU B 130     183.585 253.450 245.578  1.00 82.20           C
ATOM   4672  O   GLU B 130     184.224 254.044 246.441  1.00 78.26           O
ATOM   4673  CB  GLU B 130     182.588 251.165 245.927  1.00 77.86           C
ATOM   4674  CG  GLU B 130     181.397 250.336 246.430  1.00 70.32           C
ATOM   4675  CD  GLU B 130     181.525 248.834 246.156  1.00 62.85           C
ATOM   4676  OE1 GLU B 130     180.687 248.082 246.701  1.00 55.55           O
ATOM   4677  OE2 GLU B 130     182.422 248.445 245.368  1.00 56.03           O
ATOM   4678  N   GLU B 131     183.909 253.536 244.287  1.00 81.72           N
ATOM   4679  CA  GLU B 131     185.030 254.342 243.801  1.00 81.21           C
ATOM   4680  C   GLU B 131     184.786 255.840 244.025  1.00 82.79           C
ATOM   4681  O   GLU B 131     185.689 256.569 244.431  1.00 80.57           O
ATOM   4682  CB  GLU B 131     185.258 254.075 242.308  1.00 78.80           C
ATOM   4683  CG  GLU B 131     185.840 252.686 241.999  1.00 73.00           C
ATOM   4684  CD  GLU B 131     185.880 252.385 240.492  1.00 70.61           C
ATOM   4685  OE1 GLU B 131     186.754 251.602 240.057  1.00 63.45           O
ATOM   4686  OE2 GLU B 131     185.039 252.939 239.744  1.00 65.85           O
ATOM   4687  N   ILE B 132     183.559 256.307 243.801  1.00 84.29           N
ATOM   4688  CA  ILE B 132     183.179 257.695 244.079  1.00 83.76           C
ATOM   4689  C   ILE B 132     183.291 257.991 245.576  1.00 84.57           C
ATOM   4690  O   ILE B 132     183.788 259.054 245.955  1.00 81.70           O
ATOM   4691  CB  ILE B 132     181.767 257.995 243.538  1.00 82.21           C
ATOM   4692  CG1 ILE B 132     181.772 257.973 241.990  1.00 75.98           C
ATOM   4693  CG2 ILE B 132     181.253 259.363 244.023  1.00 72.57           C
ATOM   4694  CD1 ILE B 132     180.372 257.971 241.365  1.00 66.26           C
ATOM   4695  N   ALA B 133     182.864 257.064 246.429  1.00 84.95           N
ATOM   4696  CA  ALA B 133     183.011 257.205 247.875  1.00 84.12           C
ATOM   4697  C   ALA B 133     184.486 257.307 248.289  1.00 84.78           C
ATOM   4698  O   ALA B 133     184.842 258.198 249.063  1.00 81.82           O
ATOM   4699  CB  ALA B 133     182.303 256.039 248.566  1.00 82.35           C
ATOM   4700  N   ALA B 134     185.358 256.475 247.722  1.00 83.96           N
ATOM   4701  CA  ALA B 134     186.798 256.544 247.962  1.00 82.99           C
ATOM   4702  C   ALA B 134     187.393 257.893 247.521  1.00 84.00           C
ATOM   4703  O   ALA B 134     188.114 258.533 248.286  1.00 81.72           O
ATOM   4704  CB  ALA B 134     187.479 255.369 247.250  1.00 81.18           C
ATOM   4705  N   ILE B 135     187.029 258.381 246.326  1.00 84.91           N
ATOM   4706  CA  ILE B 135     187.479 259.684 245.808  1.00 84.28           C
ATOM   4707  C   ILE B 135     186.958 260.835 246.675  1.00 84.99           C
ATOM   4708  O   ILE B 135     187.698 261.768 246.983  1.00 82.27           O
ATOM   4709  CB  ILE B 135     187.060 259.852 244.331  1.00 82.97           C
ATOM   4710  CG1 ILE B 135     187.818 258.842 243.434  1.00 77.44           C
ATOM   4711  CG2 ILE B 135     187.329 261.280 243.826  1.00 75.66           C
ATOM   4712  CD1 ILE B 135     187.220 258.697 242.026  1.00 70.46           C
ATOM   4713  N   ASN B 136     185.690 260.787 247.084  1.00 85.41           N
ATOM   4714  CA  ASN B 136     185.098 261.846 247.894  1.00 84.34           C
ATOM   4715  C   ASN B 136     185.610 261.874 249.331  1.00 84.85           C
ATOM   4716  O   ASN B 136     185.602 262.933 249.954  1.00 80.79           O
ATOM   4717  CB  ASN B 136     183.569 261.728 247.849  1.00 82.13           C
ATOM   4718  CG  ASN B 136     182.991 262.213 246.527  1.00 77.90           C
ATOM   4719  OD1 ASN B 136     183.533 263.065 245.850  1.00 69.70           O
ATOM   4720  ND2 ASN B 136     181.827 261.727 246.159  1.00 69.39           N
ATOM   4721  N   SER B 137     186.089 260.754 249.850  1.00 85.44           N
ATOM   4722  CA  SER B 137     186.547 260.643 251.238  1.00 84.43           C
ATOM   4723  C   SER B 137     187.713 261.566 251.598  1.00 85.49           C
ATOM   4724  O   SER B 137     187.867 261.919 252.767  1.00 81.21           O
ATOM   4725  CB  SER B 137     186.924 259.194 251.538  1.00 81.88           C
ATOM   4726  OG  SER B 137     188.125 258.827 250.888  1.00 73.80           O
ATOM   4727  N   VAL B 138     188.524 261.976 250.610  1.00 86.31           N
ATOM   4728  CA  VAL B 138     189.656 262.893 250.820  1.00 86.26           C
ATOM   4729  C   VAL B 138     189.261 264.369 250.778  1.00 87.35           C
ATOM   4730  O   VAL B 138     190.080 265.238 251.076  1.00 83.90           O
ATOM   4731  CB  VAL B 138     190.806 262.629 249.829  1.00 84.32           C
ATOM   4732  CG1 VAL B 138     191.323 261.199 249.958  1.00 73.94           C
ATOM   4733  CG2 VAL B 138     190.422 262.883 248.371  1.00 74.57           C
ATOM   4734  N   TYR B 139     188.019 264.667 250.401  1.00 88.16           N
ATOM   4735  CA  TYR B 139     187.500 266.026 250.378  1.00 87.93           C
ATOM   4736  C   TYR B 139     186.682 266.320 251.633  1.00 88.36           C
ATOM   4737  O   TYR B 139     186.003 265.465 252.189  1.00 84.93           O
ATOM   4738  CB  TYR B 139     186.697 266.270 249.098  1.00 86.37           C
ATOM   4739  CG  TYR B 139     187.548 266.282 247.845  1.00 85.62           C
ATOM   4740  CD1 TYR B 139     188.160 267.466 247.405  1.00 78.14           C
ATOM   4741  CD2 TYR B 139     187.752 265.090 247.122  1.00 78.41           C
ATOM   4742  CE1 TYR B 139     188.962 267.470 246.251  1.00 75.89           C
ATOM   4743  CE2 TYR B 139     188.556 265.085 245.972  1.00 76.34           C
ATOM   4744  CZ  TYR B 139     189.156 266.278 245.535  1.00 80.77           C
ATOM   4745  OH  TYR B 139     189.934 266.277 244.411  1.00 79.94           O
ATOM   4746  N   TYR B 140     186.727 267.552 252.039  1.00 86.46           N
ATOM   4747  CA  TYR B 140     185.849 268.120 253.041  1.00 85.41           C
ATOM   4748  C   TYR B 140     184.922 269.124 252.361  1.00 85.97           C
ATOM   4749  O   TYR B 140     185.373 270.015 251.642  1.00 82.93           O
ATOM   4750  CB  TYR B 140     186.689 268.763 254.145  1.00 82.66           C
ATOM   4751  CG  TYR B 140     185.865 269.493 255.177  1.00 79.12           C
ATOM   4752  CD1 TYR B 140     185.799 270.898 255.173  1.00 71.72           C
ATOM   4753  CD2 TYR B 140     185.127 268.765 256.132  1.00 70.99           C
ATOM   4754  CE1 TYR B 140     185.013 271.572 256.121  1.00 66.14           C
ATOM   4755  CE2 TYR B 140     184.337 269.430 257.078  1.00 67.23           C
ATOM   4756  CZ  TYR B 140     184.283 270.835 257.073  1.00 69.48           C
ATOM   4757  OH  TYR B 140     183.509 271.487 257.997  1.00 68.87           O
ATOM   4758  N   THR B 141     183.638 268.988 252.589  1.00 84.99           N
ATOM   4759  CA  THR B 141     182.638 269.961 252.147  1.00 83.80           C
[truncated: 1,159,627 more chars]
