# Supplementary material for: A shared mechanism for Bacteroidota protein transport and gliding motility
Source: Nat Commun. 2025 Nov 20;16:10217. doi: 10.1038/s41467-025-65003-8 (PMC12635249; doi:10.1038/s41467-025-65003-8)
Supplement: Supplementary file 5 — Supplementary Data 3 [file 41467_2025_65003_MOESM5_ESM.txt]

SEQRES   1 A  468  CYS GLY SER SER LYS ARG ALA VAL GLY GLY GLU LEU THR
SEQRES   2 A  468  GLY ALA LYS LEU SER SER TRP ASN GLU PRO SER PRO PHE
SEQRES   3 A  468  GLY MET ILE GLN VAL PRO ARG GLY SER ILE VAL LEU GLY
SEQRES   4 A  468  ASN LYS GLU ALA ASP SER LEU TRP GLY ILE PRO ALA GLU
SEQRES   5 A  468  SER ARG PRO ILE SER VAL ASP ALA PHE TRP MET ASP ARG
SEQRES   6 A  468  THR GLU ILE THR ASN ALA GLN TYR ARG GLN PHE VAL TYR
SEQRES   7 A  468  TYR VAL ARG ASP SER ILE ILE ARG GLU ARG LEU ALA ASP
SEQRES   8 A  468  PRO ALA TYR GLY GLY ASN GLU GLU TYR LYS ILE THR GLU
SEQRES   9 A  468  ASN LYS PHE GLY GLU PRO VAL THR PRO HIS LEU ASP TRP
SEQRES  10 A  468  SER LYS PRO ILE PRO SER GLU LYS ARG ALA THR GLU GLU
SEQRES  11 A  468  GLU ILE ALA ALA ILE ASN SER VAL TYR TYR THR ASN PRO
SEQRES  12 A  468  VAL THR HIS ASP ARG LYS LEU ASN PRO ASP GLN MET VAL
SEQRES  13 A  468  TYR ARG TYR GLU VAL TYR ASP TYR ARG SER ALA ALA LEU
SEQRES  14 A  468  ARG GLU HIS GLN LEU LYS ALA ALA LYS ARG ASN LEU ASN
SEQRES  15 A  468  THR ASP ILE LYS VAL ASP PRO ASN ALA VAL VAL MET ILE
SEQRES  16 A  468  SER LYS ASP THR ALA PHE VAL ASP GLU SER GLY ASN ILE
SEQRES  17 A  468  ILE SER GLU THR ILE THR ARG PRO LEU SER SER GLU TYR
SEQRES  18 A  468  ASP PHE LEU ASN THR TYR ILE VAL PRO ILE TYR PRO ASP
SEQRES  19 A  468  GLU THR CYS TRP VAL ASN ASP PHE PRO ASN ALA ARG THR
SEQRES  20 A  468  GLU ILE TYR THR ARG MET TYR PHE ASN HIS PRO GLY TYR
SEQRES  21 A  468  ASP ASP TYR PRO VAL VAL GLY ILE SER TRP GLU GLN ALA
SEQRES  22 A  468  GLN ALA PHE CYS ALA TRP ARG SER GLU PHE PHE ARG LYS
SEQRES  23 A  468  GLY ILE ARG LEU PRO GLU GLY GLN ILE MET ASP ASP PHE
SEQRES  24 A  468  ARG LEU PRO THR GLU ALA GLU TRP GLU TYR ALA ALA ARG
SEQRES  25 A  468  MET GLY ASP SER ASN ASN LYS TYR PRO TRP SER THR GLU
SEQRES  26 A  468  ASP LEU ARG THR GLY ARG GLY CYS PHE LEU GLY ASN PHE
SEQRES  27 A  468  LYS PRO GLY GLU GLY ASP TYR THR ALA ASP GLY HIS LEU
SEQRES  28 A  468  ILE PRO SER ARG VAL SER SER PHE SER PRO ASN ASP PHE
SEQRES  29 A  468  GLY LEU TYR ASP MET ALA GLY ASN VAL ALA GLU TRP THR
SEQRES  30 A  468  SER THR ALA PHE SER GLU SER GLY LEU LYS GLN MET SER
SEQRES  31 A  468  ASP ILE ASN PRO GLU LEU GLU TYR LYS ALA ALA LEU THR
SEQRES  32 A  468  ASP PRO TYR ILE LEU LYS GLN LYS VAL VAL ARG GLY GLY
SEQRES  33 A  468  SER TRP LYS ASP VAL ALA ARG PHE ILE ARG SER ALA THR
SEQRES  34 A  468  ARG SER HIS GLU TYR GLN ASN VAL GLY ARG SER TYR ILE
SEQRES  35 A  468  GLY PHE ARG CYS VAL ARG THR SER ILE ALA PHE SER SER
SEQRES  36 A  468  GLY LYS ALA PRO LYS SER SER ARG ARG SER ILE LYS LYS
SEQRES   1 B  468  CYS GLY SER SER LYS ARG ALA VAL GLY GLY GLU LEU THR
SEQRES   2 B  468  GLY ALA LYS LEU SER SER TRP ASN GLU PRO SER PRO PHE
SEQRES   3 B  468  GLY MET ILE GLN VAL PRO ARG GLY SER ILE VAL LEU GLY
SEQRES   4 B  468  ASN LYS GLU ALA ASP SER LEU TRP GLY ILE PRO ALA GLU
SEQRES   5 B  468  SER ARG PRO ILE SER VAL ASP ALA PHE TRP MET ASP ARG
SEQRES   6 B  468  THR GLU ILE THR ASN ALA GLN TYR ARG GLN PHE VAL TYR
SEQRES   7 B  468  TYR VAL ARG ASP SER ILE ILE ARG GLU ARG LEU ALA ASP
SEQRES   8 B  468  PRO ALA TYR GLY GLY ASN GLU GLU TYR LYS ILE THR GLU
SEQRES   9 B  468  ASN LYS PHE GLY GLU PRO VAL THR PRO HIS LEU ASP TRP
SEQRES  10 B  468  SER LYS PRO ILE PRO SER GLU LYS ARG ALA THR GLU GLU
SEQRES  11 B  468  GLU ILE ALA ALA ILE ASN SER VAL TYR TYR THR ASN PRO
SEQRES  12 B  468  VAL THR HIS ASP ARG LYS LEU ASN PRO ASP GLN MET VAL
SEQRES  13 B  468  TYR ARG TYR GLU VAL TYR ASP TYR ARG SER ALA ALA LEU
SEQRES  14 B  468  ARG GLU HIS GLN LEU LYS ALA ALA LYS ARG ASN LEU ASN
SEQRES  15 B  468  THR ASP ILE LYS VAL ASP PRO ASN ALA VAL VAL MET ILE
SEQRES  16 B  468  SER LYS ASP THR ALA PHE VAL ASP GLU SER GLY ASN ILE
SEQRES  17 B  468  ILE SER GLU THR ILE THR ARG PRO LEU SER SER GLU TYR
SEQRES  18 B  468  ASP PHE LEU ASN THR TYR ILE VAL PRO ILE TYR PRO ASP
SEQRES  19 B  468  GLU THR CYS TRP VAL ASN ASP PHE PRO ASN ALA ARG THR
SEQRES  20 B  468  GLU ILE TYR THR ARG MET TYR PHE ASN HIS PRO GLY TYR
SEQRES  21 B  468  ASP ASP TYR PRO VAL VAL GLY ILE SER TRP GLU GLN ALA
SEQRES  22 B  468  GLN ALA PHE CYS ALA TRP ARG SER GLU PHE PHE ARG LYS
SEQRES  23 B  468  GLY ILE ARG LEU PRO GLU GLY GLN ILE MET ASP ASP PHE
SEQRES  24 B  468  ARG LEU PRO THR GLU ALA GLU TRP GLU TYR ALA ALA ARG
SEQRES  25 B  468  MET GLY ASP SER ASN ASN LYS TYR PRO TRP SER THR GLU
SEQRES  26 B  468  ASP LEU ARG THR GLY ARG GLY CYS PHE LEU GLY ASN PHE
SEQRES  27 B  468  LYS PRO GLY GLU GLY ASP TYR THR ALA ASP GLY HIS LEU
SEQRES  28 B  468  ILE PRO SER ARG VAL SER SER PHE SER PRO ASN ASP PHE
SEQRES  29 B  468  GLY LEU TYR ASP MET ALA GLY ASN VAL ALA GLU TRP THR
SEQRES  30 B  468  SER THR ALA PHE SER GLU SER GLY LEU LYS GLN MET SER
SEQRES  31 B  468  ASP ILE ASN PRO GLU LEU GLU TYR LYS ALA ALA LEU THR
SEQRES  32 B  468  ASP PRO TYR ILE LEU LYS GLN LYS VAL VAL ARG GLY GLY
SEQRES  33 B  468  SER TRP LYS ASP VAL ALA ARG PHE ILE ARG SER ALA THR
SEQRES  34 B  468  ARG SER HIS GLU TYR GLN ASN VAL GLY ARG SER TYR ILE
SEQRES  35 B  468  GLY PHE ARG CYS VAL ARG THR SER ILE ALA PHE SER SER
SEQRES  36 B  468  GLY LYS ALA PRO LYS SER SER ARG ARG SER ILE LYS LYS
SEQRES   1 C  468  CYS GLY SER SER LYS ARG ALA VAL GLY GLY GLU LEU THR
SEQRES   2 C  468  GLY ALA LYS LEU SER SER TRP ASN GLU PRO SER PRO PHE
SEQRES   3 C  468  GLY MET ILE GLN VAL PRO ARG GLY SER ILE VAL LEU GLY
SEQRES   4 C  468  ASN LYS GLU ALA ASP SER LEU TRP GLY ILE PRO ALA GLU
SEQRES   5 C  468  SER ARG PRO ILE SER VAL ASP ALA PHE TRP MET ASP ARG
SEQRES   6 C  468  THR GLU ILE THR ASN ALA GLN TYR ARG GLN PHE VAL TYR
SEQRES   7 C  468  TYR VAL ARG ASP SER ILE ILE ARG GLU ARG LEU ALA ASP
SEQRES   8 C  468  PRO ALA TYR GLY GLY ASN GLU GLU TYR LYS ILE THR GLU
SEQRES   9 C  468  ASN LYS PHE GLY GLU PRO VAL THR PRO HIS LEU ASP TRP
SEQRES  10 C  468  SER LYS PRO ILE PRO SER GLU LYS ARG ALA THR GLU GLU
SEQRES  11 C  468  GLU ILE ALA ALA ILE ASN SER VAL TYR TYR THR ASN PRO
SEQRES  12 C  468  VAL THR HIS ASP ARG LYS LEU ASN PRO ASP GLN MET VAL
SEQRES  13 C  468  TYR ARG TYR GLU VAL TYR ASP TYR ARG SER ALA ALA LEU
SEQRES  14 C  468  ARG GLU HIS GLN LEU LYS ALA ALA LYS ARG ASN LEU ASN
SEQRES  15 C  468  THR ASP ILE LYS VAL ASP PRO ASN ALA VAL VAL MET ILE
SEQRES  16 C  468  SER LYS ASP THR ALA PHE VAL ASP GLU SER GLY ASN ILE
SEQRES  17 C  468  ILE SER GLU THR ILE THR ARG PRO LEU SER SER GLU TYR
SEQRES  18 C  468  ASP PHE LEU ASN THR TYR ILE VAL PRO ILE TYR PRO ASP
SEQRES  19 C  468  GLU THR CYS TRP VAL ASN ASP PHE PRO ASN ALA ARG THR
SEQRES  20 C  468  GLU ILE TYR THR ARG MET TYR PHE ASN HIS PRO GLY TYR
SEQRES  21 C  468  ASP ASP TYR PRO VAL VAL GLY ILE SER TRP GLU GLN ALA
SEQRES  22 C  468  GLN ALA PHE CYS ALA TRP ARG SER GLU PHE PHE ARG LYS
SEQRES  23 C  468  GLY ILE ARG LEU PRO GLU GLY GLN ILE MET ASP ASP PHE
SEQRES  24 C  468  ARG LEU PRO THR GLU ALA GLU TRP GLU TYR ALA ALA ARG
SEQRES  25 C  468  MET GLY ASP SER ASN ASN LYS TYR PRO TRP SER THR GLU
SEQRES  26 C  468  ASP LEU ARG THR GLY ARG GLY CYS PHE LEU GLY ASN PHE
SEQRES  27 C  468  LYS PRO GLY GLU GLY ASP TYR THR ALA ASP GLY HIS LEU
SEQRES  28 C  468  ILE PRO SER ARG VAL SER SER PHE SER PRO ASN ASP PHE
SEQRES  29 C  468  GLY LEU TYR ASP MET ALA GLY ASN VAL ALA GLU TRP THR
SEQRES  30 C  468  SER THR ALA PHE SER GLU SER GLY LEU LYS GLN MET SER
SEQRES  31 C  468  ASP ILE ASN PRO GLU LEU GLU TYR LYS ALA ALA LEU THR
SEQRES  32 C  468  ASP PRO TYR ILE LEU LYS GLN LYS VAL VAL ARG GLY GLY
SEQRES  33 C  468  SER TRP LYS ASP VAL ALA ARG PHE ILE ARG SER ALA THR
SEQRES  34 C  468  ARG SER HIS GLU TYR GLN ASN VAL GLY ARG SER TYR ILE
SEQRES  35 C  468  GLY PHE ARG CYS VAL ARG THR SER ILE ALA PHE SER SER
SEQRES  36 C  468  GLY LYS ALA PRO LYS SER SER ARG ARG SER ILE LYS LYS
SEQRES   1 D  337  GLN GLU ASN THR ASN ASN ARG SER PRO GLN VAL GLY ARG
SEQRES   2 D  337  ALA PRO ARG ASN THR GLU VAL GLU GLN MET THR THR LEU
SEQRES   3 D  337  SER ASN ARG ALA GLN GLU PHE ASN ARG ARG LEU THR GLN
SEQRES   4 D  337  LYS THR ASP ASN ALA PRO TRP ARG ARG VAL VAL TYR ARG
SEQRES   5 D  337  ARG VAL ASP LEU MET GLU GLU SER ASN ALA VAL LEU TYR
SEQRES   6 D  337  TYR PRO PRO ARG PRO ILE GLY ASP ARG LYS ASN LEU PHE
SEQRES   7 D  337  SER THR ILE PHE GLY LEU ILE ASN SER ASN SER LEU ASP
SEQRES   8 D  337  VAL TYR GLU TYR LEU ASP GLY PHE GLU ALA PHE THR ASP
SEQRES   9 D  337  GLN TYR LYS ILE LYS PHE GLN GLU PHE LEU ASP ARG PHE
SEQRES  10 D  337  GLY ILE TYR TYR GLN PRO SER THR ASN LYS ASN ALA GLU
SEQRES  11 D  337  LEU PHE LYS VAL ALA ASP SER ASP ILE PRO SER ALA GLU
SEQRES  12 D  337  VAL LYS ALA TYR TYR VAL LYS GLU GLU TRP TYR PHE THR
SEQRES  13 D  337  PRO THR ASN SER ASP VAL ASP ILE LYS ILE GLN ALA ILE
SEQRES  14 D  337  CYS PRO ILE MET THR GLY GLN ASP GLU PHE GLY GLU VAL
SEQRES  15 D  337  ARG ASN GLN PRO LEU PHE TRP ILE PRO TYR GLU ASN ILE
SEQRES  16 D  337  ARG PRO TYR ILE ALA ARG GLU ARG VAL MET LEU SER SER
SEQRES  17 D  337  LEU ASN ASN THR ARG ASN SER THR ILE ASP ASP PHE PHE
SEQRES  18 D  337  ARG LEU ASN LEU TYR LYS GLY ASP ILE VAL LYS THR GLU
SEQRES  19 D  337  ASN LEU HIS ASN ARG ALA LEU ALA GLU TYR CYS PRO THR
SEQRES  20 D  337  PRO ASP SER MET LYS MET GLU SER LYS ARG ILE ASP LYS
SEQRES  21 D  337  GLU LEU GLN GLY PHE ARG ASP GLY LEU PHE VAL THR GLN
SEQRES  22 D  337  ASP THR THR TRP MET LYS GLN VAL GLU THR LYS LYS SER
SEQRES  23 D  337  LYS GLY LYS LYS LEU GLU LYS ALA ARG GLY LYS ASN ILE
SEQRES  24 D  337  THR SER ARG THR ARG GLY GLN GLY GLU GLY ALA ALA GLU
SEQRES  25 D  337  THR GLU ALA VAL GLU PRO LYS LYS GLN LYS ALA SER LYS
SEQRES  26 D  337  ASN LYS ALA ALA THR ARG SER VAL ARG ARG ARG LYS
SEQRES   1 E  337  GLN GLU ASN THR ASN ASN ARG SER PRO GLN VAL GLY ARG
SEQRES   2 E  337  ALA PRO ARG ASN THR GLU VAL GLU GLN MET THR THR LEU
SEQRES   3 E  337  SER ASN ARG ALA GLN GLU PHE ASN ARG ARG LEU THR GLN
SEQRES   4 E  337  LYS THR ASP ASN ALA PRO TRP ARG ARG VAL VAL TYR ARG
SEQRES   5 E  337  ARG VAL ASP LEU MET GLU GLU SER ASN ALA VAL LEU TYR
SEQRES   6 E  337  TYR PRO PRO ARG PRO ILE GLY ASP ARG LYS ASN LEU PHE
SEQRES   7 E  337  SER THR ILE PHE GLY LEU ILE ASN SER ASN SER LEU ASP
SEQRES   8 E  337  VAL TYR GLU TYR LEU ASP GLY PHE GLU ALA PHE THR ASP
SEQRES   9 E  337  GLN TYR LYS ILE LYS PHE GLN GLU PHE LEU ASP ARG PHE
SEQRES  10 E  337  GLY ILE TYR TYR GLN PRO SER THR ASN LYS ASN ALA GLU
SEQRES  11 E  337  LEU PHE LYS VAL ALA ASP SER ASP ILE PRO SER ALA GLU
SEQRES  12 E  337  VAL LYS ALA TYR TYR VAL LYS GLU GLU TRP TYR PHE THR
SEQRES  13 E  337  PRO THR ASN SER ASP VAL ASP ILE LYS ILE GLN ALA ILE
SEQRES  14 E  337  CYS PRO ILE MET THR GLY GLN ASP GLU PHE GLY GLU VAL
SEQRES  15 E  337  ARG ASN GLN PRO LEU PHE TRP ILE PRO TYR GLU ASN ILE
SEQRES  16 E  337  ARG PRO TYR ILE ALA ARG GLU ARG VAL MET LEU SER SER
SEQRES  17 E  337  LEU ASN ASN THR ARG ASN SER THR ILE ASP ASP PHE PHE
SEQRES  18 E  337  ARG LEU ASN LEU TYR LYS GLY ASP ILE VAL LYS THR GLU
SEQRES  19 E  337  ASN LEU HIS ASN ARG ALA LEU ALA GLU TYR CYS PRO THR
SEQRES  20 E  337  PRO ASP SER MET LYS MET GLU SER LYS ARG ILE ASP LYS
SEQRES  21 E  337  GLU LEU GLN GLY PHE ARG ASP GLY LEU PHE VAL THR GLN
SEQRES  22 E  337  ASP THR THR TRP MET LYS GLN VAL GLU THR LYS LYS SER
SEQRES  23 E  337  LYS GLY LYS LYS LEU GLU LYS ALA ARG GLY LYS ASN ILE
SEQRES  24 E  337  THR SER ARG THR ARG GLY GLN GLY GLU GLY ALA ALA GLU
SEQRES  25 E  337  THR GLU ALA VAL GLU PRO LYS LYS GLN LYS ALA SER LYS
SEQRES  26 E  337  ASN LYS ALA ALA THR ARG SER VAL ARG ARG ARG LYS
SEQRES   1 F  337  GLN GLU ASN THR ASN ASN ARG SER PRO GLN VAL GLY ARG
SEQRES   2 F  337  ALA PRO ARG ASN THR GLU VAL GLU GLN MET THR THR LEU
SEQRES   3 F  337  SER ASN ARG ALA GLN GLU PHE ASN ARG ARG LEU THR GLN
SEQRES   4 F  337  LYS THR ASP ASN ALA PRO TRP ARG ARG VAL VAL TYR ARG
SEQRES   5 F  337  ARG VAL ASP LEU MET GLU GLU SER ASN ALA VAL LEU TYR
SEQRES   6 F  337  TYR PRO PRO ARG PRO ILE GLY ASP ARG LYS ASN LEU PHE
SEQRES   7 F  337  SER THR ILE PHE GLY LEU ILE ASN SER ASN SER LEU ASP
SEQRES   8 F  337  VAL TYR GLU TYR LEU ASP GLY PHE GLU ALA PHE THR ASP
SEQRES   9 F  337  GLN TYR LYS ILE LYS PHE GLN GLU PHE LEU ASP ARG PHE
SEQRES  10 F  337  GLY ILE TYR TYR GLN PRO SER THR ASN LYS ASN ALA GLU
SEQRES  11 F  337  LEU PHE LYS VAL ALA ASP SER ASP ILE PRO SER ALA GLU
SEQRES  12 F  337  VAL LYS ALA TYR TYR VAL LYS GLU GLU TRP TYR PHE THR
SEQRES  13 F  337  PRO THR ASN SER ASP VAL ASP ILE LYS ILE GLN ALA ILE
SEQRES  14 F  337  CYS PRO ILE MET THR GLY GLN ASP GLU PHE GLY GLU VAL
SEQRES  15 F  337  ARG ASN GLN PRO LEU PHE TRP ILE PRO TYR GLU ASN ILE
SEQRES  16 F  337  ARG PRO TYR ILE ALA ARG GLU ARG VAL MET LEU SER SER
SEQRES  17 F  337  LEU ASN ASN THR ARG ASN SER THR ILE ASP ASP PHE PHE
SEQRES  18 F  337  ARG LEU ASN LEU TYR LYS GLY ASP ILE VAL LYS THR GLU
SEQRES  19 F  337  ASN LEU HIS ASN ARG ALA LEU ALA GLU TYR CYS PRO THR
SEQRES  20 F  337  PRO ASP SER MET LYS MET GLU SER LYS ARG ILE ASP LYS
SEQRES  21 F  337  GLU LEU GLN GLY PHE ARG ASP GLY LEU PHE VAL THR GLN
SEQRES  22 F  337  ASP THR THR TRP MET LYS GLN VAL GLU THR LYS LYS SER
SEQRES  23 F  337  LYS GLY LYS LYS LEU GLU LYS ALA ARG GLY LYS ASN ILE
SEQRES  24 F  337  THR SER ARG THR ARG GLY GLN GLY GLU GLY ALA ALA GLU
SEQRES  25 F  337  THR GLU ALA VAL GLU PRO LYS LYS GLN LYS ALA SER LYS
SEQRES  26 F  337  ASN LYS ALA ALA THR ARG SER VAL ARG ARG ARG LYS
SEQRES   1 G  202  GLU PRO MET ALA SER VAL ALA PRO THR MET MET ASN VAL
SEQRES   2 G  202  LEU TYR ALA GLY ILE ASP ASN PRO ILE ASN ILE ALA VAL
SEQRES   3 G  202  PRO GLY VAL ALA GLN GLN ASN VAL SER ALA THR ILE ASN
SEQRES   4 G  202  ASN GLY THR LEU THR ARG ARG GLY ASN LEU TRP ILE ALA
SEQRES   5 G  202  ARG PRO THR LYS VAL GLY SER GLU ALA ILE ILE SER VAL
SEQRES   6 G  202  THR ALA GLN SER GLY GLY ARG THR ILE GLN MET ALA LYS
SEQRES   7 G  202  THR THR LEU ARG VAL ARG ALA LEU PRO ASP PRO LEU PRO
SEQRES   8 G  202  TYR ILE GLU TYR LYS ASP VAL GLN GLY ASN THR LYS ARG
SEQRES   9 G  202  PHE LYS GLY GLY ARG LEU GLY LYS ARG GLU ILE LEU ALA
SEQRES  10 G  202  ALA GLY GLY ILE LYS ALA ALA LEU ASP ASP ASP LEU LEU
SEQRES  11 G  202  GLU VAL ASN TYR THR VAL VAL LYS PHE GLN LEU VAL PHE
SEQRES  12 G  202  TYR ASP SER MET GLY ASN SER ILE PRO GLU VAL SER ASP
SEQRES  13 G  202  GLY ALA SER PHE SER GLU ARG GLN LYS ARG GLN ILE GLN
SEQRES  14 G  202  ASN LEU GLY LYS GLY LYS ARG PHE TYR VAL THR GLU VAL
SEQRES  15 G  202  ILE ALA ARG GLY PRO ASP GLY ILE GLU ARG LYS ILE PRO
SEQRES  16 G  202  ALA ILE GLU VAL ILE VAL ASN
SEQRES   1 H  202  GLU PRO MET ALA SER VAL ALA PRO THR MET MET ASN VAL
SEQRES   2 H  202  LEU TYR ALA GLY ILE ASP ASN PRO ILE ASN ILE ALA VAL
SEQRES   3 H  202  PRO GLY VAL ALA GLN GLN ASN VAL SER ALA THR ILE ASN
SEQRES   4 H  202  ASN GLY THR LEU THR ARG ARG GLY ASN LEU TRP ILE ALA
SEQRES   5 H  202  ARG PRO THR LYS VAL GLY SER GLU ALA ILE ILE SER VAL
SEQRES   6 H  202  THR ALA GLN SER GLY GLY ARG THR ILE GLN MET ALA LYS
SEQRES   7 H  202  THR THR LEU ARG VAL ARG ALA LEU PRO ASP PRO LEU PRO
SEQRES   8 H  202  TYR ILE GLU TYR LYS ASP VAL GLN GLY ASN THR LYS ARG
SEQRES   9 H  202  PHE LYS GLY GLY ARG LEU GLY LYS ARG GLU ILE LEU ALA
SEQRES  10 H  202  ALA GLY GLY ILE LYS ALA ALA LEU ASP ASP ASP LEU LEU
SEQRES  11 H  202  GLU VAL ASN TYR THR VAL VAL LYS PHE GLN LEU VAL PHE
SEQRES  12 H  202  TYR ASP SER MET GLY ASN SER ILE PRO GLU VAL SER ASP
SEQRES  13 H  202  GLY ALA SER PHE SER GLU ARG GLN LYS ARG GLN ILE GLN
SEQRES  14 H  202  ASN LEU GLY LYS GLY LYS ARG PHE TYR VAL THR GLU VAL
SEQRES  15 H  202  ILE ALA ARG GLY PRO ASP GLY ILE GLU ARG LYS ILE PRO
SEQRES  16 H  202  ALA ILE GLU VAL ILE VAL ASN
SEQRES   1 I  202  GLU PRO MET ALA SER VAL ALA PRO THR MET MET ASN VAL
SEQRES   2 I  202  LEU TYR ALA GLY ILE ASP ASN PRO ILE ASN ILE ALA VAL
SEQRES   3 I  202  PRO GLY VAL ALA GLN GLN ASN VAL SER ALA THR ILE ASN
SEQRES   4 I  202  ASN GLY THR LEU THR ARG ARG GLY ASN LEU TRP ILE ALA
SEQRES   5 I  202  ARG PRO THR LYS VAL GLY SER GLU ALA ILE ILE SER VAL
SEQRES   6 I  202  THR ALA GLN SER GLY GLY ARG THR ILE GLN MET ALA LYS
SEQRES   7 I  202  THR THR LEU ARG VAL ARG ALA LEU PRO ASP PRO LEU PRO
SEQRES   8 I  202  TYR ILE GLU TYR LYS ASP VAL GLN GLY ASN THR LYS ARG
SEQRES   9 I  202  PHE LYS GLY GLY ARG LEU GLY LYS ARG GLU ILE LEU ALA
SEQRES  10 I  202  ALA GLY GLY ILE LYS ALA ALA LEU ASP ASP ASP LEU LEU
SEQRES  11 I  202  GLU VAL ASN TYR THR VAL VAL LYS PHE GLN LEU VAL PHE
SEQRES  12 I  202  TYR ASP SER MET GLY ASN SER ILE PRO GLU VAL SER ASP
SEQRES  13 I  202  GLY ALA SER PHE SER GLU ARG GLN LYS ARG GLN ILE GLN
SEQRES  14 I  202  ASN LEU GLY LYS GLY LYS ARG PHE TYR VAL THR GLU VAL
SEQRES  15 I  202  ILE ALA ARG GLY PRO ASP GLY ILE GLU ARG LYS ILE PRO
SEQRES  16 I  202  ALA ILE GLU VAL ILE VAL ASN
SEQRES   1 J  202  GLU PRO MET ALA SER VAL ALA PRO THR MET MET ASN VAL
SEQRES   2 J  202  LEU TYR ALA GLY ILE ASP ASN PRO ILE ASN ILE ALA VAL
SEQRES   3 J  202  PRO GLY VAL ALA GLN GLN ASN VAL SER ALA THR ILE ASN
SEQRES   4 J  202  ASN GLY THR LEU THR ARG ARG GLY ASN LEU TRP ILE ALA
SEQRES   5 J  202  ARG PRO THR LYS VAL GLY SER GLU ALA ILE ILE SER VAL
SEQRES   6 J  202  THR ALA GLN SER GLY GLY ARG THR ILE GLN MET ALA LYS
SEQRES   7 J  202  THR THR LEU ARG VAL ARG ALA LEU PRO ASP PRO LEU PRO
SEQRES   8 J  202  TYR ILE GLU TYR LYS ASP VAL GLN GLY ASN THR LYS ARG
SEQRES   9 J  202  PHE LYS GLY GLY ARG LEU GLY LYS ARG GLU ILE LEU ALA
SEQRES  10 J  202  ALA GLY GLY ILE LYS ALA ALA LEU ASP ASP ASP LEU LEU
SEQRES  11 J  202  GLU VAL ASN TYR THR VAL VAL LYS PHE GLN LEU VAL PHE
SEQRES  12 J  202  TYR ASP SER MET GLY ASN SER ILE PRO GLU VAL SER ASP
SEQRES  13 J  202  GLY ALA SER PHE SER GLU ARG GLN LYS ARG GLN ILE GLN
SEQRES  14 J  202  ASN LEU GLY LYS GLY LYS ARG PHE TYR VAL THR GLU VAL
SEQRES  15 J  202  ILE ALA ARG GLY PRO ASP GLY ILE GLU ARG LYS ILE PRO
SEQRES  16 J  202  ALA ILE GLU VAL ILE VAL ASN
HELIX    1   1 ASN A   70  ALA A   90  1                                  21
HELIX    2   2 GLU A   98  TYR A  100  1                                   3
HELIX    3   3 GLU A  129  ILE A  135  1                                   7
HELIX    4   4 ASN A  136  VAL A  138  1                                   3
HELIX    5   5 TYR A  164  ALA A  168  1                                   5
HELIX    6   6 ARG A  170  HIS A  172  1                                   3
HELIX    7   7 ALA A  176  LYS A  178  1                                   3
HELIX    8   8 GLU A  220  PHE A  223  1                                   4
HELIX    9   9 GLU A  235  TRP A  238  1                                   4
HELIX   10  10 VAL A  239  ASP A  241  1                                   3
HELIX   11  11 GLU A  248  MET A  253  1                                   6
HELIX   12  12 PRO A  258  TYR A  260  1                                   3
HELIX   13  13 TRP A  270  PHE A  284  1                                  15
HELIX   14  14 ARG A  285  GLY A  287  1                                   3
HELIX   15  15 GLU A  304  ALA A  311  1                                   8
HELIX   16  16 TYR A  345  ASP A  348  1                                   4
HELIX   17  17 GLY A  385  LYS A  387  1                                   3
HELIX   18  18 TYR A  406  LYS A  409  1                                   4
HELIX   19  19 ASN B   70  ALA B   90  1                                  21
HELIX   20  20 GLU B   98  TYR B  100  1                                   3
HELIX   21  21 GLU B  129  ILE B  135  1                                   7
HELIX   22  22 ASN B  136  VAL B  138  1                                   3
HELIX   23  23 TYR B  164  ALA B  168  1                                   5
HELIX   24  24 ARG B  170  HIS B  172  1                                   3
HELIX   25  25 ALA B  176  LYS B  178  1                                   3
HELIX   26  26 GLU B  220  PHE B  223  1                                   4
HELIX   27  27 GLU B  235  TRP B  238  1                                   4
HELIX   28  28 VAL B  239  ASP B  241  1                                   3
HELIX   29  29 GLU B  248  MET B  253  1                                   6
HELIX   30  30 PRO B  258  TYR B  260  1                                   3
HELIX   31  31 TRP B  270  PHE B  284  1                                  15
HELIX   32  32 ARG B  285  GLY B  287  1                                   3
HELIX   33  33 GLU B  304  ALA B  311  1                                   8
HELIX   34  34 TYR B  345  ASP B  348  1                                   4
HELIX   35  35 GLY B  385  LYS B  387  1                                   3
HELIX   36  36 TYR B  406  LYS B  409  1                                   4
HELIX   37  37 ASN C   70  ALA C   90  1                                  21
HELIX   38  38 GLU C   98  TYR C  100  1                                   3
HELIX   39  39 GLU C  129  ILE C  135  1                                   7
HELIX   40  40 ASN C  136  VAL C  138  1                                   3
HELIX   41  41 TYR C  164  ALA C  168  1                                   5
HELIX   42  42 ARG C  170  HIS C  172  1                                   3
HELIX   43  43 ALA C  176  LYS C  178  1                                   3
HELIX   44  44 GLU C  220  PHE C  223  1                                   4
HELIX   45  45 GLU C  235  TRP C  238  1                                   4
HELIX   46  46 VAL C  239  ASP C  241  1                                   3
HELIX   47  47 GLU C  248  MET C  253  1                                   6
HELIX   48  48 PRO C  258  TYR C  260  1                                   3
HELIX   49  49 TRP C  270  PHE C  284  1                                  15
HELIX   50  50 ARG C  285  GLY C  287  1                                   3
HELIX   51  51 GLU C  304  ALA C  311  1                                   8
HELIX   52  52 THR C  346  ASP C  348  1                                   3
HELIX   53  53 GLY C  385  LYS C  387  1                                   3
HELIX   54  54 TYR C  406  LYS C  409  1                                   4
HELIX   55  55 ASN D   28  LEU D   37  1                                  10
HELIX   56  56 GLU D   59  LEU D   64  1                                   6
HELIX   57  57 LEU D   77  ASN D   86  1                                  10
HELIX   58  58 ASP D  104  TYR D  106  1                                   3
HELIX   59  59 PHE D  110  ARG D  116  1                                   7
HELIX   60  60 PRO D  140  ALA D  142  1                                   3
HELIX   61  61 TYR D  192  TYR D  198  1                                   7
HELIX   62  62 ILE D  199  ARG D  201  1                                   3
HELIX   63  63 ILE D  217  ARG D  222  1                                   6
HELIX   64  64 LEU D  241  GLU D  243  1                                   3
HELIX   65  65 PRO D  248  ASP D  267  1                                  20
HELIX   66  66 ASN E   28  LEU E   37  1                                  10
HELIX   67  67 GLU E   59  LEU E   64  1                                   6
HELIX   68  68 LEU E   77  ASN E   86  1                                  10
HELIX   69  69 ASP E  104  TYR E  106  1                                   3
HELIX   70  70 PHE E  110  ARG E  116  1                                   7
HELIX   71  71 TYR E  192  TYR E  198  1                                   7
HELIX   72  72 ILE E  199  ARG E  201  1                                   3
HELIX   73  73 ILE E  217  ARG E  222  1                                   6
HELIX   74  74 LEU E  241  GLU E  243  1                                   3
HELIX   75  75 PRO E  248  ASP E  267  1                                  20
HELIX   76  76 ASN F   28  LEU F   37  1                                  10
HELIX   77  77 GLU F   59  LEU F   64  1                                   6
HELIX   78  78 LEU F   77  ASN F   86  1                                  10
HELIX   79  79 ASP F  104  TYR F  106  1                                   3
HELIX   80  80 PHE F  110  PHE F  117  1                                   8
HELIX   81  81 TYR F  192  TYR F  198  1                                   7
HELIX   82  82 ILE F  199  ARG F  201  1                                   3
HELIX   83  83 ILE F  217  ARG F  222  1                                   6
HELIX   84  84 LEU F  241  GLU F  243  1                                   3
HELIX   85  85 PRO F  248  ASP F  267  1                                  20
HELIX   86  86 THR G    9  MET G   11  1                                   3
HELIX   87  87 GLN G   31  ASN G   33  1                                   3
HELIX   88  88 LYS G  112  ALA G  118  1                                   7
HELIX   89  89 GLU G  162  ASN G  170  1                                   9
HELIX   90  90 THR H    9  MET H   11  1                                   3
HELIX   91  91 GLN H   31  ASN H   33  1                                   3
HELIX   92  92 LYS H  112  ALA H  118  1                                   7
HELIX   93  93 GLU H  162  ASN H  170  1                                   9
HELIX   94  94 THR I    9  MET I   11  1                                   3
HELIX   95  95 GLN I   31  ASN I   33  1                                   3
HELIX   96  96 LYS I  112  ALA I  118  1                                   7
HELIX   97  97 GLU I  162  ASN I  170  1                                   9
HELIX   98  98 THR J    9  MET J   11  1                                   3
HELIX   99  99 GLN J   31  ASN J   33  1                                   3
HELIX  100 100 LYS J  112  ALA J  118  1                                   7
HELIX  101 101 GLU J  162  ASN J  170  1                                   9
SHEET    1   1 1 MET A  28  VAL A  31  0
SHEET    2   2 1 GLY A  34  ASN A  40  0
SHEET    3   3 1 GLU A  52  VAL A  58  0
SHEET    4   4 1 PHE A  61  ASP A  64  0
SHEET    5   5 1 TYR A 139  THR A 141  0
SHEET    6   6 1 ARG A 148  LEU A 150  0
SHEET    7   7 1 VAL A 156  TYR A 162  0
SHEET    8   8 1 MET A 194  VAL A 202  0
SHEET    9   9 1 ILE A 208  PRO A 216  0
SHEET   10  10 1 LEU A 224  PRO A 230  0
SHEET   11  11 1 GLN A 410  VAL A 413  0
SHEET   12  12 1 SER A 431  TYR A 434  0
SHEET   13  13 1 VAL A 447  THR A 449  0
SHEET   14  14 1 MET B  28  VAL B  31  0
SHEET   15  15 1 GLY B  34  ASN B  40  0
SHEET   16  16 1 GLU B  52  VAL B  58  0
SHEET   17  17 1 PHE B  61  ASP B  64  0
SHEET   18  18 1 TYR B 139  THR B 141  0
SHEET   19  19 1 ARG B 148  LEU B 150  0
SHEET   20  20 1 VAL B 156  TYR B 162  0
SHEET   21  21 1 MET B 194  VAL B 202  0
SHEET   22  22 1 ILE B 208  PRO B 216  0
SHEET   23  23 1 LEU B 224  PRO B 230  0
SHEET   24  24 1 GLN B 410  VAL B 413  0
SHEET   25  25 1 SER B 431  TYR B 434  0
SHEET   26  26 1 VAL B 447  THR B 449  0
SHEET   27  27 1 MET C  28  VAL C  31  0
SHEET   28  28 1 GLY C  34  ASN C  40  0
SHEET   29  29 1 GLU C  52  VAL C  58  0
SHEET   30  30 1 PHE C  61  ASP C  64  0
SHEET   31  31 1 TYR C 139  THR C 141  0
SHEET   32  32 1 ARG C 148  LEU C 150  0
SHEET   33  33 1 VAL C 156  TYR C 162  0
SHEET   34  34 1 MET C 194  VAL C 202  0
SHEET   35  35 1 ILE C 208  PRO C 216  0
SHEET   36  36 1 LEU C 224  PRO C 230  0
SHEET   37  37 1 GLN C 410  VAL C 413  0
SHEET   38  38 1 SER C 431  TYR C 434  0
SHEET   39  39 1 VAL C 447  THR C 449  0
SHEET   40  40 1 ARG D  47  ASP D  55  0
SHEET   41  41 1 VAL D 144  THR D 156  0
SHEET   42  42 1 ASP D 161  ILE D 166  0
SHEET   43  43 1 ALA D 168  GLN D 176  0
SHEET   44  44 1 VAL D 182  PRO D 186  0
SHEET   45  45 1 ASP D 229  THR D 233  0
SHEET   46  46 1 ARG E  47  ASP E  55  0
SHEET   47  47 1 VAL E 144  PHE E 155  0
SHEET   48  48 1 VAL E 162  ILE E 166  0
SHEET   49  49 1 ALA E 168  GLN E 176  0
SHEET   50  50 1 VAL E 182  PRO E 186  0
SHEET   51  51 1 ASP E 229  THR E 233  0
SHEET   52  52 1 ARG F  47  ASP F  55  0
SHEET   53  53 1 VAL F 144  PHE F 155  0
SHEET   54  54 1 VAL F 162  ILE F 166  0
SHEET   55  55 1 ALA F 168  GLN F 176  0
SHEET   56  56 1 VAL F 182  PRO F 186  0
SHEET   57  57 1 ASP F 229  THR F 233  0
SHEET   58  58 1 SER G   5  PRO G   8  0
SHEET   59  59 1 VAL G  13  TYR G  15  0
SHEET   60  60 1 ASN G  20  ALA G  25  0
SHEET   61  61 1 VAL G  34  ILE G  38  0
SHEET   62  62 1 THR G  42  ARG G  46  0
SHEET   63  63 1 LEU G  49  ARG G  53  0
SHEET   64  64 1 GLU G  60  SER G  69  0
SHEET   65  65 1 ARG G  72  ARG G  84  0
SHEET   66  66 1 LEU G  90  TYR G  92  0
SHEET   67  67 1 ILE G  93  LYS G  96  0
SHEET   68  68 1 THR G 102  PHE G 105  0
SHEET   69  69 1 GLY G 108  GLY G 111  0
SHEET   70  70 1 LYS G 122  ALA G 124  0
SHEET   71  71 1 THR G 135  LYS G 138  0
SHEET   72  72 1 GLN G 140  TYR G 144  0
SHEET   73  73 1 SER G 150  VAL G 154  0
SHEET   74  74 1 ARG G 176  THR G 180  0
SHEET   75  75 1 VAL G 182  ARG G 185  0
SHEET   76  76 1 GLU G 191  ILE G 194  0
SHEET   77  77 1 ILE G 197  ASN G 202  0
SHEET   78  78 1 SER H   5  PRO H   8  0
SHEET   79  79 1 VAL H  13  TYR H  15  0
SHEET   80  80 1 ASN H  20  ALA H  25  0
SHEET   81  81 1 VAL H  34  ILE H  38  0
SHEET   82  82 1 THR H  42  ARG H  46  0
SHEET   83  83 1 LEU H  49  ARG H  53  0
SHEET   84  84 1 GLU H  60  SER H  69  0
SHEET   85  85 1 ARG H  72  ARG H  84  0
SHEET   86  86 1 LEU H  90  TYR H  92  0
SHEET   87  87 1 ILE H  93  LYS H  96  0
SHEET   88  88 1 THR H 102  PHE H 105  0
SHEET   89  89 1 GLY H 108  GLY H 111  0
SHEET   90  90 1 LYS H 122  ALA H 124  0
SHEET   91  91 1 THR H 135  LYS H 138  0
SHEET   92  92 1 GLN H 140  TYR H 144  0
SHEET   93  93 1 SER H 150  VAL H 154  0
SHEET   94  94 1 ARG H 176  THR H 180  0
SHEET   95  95 1 VAL H 182  ARG H 185  0
SHEET   96  96 1 GLU H 191  ILE H 194  0
SHEET   97  97 1 ILE H 197  ASN H 202  0
SHEET   98  98 1 SER I   5  PRO I   8  0
SHEET   99  99 1 VAL I  13  TYR I  15  0
SHEET  100 100 1 ASN I  20  ALA I  25  0
SHEET  101 101 1 VAL I  34  ILE I  38  0
SHEET  102 102 1 THR I  42  ARG I  46  0
SHEET  103 103 1 LEU I  49  ARG I  53  0
SHEET  104 104 1 GLU I  60  SER I  69  0
SHEET  105 105 1 ARG I  72  ARG I  84  0
SHEET  106 106 1 LEU I  90  TYR I  92  0
SHEET  107 107 1 ILE I  93  LYS I  96  0
SHEET  108 108 1 THR I 102  PHE I 105  0
SHEET  109 109 1 GLY I 108  GLY I 111  0
SHEET  110 110 1 LYS I 122  ALA I 124  0
SHEET  111 111 1 THR I 135  LYS I 138  0
SHEET  112 112 1 GLN I 140  TYR I 144  0
SHEET  113 113 1 SER I 150  VAL I 154  0
SHEET  114 114 1 ARG I 176  THR I 180  0
SHEET  115 115 1 VAL I 182  ARG I 185  0
SHEET  116 116 1 GLU I 191  ILE I 194  0
SHEET  117 117 1 ILE I 197  ASN I 202  0
SHEET  118 118 1 SER J   5  PRO J   8  0
SHEET  119 119 1 VAL J  13  TYR J  15  0
SHEET  120 120 1 ASN J  20  ALA J  25  0
SHEET  121 121 1 VAL J  34  ILE J  38  0
SHEET  122 122 1 THR J  42  ARG J  46  0
SHEET  123 123 1 LEU J  49  ARG J  53  0
SHEET  124 124 1 GLU J  60  SER J  69  0
SHEET  125 125 1 ARG J  72  ARG J  84  0
SHEET  126 126 1 LEU J  90  TYR J  92  0
SHEET  127 127 1 ILE J  93  LYS J  96  0
SHEET  128 128 1 THR J 102  PHE J 105  0
SHEET  129 129 1 GLY J 108  GLY J 111  0
SHEET  130 130 1 LYS J 122  ALA J 124  0
SHEET  131 131 1 THR J 135  LYS J 138  0
SHEET  132 132 1 GLN J 140  TYR J 144  0
SHEET  133 133 1 SER J 150  VAL J 154  0
SHEET  134 134 1 ARG J 176  THR J 180  0
SHEET  135 135 1 VAL J 182  ARG J 185  0
SHEET  136 136 1 GLU J 191  ILE J 194  0
SHEET  137 137 1 ILE J 197  ASN J 202  0
ATOM      1  N   PRO A  25     302.871 237.570 242.420  1.00 32.60           N
ATOM      2  CA  PRO A  25     301.616 237.235 243.082  1.00 83.74           C
ATOM      3  C   PRO A  25     300.419 237.782 242.296  1.00 84.93           C
ATOM      4  O   PRO A  25     300.428 238.919 241.819  1.00 81.47           O
ATOM      5  CB  PRO A  25     301.725 237.815 244.492  1.00 80.59           C
ATOM      6  CG  PRO A  25     302.701 238.976 244.331  1.00 78.97           C
ATOM      7  CD  PRO A  25     303.626 238.536 243.202  1.00 82.11           C
ATOM      8  N   PHE A  26     299.365 236.975 242.180  1.00 86.78           N
ATOM      9  CA  PHE A  26     298.154 237.354 241.456  1.00 86.58           C
ATOM     10  C   PHE A  26     297.417 238.497 242.156  1.00 86.49           C
ATOM     11  O   PHE A  26     297.223 238.471 243.371  1.00 80.89           O
ATOM     12  CB  PHE A  26     297.257 236.121 241.288  1.00 83.73           C
ATOM     13  CG  PHE A  26     295.980 236.403 240.527  1.00 82.06           C
ATOM     14  CD1 PHE A  26     294.770 236.602 241.214  1.00 75.09           C
ATOM     15  CD2 PHE A  26     295.994 236.490 239.120  1.00 74.30           C
ATOM     16  CE1 PHE A  26     293.587 236.873 240.507  1.00 70.55           C
ATOM     17  CE2 PHE A  26     294.815 236.762 238.412  1.00 71.35           C
ATOM     18  CZ  PHE A  26     293.611 236.953 239.105  1.00 73.69           C
ATOM     19  N   GLY A  27     297.003 239.492 241.388  1.00 84.53           N
ATOM     20  CA  GLY A  27     296.300 240.674 241.887  1.00 85.51           C
ATOM     21  C   GLY A  27     297.192 241.728 242.542  1.00 87.44           C
ATOM     22  O   GLY A  27     296.691 242.800 242.884  1.00 82.87           O
ATOM     23  N   MET A  28     298.494 241.477 242.679  1.00 88.03           N
ATOM     24  CA  MET A  28     299.455 242.447 243.196  1.00 89.16           C
ATOM     25  C   MET A  28     300.209 243.166 242.070  1.00 89.40           C
ATOM     26  O   MET A  28     300.327 242.692 240.941  1.00 86.80           O
ATOM     27  CB  MET A  28     300.432 241.771 244.172  1.00 88.14           C
ATOM     28  CG  MET A  28     299.734 241.267 245.438  1.00 84.87           C
ATOM     29  SD  MET A  28     300.907 240.666 246.679  1.00 83.24           S
ATOM     30  CE  MET A  28     299.847 240.710 248.134  1.00 74.44           C
ATOM     31  N   ILE A  29     300.750 244.322 242.400  1.00 90.43           N
ATOM     32  CA  ILE A  29     301.705 245.069 241.583  1.00 90.59           C
ATOM     33  C   ILE A  29     303.017 245.237 242.347  1.00 91.12           C
ATOM     34  O   ILE A  29     303.033 245.244 243.575  1.00 89.03           O
ATOM     35  CB  ILE A  29     301.147 246.433 241.142  1.00 88.65           C
ATOM     36  CG1 ILE A  29     300.781 247.326 242.343  1.00 75.12           C
ATOM     37  CG2 ILE A  29     299.945 246.239 240.206  1.00 72.87           C
ATOM     38  CD1 ILE A  29     300.649 248.789 241.969  1.00 67.06           C
ATOM     39  N   GLN A  30     304.106 245.415 241.621  1.00 90.12           N
ATOM     40  CA  GLN A  30     305.399 245.715 242.222  1.00 89.71           C
ATOM     41  C   GLN A  30     305.557 247.226 242.394  1.00 89.92           C
ATOM     42  O   GLN A  30     305.574 247.974 241.414  1.00 87.07           O
ATOM     43  CB  GLN A  30     306.516 245.094 241.379  1.00 87.59           C
ATOM     44  CG  GLN A  30     307.846 245.062 242.140  1.00 80.74           C
ATOM     45  CD  GLN A  30     308.969 244.389 241.342  1.00 77.31           C
ATOM     46  OE1 GLN A  30     308.991 244.368 240.126  1.00 69.39           O
ATOM     47  NE2 GLN A  30     309.952 243.831 242.007  1.00 67.39           N
ATOM     48  N   VAL A  31     305.687 247.663 243.642  1.00 90.17           N
ATOM     49  CA  VAL A  31     306.019 249.049 243.981  1.00 90.33           C
ATOM     50  C   VAL A  31     307.542 249.174 244.002  1.00 90.25           C
ATOM     51  O   VAL A  31     308.205 248.396 244.688  1.00 88.25           O
ATOM     52  CB  VAL A  31     305.390 249.448 245.327  1.00 89.78           C
ATOM     53  CG1 VAL A  31     305.696 250.903 245.668  1.00 82.30           C
ATOM     54  CG2 VAL A  31     303.863 249.288 245.296  1.00 82.50           C
ATOM     55  N   PRO A  32     308.145 250.103 243.256  1.00 89.48           N
ATOM     56  CA  PRO A  32     309.588 250.269 243.223  1.00 88.88           C
ATOM     57  C   PRO A  32     310.120 250.830 244.545  1.00 89.08           C
ATOM     58  O   PRO A  32     309.434 251.586 245.229  1.00 85.95           O
ATOM     59  CB  PRO A  32     309.852 251.214 242.049  1.00 86.80           C
ATOM     60  CG  PRO A  32     308.592 252.070 241.997  1.00 85.07           C
ATOM     61  CD  PRO A  32     307.494 251.094 242.410  1.00 88.22           C
ATOM     62  N   ARG A  33     311.383 250.524 244.874  1.00 87.99           N
ATOM     63  CA  ARG A  33     312.070 251.176 245.999  1.00 87.77           C
ATOM     64  C   ARG A  33     312.222 252.676 245.759  1.00 87.78           C
ATOM     65  O   ARG A  33     312.366 253.124 244.622  1.00 83.35           O
ATOM     66  CB  ARG A  33     313.428 250.509 246.278  1.00 85.19           C
ATOM     67  CG  ARG A  33     314.416 250.623 245.108  1.00 78.81           C
ATOM     68  CD  ARG A  33     315.795 250.041 245.440  1.00 78.12           C
ATOM     69  NE  ARG A  33     315.722 248.608 245.791  1.00 72.55           N
ATOM     70  CZ  ARG A  33     316.716 247.737 245.777  1.00 69.87           C
ATOM     71  NH1 ARG A  33     317.921 248.057 245.393  1.00 63.69           N
ATOM     72  NH2 ARG A  33     316.517 246.514 246.156  1.00 64.06           N
ATOM     73  N   GLY A  34     312.230 253.438 246.829  1.00 88.36           N
ATOM     74  CA  GLY A  34     312.383 254.881 246.740  1.00 88.04           C
ATOM     75  C   GLY A  34     312.463 255.566 248.092  1.00 89.34           C
ATOM     76  O   GLY A  34     312.437 254.932 249.144  1.00 86.42           O
ATOM     77  N   SER A  35     312.583 256.879 248.038  1.00 89.16           N
ATOM     78  CA  SER A  35     312.635 257.750 249.209  1.00 88.81           C
ATOM     79  C   SER A  35     311.495 258.760 249.169  1.00 89.07           C
ATOM     80  O   SER A  35     311.128 259.261 248.105  1.00 85.67           O
ATOM     81  CB  SER A  35     313.994 258.444 249.276  1.00 86.31           C
ATOM     82  OG  SER A  35     314.075 259.290 250.402  1.00 73.20           O
ATOM     83  N   ILE A  36     310.948 259.057 250.337  1.00 89.32           N
ATOM     84  CA  ILE A  36     309.839 259.987 250.517  1.00 89.65           C
ATOM     85  C   ILE A  36     309.989 260.684 251.874  1.00 90.04           C
ATOM     86  O   ILE A  36     310.654 260.179 252.774  1.00 87.62           O
ATOM     87  CB  ILE A  36     308.496 259.221 250.374  1.00 87.79           C
ATOM     88  CG1 ILE A  36     307.311 260.191 250.242  1.00 78.32           C
ATOM     89  CG2 ILE A  36     308.251 258.237 251.539  1.00 75.32           C
ATOM     90  CD1 ILE A  36     305.982 259.506 249.908  1.00 74.16           C
ATOM     91  N   VAL A  37     309.371 261.854 252.039  1.00 89.34           N
ATOM     92  CA  VAL A  37     309.195 262.475 253.355  1.00 89.07           C
ATOM     93  C   VAL A  37     307.873 261.994 253.934  1.00 88.72           C
ATOM     94  O   VAL A  37     306.807 262.381 253.451  1.00 86.22           O
ATOM     95  CB  VAL A  37     309.270 264.007 253.297  1.00 87.50           C
ATOM     96  CG1 VAL A  37     309.149 264.612 254.697  1.00 78.87           C
ATOM     97  CG2 VAL A  37     310.604 264.474 252.705  1.00 79.40           C
ATOM     98  N   LEU A  38     307.953 261.159 254.960  1.00 87.62           N
ATOM     99  CA  LEU A  38     306.804 260.617 255.666  1.00 87.38           C
ATOM    100  C   LEU A  38     306.158 261.695 256.546  1.00 87.31           C
ATOM    101  O   LEU A  38     306.862 262.510 257.146  1.00 83.84           O
ATOM    102  CB  LEU A  38     307.288 259.413 256.503  1.00 85.60           C
ATOM    103  CG  LEU A  38     306.194 258.371 256.783  1.00 82.92           C
ATOM    104  CD1 LEU A  38     305.967 257.500 255.547  1.00 75.57           C
ATOM    105  CD2 LEU A  38     306.613 257.435 257.909  1.00 75.81           C
ATOM    106  N   GLY A  39     304.836 261.687 256.648  1.00 84.54           N
ATOM    107  CA  GLY A  39     304.088 262.617 257.488  1.00 83.89           C
ATOM    108  C   GLY A  39     303.919 264.021 256.896  1.00 84.73           C
ATOM    109  O   GLY A  39     304.104 264.257 255.699  1.00 80.15           O
ATOM    110  N   ASN A  40     303.526 264.968 257.755  1.00 83.33           N
ATOM    111  CA  ASN A  40     303.268 266.359 257.384  1.00 82.22           C
ATOM    112  C   ASN A  40     304.354 267.287 257.934  1.00 82.07           C
ATOM    113  O   ASN A  40     304.642 267.275 259.126  1.00 76.40           O
ATOM    114  CB  ASN A  40     301.876 266.772 257.881  1.00 77.94           C
ATOM    115  CG  ASN A  40     300.753 266.230 257.010  1.00 73.15           C
ATOM    116  OD1 ASN A  40     300.817 266.251 255.791  1.00 64.62           O
ATOM    117  ND2 ASN A  40     299.676 265.782 257.610  1.00 65.43           N
ATOM    118  N   LYS A  41     304.904 268.140 257.072  1.00 81.74           N
ATOM    119  CA  LYS A  41     305.910 269.138 257.473  1.00 81.13           C
ATOM    120  C   LYS A  41     305.319 270.325 258.227  1.00 81.55           C
ATOM    121  O   LYS A  41     306.037 270.999 258.956  1.00 75.80           O
ATOM    122  CB  LYS A  41     306.666 269.648 256.241  1.00 78.17           C
ATOM    123  CG  LYS A  41     307.598 268.585 255.651  1.00 71.73           C
ATOM    124  CD  LYS A  41     308.435 269.179 254.519  1.00 68.35           C
ATOM    125  CE  LYS A  41     309.409 268.121 254.011  1.00 60.14           C
ATOM    126  NZ  LYS A  41     310.302 268.639 252.952  1.00 53.45           N
ATOM    127  N   GLU A  42     304.046 270.605 258.026  1.00 81.55           N
ATOM    128  CA  GLU A  42     303.340 271.729 258.628  1.00 80.11           C
ATOM    129  C   GLU A  42     302.437 271.240 259.761  1.00 80.27           C
ATOM    130  O   GLU A  42     301.767 270.216 259.631  1.00 74.85           O
ATOM    131  CB  GLU A  42     302.547 272.499 257.560  1.00 76.24           C
ATOM    132  CG  GLU A  42     303.468 273.150 256.517  1.00 67.83           C
ATOM    133  CD  GLU A  42     302.729 273.954 255.442  1.00 62.33           C
ATOM    134  OE1 GLU A  42     303.430 274.604 254.632  1.00 54.75           O
ATOM    135  OE2 GLU A  42     301.477 273.908 255.395  1.00 55.06           O
ATOM    136  N   ALA A  43     302.428 271.982 260.865  1.00 77.11           N
ATOM    137  CA  ALA A  43     301.519 271.715 261.966  1.00 76.48           C
ATOM    138  C   ALA A  43     300.090 272.095 261.573  1.00 77.71           C
ATOM    139  O   ALA A  43     299.860 273.139 260.964  1.00 72.89           O
ATOM    140  CB  ALA A  43     301.983 272.483 263.208  1.00 72.39           C
ATOM    141  N   ASP A  44     299.137 271.276 261.973  1.00 75.38           N
ATOM    142  CA  ASP A  44     297.720 271.583 261.806  1.00 74.24           C
ATOM    143  C   ASP A  44     297.184 272.214 263.095  1.00 75.17           C
ATOM    144  O   ASP A  44     296.749 271.528 264.020  1.00 70.14           O
ATOM    145  CB  ASP A  44     296.969 270.323 261.364  1.00 69.99           C
ATOM    146  CG  ASP A  44     295.554 270.633 260.884  1.00 65.61           C
ATOM    147  OD1 ASP A  44     295.000 271.710 261.225  1.00 59.34           O
ATOM    148  OD2 ASP A  44     295.002 269.767 260.172  1.00 61.07           O
ATOM    149  N   SER A  45     297.242 273.537 263.161  1.00 72.56           N
ATOM    150  CA  SER A  45     296.871 274.290 264.359  1.00 71.88           C
ATOM    151  C   SER A  45     295.397 274.145 264.738  1.00 73.49           C
ATOM    152  O   SER A  45     295.078 274.117 265.923  1.00 69.46           O
ATOM    153  CB  SER A  45     297.214 275.768 264.164  1.00 67.52           C
ATOM    154  OG  SER A  45     296.596 276.290 263.007  1.00 61.31           O
ATOM    155  N   LEU A  46     294.506 274.009 263.757  1.00 72.91           N
ATOM    156  CA  LEU A  46     293.069 273.823 263.984  1.00 72.66           C
ATOM    157  C   LEU A  46     292.765 272.509 264.706  1.00 74.91           C
ATOM    158  O   LEU A  46     291.892 272.461 265.567  1.00 71.49           O
ATOM    159  CB  LEU A  46     292.340 273.856 262.630  1.00 69.30           C
ATOM    160  CG  LEU A  46     291.972 275.279 262.175  1.00 64.56           C
ATOM    161  CD1 LEU A  46     291.763 275.318 260.669  1.00 58.77           C
ATOM    162  CD2 LEU A  46     290.674 275.736 262.848  1.00 58.47           C
ATOM    163  N   TRP A  47     293.505 271.460 264.363  1.00 75.21           N
ATOM    164  CA  TRP A  47     293.346 270.132 264.955  1.00 75.10           C
ATOM    165  C   TRP A  47     294.278 269.894 266.148  1.00 75.45           C
ATOM    166  O   TRP A  47     294.211 268.840 266.779  1.00 71.80           O
ATOM    167  CB  TRP A  47     293.526 269.083 263.859  1.00 73.74           C
ATOM    168  CG  TRP A  47     292.399 269.042 262.873  1.00 75.14           C
ATOM    169  CD1 TRP A  47     292.193 269.890 261.850  1.00 66.91           C
ATOM    170  CD2 TRP A  47     291.265 268.113 262.860  1.00 72.97           C
ATOM    171  NE1 TRP A  47     291.012 269.555 261.189  1.00 68.93           N
ATOM    172  CE2 TRP A  47     290.414 268.470 261.786  1.00 72.51           C
ATOM    173  CE3 TRP A  47     290.900 267.006 263.664  1.00 72.52           C
ATOM    174  CZ2 TRP A  47     289.220 267.768 261.515  1.00 71.87           C
ATOM    175  CZ3 TRP A  47     289.718 266.305 263.389  1.00 66.35           C
ATOM    176  CH2 TRP A  47     288.884 266.686 262.331  1.00 67.59           C
ATOM    177  N   GLY A  48     295.151 270.849 266.461  1.00 73.26           N
ATOM    178  CA  GLY A  48     296.124 270.723 267.542  1.00 72.64           C
ATOM    179  C   GLY A  48     297.189 269.652 267.296  1.00 75.15           C
ATOM    180  O   GLY A  48     297.752 269.125 268.248  1.00 71.24           O
ATOM    181  N   ILE A  49     297.438 269.315 266.038  1.00 74.92           N
ATOM    182  CA  ILE A  49     298.414 268.287 265.667  1.00 75.09           C
ATOM    183  C   ILE A  49     299.747 268.972 265.358  1.00 76.31           C
ATOM    184  O   ILE A  49     299.806 269.815 264.458  1.00 73.06           O
ATOM    185  CB  ILE A  49     297.901 267.420 264.498  1.00 71.04           C
ATOM    186  CG1 ILE A  49     296.579 266.726 264.906  1.00 66.21           C
ATOM    187  CG2 ILE A  49     298.952 266.368 264.101  1.00 64.29           C
ATOM    188  CD1 ILE A  49     295.926 265.910 263.797  1.00 59.95           C
ATOM    189  N   PRO A  50     300.826 268.626 266.069  1.00 77.34           N
ATOM    190  CA  PRO A  50     302.142 269.175 265.791  1.00 77.40           C
ATOM    191  C   PRO A  50     302.663 268.705 264.427  1.00 78.63           C
ATOM    192  O   PRO A  50     302.245 267.673 263.897  1.00 76.00           O
ATOM    193  CB  PRO A  50     303.025 268.707 266.950  1.00 74.74           C
ATOM    194  CG  PRO A  50     302.384 267.391 267.381  1.00 73.29           C
ATOM    195  CD  PRO A  50     300.900 267.640 267.150  1.00 76.46           C
ATOM    196  N   ALA A  51     303.593 269.460 263.868  1.00 78.45           N
ATOM    197  CA  ALA A  51     304.292 269.032 262.668  1.00 78.23           C
ATOM    198  C   ALA A  51     305.156 267.813 262.983  1.00 80.06           C
ATOM    199  O   ALA A  51     306.049 267.877 263.828  1.00 75.39           O
ATOM    200  CB  ALA A  51     305.128 270.190 262.121  1.00 73.59           C
ATOM    201  N   GLU A  52     304.920 266.722 262.273  1.00 79.86           N
ATOM    202  CA  GLU A  52     305.729 265.521 262.362  1.00 80.04           C
ATOM    203  C   GLU A  52     306.021 265.024 260.945  1.00 81.56           C
ATOM    204  O   GLU A  52     305.114 264.717 260.172  1.00 77.70           O
ATOM    205  CB  GLU A  52     305.031 264.459 263.227  1.00 76.28           C
ATOM    206  CG  GLU A  52     305.978 263.291 263.521  1.00 68.80           C
ATOM    207  CD  GLU A  52     305.345 262.116 264.266  1.00 64.67           C
ATOM    208  OE1 GLU A  52     306.123 261.257 264.732  1.00 58.00           O
ATOM    209  OE2 GLU A  52     304.103 262.014 264.324  1.00 58.21           O
ATOM    210  N   SER A  53     307.285 264.982 260.585  1.00 83.57           N
ATOM    211  CA  SER A  53     307.717 264.466 259.292  1.00 83.92           C
ATOM    212  C   SER A  53     309.109 263.871 259.394  1.00 85.02           C
ATOM    213  O   SER A  53     309.966 264.416 260.097  1.00 81.28           O
ATOM    214  CB  SER A  53     307.701 265.570 258.229  1.00 80.86           C
ATOM    215  OG  SER A  53     308.697 266.538 258.461  1.00 73.53           O
ATOM    216  N   ARG A  54     309.352 262.808 258.626  1.00 84.76           N
ATOM    217  CA  ARG A  54     310.676 262.200 258.559  1.00 86.01           C
ATOM    218  C   ARG A  54     311.007 261.758 257.134  1.00 87.20           C
ATOM    219  O   ARG A  54     310.237 261.002 256.556  1.00 84.80           O
ATOM    220  CB  ARG A  54     310.740 261.042 259.561  1.00 83.85           C
ATOM    221  CG  ARG A  54     312.173 260.543 259.732  1.00 81.26           C
ATOM    222  CD  ARG A  54     312.267 259.571 260.897  1.00 78.81           C
ATOM    223  NE  ARG A  54     313.679 259.255 261.170  1.00 77.68           N
ATOM    224  CZ  ARG A  54     314.137 258.514 262.160  1.00 75.10           C
ATOM    225  NH1 ARG A  54     313.339 257.928 263.007  1.00 69.24           N
ATOM    226  NH2 ARG A  54     315.417 258.359 262.305  1.00 71.93           N
ATOM    227  N   PRO A  55     312.126 262.191 256.568  1.00 86.82           N
ATOM    228  CA  PRO A  55     312.645 261.611 255.338  1.00 86.76           C
ATOM    229  C   PRO A  55     313.036 260.154 255.576  1.00 87.36           C
ATOM    230  O   PRO A  55     313.793 259.860 256.502  1.00 84.79           O
ATOM    231  CB  PRO A  55     313.845 262.465 254.934  1.00 85.14           C
ATOM    232  CG  PRO A  55     313.721 263.728 255.783  1.00 82.65           C
ATOM    233  CD  PRO A  55     312.994 263.247 257.027  1.00 85.91           C
ATOM    234  N   ILE A  56     312.526 259.253 254.745  1.00 88.35           N
ATOM    235  CA  ILE A  56     312.743 257.810 254.846  1.00 88.48           C
ATOM    236  C   ILE A  56     312.975 257.188 253.466  1.00 88.89           C
ATOM    237  O   ILE A  56     312.663 257.793 252.440  1.00 86.66           O
ATOM    238  CB  ILE A  56     311.591 257.128 255.613  1.00 87.39           C
ATOM    239  CG1 ILE A  56     310.197 257.243 254.951  1.00 80.12           C
ATOM    240  CG2 ILE A  56     311.510 257.640 257.058  1.00 77.91           C
ATOM    241  CD1 ILE A  56     309.909 256.177 253.900  1.00 74.73           C
ATOM    242  N   SER A  57     313.497 255.977 253.446  1.00 88.22           N
ATOM    243  CA  SER A  57     313.565 255.144 252.246  1.00 88.06           C
ATOM    244  C   SER A  57     312.956 253.770 252.514  1.00 88.29           C
ATOM    245  O   SER A  57     313.136 253.203 253.589  1.00 85.97           O
ATOM    246  CB  SER A  57     315.004 255.016 251.756  1.00 86.50           C
ATOM    247  OG  SER A  57     315.541 256.286 251.411  1.00 76.27           O
ATOM    248  N   VAL A  58     312.248 253.237 251.526  1.00 88.80           N
ATOM    249  CA  VAL A  58     311.664 251.894 251.570  1.00 89.13           C
ATOM    250  C   VAL A  58     312.170 251.049 250.404  1.00 89.20           C
ATOM    251  O   VAL A  58     312.433 251.570 249.314  1.00 86.74           O
ATOM    252  CB  VAL A  58     310.123 251.919 251.602  1.00 87.71           C
ATOM    253  CG1 VAL A  58     309.619 252.510 252.916  1.00 77.04           C
ATOM    254  CG2 VAL A  58     309.502 252.716 250.452  1.00 77.06           C
ATOM    255  N   ASP A  59     312.308 249.745 250.628  1.00 88.13           N
ATOM    256  CA  ASP A  59     312.654 248.804 249.565  1.00 87.90           C
ATOM    257  C   ASP A  59     311.435 248.468 248.689  1.00 88.29           C
ATOM    258  O   ASP A  59     310.300 248.844 248.994  1.00 84.36           O
ATOM    259  CB  ASP A  59     313.347 247.555 250.156  1.00 85.50           C
ATOM    260  CG  ASP A  59     314.344 246.917 249.181  1.00 82.24           C
ATOM    261  OD1 ASP A  59     314.298 247.214 247.962  1.00 74.73           O
ATOM    262  OD2 ASP A  59     315.232 246.173 249.624  1.00 76.47           O
ATOM    263  N   ALA A  60     311.676 247.772 247.574  1.00 88.54           N
ATOM    264  CA  ALA A  60     310.610 247.332 246.695  1.00 88.28           C
ATOM    265  C   ALA A  60     309.761 246.235 247.353  1.00 88.79           C
ATOM    266  O   ALA A  60     310.272 245.376 248.069  1.00 85.25           O
ATOM    267  CB  ALA A  60     311.218 246.859 245.371  1.00 85.90           C
ATOM    268  N   PHE A  61     308.477 246.246 247.065  1.00 90.12           N
ATOM    269  CA  PHE A  61     307.529 245.263 247.576  1.00 90.79           C
ATOM    270  C   PHE A  61     306.369 245.047 246.606  1.00 91.16           C
ATOM    271  O   PHE A  61     306.112 245.862 245.718  1.00 89.28           O
ATOM    272  CB  PHE A  61     307.035 245.692 248.968  1.00 89.86           C
ATOM    273  CG  PHE A  61     306.315 247.029 249.018  1.00 90.84           C
ATOM    274  CD1 PHE A  61     307.049 248.231 249.090  1.00 84.77           C
ATOM    275  CD2 PHE A  61     304.911 247.086 249.010  1.00 85.00           C
ATOM    276  CE1 PHE A  61     306.388 249.465 249.151  1.00 83.82           C
ATOM    277  CE2 PHE A  61     304.245 248.318 249.070  1.00 85.15           C
ATOM    278  CZ  PHE A  61     304.986 249.511 249.142  1.00 88.34           C
ATOM    279  N   TRP A  62     305.693 243.924 246.748  1.00 91.44           N
ATOM    280  CA  TRP A  62     304.426 243.646 246.088  1.00 91.65           C
ATOM    281  C   TRP A  62     303.283 244.136 246.974  1.00 91.87           C
ATOM    282  O   TRP A  62     303.300 243.907 248.181  1.00 89.68           O
ATOM    283  CB  TRP A  62     304.301 242.147 245.826  1.00 90.62           C
ATOM    284  CG  TRP A  62     305.291 241.606 244.846  1.00 89.97           C
ATOM    285  CD1 TRP A  62     306.468 241.027 245.146  1.00 83.58           C
ATOM    286  CD2 TRP A  62     305.194 241.606 243.388  1.00 86.12           C
ATOM    287  NE1 TRP A  62     307.113 240.655 243.970  1.00 83.67           N
ATOM    288  CE2 TRP A  62     306.363 240.997 242.872  1.00 85.88           C
ATOM    289  CE3 TRP A  62     304.224 242.061 242.470  1.00 84.09           C
ATOM    290  CZ2 TRP A  62     306.572 240.849 241.484  1.00 84.78           C
ATOM    291  CZ3 TRP A  62     304.426 241.915 241.091  1.00 79.31           C
ATOM    292  CH2 TRP A  62     305.594 241.315 240.606  1.00 80.40           C
ATOM    293  N   MET A  63     302.280 244.770 246.376  1.00 92.13           N
ATOM    294  CA  MET A  63     301.096 245.271 247.071  1.00 92.62           C
ATOM    295  C   MET A  63     299.841 244.898 246.287  1.00 92.61           C
ATOM    296  O   MET A  63     299.838 244.969 245.056  1.00 90.76           O
ATOM    297  CB  MET A  63     301.238 246.788 247.268  1.00 91.75           C
ATOM    298  CG  MET A  63     300.141 247.380 248.157  1.00 89.05           C
ATOM    299  SD  MET A  63     300.477 249.109 248.599  1.00 87.36           S
ATOM    300  CE  MET A  63     299.200 249.358 249.843  1.00 80.30           C
ATOM    301  N   ASP A  64     298.782 244.496 246.983  1.00 91.59           N
ATOM    302  CA  ASP A  64     297.491 244.246 246.348  1.00 91.66           C
ATOM    303  C   ASP A  64     296.990 245.515 245.648  1.00 91.71           C
ATOM    304  O   ASP A  64     297.029 246.612 246.206  1.00 89.49           O
ATOM    305  CB  ASP A  64     296.455 243.752 247.378  1.00 90.33           C
ATOM    306  CG  ASP A  64     296.587 242.267 247.717  1.00 87.80           C
ATOM    307  OD1 ASP A  64     296.772 241.440 246.795  1.00 79.88           O
ATOM    308  OD2 ASP A  64     296.450 241.906 248.900  1.00 81.13           O
ATOM    309  N   ARG A  65     296.495 245.358 244.416  1.00 91.53           N
ATOM    310  CA  ARG A  65     295.995 246.491 243.620  1.00 91.26           C
ATOM    311  C   ARG A  65     294.739 247.117 244.212  1.00 91.09           C
ATOM    312  O   ARG A  65     294.464 248.285 243.961  1.00 87.57           O
ATOM    313  CB  ARG A  65     295.689 246.032 242.192  1.00 89.46           C
ATOM    314  CG  ARG A  65     296.939 245.569 241.437  1.00 83.12           C
ATOM    315  CD  ARG A  65     296.611 245.240 239.983  1.00 81.13           C
ATOM    316  NE  ARG A  65     296.263 246.462 239.237  1.00 74.16           N
ATOM    317  CZ  ARG A  65     296.026 246.553 237.935  1.00 68.97           C
ATOM    318  NH1 ARG A  65     296.071 245.510 237.153  1.00 62.76           N
ATOM    319  NH2 ARG A  65     295.746 247.708 237.406  1.00 60.55           N
ATOM    320  N   THR A  66     293.968 246.322 244.941  1.00 90.96           N
ATOM    321  CA  THR A  66     292.712 246.716 245.576  1.00 90.86           C
ATOM    322  C   THR A  66     292.722 246.292 247.040  1.00 91.15           C
ATOM    323  O   THR A  66     293.516 245.439 247.442  1.00 88.28           O
ATOM    324  CB  THR A  66     291.501 246.085 244.863  1.00 88.93           C
ATOM    325  OG1 THR A  66     291.529 244.679 244.937  1.00 77.93           O
ATOM    326  CG2 THR A  66     291.435 246.453 243.384  1.00 77.19           C
ATOM    327  N   GLU A  67     291.826 246.845 247.821  1.00 90.76           N
ATOM    328  CA  GLU A  67     291.518 246.314 249.146  1.00 90.58           C
ATOM    329  C   GLU A  67     291.039 244.859 249.043  1.00 90.98           C
ATOM    330  O   GLU A  67     290.574 244.404 247.991  1.00 88.74           O
ATOM    331  CB  GLU A  67     290.454 247.184 249.834  1.00 88.51           C
ATOM    332  CG  GLU A  67     290.723 248.698 249.799  1.00 82.47           C
ATOM    333  CD  GLU A  67     289.922 249.397 248.688  1.00 81.15           C
ATOM    334  OE1 GLU A  67     289.243 250.396 248.981  1.00 71.27           O
ATOM    335  OE2 GLU A  67     289.939 248.912 247.529  1.00 73.58           O
ATOM    336  N   ILE A  68     291.157 244.113 250.125  1.00 91.45           N
ATOM    337  CA  ILE A  68     290.624 242.751 250.167  1.00 92.02           C
ATOM    338  C   ILE A  68     289.096 242.814 250.084  1.00 91.83           C
ATOM    339  O   ILE A  68     288.448 243.489 250.883  1.00 90.29           O
ATOM    340  CB  ILE A  68     291.118 241.995 251.410  1.00 91.80           C
ATOM    341  CG1 ILE A  68     292.657 241.874 251.451  1.00 87.09           C
ATOM    342  CG2 ILE A  68     290.491 240.598 251.508  1.00 87.60           C
ATOM    343  CD1 ILE A  68     293.303 241.174 250.236  1.00 80.91           C
ATOM    344  N   THR A  69     288.533 242.102 249.113  1.00 91.71           N
ATOM    345  CA  THR A  69     287.084 242.084 248.882  1.00 91.77           C
ATOM    346  C   THR A  69     286.380 241.054 249.761  1.00 91.90           C
ATOM    347  O   THR A  69     286.987 240.104 250.251  1.00 89.95           O
ATOM    348  CB  THR A  69     286.751 241.821 247.405  1.00 90.43           C
ATOM    349  OG1 THR A  69     287.157 240.537 247.013  1.00 79.41           O
ATOM    350  CG2 THR A  69     287.400 242.831 246.463  1.00 79.23           C
ATOM    351  N   ASN A  70     285.055 241.184 249.892  1.00 91.53           N
ATOM    352  CA  ASN A  70     284.228 240.185 250.558  1.00 91.38           C
ATOM    353  C   ASN A  70     284.419 238.785 249.953  1.00 91.47           C
ATOM    354  O   ASN A  70     284.530 237.812 250.686  1.00 89.38           O
ATOM    355  CB  ASN A  70     282.752 240.609 250.466  1.00 90.51           C
ATOM    356  CG  ASN A  70     282.404 241.752 251.405  1.00 89.67           C
ATOM    357  OD1 ASN A  70     282.912 241.858 252.501  1.00 80.26           O
ATOM    358  ND2 ASN A  70     281.493 242.612 250.996  1.00 80.32           N
ATOM    359  N   ALA A  71     284.520 238.671 248.621  1.00 90.92           N
ATOM    360  CA  ALA A  71     284.749 237.391 247.955  1.00 90.53           C
ATOM    361  C   ALA A  71     286.124 236.796 248.293  1.00 90.84           C
ATOM    362  O   ALA A  71     286.228 235.596 248.542  1.00 88.66           O
ATOM    363  CB  ALA A  71     284.585 237.589 246.446  1.00 89.22           C
ATOM    364  N   GLN A  72     287.168 237.617 248.346  1.00 91.06           N
ATOM    365  CA  GLN A  72     288.514 237.186 248.726  1.00 90.84           C
ATOM    366  C   GLN A  72     288.566 236.740 250.190  1.00 91.06           C
ATOM    367  O   GLN A  72     289.085 235.665 250.485  1.00 89.39           O
ATOM    368  CB  GLN A  72     289.507 238.332 248.488  1.00 90.18           C
ATOM    369  CG  GLN A  72     289.793 238.569 247.000  1.00 88.40           C
ATOM    370  CD  GLN A  72     290.586 239.858 246.761  1.00 87.78           C
ATOM    371  OE1 GLN A  72     290.520 240.811 247.515  1.00 81.28           O
ATOM    372  NE2 GLN A  72     291.348 239.933 245.696  1.00 79.26           N
ATOM    373  N   TYR A  73     287.978 237.531 251.093  1.00 92.09           N
ATOM    374  CA  TYR A  73     287.920 237.162 252.506  1.00 92.50           C
ATOM    375  C   TYR A  73     287.051 235.917 252.732  1.00 92.43           C
ATOM    376  O   TYR A  73     287.398 235.048 253.525  1.00 90.93           O
ATOM    377  CB  TYR A  73     287.427 238.351 253.328  1.00 92.77           C
ATOM    378  CG  TYR A  73     287.739 238.170 254.797  1.00 93.24           C
ATOM    379  CD1 TYR A  73     286.797 237.607 255.671  1.00 86.01           C
ATOM    380  CD2 TYR A  73     289.019 238.510 255.283  1.00 86.27           C
ATOM    381  CE1 TYR A  73     287.120 237.392 257.020  1.00 85.78           C
ATOM    382  CE2 TYR A  73     289.352 238.303 256.629  1.00 86.33           C
ATOM    383  CZ  TYR A  73     288.397 237.740 257.494  1.00 91.60           C
ATOM    384  OH  TYR A  73     288.719 237.528 258.808  1.00 90.85           O
ATOM    385  N   ARG A  74     285.956 235.764 251.967  1.00 91.55           N
ATOM    386  CA  ARG A  74     285.102 234.577 252.013  1.00 90.82           C
ATOM    387  C   ARG A  74     285.829 233.306 251.576  1.00 90.75           C
ATOM    388  O   ARG A  74     285.529 232.247 252.103  1.00 88.54           O
ATOM    389  CB  ARG A  74     283.841 234.832 251.186  1.00 89.43           C
ATOM    390  CG  ARG A  74     282.673 233.978 251.668  1.00 83.92           C
ATOM    391  CD  ARG A  74     281.426 234.160 250.794  1.00 83.97           C
ATOM    392  NE  ARG A  74     280.989 235.567 250.699  1.00 80.19           N
ATOM    393  CZ  ARG A  74     280.769 236.252 249.580  1.00 79.39           C
ATOM    394  NH1 ARG A  74     280.928 235.740 248.396  1.00 69.15           N
ATOM    395  NH2 ARG A  74     280.358 237.481 249.623  1.00 72.79           N
ATOM    396  N   GLN A  75     286.808 233.408 250.676  1.00 91.47           N
ATOM    397  CA  GLN A  75     287.675 232.273 250.332  1.00 90.96           C
ATOM    398  C   GLN A  75     288.426 231.757 251.568  1.00 91.05           C
ATOM    399  O   GLN A  75     288.503 230.545 251.764  1.00 89.33           O
ATOM    400  CB  GLN A  75     288.643 232.683 249.211  1.00 89.96           C
ATOM    401  CG  GLN A  75     289.512 231.514 248.716  1.00 86.79           C
ATOM    402  CD  GLN A  75     290.487 231.913 247.598  1.00 85.76           C
ATOM    403  OE1 GLN A  75     290.459 232.992 247.037  1.00 80.56           O
ATOM    404  NE2 GLN A  75     291.396 231.036 247.234  1.00 78.14           N
ATOM    405  N   PHE A  76     288.919 232.661 252.420  1.00 91.48           N
ATOM    406  CA  PHE A  76     289.540 232.291 253.692  1.00 91.67           C
ATOM    407  C   PHE A  76     288.534 231.666 254.658  1.00 91.81           C
ATOM    408  O   PHE A  76     288.775 230.573 255.167  1.00 90.37           O
ATOM    409  CB  PHE A  76     290.210 233.527 254.300  1.00 91.30           C
ATOM    410  CG  PHE A  76     290.755 233.354 255.703  1.00 92.06           C
ATOM    411  CD1 PHE A  76     290.603 234.391 256.643  1.00 85.29           C
ATOM    412  CD2 PHE A  76     291.460 232.197 256.071  1.00 85.72           C
ATOM    413  CE1 PHE A  76     291.164 234.275 257.919  1.00 85.13           C
ATOM    414  CE2 PHE A  76     292.013 232.076 257.354  1.00 85.37           C
ATOM    415  CZ  PHE A  76     291.871 233.117 258.270  1.00 90.04           C
ATOM    416  N   VAL A  77     287.362 232.290 254.850  1.00 92.22           N
ATOM    417  CA  VAL A  77     286.300 231.764 255.725  1.00 92.16           C
ATOM    418  C   VAL A  77     285.863 230.367 255.272  1.00 91.88           C
ATOM    419  O   VAL A  77     285.724 229.465 256.090  1.00 90.51           O
ATOM    420  CB  VAL A  77     285.097 232.727 255.770  1.00 91.61           C
ATOM    421  CG1 VAL A  77     283.941 232.174 256.606  1.00 84.03           C
ATOM    422  CG2 VAL A  77     285.487 234.077 256.382  1.00 83.50           C
ATOM    423  N   TYR A  78     285.696 230.154 253.962  1.00 91.16           N
ATOM    424  CA  TYR A  78     285.320 228.854 253.418  1.00 90.43           C
ATOM    425  C   TYR A  78     286.449 227.830 253.518  1.00 90.18           C
ATOM    426  O   TYR A  78     286.173 226.662 253.763  1.00 87.68           O
ATOM    427  CB  TYR A  78     284.833 229.011 251.976  1.00 89.32           C
ATOM    428  CG  TYR A  78     283.486 229.688 251.791  1.00 88.46           C
ATOM    429  CD1 TYR A  78     282.655 230.051 252.875  1.00 81.79           C
ATOM    430  CD2 TYR A  78     283.032 229.939 250.479  1.00 82.21           C
ATOM    431  CE1 TYR A  78     281.405 230.650 252.660  1.00 80.78           C
ATOM    432  CE2 TYR A  78     281.784 230.538 250.253  1.00 81.11           C
ATOM    433  CZ  TYR A  78     280.971 230.895 251.346  1.00 83.80           C
ATOM    434  OH  TYR A  78     279.753 231.474 251.133  1.00 81.72           O
ATOM    435  N   TYR A  79     287.704 228.242 253.391  1.00 90.27           N
ATOM    436  CA  TYR A  79     288.838 227.360 253.650  1.00 90.08           C
ATOM    437  C   TYR A  79     288.827 226.863 255.099  1.00 90.08           C
ATOM    438  O   TYR A  79     288.962 225.663 255.327  1.00 88.55           O
ATOM    439  CB  TYR A  79     290.144 228.090 253.323  1.00 89.46           C
ATOM    440  CG  TYR A  79     291.380 227.251 253.555  1.00 88.76           C
ATOM    441  CD1 TYR A  79     291.942 227.138 254.841  1.00 81.90           C
ATOM    442  CD2 TYR A  79     291.970 226.557 252.478  1.00 81.84           C
ATOM    443  CE1 TYR A  79     293.085 226.344 255.051  1.00 80.14           C
ATOM    444  CE2 TYR A  79     293.110 225.767 252.678  1.00 80.66           C
ATOM    445  CZ  TYR A  79     293.664 225.663 253.968  1.00 83.54           C
ATOM    446  OH  TYR A  79     294.780 224.893 254.171  1.00 82.50           O
ATOM    447  N   VAL A  80     288.610 227.750 256.060  1.00 90.98           N
ATOM    448  CA  VAL A  80     288.514 227.381 257.477  1.00 90.90           C
ATOM    449  C   VAL A  80     287.306 226.479 257.722  1.00 90.73           C
ATOM    450  O   VAL A  80     287.456 225.427 258.336  1.00 89.55           O
ATOM    451  CB  VAL A  80     288.479 228.634 258.371  1.00 90.94           C
ATOM    452  CG1 VAL A  80     288.260 228.282 259.846  1.00 84.37           C
ATOM    453  CG2 VAL A  80     289.809 229.386 258.275  1.00 84.12           C
ATOM    454  N   ARG A  81     286.136 226.827 257.186  1.00 90.30           N
ATOM    455  CA  ARG A  81     284.929 225.985 257.239  1.00 89.95           C
ATOM    456  C   ARG A  81     285.213 224.580 256.712  1.00 89.85           C
ATOM    457  O   ARG A  81     284.939 223.601 257.394  1.00 88.24           O
ATOM    458  CB  ARG A  81     283.814 226.648 256.417  1.00 88.72           C
ATOM    459  CG  ARG A  81     282.505 225.833 256.386  1.00 85.33           C
ATOM    460  CD  ARG A  81     281.612 226.255 255.219  1.00 83.95           C
ATOM    461  NE  ARG A  81     282.193 225.839 253.939  1.00 80.12           N
ATOM    462  CZ  ARG A  81     281.839 226.243 252.731  1.00 78.48           C
ATOM    463  NH1 ARG A  81     280.843 227.071 252.538  1.00 70.31           N
ATOM    464  NH2 ARG A  81     282.484 225.811 251.695  1.00 73.67           N
ATOM    465  N   ASP A  82     285.767 224.488 255.503  1.00 89.59           N
ATOM    466  CA  ASP A  82     286.010 223.209 254.843  1.00 88.72           C
ATOM    467  C   ASP A  82     287.088 222.399 255.581  1.00 88.52           C
ATOM    468  O   ASP A  82     286.989 221.180 255.654  1.00 86.01           O
ATOM    469  CB  ASP A  82     286.399 223.449 253.374  1.00 87.32           C
ATOM    470  CG  ASP A  82     285.287 224.043 252.493  1.00 83.97           C
ATOM    471  OD1 ASP A  82     284.119 224.137 252.917  1.00 77.56           O
ATOM    472  OD2 ASP A  82     285.600 224.413 251.338  1.00 78.00           O
ATOM    473  N   SER A  83     288.077 223.053 256.169  1.00 88.98           N
ATOM    474  CA  SER A  83     289.065 222.427 257.048  1.00 88.21           C
ATOM    475  C   SER A  83     288.402 221.777 258.263  1.00 88.11           C
ATOM    476  O   SER A  83     288.627 220.599 258.523  1.00 85.78           O
ATOM    477  CB  SER A  83     290.098 223.471 257.484  1.00 86.98           C
ATOM    478  OG  SER A  83     291.051 222.921 258.365  1.00 75.84           O
ATOM    479  N   ILE A  84     287.524 222.510 258.951  1.00 88.91           N
ATOM    480  CA  ILE A  84     286.810 222.000 260.129  1.00 88.48           C
ATOM    481  C   ILE A  84     285.869 220.853 259.743  1.00 88.39           C
ATOM    482  O   ILE A  84     285.830 219.832 260.427  1.00 86.51           O
ATOM    483  CB  ILE A  84     286.052 223.145 260.839  1.00 87.98           C
ATOM    484  CG1 ILE A  84     287.044 224.190 261.402  1.00 83.80           C
ATOM    485  CG2 ILE A  84     285.178 222.609 261.986  1.00 82.73           C
ATOM    486  CD1 ILE A  84     286.382 225.516 261.774  1.00 76.15           C
ATOM    487  N   ILE A  85     285.134 220.981 258.627  1.00 88.22           N
ATOM    488  CA  ILE A  85     284.253 219.915 258.132  1.00 87.81           C
ATOM    489  C   ILE A  85     285.068 218.659 257.816  1.00 87.84           C
ATOM    490  O   ILE A  85     284.712 217.576 258.266  1.00 85.87           O
ATOM    491  CB  ILE A  85     283.430 220.380 256.914  1.00 87.16           C
ATOM    492  CG1 ILE A  85     282.388 221.440 257.338  1.00 82.27           C
ATOM    493  CG2 ILE A  85     282.703 219.192 256.252  1.00 81.37           C
ATOM    494  CD1 ILE A  85     281.701 222.143 256.161  1.00 76.65           C
ATOM    495  N   ARG A  86     286.177 218.783 257.079  1.00 87.12           N
ATOM    496  CA  ARG A  86     287.054 217.656 256.745  1.00 86.26           C
ATOM    497  C   ARG A  86     287.642 216.999 257.985  1.00 86.21           C
ATOM    498  O   ARG A  86     287.739 215.783 258.030  1.00 83.53           O
ATOM    499  CB  ARG A  86     288.187 218.127 255.837  1.00 85.39           C
ATOM    500  CG  ARG A  86     287.722 218.389 254.408  1.00 81.65           C
ATOM    501  CD  ARG A  86     288.814 219.142 253.651  1.00 79.55           C
ATOM    502  NE  ARG A  86     288.388 219.475 252.284  1.00 76.47           N
ATOM    503  CZ  ARG A  86     288.502 218.699 251.215  1.00 73.45           C
ATOM    504  NH1 ARG A  86     289.105 217.545 251.254  1.00 64.65           N
ATOM    505  NH2 ARG A  86     287.990 219.080 250.089  1.00 69.64           N
ATOM    506  N   GLU A  87     288.004 217.776 258.982  1.00 86.71           N
ATOM    507  CA  GLU A  87     288.520 217.239 260.238  1.00 85.58           C
ATOM    508  C   GLU A  87     287.440 216.453 260.988  1.00 85.56           C
ATOM    509  O   GLU A  87     287.698 215.342 261.444  1.00 83.02           O
ATOM    510  CB  GLU A  87     289.115 218.381 261.066  1.00 84.71           C
ATOM    511  CG  GLU A  87     289.944 217.884 262.251  1.00 76.14           C
ATOM    512  CD  GLU A  87     291.307 218.574 262.366  1.00 71.75           C
ATOM    513  OE1 GLU A  87     292.292 217.843 262.638  1.00 63.39           O
ATOM    514  OE2 GLU A  87     291.392 219.799 262.124  1.00 63.66           O
ATOM    515  N   ARG A  88     286.201 216.965 261.024  1.00 85.20           N
ATOM    516  CA  ARG A  88     285.062 216.271 261.638  1.00 84.30           C
ATOM    517  C   ARG A  88     284.604 215.050 260.841  1.00 84.01           C
ATOM    518  O   ARG A  88     284.236 214.053 261.443  1.00 81.24           O
ATOM    519  CB  ARG A  88     283.901 217.251 261.848  1.00 83.79           C
ATOM    520  CG  ARG A  88     284.234 218.262 262.949  1.00 81.64           C
ATOM    521  CD  ARG A  88     283.085 219.249 263.115  1.00 80.10           C
ATOM    522  NE  ARG A  88     283.424 220.271 264.122  1.00 78.33           N
ATOM    523  CZ  ARG A  88     282.655 221.277 264.498  1.00 74.88           C
ATOM    524  NH1 ARG A  88     281.457 221.447 264.025  1.00 69.35           N
ATOM    525  NH2 ARG A  88     283.075 222.149 265.362  1.00 71.19           N
ATOM    526  N   LEU A  89     284.667 215.081 259.504  1.00 85.11           N
ATOM    527  CA  LEU A  89     284.384 213.912 258.661  1.00 83.64           C
ATOM    528  C   LEU A  89     285.402 212.785 258.874  1.00 83.45           C
ATOM    529  O   LEU A  89     285.047 211.618 258.733  1.00 79.44           O
ATOM    530  CB  LEU A  89     284.372 214.329 257.180  1.00 82.64           C
ATOM    531  CG  LEU A  89     283.126 215.118 256.740  1.00 80.63           C
ATOM    532  CD1 LEU A  89     283.347 215.663 255.331  1.00 74.36           C
ATOM    533  CD2 LEU A  89     281.869 214.264 256.722  1.00 75.19           C
ATOM    534  N   ALA A  90     286.635 213.126 259.205  1.00 83.27           N
ATOM    535  CA  ALA A  90     287.665 212.150 259.538  1.00 81.48           C
ATOM    536  C   ALA A  90     287.602 211.672 260.996  1.00 81.26           C
ATOM    537  O   ALA A  90     288.152 210.616 261.307  1.00 76.32           O
ATOM    538  CB  ALA A  90     289.030 212.762 259.224  1.00 79.13           C
ATOM    539  N   ASP A  91     286.966 212.424 261.866  1.00 81.72           N
ATOM    540  CA  ASP A  91     286.825 212.081 263.279  1.00 80.23           C
ATOM    541  C   ASP A  91     285.836 210.914 263.450  1.00 80.06           C
ATOM    542  O   ASP A  91     284.690 211.013 263.006  1.00 75.23           O
ATOM    543  CB  ASP A  91     286.387 213.329 264.068  1.00 76.53           C
ATOM    544  CG  ASP A  91     286.412 213.153 265.587  1.00 71.55           C
ATOM    545  OD1 ASP A  91     286.381 212.000 266.067  1.00 65.10           O
ATOM    546  OD2 ASP A  91     286.448 214.191 266.274  1.00 65.32           O
ATOM    547  N   PRO A  92     286.225 209.825 264.124  1.00 77.80           N
ATOM    548  CA  PRO A  92     285.337 208.691 264.396  1.00 75.57           C
ATOM    549  C   PRO A  92     284.047 209.062 265.136  1.00 75.66           C
ATOM    550  O   PRO A  92     283.066 208.326 265.047  1.00 69.92           O
ATOM    551  CB  PRO A  92     286.171 207.717 265.232  1.00 72.88           C
ATOM    552  CG  PRO A  92     287.611 208.055 264.873  1.00 71.22           C
ATOM    553  CD  PRO A  92     287.561 209.550 264.622  1.00 73.98           C
ATOM    554  N   ALA A  93     284.030 210.164 265.844  1.00 75.51           N
ATOM    555  CA  ALA A  93     282.838 210.645 266.540  1.00 74.55           C
ATOM    556  C   ALA A  93     281.743 211.187 265.592  1.00 74.78           C
ATOM    557  O   ALA A  93     280.603 211.367 266.017  1.00 69.10           O
ATOM    558  CB  ALA A  93     283.266 211.704 267.560  1.00 71.55           C
ATOM    559  N   TYR A  94     282.083 211.446 264.321  1.00 73.38           N
ATOM    560  CA  TYR A  94     281.174 211.951 263.295  1.00 71.51           C
ATOM    561  C   TYR A  94     281.170 211.020 262.071  1.00 70.99           C
ATOM    562  O   TYR A  94     280.634 209.909 262.140  1.00 62.86           O
ATOM    563  CB  TYR A  94     281.529 213.410 262.945  1.00 67.02           C
ATOM    564  CG  TYR A  94     281.276 214.421 264.043  1.00 65.54           C
ATOM    565  CD1 TYR A  94     280.015 215.036 264.168  1.00 60.81           C
ATOM    566  CD2 TYR A  94     282.303 214.768 264.939  1.00 61.68           C
ATOM    567  CE1 TYR A  94     279.780 215.986 265.169  1.00 56.92           C
ATOM    568  CE2 TYR A  94     282.078 215.713 265.949  1.00 58.66           C
ATOM    569  CZ  TYR A  94     280.816 216.325 266.060  1.00 59.35           C
ATOM    570  OH  TYR A  94     280.593 217.259 267.040  1.00 57.18           O
ATOM    571  N   GLY A  95     281.760 211.420 260.964  1.00 66.26           N
ATOM    572  CA  GLY A  95     281.755 210.653 259.708  1.00 64.69           C
ATOM    573  C   GLY A  95     282.696 209.451 259.684  1.00 66.96           C
ATOM    574  O   GLY A  95     282.555 208.589 258.815  1.00 60.50           O
ATOM    575  N   GLY A  96     283.668 209.388 260.575  1.00 70.81           N
ATOM    576  CA  GLY A  96     284.586 208.256 260.758  1.00 70.32           C
ATOM    577  C   GLY A  96     285.401 207.832 259.534  1.00 73.28           C
ATOM    578  O   GLY A  96     285.965 206.736 259.512  1.00 66.38           O
ATOM    579  N   ASN A  97     285.449 208.645 258.492  1.00 74.58           N
ATOM    580  CA  ASN A  97     286.078 208.264 257.233  1.00 75.29           C
ATOM    581  C   ASN A  97     287.564 208.646 257.224  1.00 76.71           C
ATOM    582  O   ASN A  97     287.931 209.779 256.917  1.00 70.97           O
ATOM    583  CB  ASN A  97     285.270 208.859 256.073  1.00 70.37           C
ATOM    584  CG  ASN A  97     285.672 208.274 254.730  1.00 67.05           C
ATOM    585  OD1 ASN A  97     286.707 207.664 254.537  1.00 61.35           O
ATOM    586  ND2 ASN A  97     284.830 208.453 253.736  1.00 61.64           N
ATOM    587  N   GLU A  98     288.418 207.665 257.506  1.00 76.40           N
ATOM    588  CA  GLU A  98     289.874 207.848 257.592  1.00 75.75           C
ATOM    589  C   GLU A  98     290.509 208.403 256.307  1.00 77.35           C
ATOM    590  O   GLU A  98     291.544 209.065 256.356  1.00 71.07           O
ATOM    591  CB  GLU A  98     290.538 206.510 257.942  1.00 70.19           C
ATOM    592  CG  GLU A  98     290.119 205.967 259.319  1.00 63.43           C
ATOM    593  CD  GLU A  98     290.870 204.694 259.722  1.00 57.33           C
ATOM    594  OE1 GLU A  98     290.784 204.329 260.916  1.00 50.88           O
ATOM    595  OE2 GLU A  98     291.531 204.082 258.848  1.00 51.06           O
ATOM    596  N   GLU A  99     289.871 208.220 255.150  1.00 77.25           N
ATOM    597  CA  GLU A  99     290.374 208.736 253.865  1.00 76.89           C
ATOM    598  C   GLU A  99     290.396 210.276 253.772  1.00 78.43           C
ATOM    599  O   GLU A  99     290.936 210.825 252.806  1.00 72.96           O
ATOM    600  CB  GLU A  99     289.522 208.208 252.707  1.00 72.51           C
ATOM    601  CG  GLU A  99     289.404 206.688 252.570  1.00 66.63           C
ATOM    602  CD  GLU A  99     288.452 206.312 251.419  1.00 60.97           C
ATOM    603  OE1 GLU A  99     288.442 205.137 251.002  1.00 54.93           O
ATOM    604  OE2 GLU A  99     287.703 207.213 250.948  1.00 55.84           O
ATOM    605  N   TYR A 100     289.822 210.993 254.727  1.00 78.44           N
ATOM    606  CA  TYR A 100     289.965 212.451 254.812  1.00 78.35           C
ATOM    607  C   TYR A 100     291.282 212.890 255.466  1.00 79.53           C
ATOM    608  O   TYR A 100     291.634 214.068 255.400  1.00 74.76           O
ATOM    609  CB  TYR A 100     288.752 213.072 255.510  1.00 75.72           C
ATOM    610  CG  TYR A 100     287.501 213.091 254.654  1.00 76.48           C
ATOM    611  CD1 TYR A 100     287.336 214.073 253.657  1.00 70.20           C
ATOM    612  CD2 TYR A 100     286.503 212.120 254.836  1.00 71.85           C
ATOM    613  CE1 TYR A 100     286.185 214.080 252.851  1.00 68.52           C
ATOM    614  CE2 TYR A 100     285.352 212.116 254.031  1.00 70.04           C
ATOM    615  CZ  TYR A 100     285.196 213.098 253.037  1.00 73.02           C
ATOM    616  OH  TYR A 100     284.076 213.085 252.243  1.00 71.22           O
ATOM    617  N   LYS A 101     292.044 211.961 256.065  1.00 78.98           N
ATOM    618  CA  LYS A 101     293.378 212.217 256.621  1.00 79.21           C
ATOM    619  C   LYS A 101     294.430 211.375 255.908  1.00 79.85           C
ATOM    620  O   LYS A 101     294.280 210.168 255.757  1.00 74.96           O
ATOM    621  CB  LYS A 101     293.387 211.989 258.149  1.00 75.64           C
ATOM    622  CG  LYS A 101     292.954 213.255 258.912  1.00 71.91           C
ATOM    623  CD  LYS A 101     292.978 213.086 260.436  1.00 68.89           C
ATOM    624  CE  LYS A 101     292.666 214.445 261.080  1.00 63.43           C
ATOM    625  NZ  LYS A 101     292.435 214.398 262.544  1.00 57.87           N
ATOM    626  N   ILE A 102     295.514 212.004 255.475  1.00 80.77           N
ATOM    627  CA  ILE A 102     296.700 211.327 254.963  1.00 79.67           C
ATOM    628  C   ILE A 102     297.592 210.999 256.159  1.00 79.85           C
ATOM    629  O   ILE A 102     298.090 211.908 256.830  1.00 75.86           O
ATOM    630  CB  ILE A 102     297.428 212.185 253.908  1.00 76.94           C
ATOM    631  CG1 ILE A 102     296.497 212.512 252.719  1.00 72.20           C
ATOM    632  CG2 ILE A 102     298.687 211.459 253.412  1.00 70.12           C
ATOM    633  CD1 ILE A 102     297.069 213.535 251.731  1.00 65.24           C
ATOM    634  N   THR A 103     297.795 209.716 256.414  1.00 80.26           N
ATOM    635  CA  THR A 103     298.647 209.205 257.498  1.00 78.78           C
ATOM    636  C   THR A 103     299.958 208.617 256.985  1.00 79.16           C
ATOM    637  O   THR A 103     300.912 208.487 257.745  1.00 73.29           O
ATOM    638  CB  THR A 103     297.899 208.145 258.315  1.00 75.40           C
ATOM    639  OG1 THR A 103     297.356 207.161 257.450  1.00 69.13           O
ATOM    640  CG2 THR A 103     296.727 208.744 259.089  1.00 66.55           C
ATOM    641  N   GLU A 104     300.023 208.307 255.691  1.00 80.70           N
ATOM    642  CA  GLU A 104     301.180 207.724 255.020  1.00 79.97           C
ATOM    643  C   GLU A 104     301.559 208.534 253.776  1.00 80.05           C
ATOM    644  O   GLU A 104     300.707 209.103 253.089  1.00 74.73           O
ATOM    645  CB  GLU A 104     300.885 206.265 254.645  1.00 75.46           C
ATOM    646  CG  GLU A 104     300.620 205.367 255.864  1.00 67.97           C
ATOM    647  CD  GLU A 104     300.280 203.925 255.493  1.00 63.33           C
ATOM    648  OE1 GLU A 104     299.958 203.150 256.422  1.00 57.07           O
ATOM    649  OE2 GLU A 104     300.336 203.582 254.285  1.00 58.52           O
ATOM    650  N   ASN A 105     302.836 208.586 253.456  1.00 80.23           N
ATOM    651  CA  ASN A 105     303.307 209.185 252.208  1.00 79.31           C
ATOM    652  C   ASN A 105     303.117 208.218 251.018  1.00 80.77           C
ATOM    653  O   ASN A 105     302.697 207.073 251.171  1.00 74.72           O
ATOM    654  CB  ASN A 105     304.755 209.705 252.410  1.00 73.98           C
ATOM    655  CG  ASN A 105     305.811 208.625 252.520  1.00 68.99           C
ATOM    656  OD1 ASN A 105     305.613 207.480 252.184  1.00 60.58           O
ATOM    657  ND2 ASN A 105     307.002 208.997 252.940  1.00 64.03           N
ATOM    658  N   LYS A 106     303.480 208.670 249.803  1.00 79.69           N
ATOM    659  CA  LYS A 106     303.398 207.843 248.585  1.00 78.90           C
ATOM    660  C   LYS A 106     304.233 206.556 248.627  1.00 80.54           C
ATOM    661  O   LYS A 106     304.061 205.707 247.755  1.00 73.90           O
ATOM    662  CB  LYS A 106     303.831 208.659 247.364  1.00 74.78           C
ATOM    663  CG  LYS A 106     302.832 209.756 246.995  1.00 66.62           C
ATOM    664  CD  LYS A 106     303.274 210.431 245.695  1.00 61.35           C
ATOM    665  CE  LYS A 106     302.255 211.489 245.290  1.00 54.92           C
ATOM    666  NZ  LYS A 106     302.627 212.148 244.018  1.00 47.14           N
ATOM    667  N   PHE A 107     305.138 206.426 249.575  1.00 82.95           N
ATOM    668  CA  PHE A 107     306.012 205.273 249.762  1.00 82.80           C
ATOM    669  C   PHE A 107     305.556 204.366 250.918  1.00 84.09           C
ATOM    670  O   PHE A 107     306.250 203.411 251.237  1.00 76.65           O
ATOM    671  CB  PHE A 107     307.449 205.763 249.945  1.00 79.30           C
ATOM    672  CG  PHE A 107     307.956 206.641 248.819  1.00 75.29           C
ATOM    673  CD1 PHE A 107     308.232 206.083 247.558  1.00 67.87           C
ATOM    674  CD2 PHE A 107     308.143 208.020 249.014  1.00 68.23           C
ATOM    675  CE1 PHE A 107     308.694 206.888 246.509  1.00 60.91           C
ATOM    676  CE2 PHE A 107     308.604 208.828 247.969  1.00 62.85           C
ATOM    677  CZ  PHE A 107     308.882 208.263 246.718  1.00 63.24           C
ATOM    678  N   GLY A 108     304.404 204.644 251.529  1.00 75.22           N
ATOM    679  CA  GLY A 108     303.874 203.887 252.669  1.00 76.36           C
ATOM    680  C   GLY A 108     304.553 204.188 254.005  1.00 79.27           C
ATOM    681  O   GLY A 108     304.343 203.467 254.976  1.00 72.97           O
ATOM    682  N   GLU A 109     305.382 205.205 254.064  1.00 81.70           N
ATOM    683  CA  GLU A 109     306.000 205.624 255.325  1.00 81.99           C
ATOM    684  C   GLU A 109     305.030 206.486 256.139  1.00 82.35           C
ATOM    685  O   GLU A 109     304.376 207.373 255.579  1.00 76.66           O
ATOM    686  CB  GLU A 109     307.300 206.396 255.071  1.00 78.67           C
ATOM    687  CG  GLU A 109     308.383 205.567 254.368  1.00 71.66           C
ATOM    688  CD  GLU A 109     309.600 206.408 253.969  1.00 64.54           C
ATOM    689  OE1 GLU A 109     310.645 205.815 253.617  1.00 58.24           O
ATOM    690  OE2 GLU A 109     309.480 207.665 253.954  1.00 59.95           O
ATOM    691  N   PRO A 110     304.943 206.291 257.462  1.00 78.73           N
ATOM    692  CA  PRO A 110     304.068 207.095 258.299  1.00 79.80           C
ATOM    693  C   PRO A 110     304.529 208.557 258.310  1.00 80.94           C
ATOM    694  O   PRO A 110     305.700 208.865 258.542  1.00 76.21           O
ATOM    695  CB  PRO A 110     304.109 206.444 259.687  1.00 76.95           C
ATOM    696  CG  PRO A 110     305.466 205.750 259.715  1.00 74.81           C
ATOM    697  CD  PRO A 110     305.681 205.333 258.267  1.00 77.89           C
ATOM    698  N   VAL A 111     303.588 209.461 258.072  1.00 78.30           N
ATOM    699  CA  VAL A 111     303.785 210.912 258.141  1.00 78.58           C
ATOM    700  C   VAL A 111     302.859 211.518 259.189  1.00 80.04           C
ATOM    701  O   VAL A 111     301.897 210.895 259.634  1.00 75.56           O
ATOM    702  CB  VAL A 111     303.611 211.593 256.769  1.00 74.42           C
ATOM    703  CG1 VAL A 111     304.746 211.213 255.829  1.00 65.04           C
ATOM    704  CG2 VAL A 111     302.283 211.265 256.092  1.00 65.54           C
ATOM    705  N   THR A 112     303.137 212.756 259.576  1.00 77.78           N
ATOM    706  CA  THR A 112     302.252 213.493 260.486  1.00 77.17           C
ATOM    707  C   THR A 112     300.863 213.598 259.862  1.00 78.28           C
ATOM    708  O   THR A 112     300.752 214.088 258.736  1.00 74.36           O
ATOM    709  CB  THR A 112     302.777 214.904 260.789  1.00 74.44           C
ATOM    710  OG1 THR A 112     304.179 214.954 260.766  1.00 67.61           O
ATOM    711  CG2 THR A 112     302.340 215.365 262.176  1.00 64.75           C
ATOM    712  N   PRO A 113     299.796 213.160 260.552  1.00 75.65           N
ATOM    713  CA  PRO A 113     298.450 213.180 259.994  1.00 75.64           C
ATOM    714  C   PRO A 113     298.040 214.587 259.566  1.00 77.27           C
ATOM    715  O   PRO A 113     298.112 215.533 260.356  1.00 73.81           O
ATOM    716  CB  PRO A 113     297.527 212.619 261.078  1.00 72.89           C
ATOM    717  CG  PRO A 113     298.453 211.755 261.929  1.00 71.54           C
ATOM    718  CD  PRO A 113     299.787 212.488 261.843  1.00 74.65           C
ATOM    719  N   HIS A 114     297.600 214.717 258.313  1.00 81.74           N
ATOM    720  CA  HIS A 114     297.113 215.973 257.757  1.00 81.27           C
ATOM    721  C   HIS A 114     295.917 215.724 256.838  1.00 82.17           C
ATOM    722  O   HIS A 114     295.702 214.614 256.362  1.00 77.72           O
ATOM    723  CB  HIS A 114     298.252 216.719 257.045  1.00 77.31           C
ATOM    724  CG  HIS A 114     298.880 215.966 255.910  1.00 73.50           C
ATOM    725  ND1 HIS A 114     299.819 214.967 256.030  1.00 66.22           N
ATOM    726  CD2 HIS A 114     298.690 216.172 254.568  1.00 64.65           C
ATOM    727  CE1 HIS A 114     300.177 214.587 254.797  1.00 63.67           C
ATOM    728  NE2 HIS A 114     299.521 215.292 253.884  1.00 66.09           N
ATOM    729  N   LEU A 115     295.101 216.772 256.622  1.00 80.17           N
ATOM    730  CA  LEU A 115     293.862 216.652 255.855  1.00 79.91           C
ATOM    731  C   LEU A 115     294.146 216.394 254.371  1.00 81.46           C
ATOM    732  O   LEU A 115     294.937 217.102 253.743  1.00 77.65           O
ATOM    733  CB  LEU A 115     293.025 217.927 256.034  1.00 76.58           C
ATOM    734  CG  LEU A 115     292.478 218.118 257.462  1.00 74.12           C
ATOM    735  CD1 LEU A 115     291.923 219.527 257.616  1.00 68.00           C
ATOM    736  CD2 LEU A 115     291.366 217.125 257.778  1.00 69.00           C
ATOM    737  N   ASP A 116     293.438 215.428 253.774  1.00 79.59           N
ATOM    738  CA  ASP A 116     293.435 215.265 252.327  1.00 79.44           C
ATOM    739  C   ASP A 116     292.425 216.214 251.676  1.00 80.41           C
ATOM    740  O   ASP A 116     291.213 215.979 251.638  1.00 75.24           O
ATOM    741  CB  ASP A 116     293.211 213.807 251.910  1.00 74.99           C
ATOM    742  CG  ASP A 116     293.358 213.630 250.391  1.00 71.20           C
ATOM    743  OD1 ASP A 116     293.702 214.617 249.683  1.00 64.10           O
ATOM    744  OD2 ASP A 116     293.117 212.517 249.902  1.00 64.94           O
ATOM    745  N   TRP A 117     292.932 217.286 251.094  1.00 80.90           N
ATOM    746  CA  TRP A 117     292.134 218.252 250.341  1.00 80.24           C
ATOM    747  C   TRP A 117     291.698 217.744 248.957  1.00 80.65           C
ATOM    748  O   TRP A 117     290.908 218.404 248.286  1.00 75.42           O
ATOM    749  CB  TRP A 117     292.918 219.563 250.234  1.00 77.40           C
ATOM    750  CG  TRP A 117     292.991 220.312 251.523  1.00 78.24           C
ATOM    751  CD1 TRP A 117     293.892 220.147 252.508  1.00 70.27           C
ATOM    752  CD2 TRP A 117     292.067 221.348 251.993  1.00 75.42           C
ATOM    753  NE1 TRP A 117     293.603 221.014 253.561  1.00 70.31           N
ATOM    754  CE2 TRP A 117     292.488 221.766 253.278  1.00 74.34           C
ATOM    755  CE3 TRP A 117     290.923 221.962 251.440  1.00 72.52           C
ATOM    756  CZ2 TRP A 117     291.795 222.750 254.008  1.00 72.65           C
ATOM    757  CZ3 TRP A 117     290.232 222.946 252.161  1.00 67.89           C
ATOM    758  CH2 TRP A 117     290.663 223.333 253.433  1.00 69.13           C
ATOM    759  N   SER A 118     292.202 216.610 248.489  1.00 80.33           N
ATOM    760  CA  SER A 118     291.824 216.056 247.185  1.00 79.71           C
ATOM    761  C   SER A 118     290.432 215.423 247.199  1.00 80.67           C
ATOM    762  O   SER A 118     289.711 215.520 246.201  1.00 75.66           O
ATOM    763  CB  SER A 118     292.886 215.072 246.682  1.00 76.70           C
ATOM    764  OG  SER A 118     292.799 213.822 247.316  1.00 70.09           O
ATOM    765  N   LYS A 119     290.020 214.861 248.327  1.00 80.53           N
ATOM    766  CA  LYS A 119     288.702 214.256 248.496  1.00 80.33           C
ATOM    767  C   LYS A 119     287.630 215.343 248.653  1.00 81.28           C
ATOM    768  O   LYS A 119     287.750 216.197 249.524  1.00 76.74           O
ATOM    769  CB  LYS A 119     288.743 213.277 249.680  1.00 77.36           C
ATOM    770  CG  LYS A 119     287.508 212.369 249.699  1.00 71.60           C
ATOM    771  CD  LYS A 119     287.616 211.312 250.798  1.00 66.96           C
ATOM    772  CE  LYS A 119     286.418 210.362 250.726  1.00 61.75           C
ATOM    773  NZ  LYS A 119     286.489 209.294 251.737  1.00 54.52           N
ATOM    774  N   PRO A 120     286.573 215.347 247.815  1.00 81.47           N
ATOM    775  CA  PRO A 120     285.512 216.338 247.935  1.00 81.26           C
ATOM    776  C   PRO A 120     284.651 216.084 249.181  1.00 82.25           C
ATOM    777  O   PRO A 120     284.425 214.941 249.572  1.00 78.55           O
ATOM    778  CB  PRO A 120     284.708 216.227 246.635  1.00 77.80           C
ATOM    779  CG  PRO A 120     284.899 214.765 246.230  1.00 75.82           C
ATOM    780  CD  PRO A 120     286.314 214.445 246.703  1.00 78.87           C
ATOM    781  N   ILE A 121     284.123 217.159 249.761  1.00 80.87           N
ATOM    782  CA  ILE A 121     283.088 217.078 250.801  1.00 80.45           C
ATOM    783  C   ILE A 121     281.792 216.585 250.139  1.00 81.28           C
ATOM    784  O   ILE A 121     281.433 217.091 249.072  1.00 76.97           O
ATOM    785  CB  ILE A 121     282.904 218.443 251.505  1.00 77.71           C
ATOM    786  CG1 ILE A 121     284.221 218.869 252.196  1.00 73.06           C
ATOM    787  CG2 ILE A 121     281.772 218.380 252.543  1.00 70.14           C
ATOM    788  CD1 ILE A 121     284.216 220.302 252.733  1.00 67.21           C
ATOM    789  N   PRO A 122     281.095 215.596 250.706  1.00 80.42           N
ATOM    790  CA  PRO A 122     279.859 215.089 250.136  1.00 79.67           C
ATOM    791  C   PRO A 122     278.786 216.184 250.079  1.00 80.51           C
ATOM    792  O   PRO A 122     278.700 217.064 250.937  1.00 75.88           O
ATOM    793  CB  PRO A 122     279.454 213.896 251.011  1.00 75.78           C
ATOM    794  CG  PRO A 122     280.106 214.193 252.354  1.00 73.85           C
ATOM    795  CD  PRO A 122     281.387 214.921 251.971  1.00 76.76           C
ATOM    796  N   SER A 123     277.941 216.126 249.045  1.00 80.74           N
ATOM    797  CA  SER A 123     276.763 216.992 248.965  1.00 80.49           C
ATOM    798  C   SER A 123     275.742 216.564 250.017  1.00 80.91           C
ATOM    799  O   SER A 123     275.464 215.374 250.133  1.00 74.66           O
ATOM    800  CB  SER A 123     276.151 216.894 247.564  1.00 75.11           C
ATOM    801  OG  SER A 123     274.896 217.537 247.489  1.00 66.75           O
ATOM    802  N   GLU A 124     275.092 217.523 250.690  1.00 77.32           N
ATOM    803  CA  GLU A 124     274.044 217.247 251.690  1.00 75.76           C
ATOM    804  C   GLU A 124     272.946 216.291 251.177  1.00 76.46           C
ATOM    805  O   GLU A 124     272.405 215.495 251.930  1.00 71.01           O
ATOM    806  CB  GLU A 124     273.373 218.562 252.129  1.00 71.60           C
ATOM    807  CG  GLU A 124     274.271 219.480 252.973  1.00 66.05           C
ATOM    808  CD  GLU A 124     273.569 220.782 253.408  1.00 61.45           C
ATOM    809  OE1 GLU A 124     274.131 221.496 254.268  1.00 56.16           O
ATOM    810  OE2 GLU A 124     272.489 221.099 252.861  1.00 56.58           O
ATOM    811  N   LYS A 125     272.654 216.301 249.868  1.00 80.27           N
ATOM    812  CA  LYS A 125     271.668 215.400 249.245  1.00 79.67           C
ATOM    813  C   LYS A 125     272.136 213.951 249.103  1.00 80.72           C
ATOM    814  O   LYS A 125     271.326 213.094 248.743  1.00 73.23           O
ATOM    815  CB  LYS A 125     271.282 215.924 247.857  1.00 75.23           C
ATOM    816  CG  LYS A 125     270.528 217.255 247.914  1.00 68.12           C
ATOM    817  CD  LYS A 125     270.053 217.631 246.510  1.00 62.64           C
ATOM    818  CE  LYS A 125     269.265 218.939 246.565  1.00 55.79           C
ATOM    819  NZ  LYS A 125     268.747 219.328 245.234  1.00 47.80           N
ATOM    820  N   ARG A 126     273.424 213.681 249.243  1.00 79.57           N
ATOM    821  CA  ARG A 126     274.045 212.362 249.076  1.00 79.54           C
ATOM    822  C   ARG A 126     274.839 211.927 250.302  1.00 81.19           C
ATOM    823  O   ARG A 126     275.430 210.854 250.273  1.00 73.62           O
ATOM    824  CB  ARG A 126     274.968 212.362 247.848  1.00 74.58           C
ATOM    825  CG  ARG A 126     274.226 212.576 246.526  1.00 67.06           C
ATOM    826  CD  ARG A 126     275.229 212.443 245.378  1.00 61.89           C
ATOM    827  NE  ARG A 126     274.586 212.629 244.068  1.00 55.38           N
ATOM    828  CZ  ARG A 126     275.194 212.544 242.890  1.00 48.72           C
ATOM    829  NH1 ARG A 126     276.470 212.275 242.801  1.00 45.75           N
ATOM    830  NH2 ARG A 126     274.526 212.728 241.785  1.00 44.07           N
ATOM    831  N   ALA A 127     274.888 212.758 251.302  1.00 75.97           N
ATOM    832  CA  ALA A 127     275.627 212.505 252.522  1.00 75.90           C
ATOM    833  C   ALA A 127     274.826 211.598 253.465  1.00 78.12           C
ATOM    834  O   ALA A 127     273.595 211.605 253.450  1.00 73.22           O
ATOM    835  CB  ALA A 127     275.971 213.855 253.155  1.00 71.05           C
ATOM    836  N   THR A 128     275.530 210.840 254.281  1.00 79.74           N
ATOM    837  CA  THR A 128     274.930 210.089 255.394  1.00 79.44           C
ATOM    838  C   THR A 128     274.473 211.038 256.504  1.00 81.17           C
ATOM    839  O   THR A 128     274.830 212.215 256.517  1.00 76.50           O
ATOM    840  CB  THR A 128     275.913 209.046 255.963  1.00 75.79           C
ATOM    841  OG1 THR A 128     277.001 209.668 256.594  1.00 67.92           O
ATOM    842  CG2 THR A 128     276.465 208.110 254.884  1.00 65.43           C
ATOM    843  N   GLU A 129     273.690 210.533 257.457  1.00 80.95           N
ATOM    844  CA  GLU A 129     273.275 211.356 258.600  1.00 80.68           C
ATOM    845  C   GLU A 129     274.471 211.890 259.393  1.00 81.84           C
ATOM    846  O   GLU A 129     274.485 213.055 259.781  1.00 78.00           O
ATOM    847  CB  GLU A 129     272.351 210.570 259.544  1.00 77.58           C
ATOM    848  CG  GLU A 129     270.940 210.386 258.969  1.00 68.94           C
ATOM    849  CD  GLU A 129     269.950 209.806 259.989  1.00 62.01           C
ATOM    850  OE1 GLU A 129     268.734 210.023 259.796  1.00 54.78           O
ATOM    851  OE2 GLU A 129     270.402 209.150 260.953  1.00 55.25           O
ATOM    852  N   GLU A 130     275.504 211.074 259.573  1.00 82.72           N
ATOM    853  CA  GLU A 130     276.720 211.499 260.263  1.00 81.75           C
ATOM    854  C   GLU A 130     277.483 212.572 259.475  1.00 83.03           C
ATOM    855  O   GLU A 130     277.967 213.545 260.051  1.00 79.68           O
ATOM    856  CB  GLU A 130     277.636 210.296 260.514  1.00 79.32           C
ATOM    857  CG  GLU A 130     277.027 209.214 261.424  1.00 71.92           C
ATOM    858  CD  GLU A 130     276.845 207.842 260.778  1.00 64.11           C
ATOM    859  OE1 GLU A 130     276.496 206.901 261.530  1.00 56.40           O
ATOM    860  OE2 GLU A 130     277.031 207.728 259.541  1.00 56.69           O
ATOM    861  N   GLU A 131     277.542 212.439 258.149  1.00 83.20           N
ATOM    862  CA  GLU A 131     278.153 213.447 257.280  1.00 82.74           C
ATOM    863  C   GLU A 131     277.347 214.751 257.286  1.00 83.86           C
ATOM    864  O   GLU A 131     277.924 215.836 257.344  1.00 82.04           O
ATOM    865  CB  GLU A 131     278.261 212.913 255.847  1.00 81.00           C
ATOM    866  CG  GLU A 131     279.331 211.822 255.676  1.00 75.64           C
ATOM    867  CD  GLU A 131     279.340 211.238 254.255  1.00 73.13           C
ATOM    868  OE1 GLU A 131     280.429 210.835 253.789  1.00 65.65           O
ATOM    869  OE2 GLU A 131     278.266 211.207 253.608  1.00 67.71           O
ATOM    870  N   ILE A 132     276.019 214.665 257.271  1.00 84.78           N
ATOM    871  CA  ILE A 132     275.140 215.832 257.380  1.00 84.35           C
ATOM    872  C   ILE A 132     275.319 216.509 258.742  1.00 85.17           C
ATOM    873  O   ILE A 132     275.415 217.734 258.810  1.00 82.56           O
ATOM    874  CB  ILE A 132     273.669 215.435 257.124  1.00 82.87           C
ATOM    875  CG1 ILE A 132     273.478 215.031 255.645  1.00 76.97           C
ATOM    876  CG2 ILE A 132     272.707 216.587 257.467  1.00 73.98           C
ATOM    877  CD1 ILE A 132     272.135 214.349 255.348  1.00 67.77           C
ATOM    878  N   ALA A 133     275.421 215.723 259.817  1.00 85.28           N
ATOM    879  CA  ALA A 133     275.685 216.253 261.151  1.00 84.42           C
ATOM    880  C   ALA A 133     277.036 216.981 261.212  1.00 84.99           C
ATOM    881  O   ALA A 133     277.111 218.095 261.730  1.00 82.35           O
ATOM    882  CB  ALA A 133     275.604 215.112 262.169  1.00 82.73           C
ATOM    883  N   ALA A 134     278.086 216.406 260.614  1.00 84.85           N
ATOM    884  CA  ALA A 134     279.396 217.047 260.529  1.00 84.17           C
ATOM    885  C   ALA A 134     279.340 218.369 259.747  1.00 85.03           C
ATOM    886  O   ALA A 134     279.863 219.382 260.208  1.00 82.97           O
ATOM    887  CB  ALA A 134     280.393 216.064 259.906  1.00 82.60           C
ATOM    888  N   ILE A 135     278.651 218.386 258.595  1.00 85.62           N
ATOM    889  CA  ILE A 135     278.478 219.591 257.768  1.00 85.25           C
ATOM    890  C   ILE A 135     277.648 220.650 258.501  1.00 85.68           C
ATOM    891  O   ILE A 135     278.001 221.827 258.489  1.00 82.99           O
ATOM    892  CB  ILE A 135     277.855 219.222 256.403  1.00 83.94           C
ATOM    893  CG1 ILE A 135     278.836 218.364 255.573  1.00 78.85           C
ATOM    894  CG2 ILE A 135     277.479 220.485 255.605  1.00 76.91           C
ATOM    895  CD1 ILE A 135     278.177 217.659 254.381  1.00 71.77           C
ATOM    896  N   ASN A 136     276.558 220.252 259.156  1.00 86.24           N
ATOM    897  CA  ASN A 136     275.682 221.186 259.859  1.00 85.42           C
ATOM    898  C   ASN A 136     276.287 221.732 261.153  1.00 85.78           C
ATOM    899  O   ASN A 136     275.925 222.826 261.574  1.00 82.12           O
ATOM    900  CB  ASN A 136     274.321 220.528 260.106  1.00 83.29           C
ATOM    901  CG  ASN A 136     273.481 220.457 258.841  1.00 79.15           C
ATOM    902  OD1 ASN A 136     273.572 221.287 257.956  1.00 70.99           O
ATOM    903  ND2 ASN A 136     272.599 219.484 258.750  1.00 70.99           N
ATOM    904  N   SER A 137     277.244 221.023 261.741  1.00 85.93           N
ATOM    905  CA  SER A 137     277.859 221.425 263.010  1.00 84.83           C
ATOM    906  C   SER A 137     278.565 222.786 262.966  1.00 85.57           C
ATOM    907  O   SER A 137     278.685 223.442 263.997  1.00 81.96           O
ATOM    908  CB  SER A 137     278.844 220.346 263.457  1.00 82.34           C
ATOM    909  OG  SER A 137     279.986 220.315 262.632  1.00 74.36           O
ATOM    910  N   VAL A 138     279.022 223.219 261.786  1.00 86.72           N
ATOM    911  CA  VAL A 138     279.684 224.521 261.596  1.00 86.87           C
ATOM    912  C   VAL A 138     278.706 225.656 261.296  1.00 87.79           C
ATOM    913  O   VAL A 138     279.106 226.816 261.243  1.00 84.77           O
ATOM    914  CB  VAL A 138     280.778 224.462 260.514  1.00 85.21           C
ATOM    915  CG1 VAL A 138     281.861 223.459 260.890  1.00 75.62           C
ATOM    916  CG2 VAL A 138     280.237 224.115 259.126  1.00 75.64           C
ATOM    917  N   TYR A 139     277.440 225.343 261.089  1.00 88.05           N
ATOM    918  CA  TYR A 139     276.402 226.337 260.875  1.00 88.02           C
ATOM    919  C   TYR A 139     275.651 226.627 262.171  1.00 88.08           C
ATOM    920  O   TYR A 139     275.494 225.780 263.045  1.00 84.91           O
ATOM    921  CB  TYR A 139     275.461 225.906 259.745  1.00 86.98           C
ATOM    922  CG  TYR A 139     276.134 225.910 258.389  1.00 86.57           C
ATOM    923  CD1 TYR A 139     276.256 227.099 257.651  1.00 79.19           C
ATOM    924  CD2 TYR A 139     276.700 224.724 257.881  1.00 79.41           C
ATOM    925  CE1 TYR A 139     276.933 227.108 256.420  1.00 77.31           C
ATOM    926  CE2 TYR A 139     277.383 224.724 256.654  1.00 77.59           C
ATOM    927  CZ  TYR A 139     277.500 225.920 255.926  1.00 81.91           C
ATOM    928  OH  TYR A 139     278.175 225.921 254.739  1.00 80.60           O
ATOM    929  N   TYR A 140     275.175 227.841 262.267  1.00 86.67           N
ATOM    930  CA  TYR A 140     274.250 228.286 263.294  1.00 85.62           C
ATOM    931  C   TYR A 140     272.945 228.699 262.619  1.00 85.65           C
ATOM    932  O   TYR A 140     272.949 229.486 261.672  1.00 82.82           O
ATOM    933  CB  TYR A 140     274.888 229.428 264.086  1.00 83.25           C
ATOM    934  CG  TYR A 140     273.942 230.073 265.068  1.00 80.31           C
ATOM    935  CD1 TYR A 140     273.314 231.289 264.749  1.00 73.44           C
ATOM    936  CD2 TYR A 140     273.657 229.441 266.295  1.00 73.03           C
ATOM    937  CE1 TYR A 140     272.408 231.875 265.646  1.00 67.97           C
ATOM    938  CE2 TYR A 140     272.750 230.017 267.196  1.00 68.50           C
ATOM    939  CZ  TYR A 140     272.127 231.235 266.866  1.00 69.86           C
ATOM    940  OH  TYR A 140     271.234 231.797 267.730  1.00 68.29           O
ATOM    941  N   THR A 141     271.838 228.174 263.100  1.00 85.87           N
ATOM    942  CA  THR A 141     270.499 228.581 262.676  1.00 85.21           C
ATOM    943  C   THR A 141     269.873 229.382 263.801  1.00 85.64           C
ATOM    944  O   THR A 141     269.725 228.871 264.908  1.00 82.10           O
ATOM    945  CB  THR A 141     269.635 227.369 262.306  1.00 83.20           C
ATOM    946  OG1 THR A 141     270.305 226.586 261.340  1.00 73.01           O
ATOM    947  CG2 THR A 141     268.308 227.784 261.688  1.00 71.72           C
ATOM    948  N   ASN A 142     269.520 230.640 263.525  1.00 84.32           N
ATOM    949  CA  ASN A 142     268.838 231.458 264.516  1.00 83.57           C
ATOM    950  C   ASN A 142     267.467 230.826 264.829  1.00 83.77           C
ATOM    951  O   ASN A 142     266.665 230.652 263.911  1.00 80.66           O
ATOM    952  CB  ASN A 142     268.726 232.895 263.983  1.00 81.18           C
ATOM    953  CG  ASN A 142     268.156 233.856 265.014  1.00 79.91           C
ATOM    954  OD1 ASN A 142     267.176 233.590 265.690  1.00 70.01           O
ATOM    955  ND2 ASN A 142     268.757 235.016 265.156  1.00 72.68           N
ATOM    956  N   PRO A 143     267.170 230.483 266.078  1.00 84.64           N
ATOM    957  CA  PRO A 143     265.945 229.758 266.418  1.00 83.52           C
ATOM    958  C   PRO A 143     264.674 230.572 266.182  1.00 84.20           C
ATOM    959  O   PRO A 143     263.586 230.003 266.096  1.00 80.02           O
ATOM    960  CB  PRO A 143     266.117 229.378 267.892  1.00 81.69           C
ATOM    961  CG  PRO A 143     267.046 230.457 268.445  1.00 81.34           C
ATOM    962  CD  PRO A 143     267.976 230.730 267.267  1.00 84.42           C
ATOM    963  N   VAL A 144     264.797 231.892 266.062  1.00 83.43           N
ATOM    964  CA  VAL A 144     263.679 232.819 265.877  1.00 82.56           C
ATOM    965  C   VAL A 144     263.478 233.170 264.402  1.00 82.71           C
ATOM    966  O   VAL A 144     262.363 233.087 263.891  1.00 78.85           O
ATOM    967  CB  VAL A 144     263.909 234.094 266.705  1.00 81.02           C
ATOM    968  CG1 VAL A 144     262.720 235.042 266.579  1.00 72.33           C
ATOM    969  CG2 VAL A 144     264.103 233.770 268.191  1.00 73.97           C
ATOM    970  N   THR A 145     264.546 233.570 263.711  1.00 81.96           N
ATOM    971  CA  THR A 145     264.465 234.011 262.307  1.00 79.92           C
ATOM    972  C   THR A 145     264.655 232.876 261.305  1.00 80.78           C
ATOM    973  O   THR A 145     264.389 233.060 260.119  1.00 76.98           O
ATOM    974  CB  THR A 145     265.479 235.120 261.999  1.00 77.77           C
ATOM    975  OG1 THR A 145     266.799 234.654 262.099  1.00 70.79           O
ATOM    976  CG2 THR A 145     265.337 236.307 262.953  1.00 70.44           C
ATOM    977  N   HIS A 146     265.124 231.731 261.759  1.00 80.92           N
ATOM    978  CA  HIS A 146     265.515 230.583 260.938  1.00 80.84           C
ATOM    979  C   HIS A 146     266.622 230.871 259.907  1.00 81.61           C
ATOM    980  O   HIS A 146     266.896 230.038 259.043  1.00 76.69           O
ATOM    981  CB  HIS A 146     264.280 229.901 260.336  1.00 78.42           C
ATOM    982  CG  HIS A 146     263.282 229.488 261.380  1.00 77.50           C
ATOM    983  ND1 HIS A 146     263.477 228.536 262.357  1.00 67.81           N
ATOM    984  CD2 HIS A 146     262.020 229.995 261.565  1.00 67.40           C
ATOM    985  CE1 HIS A 146     262.364 228.465 263.097  1.00 66.60           C
ATOM    986  NE2 HIS A 146     261.455 229.337 262.647  1.00 67.96           N
ATOM    987  N   ASP A 147     267.296 232.010 260.016  1.00 82.02           N
ATOM    988  CA  ASP A 147     268.437 232.327 259.170  1.00 81.64           C
ATOM    989  C   ASP A 147     269.600 231.387 259.500  1.00 82.74           C
ATOM    990  O   ASP A 147     270.141 231.389 260.609  1.00 79.73           O
ATOM    991  CB  ASP A 147     268.854 233.799 259.328  1.00 78.46           C
ATOM    992  CG  ASP A 147     267.851 234.809 258.756  1.00 72.27           C
ATOM    993  OD1 ASP A 147     267.129 234.463 257.795  1.00 64.57           O
ATOM    994  OD2 ASP A 147     267.845 235.963 259.243  1.00 66.04           O
ATOM    995  N   ARG A 148     270.010 230.585 258.525  1.00 83.52           N
ATOM    996  CA  ARG A 148     271.166 229.697 258.629  1.00 83.76           C
ATOM    997  C   ARG A 148     272.412 230.414 258.125  1.00 84.19           C
ATOM    998  O   ARG A 148     272.483 230.794 256.961  1.00 81.00           O
ATOM    999  CB  ARG A 148     270.880 228.393 257.872  1.00 81.58           C
ATOM   1000  CG  ARG A 148     272.005 227.353 258.035  1.00 77.37           C
ATOM   1001  CD  ARG A 148     271.678 226.105 257.212  1.00 75.16           C
ATOM   1002  NE  ARG A 148     272.746 225.089 257.307  1.00 72.01           N
ATOM   1003  CZ  ARG A 148     273.045 224.182 256.382  1.00 67.97           C
ATOM   1004  NH1 ARG A 148     272.422 224.102 255.249  1.00 63.21           N
ATOM   1005  NH2 ARG A 148     273.991 223.326 256.586  1.00 63.51           N
ATOM   1006  N   LYS A 149     273.421 230.547 258.975  1.00 84.61           N
ATOM   1007  CA  LYS A 149     274.727 231.088 258.611  1.00 84.76           C
ATOM   1008  C   LYS A 149     275.852 230.326 259.301  1.00 85.98           C
ATOM   1009  O   LYS A 149     275.602 229.519 260.197  1.00 82.69           O
ATOM   1010  CB  LYS A 149     274.772 232.603 258.888  1.00 81.89           C
ATOM   1011  CG  LYS A 149     274.702 232.994 260.372  1.00 75.99           C
ATOM   1012  CD  LYS A 149     274.821 234.517 260.467  1.00 73.13           C
ATOM   1013  CE  LYS A 149     274.934 235.025 261.904  1.00 66.12           C
ATOM   1014  NZ  LYS A 149     275.255 236.470 261.905  1.00 59.86           N
ATOM   1015  N   LEU A 150     277.084 230.555 258.871  1.00 86.57           N
ATOM   1016  CA  LEU A 150     278.237 230.019 259.582  1.00 86.92           C
ATOM   1017  C   LEU A 150     278.258 230.546 261.019  1.00 87.61           C
ATOM   1018  O   LEU A 150     278.010 231.728 261.250  1.00 85.10           O
ATOM   1019  CB  LEU A 150     279.533 230.396 258.846  1.00 85.87           C
ATOM   1020  CG  LEU A 150     279.738 229.622 257.533  1.00 83.38           C
ATOM   1021  CD1 LEU A 150     280.873 230.241 256.733  1.00 75.13           C
ATOM   1022  CD2 LEU A 150     280.088 228.155 257.791  1.00 75.93           C
ATOM   1023  N   ASN A 151     278.562 229.668 261.960  1.00 87.70           N
ATOM   1024  CA  ASN A 151     278.686 230.061 263.355  1.00 87.72           C
ATOM   1025  C   ASN A 151     280.013 230.807 263.556  1.00 88.25           C
ATOM   1026  O   ASN A 151     281.066 230.175 263.468  1.00 85.54           O
ATOM   1027  CB  ASN A 151     278.562 228.813 264.242  1.00 85.64           C
ATOM   1028  CG  ASN A 151     278.593 229.150 265.725  1.00 83.63           C
ATOM   1029  OD1 ASN A 151     278.861 230.260 266.149  1.00 74.19           O
ATOM   1030  ND2 ASN A 151     278.315 228.180 266.564  1.00 75.89           N
ATOM   1031  N   PRO A 152     279.997 232.115 263.852  1.00 86.84           N
ATOM   1032  CA  PRO A 152     281.217 232.900 264.030  1.00 86.43           C
ATOM   1033  C   PRO A 152     282.143 232.349 265.112  1.00 86.77           C
ATOM   1034  O   PRO A 152     283.357 232.429 264.987  1.00 83.65           O
ATOM   1035  CB  PRO A 152     280.746 234.315 264.393  1.00 84.82           C
ATOM   1036  CG  PRO A 152     279.338 234.397 263.821  1.00 81.55           C
ATOM   1037  CD  PRO A 152     278.821 232.976 263.979  1.00 84.84           C
ATOM   1038  N   ASP A 153     281.582 231.741 266.145  1.00 86.24           N
ATOM   1039  CA  ASP A 153     282.350 231.203 267.267  1.00 85.14           C
ATOM   1040  C   ASP A 153     283.100 229.911 266.918  1.00 85.48           C
ATOM   1041  O   ASP A 153     284.051 229.555 267.615  1.00 81.45           O
ATOM   1042  CB  ASP A 153     281.413 230.965 268.456  1.00 82.84           C
ATOM   1043  CG  ASP A 153     280.778 232.239 269.013  1.00 77.81           C
ATOM   1044  OD1 ASP A 153     281.417 233.312 269.007  1.00 70.13           O
ATOM   1045  OD2 ASP A 153     279.674 232.151 269.587  1.00 70.87           O
ATOM   1046  N   GLN A 154     282.712 229.212 265.859  1.00 86.47           N
ATOM   1047  CA  GLN A 154     283.403 228.013 265.379  1.00 86.26           C
ATOM   1048  C   GLN A 154     284.397 228.310 264.257  1.00 87.47           C
ATOM   1049  O   GLN A 154     285.308 227.516 264.023  1.00 84.54           O
ATOM   1050  CB  GLN A 154     282.398 226.958 264.919  1.00 84.19           C
ATOM   1051  CG  GLN A 154     281.528 226.447 266.073  1.00 80.66           C
ATOM   1052  CD  GLN A 154     280.904 225.090 265.774  1.00 77.75           C
ATOM   1053  OE1 GLN A 154     281.338 224.354 264.908  1.00 69.82           O
ATOM   1054  NE2 GLN A 154     279.898 224.690 266.511  1.00 67.81           N
ATOM   1055  N   MET A 155     284.258 229.430 263.569  1.00 87.79           N
ATOM   1056  CA  MET A 155     285.159 229.845 262.502  1.00 88.15           C
ATOM   1057  C   MET A 155     286.455 230.409 263.089  1.00 89.05           C
ATOM   1058  O   MET A 155     286.715 231.608 263.037  1.00 86.85           O
ATOM   1059  CB  MET A 155     284.456 230.831 261.560  1.00 87.30           C
ATOM   1060  CG  MET A 155     283.262 230.237 260.805  1.00 83.99           C
ATOM   1061  SD  MET A 155     283.647 228.825 259.725  1.00 81.84           S
ATOM   1062  CE  MET A 155     283.108 227.460 260.769  1.00 71.69           C
ATOM   1063  N   VAL A 156     287.263 229.534 263.658  1.00 89.65           N
ATOM   1064  CA  VAL A 156     288.534 229.873 264.290  1.00 89.71           C
ATOM   1065  C   VAL A 156     289.699 229.336 263.469  1.00 90.22           C
ATOM   1066  O   VAL A 156     289.695 228.187 263.034  1.00 87.32           O
ATOM   1067  CB  VAL A 156     288.598 229.405 265.757  1.00 87.44           C
ATOM   1068  CG1 VAL A 156     287.586 230.177 266.606  1.00 76.56           C
ATOM   1069  CG2 VAL A 156     288.325 227.909 265.953  1.00 75.42           C
ATOM   1070  N   TYR A 157     290.702 230.168 263.245  1.00 90.93           N
ATOM   1071  CA  TYR A 157     291.919 229.802 262.532  1.00 91.54           C
ATOM   1072  C   TYR A 157     293.111 229.810 263.482  1.00 91.80           C
ATOM   1073  O   TYR A 157     293.403 230.824 264.114  1.00 90.00           O
ATOM   1074  CB  TYR A 157     292.118 230.752 261.351  1.00 91.02           C
ATOM   1075  CG  TYR A 157     293.320 230.404 260.501  1.00 91.58           C
ATOM   1076  CD1 TYR A 157     294.448 231.240 260.479  1.00 85.22           C
ATOM   1077  CD2 TYR A 157     293.317 229.229 259.722  1.00 86.21           C
ATOM   1078  CE1 TYR A 157     295.560 230.913 259.685  1.00 84.65           C
ATOM   1079  CE2 TYR A 157     294.426 228.891 258.927  1.00 85.68           C
ATOM   1080  CZ  TYR A 157     295.547 229.738 258.908  1.00 88.46           C
ATOM   1081  OH  TYR A 157     296.629 229.415 258.135  1.00 87.34           O
ATOM   1082  N   ARG A 158     293.809 228.679 263.579  1.00 90.96           N
ATOM   1083  CA  ARG A 158     295.068 228.566 264.312  1.00 90.87           C
ATOM   1084  C   ARG A 158     296.234 228.746 263.352  1.00 90.66           C
ATOM   1085  O   ARG A 158     296.316 228.044 262.346  1.00 88.20           O
ATOM   1086  CB  ARG A 158     295.132 227.223 265.053  1.00 89.51           C
ATOM   1087  CG  ARG A 158     296.491 227.001 265.740  1.00 85.31           C
ATOM   1088  CD  ARG A 158     296.548 225.661 266.460  1.00 82.85           C
ATOM   1089  NE  ARG A 158     297.937 225.355 266.834  1.00 75.82           N
ATOM   1090  CZ  ARG A 158     298.362 224.424 267.676  1.00 70.80           C
ATOM   1091  NH1 ARG A 158     297.542 223.645 268.318  1.00 62.86           N
ATOM   1092  NH2 ARG A 158     299.640 224.275 267.867  1.00 63.75           N
ATOM   1093  N   TYR A 159     297.162 229.611 263.700  1.00 91.75           N
ATOM   1094  CA  TYR A 159     298.420 229.767 262.978  1.00 91.74           C
ATOM   1095  C   TYR A 159     299.578 229.991 263.946  1.00 91.85           C
ATOM   1096  O   TYR A 159     299.397 230.456 265.072  1.00 89.61           O
ATOM   1097  CB  TYR A 159     298.303 230.891 261.939  1.00 90.75           C
ATOM   1098  CG  TYR A 159     298.149 232.285 262.511  1.00 91.20           C
ATOM   1099  CD1 TYR A 159     296.900 232.732 262.993  1.00 85.28           C
ATOM   1100  CD2 TYR A 159     299.251 233.160 262.546  1.00 86.14           C
ATOM   1101  CE1 TYR A 159     296.757 234.030 263.499  1.00 85.05           C
ATOM   1102  CE2 TYR A 159     299.119 234.460 263.049  1.00 85.97           C
ATOM   1103  CZ  TYR A 159     297.867 234.898 263.523  1.00 88.33           C
ATOM   1104  OH  TYR A 159     297.732 236.174 264.004  1.00 87.11           O
ATOM   1105  N   GLU A 160     300.773 229.642 263.500  1.00 91.04           N
ATOM   1106  CA  GLU A 160     302.004 229.796 264.256  1.00 90.33           C
ATOM   1107  C   GLU A 160     302.979 230.650 263.444  1.00 90.34           C
ATOM   1108  O   GLU A 160     303.177 230.426 262.245  1.00 87.41           O
ATOM   1109  CB  GLU A 160     302.589 228.419 264.609  1.00 88.74           C
ATOM   1110  CG  GLU A 160     301.665 227.646 265.568  1.00 82.23           C
ATOM   1111  CD  GLU A 160     302.172 226.270 265.996  1.00 80.69           C
ATOM   1112  OE1 GLU A 160     301.566 225.712 266.945  1.00 71.95           O
ATOM   1113  OE2 GLU A 160     303.131 225.737 265.391  1.00 73.47           O
ATOM   1114  N   VAL A 161     303.573 231.647 264.088  1.00 89.21           N
ATOM   1115  CA  VAL A 161     304.492 232.589 263.444  1.00 89.08           C
ATOM   1116  C   VAL A 161     305.793 232.628 264.224  1.00 89.65           C
ATOM   1117  O   VAL A 161     305.808 232.931 265.416  1.00 86.63           O
ATOM   1118  CB  VAL A 161     303.872 233.995 263.322  1.00 86.38           C
ATOM   1119  CG1 VAL A 161     304.811 234.949 262.577  1.00 73.70           C
ATOM   1120  CG2 VAL A 161     302.548 233.968 262.549  1.00 73.71           C
ATOM   1121  N   TYR A 162     306.899 232.340 263.535  1.00 88.07           N
ATOM   1122  CA  TYR A 162     308.236 232.486 264.091  1.00 88.08           C
ATOM   1123  C   TYR A 162     308.685 233.947 264.004  1.00 88.18           C
ATOM   1124  O   TYR A 162     308.704 234.532 262.918  1.00 85.36           O
ATOM   1125  CB  TYR A 162     309.190 231.547 263.352  1.00 87.05           C
ATOM   1126  CG  TYR A 162     310.567 231.507 263.973  1.00 87.70           C
ATOM   1127  CD1 TYR A 162     311.613 232.283 263.445  1.00 81.12           C
ATOM   1128  CD2 TYR A 162     310.807 230.690 265.094  1.00 81.92           C
ATOM   1129  CE1 TYR A 162     312.890 232.234 264.027  1.00 80.77           C
ATOM   1130  CE2 TYR A 162     312.078 230.637 265.681  1.00 81.18           C
ATOM   1131  CZ  TYR A 162     313.119 231.406 265.143  1.00 85.45           C
ATOM   1132  OH  TYR A 162     314.368 231.351 265.710  1.00 84.08           O
ATOM   1133  N   ASP A 163     309.057 234.528 265.135  1.00 87.66           N
ATOM   1134  CA  ASP A 163     309.500 235.918 265.198  1.00 87.09           C
ATOM   1135  C   ASP A 163     310.987 236.039 264.847  1.00 87.58           C
ATOM   1136  O   ASP A 163     311.865 236.062 265.716  1.00 84.17           O
ATOM   1137  CB  ASP A 163     309.147 236.525 266.566  1.00 84.64           C
ATOM   1138  CG  ASP A 163     309.244 238.051 266.574  1.00 81.03           C
ATOM   1139  OD1 ASP A 163     310.004 238.633 265.763  1.00 73.94           O
ATOM   1140  OD2 ASP A 163     308.523 238.666 267.389  1.00 74.71           O
ATOM   1141  N   TYR A 164     311.280 236.145 263.556  1.00 86.57           N
ATOM   1142  CA  TYR A 164     312.646 236.293 263.055  1.00 86.26           C
ATOM   1143  C   TYR A 164     313.369 237.516 263.630  1.00 86.41           C
ATOM   1144  O   TYR A 164     314.579 237.476 263.841  1.00 83.19           O
ATOM   1145  CB  TYR A 164     312.625 236.395 261.524  1.00 85.07           C
ATOM   1146  CG  TYR A 164     312.210 235.124 260.819  1.00 84.81           C
ATOM   1147  CD1 TYR A 164     313.145 234.090 260.619  1.00 78.56           C
ATOM   1148  CD2 TYR A 164     310.891 234.960 260.352  1.00 79.11           C
ATOM   1149  CE1 TYR A 164     312.771 232.908 259.960  1.00 77.05           C
ATOM   1150  CE2 TYR A 164     310.508 233.784 259.694  1.00 77.75           C
ATOM   1151  CZ  TYR A 164     311.450 232.759 259.498  1.00 81.57           C
ATOM   1152  OH  TYR A 164     311.077 231.607 258.851  1.00 79.50           O
ATOM   1153  N   ARG A 165     312.646 238.614 263.903  1.00 85.70           N
ATOM   1154  CA  ARG A 165     313.235 239.824 264.491  1.00 84.85           C
ATOM   1155  C   ARG A 165     313.670 239.573 265.930  1.00 85.28           C
ATOM   1156  O   ARG A 165     314.808 239.883 266.273  1.00 82.89           O
ATOM   1157  CB  ARG A 165     312.236 240.992 264.386  1.00 84.01           C
ATOM   1158  CG  ARG A 165     312.840 242.308 264.912  1.00 77.79           C
ATOM   1159  CD  ARG A 165     311.812 243.449 264.917  1.00 76.29           C
ATOM   1160  NE  ARG A 165     311.425 243.826 263.541  1.00 69.11           N
ATOM   1161  CZ  ARG A 165     310.459 244.673 263.212  1.00 64.11           C
ATOM   1162  NH1 ARG A 165     309.773 245.324 264.104  1.00 57.83           N
ATOM   1163  NH2 ARG A 165     310.158 244.882 261.963  1.00 57.16           N
ATOM   1164  N   SER A 166     312.808 238.998 266.733  1.00 86.22           N
ATOM   1165  CA  SER A 166     313.110 238.672 268.126  1.00 85.55           C
ATOM   1166  C   SER A 166     314.268 237.673 268.230  1.00 86.17           C
ATOM   1167  O   SER A 166     315.202 237.890 268.997  1.00 83.45           O
ATOM   1168  CB  SER A 166     311.850 238.133 268.810  1.00 83.89           C
ATOM   1169  OG  SER A 166     312.031 238.112 270.209  1.00 74.31           O
ATOM   1170  N   ALA A 167     314.275 236.642 267.389  1.00 85.59           N
ATOM   1171  CA  ALA A 167     315.333 235.632 267.366  1.00 84.84           C
ATOM   1172  C   ALA A 167     316.713 236.184 266.958  1.00 85.75           C
ATOM   1173  O   ALA A 167     317.741 235.645 267.363  1.00 83.16           O
ATOM   1174  CB  ALA A 167     314.894 234.511 266.422  1.00 83.73           C
ATOM   1175  N   ALA A 168     316.753 237.253 266.171  1.00 85.15           N
ATOM   1176  CA  ALA A 168     317.997 237.873 265.719  1.00 84.71           C
ATOM   1177  C   ALA A 168     318.579 238.911 266.697  1.00 85.57           C
ATOM   1178  O   ALA A 168     319.722 239.343 266.525  1.00 82.87           O
ATOM   1179  CB  ALA A 168     317.751 238.478 264.336  1.00 83.29           C
ATOM   1180  N   LEU A 169     317.822 239.332 267.711  1.00 84.70           N
ATOM   1181  CA  LEU A 169     318.290 240.317 268.688  1.00 84.59           C
ATOM   1182  C   LEU A 169     319.503 239.795 269.464  1.00 85.47           C
ATOM   1183  O   LEU A 169     319.566 238.634 269.860  1.00 84.06           O
ATOM   1184  CB  LEU A 169     317.155 240.716 269.648  1.00 83.11           C
ATOM   1185  CG  LEU A 169     316.069 241.611 269.023  1.00 79.33           C
ATOM   1186  CD1 LEU A 169     314.928 241.800 270.019  1.00 72.75           C
ATOM   1187  CD2 LEU A 169     316.598 242.995 268.657  1.00 73.19           C
ATOM   1188  N   ARG A 170     320.476 240.674 269.712  1.00 84.66           N
ATOM   1189  CA  ARG A 170     321.705 240.324 270.439  1.00 83.37           C
ATOM   1190  C   ARG A 170     321.410 239.734 271.818  1.00 84.47           C
ATOM   1191  O   ARG A 170     322.023 238.744 272.194  1.00 81.86           O
ATOM   1192  CB  ARG A 170     322.606 241.573 270.547  1.00 82.44           C
ATOM   1193  CG  ARG A 170     324.021 241.267 271.070  1.00 77.41           C
ATOM   1194  CD  ARG A 170     324.896 240.537 270.044  1.00 74.91           C
ATOM   1195  NE  ARG A 170     325.155 241.398 268.877  1.00 70.11           N
ATOM   1196  CZ  ARG A 170     325.498 241.002 267.664  1.00 64.21           C
ATOM   1197  NH1 ARG A 170     325.684 239.746 267.372  1.00 58.46           N
ATOM   1198  NH2 ARG A 170     325.667 241.881 266.717  1.00 60.90           N
ATOM   1199  N   GLU A 171     320.471 240.327 272.542  1.00 84.96           N
ATOM   1200  CA  GLU A 171     320.094 239.887 273.894  1.00 83.62           C
ATOM   1201  C   GLU A 171     319.335 238.547 273.918  1.00 84.57           C
ATOM   1202  O   GLU A 171     319.325 237.873 274.947  1.00 81.24           O
ATOM   1203  CB  GLU A 171     319.305 241.005 274.604  1.00 81.11           C
ATOM   1204  CG  GLU A 171     317.971 241.381 273.930  1.00 72.88           C
ATOM   1205  CD  GLU A 171     317.220 242.532 274.633  1.00 69.76           C
ATOM   1206  OE1 GLU A 171     316.301 243.104 274.008  1.00 62.86           O
ATOM   1207  OE2 GLU A 171     317.535 242.858 275.803  1.00 64.25           O
ATOM   1208  N   HIS A 172     318.769 238.128 272.785  1.00 86.40           N
ATOM   1209  CA  HIS A 172     318.038 236.872 272.638  1.00 86.31           C
ATOM   1210  C   HIS A 172     318.880 235.726 272.060  1.00 86.62           C
ATOM   1211  O   HIS A 172     318.350 234.659 271.746  1.00 82.53           O
ATOM   1212  CB  HIS A 172     316.770 237.106 271.802  1.00 85.05           C
ATOM   1213  CG  HIS A 172     315.737 237.995 272.437  1.00 85.56           C
ATOM   1214  ND1 HIS A 172     314.614 238.489 271.808  1.00 75.00           N
ATOM   1215  CD2 HIS A 172     315.686 238.452 273.730  1.00 75.35           C
ATOM   1216  CE1 HIS A 172     313.930 239.224 272.685  1.00 77.87           C
ATOM   1217  NE2 HIS A 172     314.548 239.224 273.863  1.00 80.01           N
ATOM   1218  N   GLN A 173     320.189 235.903 271.903  1.00 85.21           N
ATOM   1219  CA  GLN A 173     321.042 234.800 271.464  1.00 84.60           C
ATOM   1220  C   GLN A 173     321.046 233.674 272.504  1.00 85.32           C
ATOM   1221  O   GLN A 173     321.233 233.916 273.695  1.00 82.79           O
ATOM   1222  CB  GLN A 173     322.465 235.289 271.172  1.00 84.55           C
ATOM   1223  CG  GLN A 173     322.532 236.298 270.017  1.00 83.08           C
ATOM   1224  CD  GLN A 173     321.997 235.728 268.701  1.00 82.40           C
ATOM   1225  OE1 GLN A 173     322.410 234.676 268.241  1.00 73.59           O
ATOM   1226  NE2 GLN A 173     321.060 236.402 268.074  1.00 70.99           N
ATOM   1227  N   LEU A 174     320.903 232.441 272.053  1.00 85.55           N
ATOM   1228  CA  LEU A 174     320.864 231.267 272.934  1.00 84.33           C
ATOM   1229  C   LEU A 174     322.167 231.086 273.729  1.00 84.94           C
ATOM   1230  O   LEU A 174     322.138 230.798 274.924  1.00 80.90           O
ATOM   1231  CB  LEU A 174     320.565 230.010 272.094  1.00 82.11           C
ATOM   1232  CG  LEU A 174     319.160 229.966 271.467  1.00 78.71           C
ATOM   1233  CD1 LEU A 174     319.079 228.792 270.503  1.00 71.47           C
ATOM   1234  CD2 LEU A 174     318.070 229.801 272.519  1.00 71.76           C
ATOM   1235  N   LYS A 175     323.318 231.289 273.081  1.00 84.74           N
ATOM   1236  CA  LYS A 175     324.619 231.213 273.753  1.00 83.98           C
ATOM   1237  C   LYS A 175     324.923 232.530 274.466  1.00 84.42           C
ATOM   1238  O   LYS A 175     325.070 233.558 273.811  1.00 81.37           O
ATOM   1239  CB  LYS A 175     325.725 230.858 272.753  1.00 82.10           C
ATOM   1240  CG  LYS A 175     325.597 229.415 272.234  1.00 75.07           C
ATOM   1241  CD  LYS A 175     326.798 229.038 271.359  1.00 70.17           C
ATOM   1242  CE  LYS A 175     326.681 227.573 270.929  1.00 62.54           C
ATOM   1243  NZ  LYS A 175     327.868 227.107 270.173  1.00 55.12           N
ATOM   1244  N   ALA A 176     325.132 232.473 275.773  1.00 83.67           N
ATOM   1245  CA  ALA A 176     325.452 233.640 276.593  1.00 82.67           C
ATOM   1246  C   ALA A 176     326.636 234.462 276.050  1.00 83.78           C
ATOM   1247  O   ALA A 176     326.563 235.687 275.982  1.00 79.88           O
ATOM   1248  CB  ALA A 176     325.721 233.158 278.022  1.00 79.82           C
ATOM   1249  N   ALA A 177     327.678 233.802 275.545  1.00 81.86           N
ATOM   1250  CA  ALA A 177     328.842 234.461 274.946  1.00 80.61           C
ATOM   1251  C   ALA A 177     328.522 235.304 273.696  1.00 81.51           C
ATOM   1252  O   ALA A 177     329.299 236.182 273.331  1.00 78.22           O
ATOM   1253  CB  ALA A 177     329.873 233.382 274.614  1.00 79.01           C
ATOM   1254  N   LYS A 178     327.411 235.054 273.032  1.00 81.91           N
ATOM   1255  CA  LYS A 178     326.961 235.840 271.875  1.00 81.69           C
ATOM   1256  C   LYS A 178     326.074 237.033 272.253  1.00 83.15           C
ATOM   1257  O   LYS A 178     325.811 237.869 271.394  1.00 79.44           O
ATOM   1258  CB  LYS A 178     326.237 234.942 270.860  1.00 79.99           C
ATOM   1259  CG  LYS A 178     327.159 233.906 270.194  1.00 76.18           C
ATOM   1260  CD  LYS A 178     326.381 233.160 269.105  1.00 71.67           C
ATOM   1261  CE  LYS A 178     327.275 232.188 268.333  1.00 64.89           C
ATOM   1262  NZ  LYS A 178     326.532 231.556 267.210  1.00 57.00           N
ATOM   1263  N   ARG A 179     325.616 237.116 273.505  1.00 83.45           N
ATOM   1264  CA  ARG A 179     324.735 238.206 273.970  1.00 82.87           C
ATOM   1265  C   ARG A 179     325.496 239.504 274.219  1.00 83.42           C
ATOM   1266  O   ARG A 179     324.964 240.582 273.961  1.00 79.72           O
ATOM   1267  CB  ARG A 179     323.987 237.791 275.247  1.00 81.78           C
ATOM   1268  CG  ARG A 179     323.041 236.610 275.019  1.00 80.61           C
ATOM   1269  CD  ARG A 179     322.365 236.216 276.333  1.00 80.02           C
ATOM   1270  NE  ARG A 179     321.602 234.972 276.171  1.00 77.07           N
ATOM   1271  CZ  ARG A 179     321.331 234.080 277.113  1.00 74.12           C
ATOM   1272  NH1 ARG A 179     321.661 234.255 278.366  1.00 68.19           N
ATOM   1273  NH2 ARG A 179     320.716 232.983 276.806  1.00 68.91           N
ATOM   1274  N   ASN A 180     326.707 239.391 274.690  1.00 83.09           N
ATOM   1275  CA  ASN A 180     327.577 240.531 274.914  1.00 81.63           C
ATOM   1276  C   ASN A 180     328.954 240.273 274.286  1.00 81.96           C
ATOM   1277  O   ASN A 180     329.624 239.302 274.627  1.00 77.40           O
ATOM   1278  CB  ASN A 180     327.648 240.819 276.423  1.00 78.22           C
ATOM   1279  CG  ASN A 180     328.321 242.149 276.705  1.00 72.43           C
ATOM   1280  OD1 ASN A 180     328.798 242.841 275.820  1.00 63.43           O
ATOM   1281  ND2 ASN A 180     328.354 242.543 277.953  1.00 65.14           N
ATOM   1282  N   LEU A 181     329.348 241.147 273.368  1.00 79.91           N
ATOM   1283  CA  LEU A 181     330.631 241.060 272.664  1.00 79.49           C
ATOM   1284  C   LEU A 181     331.748 241.863 273.346  1.00 80.22           C
ATOM   1285  O   LEU A 181     332.908 241.724 272.969  1.00 75.31           O
ATOM   1286  CB  LEU A 181     330.433 241.517 271.209  1.00 77.21           C
ATOM   1287  CG  LEU A 181     329.434 240.673 270.387  1.00 73.51           C
ATOM   1288  CD1 LEU A 181     329.272 241.287 269.001  1.00 68.08           C
ATOM   1289  CD2 LEU A 181     329.902 239.230 270.208  1.00 68.61           C
ATOM   1290  N   ASN A 182     331.424 242.685 274.332  1.00 79.20           N
ATOM   1291  CA  ASN A 182     332.420 243.437 275.089  1.00 78.46           C
ATOM   1292  C   ASN A 182     333.256 242.478 275.950  1.00 77.50           C
ATOM   1293  O   ASN A 182     332.743 241.872 276.888  1.00 73.60           O
ATOM   1294  CB  ASN A 182     331.709 244.526 275.917  1.00 76.69           C
ATOM   1295  CG  ASN A 182     332.689 245.437 276.644  1.00 73.57           C
ATOM   1296  OD1 ASN A 182     333.865 245.163 276.780  1.00 65.63           O
ATOM   1297  ND2 ASN A 182     332.211 246.557 277.141  1.00 68.57           N
ATOM   1298  N   THR A 183     334.532 242.365 275.639  1.00 80.58           N
ATOM   1299  CA  THR A 183     335.447 241.436 276.320  1.00 78.65           C
ATOM   1300  C   THR A 183     335.827 241.865 277.735  1.00 79.29           C
ATOM   1301  O   THR A 183     336.338 241.042 278.490  1.00 74.46           O
ATOM   1302  CB  THR A 183     336.716 241.224 275.487  1.00 76.43           C
ATOM   1303  OG1 THR A 183     337.339 242.454 275.186  1.00 69.48           O
ATOM   1304  CG2 THR A 183     336.407 240.549 274.147  1.00 68.73           C
ATOM   1305  N   ASP A 184     335.577 243.112 278.119  1.00 80.35           N
ATOM   1306  CA  ASP A 184     335.795 243.580 279.490  1.00 79.36           C
ATOM   1307  C   ASP A 184     334.741 243.047 280.465  1.00 79.85           C
ATOM   1308  O   ASP A 184     334.986 242.946 281.668  1.00 75.34           O
ATOM   1309  CB  ASP A 184     335.786 245.122 279.532  1.00 76.96           C
ATOM   1310  CG  ASP A 184     336.970 245.779 278.827  1.00 72.45           C
ATOM   1311  OD1 ASP A 184     338.011 245.119 278.639  1.00 66.80           O
ATOM   1312  OD2 ASP A 184     336.827 246.979 278.502  1.00 68.44           O
ATOM   1313  N   ILE A 185     333.568 242.713 279.960  1.00 79.26           N
ATOM   1314  CA  ILE A 185     332.473 242.194 280.773  1.00 79.25           C
ATOM   1315  C   ILE A 185     332.567 240.673 280.804  1.00 79.97           C
ATOM   1316  O   ILE A 185     332.410 239.996 279.786  1.00 76.63           O
ATOM   1317  CB  ILE A 185     331.103 242.698 280.280  1.00 76.49           C
ATOM   1318  CG1 ILE A 185     331.067 244.247 280.280  1.00 69.69           C
ATOM   1319  CG2 ILE A 185     329.987 242.143 281.189  1.00 67.81           C
ATOM   1320  CD1 ILE A 185     329.791 244.846 279.686  1.00 64.17           C
ATOM   1321  N   LYS A 186     332.781 240.143 281.992  1.00 82.96           N
ATOM   1322  CA  LYS A 186     332.805 238.700 282.182  1.00 82.29           C
ATOM   1323  C   LYS A 186     331.411 238.124 281.958  1.00 82.32           C
ATOM   1324  O   LYS A 186     330.466 238.481 282.652  1.00 78.06           O
ATOM   1325  CB  LYS A 186     333.377 238.377 283.568  1.00 79.27           C
ATOM   1326  CG  LYS A 186     333.833 236.917 283.657  1.00 69.21           C
ATOM   1327  CD  LYS A 186     334.498 236.661 285.013  1.00 62.60           C
ATOM   1328  CE  LYS A 186     335.051 235.237 285.066  1.00 55.38           C
ATOM   1329  NZ  LYS A 186     335.713 234.957 286.358  1.00 46.77           N
ATOM   1330  N   VAL A 187     331.291 237.245 280.993  1.00 79.97           N
ATOM   1331  CA  VAL A 187     330.017 236.610 280.652  1.00 79.39           C
ATOM   1332  C   VAL A 187     329.697 235.542 281.689  1.00 81.29           C
ATOM   1333  O   VAL A 187     330.496 234.634 281.901  1.00 77.58           O
ATOM   1334  CB  VAL A 187     330.054 236.014 279.235  1.00 75.15           C
ATOM   1335  CG1 VAL A 187     328.711 235.404 278.860  1.00 65.63           C
ATOM   1336  CG2 VAL A 187     330.382 237.086 278.187  1.00 65.04           C
ATOM   1337  N   ASP A 188     328.528 235.631 282.292  1.00 82.51           N
ATOM   1338  CA  ASP A 188     327.983 234.537 283.083  1.00 82.26           C
ATOM   1339  C   ASP A 188     327.280 233.537 282.149  1.00 83.02           C
ATOM   1340  O   ASP A 188     326.250 233.873 281.556  1.00 78.63           O
ATOM   1341  CB  ASP A 188     327.034 235.076 284.166  1.00 78.65           C
ATOM   1342  CG  ASP A 188     326.436 233.965 285.033  1.00 72.26           C
ATOM   1343  OD1 ASP A 188     326.799 232.779 284.848  1.00 64.43           O
ATOM   1344  OD2 ASP A 188     325.585 234.302 285.880  1.00 65.92           O
ATOM   1345  N   PRO A 189     327.794 232.322 281.993  1.00 82.44           N
ATOM   1346  CA  PRO A 189     327.176 231.325 281.118  1.00 81.83           C
ATOM   1347  C   PRO A 189     325.796 230.874 281.599  1.00 83.01           C
ATOM   1348  O   PRO A 189     325.000 230.390 280.798  1.00 78.85           O
ATOM   1349  CB  PRO A 189     328.175 230.166 281.078  1.00 79.75           C
ATOM   1350  CG  PRO A 189     328.906 230.273 282.418  1.00 77.78           C
ATOM   1351  CD  PRO A 189     328.968 231.777 282.657  1.00 81.03           C
ATOM   1352  N   ASN A 190     325.499 231.062 282.874  1.00 83.18           N
ATOM   1353  CA  ASN A 190     324.226 230.693 283.488  1.00 82.63           C
ATOM   1354  C   ASN A 190     323.228 231.857 283.551  1.00 83.04           C
ATOM   1355  O   ASN A 190     322.153 231.711 284.136  1.00 77.92           O
ATOM   1356  CB  ASN A 190     324.495 230.103 284.879  1.00 80.25           C
ATOM   1357  CG  ASN A 190     325.327 228.833 284.825  1.00 75.35           C
ATOM   1358  OD1 ASN A 190     325.253 228.032 283.918  1.00 66.61           O
ATOM   1359  ND2 ASN A 190     326.143 228.613 285.828  1.00 66.59           N
ATOM   1360  N   ALA A 191     323.550 232.997 282.956  1.00 82.56           N
ATOM   1361  CA  ALA A 191     322.643 234.133 282.923  1.00 82.16           C
ATOM   1362  C   ALA A 191     321.332 233.758 282.222  1.00 83.79           C
ATOM   1363  O   ALA A 191     321.321 233.326 281.065  1.00 80.07           O
ATOM   1364  CB  ALA A 191     323.326 235.319 282.255  1.00 78.35           C
ATOM   1365  N   VAL A 192     320.232 233.960 282.914  1.00 82.97           N
ATOM   1366  CA  VAL A 192     318.890 233.681 282.406  1.00 83.38           C
ATOM   1367  C   VAL A 192     318.350 234.926 281.713  1.00 84.53           C
ATOM   1368  O   VAL A 192     318.337 236.012 282.288  1.00 80.85           O
ATOM   1369  CB  VAL A 192     317.955 233.196 283.526  1.00 80.01           C
ATOM   1370  CG1 VAL A 192     316.568 232.853 282.982  1.00 69.96           C
ATOM   1371  CG2 VAL A 192     318.506 231.932 284.196  1.00 69.55           C
ATOM   1372  N   VAL A 193     317.868 234.758 280.485  1.00 84.04           N
ATOM   1373  CA  VAL A 193     317.120 235.794 279.767  1.00 84.33           C
ATOM   1374  C   VAL A 193     315.655 235.398 279.771  1.00 85.65           C
ATOM   1375  O   VAL A 193     315.314 234.293 279.353  1.00 83.02           O
ATOM   1376  CB  VAL A 193     317.651 235.982 278.338  1.00 81.78           C
ATOM   1377  CG1 VAL A 193     316.847 237.023 277.566  1.00 71.73           C
ATOM   1378  CG2 VAL A 193     319.107 236.459 278.368  1.00 72.24           C
ATOM   1379  N   MET A 194     314.791 236.291 280.219  1.00 85.10           N
ATOM   1380  CA  MET A 194     313.348 236.085 280.147  1.00 84.85           C
ATOM   1381  C   MET A 194     312.827 236.522 278.780  1.00 85.41           C
ATOM   1382  O   MET A 194     313.191 237.587 278.284  1.00 83.20           O
ATOM   1383  CB  MET A 194     312.635 236.842 281.278  1.00 83.62           C
ATOM   1384  CG  MET A 194     313.047 236.359 282.673  1.00 79.55           C
ATOM   1385  SD  MET A 194     312.675 234.626 283.061  1.00 75.51           S
ATOM   1386  CE  MET A 194     310.879 234.721 283.260  1.00 66.41           C
ATOM   1387  N   ILE A 195     311.952 235.716 278.179  1.00 86.96           N
ATOM   1388  CA  ILE A 195     311.276 236.023 276.920  1.00 86.97           C
ATOM   1389  C   ILE A 195     309.772 235.806 277.079  1.00 87.38           C
ATOM   1390  O   ILE A 195     309.329 234.909 277.793  1.00 84.71           O
ATOM   1391  CB  ILE A 195     311.898 235.228 275.756  1.00 85.08           C
ATOM   1392  CG1 ILE A 195     311.395 235.779 274.410  1.00 74.18           C
ATOM   1393  CG2 ILE A 195     311.628 233.716 275.865  1.00 73.76           C
ATOM   1394  CD1 ILE A 195     312.239 235.335 273.222  1.00 68.36           C
ATOM   1395  N   SER A 196     308.986 236.639 276.403  1.00 87.18           N
ATOM   1396  CA  SER A 196     307.535 236.489 276.336  1.00 86.66           C
ATOM   1397  C   SER A 196     307.131 235.849 275.014  1.00 87.05           C
ATOM   1398  O   SER A 196     307.541 236.298 273.946  1.00 84.32           O
ATOM   1399  CB  SER A 196     306.835 237.830 276.517  1.00 84.88           C
ATOM   1400  OG  SER A 196     307.119 238.363 277.795  1.00 75.33           O
ATOM   1401  N   LYS A 197     306.289 234.833 275.104  1.00 87.98           N
ATOM   1402  CA  LYS A 197     305.727 234.088 273.980  1.00 87.75           C
ATOM   1403  C   LYS A 197     304.204 234.150 274.055  1.00 87.91           C
ATOM   1404  O   LYS A 197     303.638 233.908 275.118  1.00 84.04           O
ATOM   1405  CB  LYS A 197     306.268 232.642 274.052  1.00 85.16           C
ATOM   1406  CG  LYS A 197     305.504 231.675 273.146  1.00 81.56           C
ATOM   1407  CD  LYS A 197     306.100 230.276 273.130  1.00 79.98           C
ATOM   1408  CE  LYS A 197     305.219 229.415 272.221  1.00 75.03           C
ATOM   1409  NZ  LYS A 197     305.841 228.145 271.803  1.00 69.31           N
ATOM   1410  N   ASP A 198     303.543 234.431 272.921  1.00 89.11           N
ATOM   1411  CA  ASP A 198     302.094 234.294 272.840  1.00 89.00           C
ATOM   1412  C   ASP A 198     301.730 232.840 272.575  1.00 89.46           C
ATOM   1413  O   ASP A 198     302.283 232.192 271.682  1.00 86.20           O
ATOM   1414  CB  ASP A 198     301.501 235.199 271.750  1.00 87.33           C
ATOM   1415  CG  ASP A 198     301.752 236.674 272.014  1.00 85.88           C
ATOM   1416  OD1 ASP A 198     301.772 237.105 273.184  1.00 77.78           O
ATOM   1417  OD2 ASP A 198     301.985 237.410 271.036  1.00 78.68           O
ATOM   1418  N   THR A 199     300.789 232.340 273.345  1.00 89.38           N
ATOM   1419  CA  THR A 199     300.229 231.002 273.182  1.00 88.92           C
ATOM   1420  C   THR A 199     298.715 231.078 273.162  1.00 89.27           C
ATOM   1421  O   THR A 199     298.106 231.992 273.717  1.00 85.14           O
ATOM   1422  CB  THR A 199     300.699 230.036 274.274  1.00 86.61           C
ATOM   1423  OG1 THR A 199     300.322 230.484 275.541  1.00 71.39           O
ATOM   1424  CG2 THR A 199     302.217 229.862 274.271  1.00 71.80           C
ATOM   1425  N   ALA A 200     298.102 230.123 272.501  1.00 88.81           N
ATOM   1426  CA  ALA A 200     296.666 229.961 272.496  1.00 89.04           C
ATOM   1427  C   ALA A 200     296.305 228.486 272.353  1.00 89.78           C
ATOM   1428  O   ALA A 200     296.949 227.739 271.616  1.00 86.04           O
ATOM   1429  CB  ALA A 200     296.057 230.813 271.380  1.00 86.64           C
ATOM   1430  N   PHE A 201     295.262 228.080 273.043  1.00 89.86           N
ATOM   1431  CA  PHE A 201     294.679 226.750 272.951  1.00 89.06           C
ATOM   1432  C   PHE A 201     293.165 226.841 273.119  1.00 89.47           C
ATOM   1433  O   PHE A 201     292.635 227.848 273.595  1.00 86.18           O
ATOM   1434  CB  PHE A 201     295.331 225.814 273.980  1.00 86.36           C
ATOM   1435  CG  PHE A 201     295.153 226.231 275.426  1.00 83.05           C
ATOM   1436  CD1 PHE A 201     296.047 227.146 276.015  1.00 75.54           C
ATOM   1437  CD2 PHE A 201     294.113 225.691 276.202  1.00 75.17           C
ATOM   1438  CE1 PHE A 201     295.903 227.512 277.359  1.00 70.08           C
ATOM   1439  CE2 PHE A 201     293.964 226.056 277.549  1.00 71.15           C
ATOM   1440  CZ  PHE A 201     294.862 226.965 278.131  1.00 72.49           C
ATOM   1441  N   VAL A 202     292.456 225.815 272.682  1.00 87.39           N
ATOM   1442  CA  VAL A 202     291.020 225.672 272.909  1.00 86.48           C
ATOM   1443  C   VAL A 202     290.837 224.781 274.129  1.00 86.32           C
ATOM   1444  O   VAL A 202     291.462 223.726 274.206  1.00 82.60           O
ATOM   1445  CB  VAL A 202     290.307 225.111 271.668  1.00 84.02           C
ATOM   1446  CG1 VAL A 202     288.797 225.046 271.876  1.00 74.82           C
ATOM   1447  CG2 VAL A 202     290.558 225.994 270.443  1.00 75.13           C
ATOM   1448  N   ASP A 203     290.041 225.223 275.079  1.00 86.93           N
ATOM   1449  CA  ASP A 203     289.713 224.417 276.257  1.00 86.10           C
ATOM   1450  C   ASP A 203     288.681 223.326 275.927  1.00 86.36           C
ATOM   1451  O   ASP A 203     288.117 223.267 274.834  1.00 80.57           O
ATOM   1452  CB  ASP A 203     289.299 225.336 277.431  1.00 81.80           C
ATOM   1453  CG  ASP A 203     287.920 225.998 277.311  1.00 75.72           C
ATOM   1454  OD1 ASP A 203     287.147 225.684 276.389  1.00 65.25           O
ATOM   1455  OD2 ASP A 203     287.588 226.822 278.188  1.00 70.73           O
ATOM   1456  N   GLU A 204     288.409 222.466 276.900  1.00 85.53           N
ATOM   1457  CA  GLU A 204     287.425 221.389 276.750  1.00 84.49           C
ATOM   1458  C   GLU A 204     286.001 221.900 276.486  1.00 84.67           C
ATOM   1459  O   GLU A 204     285.178 221.195 275.909  1.00 78.71           O
ATOM   1460  CB  GLU A 204     287.411 220.528 278.024  1.00 81.50           C
ATOM   1461  CG  GLU A 204     288.742 219.814 278.289  1.00 71.08           C
ATOM   1462  CD  GLU A 204     288.707 218.908 279.525  1.00 60.73           C
ATOM   1463  OE1 GLU A 204     289.677 218.137 279.699  1.00 52.66           O
ATOM   1464  OE2 GLU A 204     287.728 218.983 280.303  1.00 52.92           O
ATOM   1465  N   SER A 205     285.707 223.131 276.870  1.00 82.59           N
ATOM   1466  CA  SER A 205     284.415 223.787 276.650  1.00 81.53           C
ATOM   1467  C   SER A 205     284.309 224.456 275.273  1.00 81.77           C
ATOM   1468  O   SER A 205     283.267 225.031 274.951  1.00 75.71           O
ATOM   1469  CB  SER A 205     284.155 224.823 277.748  1.00 78.78           C
ATOM   1470  OG  SER A 205     284.343 224.265 279.033  1.00 69.33           O
ATOM   1471  N   GLY A 206     285.372 224.415 274.470  1.00 79.29           N
ATOM   1472  CA  GLY A 206     285.438 225.055 273.160  1.00 78.57           C
ATOM   1473  C   GLY A 206     285.770 226.547 273.188  1.00 80.78           C
ATOM   1474  O   GLY A 206     285.685 227.208 272.149  1.00 76.05           O
ATOM   1475  N   ASN A 207     286.161 227.099 274.330  1.00 83.13           N
ATOM   1476  CA  ASN A 207     286.584 228.494 274.424  1.00 83.63           C
ATOM   1477  C   ASN A 207     288.056 228.643 274.035  1.00 84.80           C
ATOM   1478  O   ASN A 207     288.894 227.811 274.361  1.00 81.89           O
ATOM   1479  CB  ASN A 207     286.341 229.044 275.835  1.00 80.67           C
ATOM   1480  CG  ASN A 207     284.893 228.935 276.259  1.00 76.05           C
ATOM   1481  OD1 ASN A 207     283.985 229.417 275.602  1.00 67.22           O
ATOM   1482  ND2 ASN A 207     284.659 228.302 277.387  1.00 67.76           N
ATOM   1483  N   ILE A 208     288.373 229.746 273.365  1.00 85.72           N
ATOM   1484  CA  ILE A 208     289.753 230.102 273.058  1.00 86.44           C
ATOM   1485  C   ILE A 208     290.369 230.759 274.293  1.00 86.98           C
ATOM   1486  O   ILE A 208     289.915 231.818 274.729  1.00 84.18           O
ATOM   1487  CB  ILE A 208     289.836 231.028 271.830  1.00 85.29           C
ATOM   1488  CG1 ILE A 208     289.216 230.356 270.582  1.00 79.43           C
ATOM   1489  CG2 ILE A 208     291.304 231.400 271.550  1.00 77.95           C
ATOM   1490  CD1 ILE A 208     288.945 231.336 269.445  1.00 73.21           C
ATOM   1491  N   ILE A 209     291.421 230.160 274.817  1.00 87.50           N
ATOM   1492  CA  ILE A 209     292.232 230.737 275.884  1.00 87.04           C
ATOM   1493  C   ILE A 209     293.537 231.210 275.260  1.00 87.41           C
ATOM   1494  O   ILE A 209     294.318 230.414 274.744  1.00 84.94           O
ATOM   1495  CB  ILE A 209     292.442 229.745 277.042  1.00 85.70           C
ATOM   1496  CG1 ILE A 209     291.073 229.316 277.618  1.00 80.53           C
ATOM   1497  CG2 ILE A 209     293.316 230.394 278.131  1.00 78.78           C
ATOM   1498  CD1 ILE A 209     291.152 228.316 278.768  1.00 71.23           C
ATOM   1499  N   SER A 210     293.763 232.515 275.298  1.00 87.83           N
ATOM   1500  CA  SER A 210     295.004 233.135 274.855  1.00 87.36           C
ATOM   1501  C   SER A 210     295.764 233.658 276.066  1.00 87.78           C
ATOM   1502  O   SER A 210     295.174 234.231 276.978  1.00 84.41           O
ATOM   1503  CB  SER A 210     294.725 234.266 273.864  1.00 85.22           C
ATOM   1504  OG  SER A 210     294.004 233.780 272.747  1.00 73.65           O
ATOM   1505  N   GLU A 211     297.075 233.479 276.064  1.00 87.91           N
ATOM   1506  CA  GLU A 211     297.939 233.961 277.134  1.00 87.58           C
ATOM   1507  C   GLU A 211     299.314 234.348 276.587  1.00 87.96           C
ATOM   1508  O   GLU A 211     299.797 233.796 275.596  1.00 84.77           O
ATOM   1509  CB  GLU A 211     298.023 232.928 278.279  1.00 84.72           C
ATOM   1510  CG  GLU A 211     298.531 231.547 277.858  1.00 75.19           C
ATOM   1511  CD  GLU A 211     298.559 230.517 278.993  1.00 71.86           C
ATOM   1512  OE1 GLU A 211     298.982 229.373 278.714  1.00 63.83           O
ATOM   1513  OE2 GLU A 211     298.186 230.849 280.140  1.00 64.95           O
ATOM   1514  N   THR A 212     299.941 235.332 277.223  1.00 87.68           N
ATOM   1515  CA  THR A 212     301.344 235.670 276.978  1.00 87.16           C
ATOM   1516  C   THR A 212     302.178 235.078 278.106  1.00 87.56           C
ATOM   1517  O   THR A 212     302.178 235.589 279.223  1.00 84.60           O
ATOM   1518  CB  THR A 212     301.560 237.183 276.854  1.00 85.70           C
ATOM   1519  OG1 THR A 212     300.755 237.715 275.824  1.00 74.27           O
ATOM   1520  CG2 THR A 212     302.999 237.522 276.500  1.00 73.33           C
ATOM   1521  N   ILE A 213     302.896 234.006 277.807  1.00 88.28           N
ATOM   1522  CA  ILE A 213     303.752 233.325 278.775  1.00 87.53           C
ATOM   1523  C   ILE A 213     305.110 234.023 278.811  1.00 87.82           C
ATOM   1524  O   ILE A 213     305.738 234.219 277.774  1.00 84.73           O
ATOM   1525  CB  ILE A 213     303.893 231.825 278.441  1.00 85.52           C
ATOM   1526  CG1 ILE A 213     302.507 231.144 278.324  1.00 74.81           C
ATOM   1527  CG2 ILE A 213     304.737 231.123 279.523  1.00 72.82           C
ATOM   1528  CD1 ILE A 213     302.573 229.671 277.908  1.00 68.80           C
ATOM   1529  N   THR A 214     305.599 234.333 279.996  1.00 87.43           N
ATOM   1530  CA  THR A 214     306.975 234.793 280.207  1.00 86.69           C
ATOM   1531  C   THR A 214     307.781 233.678 280.861  1.00 87.11           C
ATOM   1532  O   THR A 214     307.436 233.226 281.948  1.00 83.74           O
ATOM   1533  CB  THR A 214     307.021 236.084 281.034  1.00 84.66           C
ATOM   1534  OG1 THR A 214     306.260 237.079 280.388  1.00 74.56           O
ATOM   1535  CG2 THR A 214     308.435 236.635 281.162  1.00 73.11           C
ATOM   1536  N   ARG A 215     308.850 233.224 280.193  1.00 87.93           N
ATOM   1537  CA  ARG A 215     309.680 232.106 280.657  1.00 87.41           C
ATOM   1538  C   ARG A 215     311.160 232.318 280.317  1.00 88.20           C
ATOM   1539  O   ARG A 215     311.468 233.153 279.468  1.00 85.53           O
ATOM   1540  CB  ARG A 215     309.115 230.789 280.087  1.00 84.14           C
ATOM   1541  CG  ARG A 215     309.250 230.636 278.560  1.00 78.07           C
ATOM   1542  CD  ARG A 215     308.558 229.341 278.126  1.00 76.69           C
ATOM   1543  NE  ARG A 215     308.808 229.032 276.714  1.00 72.92           N
ATOM   1544  CZ  ARG A 215     308.301 228.020 276.029  1.00 70.27           C
ATOM   1545  NH1 ARG A 215     307.430 227.200 276.542  1.00 65.87           N
ATOM   1546  NH2 ARG A 215     308.680 227.817 274.812  1.00 64.89           N
ATOM   1547  N   PRO A 216     312.077 231.583 280.942  1.00 88.10           N
ATOM   1548  CA  PRO A 216     313.478 231.609 280.548  1.00 87.90           C
ATOM   1549  C   PRO A 216     313.662 231.153 279.099  1.00 88.27           C
ATOM   1550  O   PRO A 216     313.113 230.129 278.694  1.00 85.44           O
ATOM   1551  CB  PRO A 216     314.199 230.677 281.526  1.00 86.65           C
ATOM   1552  CG  PRO A 216     313.261 230.608 282.730  1.00 83.96           C
ATOM   1553  CD  PRO A 216     311.883 230.730 282.093  1.00 86.99           C
ATOM   1554  N   LEU A 217     314.479 231.889 278.334  1.00 86.91           N
ATOM   1555  CA  LEU A 217     314.861 231.517 276.974  1.00 86.50           C
ATOM   1556  C   LEU A 217     315.669 230.213 277.003  1.00 86.88           C
ATOM   1557  O   LEU A 217     316.709 230.147 277.661  1.00 84.16           O
ATOM   1558  CB  LEU A 217     315.661 232.680 276.359  1.00 85.04           C
ATOM   1559  CG  LEU A 217     316.152 232.425 274.927  1.00 83.19           C
ATOM   1560  CD1 LEU A 217     315.001 232.347 273.927  1.00 74.36           C
ATOM   1561  CD2 LEU A 217     317.075 233.553 274.481  1.00 75.17           C
ATOM   1562  N   SER A 218     315.209 229.215 276.265  1.00 86.56           N
ATOM   1563  CA  SER A 218     315.808 227.877 276.245  1.00 85.46           C
ATOM   1564  C   SER A 218     316.071 227.332 274.838  1.00 86.00           C
ATOM   1565  O   SER A 218     317.089 226.682 274.611  1.00 79.89           O
ATOM   1566  CB  SER A 218     314.912 226.919 277.031  1.00 81.93           C
ATOM   1567  OG  SER A 218     313.632 226.799 276.444  1.00 72.81           O
ATOM   1568  N   SER A 219     315.178 227.610 273.890  1.00 85.73           N
ATOM   1569  CA  SER A 219     315.269 227.096 272.522  1.00 86.37           C
ATOM   1570  C   SER A 219     314.616 228.038 271.509  1.00 87.59           C
ATOM   1571  O   SER A 219     313.984 229.026 271.867  1.00 83.63           O
ATOM   1572  CB  SER A 219     314.605 225.714 272.464  1.00 83.24           C
ATOM   1573  OG  SER A 219     313.203 225.804 272.596  1.00 75.18           O
ATOM   1574  N   GLU A 220     314.718 227.696 270.226  1.00 86.40           N
ATOM   1575  CA  GLU A 220     314.064 228.425 269.136  1.00 86.13           C
ATOM   1576  C   GLU A 220     312.528 228.429 269.252  1.00 87.46           C
ATOM   1577  O   GLU A 220     311.878 229.339 268.747  1.00 83.57           O
ATOM   1578  CB  GLU A 220     314.491 227.833 267.784  1.00 84.34           C
ATOM   1579  CG  GLU A 220     315.994 227.972 267.458  1.00 78.86           C
ATOM   1580  CD  GLU A 220     316.906 226.887 268.060  1.00 74.29           C
ATOM   1581  OE1 GLU A 220     318.115 226.911 267.751  1.00 64.92           O
ATOM   1582  OE2 GLU A 220     316.416 226.031 268.832  1.00 66.44           O
ATOM   1583  N   TYR A 221     311.929 227.467 269.956  1.00 88.04           N
ATOM   1584  CA  TYR A 221     310.486 227.435 270.215  1.00 87.69           C
ATOM   1585  C   TYR A 221     309.986 228.616 271.054  1.00 87.75           C
ATOM   1586  O   TYR A 221     308.791 228.906 271.039  1.00 83.89           O
ATOM   1587  CB  TYR A 221     310.108 226.124 270.910  1.00 86.35           C
ATOM   1588  CG  TYR A 221     310.175 224.907 270.021  1.00 84.68           C
ATOM   1589  CD1 TYR A 221     309.161 224.676 269.069  1.00 77.68           C
ATOM   1590  CD2 TYR A 221     311.235 223.985 270.137  1.00 77.65           C
ATOM   1591  CE1 TYR A 221     309.208 223.542 268.242  1.00 74.50           C
ATOM   1592  CE2 TYR A 221     311.293 222.851 269.314  1.00 74.50           C
ATOM   1593  CZ  TYR A 221     310.277 222.633 268.367  1.00 78.49           C
ATOM   1594  OH  TYR A 221     310.330 221.528 267.551  1.00 76.68           O
ATOM   1595  N   ASP A 222     310.867 229.330 271.744  1.00 87.81           N
ATOM   1596  CA  ASP A 222     310.489 230.519 272.508  1.00 86.76           C
ATOM   1597  C   ASP A 222     310.156 231.721 271.613  1.00 87.54           C
ATOM   1598  O   ASP A 222     309.464 232.639 272.050  1.00 83.87           O
ATOM   1599  CB  ASP A 222     311.598 230.868 273.512  1.00 84.71           C
ATOM   1600  CG  ASP A 222     311.802 229.754 274.535  1.00 82.09           C
ATOM   1601  OD1 ASP A 222     310.792 229.209 275.026  1.00 74.18           O
ATOM   1602  OD2 ASP A 222     312.961 229.428 274.846  1.00 75.30           O
ATOM   1603  N   PHE A 223     310.593 231.696 270.345  1.00 89.11           N
ATOM   1604  CA  PHE A 223     310.263 232.719 269.346  1.00 88.96           C
ATOM   1605  C   PHE A 223     309.025 232.375 268.513  1.00 89.31           C
ATOM   1606  O   PHE A 223     308.587 233.184 267.696  1.00 86.22           O
ATOM   1607  CB  PHE A 223     311.479 232.951 268.443  1.00 88.13           C
ATOM   1608  CG  PHE A 223     312.747 233.274 269.195  1.00 89.13           C
ATOM   1609  CD1 PHE A 223     312.836 234.449 269.961  1.00 82.44           C
ATOM   1610  CD2 PHE A 223     313.838 232.388 269.166  1.00 82.65           C
ATOM   1611  CE1 PHE A 223     314.001 234.733 270.686  1.00 81.26           C
ATOM   1612  CE2 PHE A 223     315.006 232.669 269.890  1.00 82.00           C
ATOM   1613  CZ  PHE A 223     315.086 233.841 270.652  1.00 85.72           C
ATOM   1614  N   LEU A 224     308.445 231.191 268.691  1.00 89.58           N
ATOM   1615  CA  LEU A 224     307.234 230.770 267.996  1.00 89.82           C
ATOM   1616  C   LEU A 224     305.999 231.239 268.772  1.00 90.09           C
ATOM   1617  O   LEU A 224     305.723 230.740 269.864  1.00 87.16           O
ATOM   1618  CB  LEU A 224     307.269 229.241 267.816  1.00 88.54           C
ATOM   1619  CG  LEU A 224     306.114 228.701 266.951  1.00 86.26           C
ATOM   1620  CD1 LEU A 224     306.268 229.115 265.490  1.00 78.21           C
ATOM   1621  CD2 LEU A 224     306.092 227.178 267.010  1.00 78.52           C
ATOM   1622  N   ASN A 225     305.229 232.171 268.197  1.00 90.41           N
ATOM   1623  CA  ASN A 225     303.952 232.615 268.746  1.00 90.27           C
ATOM   1624  C   ASN A 225     302.811 231.837 268.090  1.00 90.63           C
ATOM   1625  O   ASN A 225     302.758 231.724 266.862  1.00 87.74           O
ATOM   1626  CB  ASN A 225     303.788 234.128 268.549  1.00 88.76           C
ATOM   1627  CG  ASN A 225     304.895 234.923 269.226  1.00 88.02           C
ATOM   1628  OD1 ASN A 225     304.966 235.040 270.433  1.00 77.82           O
ATOM   1629  ND2 ASN A 225     305.783 235.510 268.453  1.00 77.38           N
ATOM   1630  N   THR A 226     301.888 231.338 268.884  1.00 91.27           N
ATOM   1631  CA  THR A 226     300.678 230.652 268.426  1.00 91.15           C
ATOM   1632  C   THR A 226     299.471 231.538 268.683  1.00 91.38           C
ATOM   1633  O   THR A 226     299.266 231.992 269.805  1.00 88.63           O
ATOM   1634  CB  THR A 226     300.491 229.299 269.128  1.00 89.72           C
ATOM   1635  OG1 THR A 226     301.647 228.503 268.986  1.00 76.37           O
ATOM   1636  CG2 THR A 226     299.328 228.500 268.549  1.00 75.55           C
ATOM   1637  N   TYR A 227     298.655 231.747 267.649  1.00 91.74           N
ATOM   1638  CA  TYR A 227     297.415 232.504 267.745  1.00 91.70           C
ATOM   1639  C   TYR A 227     296.245 231.644 267.279  1.00 91.80           C
ATOM   1640  O   TYR A 227     296.355 230.899 266.301  1.00 89.29           O
ATOM   1641  CB  TYR A 227     297.521 233.792 266.923  1.00 91.11           C
ATOM   1642  CG  TYR A 227     298.675 234.686 267.320  1.00 91.68           C
ATOM   1643  CD1 TYR A 227     298.596 235.479 268.477  1.00 84.76           C
ATOM   1644  CD2 TYR A 227     299.852 234.715 266.544  1.00 84.94           C
ATOM   1645  CE1 TYR A 227     299.676 236.299 268.854  1.00 83.39           C
ATOM   1646  CE2 TYR A 227     300.936 235.528 266.914  1.00 84.01           C
ATOM   1647  CZ  TYR A 227     300.845 236.319 268.072  1.00 87.84           C
ATOM   1648  OH  TYR A 227     301.905 237.107 268.438  1.00 86.79           O
ATOM   1649  N   ILE A 228     295.111 231.769 267.950  1.00 91.71           N
ATOM   1650  CA  ILE A 228     293.821 231.238 267.512  1.00 91.60           C
ATOM   1651  C   ILE A 228     292.863 232.419 267.439  1.00 91.41           C
ATOM   1652  O   ILE A 228     292.577 233.052 268.455  1.00 88.65           O
ATOM   1653  CB  ILE A 228     293.301 230.114 268.434  1.00 90.82           C
ATOM   1654  CG1 ILE A 228     294.317 228.954 268.528  1.00 86.30           C
ATOM   1655  CG2 ILE A 228     291.957 229.597 267.899  1.00 85.07           C
ATOM   1656  CD1 ILE A 228     293.918 227.845 269.507  1.00 81.10           C
ATOM   1657  N   VAL A 229     292.393 232.736 266.240  1.00 91.61           N
ATOM   1658  CA  VAL A 229     291.607 233.943 265.981  1.00 91.54           C
ATOM   1659  C   VAL A 229     290.251 233.557 265.401  1.00 91.53           C
ATOM   1660  O   VAL A 229     290.210 232.845 264.395  1.00 89.64           O
ATOM   1661  CB  VAL A 229     292.369 234.904 265.047  1.00 90.28           C
ATOM   1662  CG1 VAL A 229     291.599 236.208 264.852  1.00 81.37           C
ATOM   1663  CG2 VAL A 229     293.754 235.264 265.607  1.00 80.81           C
ATOM   1664  N   PRO A 230     289.138 234.022 265.975  1.00 90.81           N
ATOM   1665  CA  PRO A 230     287.840 233.976 265.318  1.00 90.41           C
ATOM   1666  C   PRO A 230     287.879 234.885 264.088  1.00 90.82           C
ATOM   1667  O   PRO A 230     288.061 236.092 264.215  1.00 88.76           O
ATOM   1668  CB  PRO A 230     286.812 234.449 266.355  1.00 88.70           C
ATOM   1669  CG  PRO A 230     287.568 234.439 267.684  1.00 85.46           C
ATOM   1670  CD  PRO A 230     289.021 234.648 267.275  1.00 88.48           C
ATOM   1671  N   ILE A 231     287.729 234.307 262.906  1.00 91.41           N
ATOM   1672  CA  ILE A 231     288.006 235.010 261.640  1.00 91.20           C
ATOM   1673  C   ILE A 231     286.765 235.595 260.967  1.00 91.68           C
ATOM   1674  O   ILE A 231     286.896 236.362 260.018  1.00 89.51           O
ATOM   1675  CB  ILE A 231     288.768 234.092 260.670  1.00 89.93           C
ATOM   1676  CG1 ILE A 231     288.002 232.790 260.353  1.00 82.34           C
ATOM   1677  CG2 ILE A 231     290.163 233.760 261.219  1.00 78.34           C
ATOM   1678  CD1 ILE A 231     287.852 232.575 258.856  1.00 76.41           C
ATOM   1679  N   TYR A 232     285.573 235.234 261.424  1.00 91.70           N
ATOM   1680  CA  TYR A 232     284.341 235.744 260.831  1.00 91.99           C
ATOM   1681  C   TYR A 232     284.215 237.252 261.089  1.00 91.84           C
ATOM   1682  O   TYR A 232     284.440 237.680 262.222  1.00 89.41           O
ATOM   1683  CB  TYR A 232     283.144 234.954 261.372  1.00 91.16           C
ATOM   1684  CG  TYR A 232     281.909 235.110 260.516  1.00 91.08           C
ATOM   1685  CD1 TYR A 232     280.973 236.128 260.781  1.00 83.43           C
ATOM   1686  CD2 TYR A 232     281.702 234.255 259.418  1.00 83.56           C
ATOM   1687  CE1 TYR A 232     279.847 236.285 259.956  1.00 82.19           C
ATOM   1688  CE2 TYR A 232     280.578 234.406 258.588  1.00 82.56           C
ATOM   1689  CZ  TYR A 232     279.653 235.427 258.860  1.00 86.66           C
ATOM   1690  OH  TYR A 232     278.561 235.581 258.048  1.00 85.31           O
ATOM   1691  N   PRO A 233     283.866 238.070 260.080  1.00 91.90           N
ATOM   1692  CA  PRO A 233     283.731 239.516 260.245  1.00 91.71           C
ATOM   1693  C   PRO A 233     282.692 239.889 261.303  1.00 91.33           C
ATOM   1694  O   PRO A 233     281.663 239.224 261.437  1.00 88.36           O
ATOM   1695  CB  PRO A 233     283.334 240.057 258.868  1.00 90.30           C
ATOM   1696  CG  PRO A 233     283.845 239.003 257.898  1.00 87.72           C
ATOM   1697  CD  PRO A 233     283.689 237.704 258.683  1.00 90.34           C
ATOM   1698  N   ASP A 234     282.918 240.993 262.007  1.00 90.31           N
ATOM   1699  CA  ASP A 234     281.916 241.567 262.902  1.00 89.54           C
ATOM   1700  C   ASP A 234     280.823 242.259 262.075  1.00 89.31           C
ATOM   1701  O   ASP A 234     280.884 243.451 261.781  1.00 85.59           O
ATOM   1702  CB  ASP A 234     282.569 242.511 263.935  1.00 87.29           C
ATOM   1703  CG  ASP A 234     281.560 243.092 264.941  1.00 83.70           C
ATOM   1704  OD1 ASP A 234     280.383 242.659 264.963  1.00 75.57           O
ATOM   1705  OD2 ASP A 234     281.946 243.979 265.738  1.00 76.78           O
ATOM   1706  N   GLU A 235     279.796 241.501 261.701  1.00 88.24           N
ATOM   1707  CA  GLU A 235     278.649 242.028 260.950  1.00 87.64           C
ATOM   1708  C   GLU A 235     277.889 243.113 261.732  1.00 87.83           C
ATOM   1709  O   GLU A 235     277.262 243.979 261.133  1.00 84.05           O
ATOM   1710  CB  GLU A 235     277.703 240.868 260.594  1.00 85.27           C
ATOM   1711  CG  GLU A 235     278.345 239.838 259.643  1.00 79.71           C
ATOM   1712  CD  GLU A 235     277.414 238.656 259.318  1.00 77.19           C
ATOM   1713  OE1 GLU A 235     277.429 238.196 258.160  1.00 68.51           O
ATOM   1714  OE2 GLU A 235     276.700 238.157 260.224  1.00 70.24           O
ATOM   1715  N   THR A 236     277.978 243.110 263.058  1.00 88.78           N
ATOM   1716  CA  THR A 236     277.264 244.072 263.905  1.00 88.29           C
ATOM   1717  C   THR A 236     277.872 245.474 263.873  1.00 88.37           C
ATOM   1718  O   THR A 236     277.258 246.409 264.387  1.00 84.93           O
ATOM   1719  CB  THR A 236     277.143 243.598 265.361  1.00 87.15           C
ATOM   1720  OG1 THR A 236     278.351 243.707 266.073  1.00 78.65           O
ATOM   1721  CG2 THR A 236     276.659 242.153 265.475  1.00 77.70           C
ATOM   1722  N   CYS A 237     279.040 245.657 263.262  1.00 88.73           N
ATOM   1723  CA  CYS A 237     279.735 246.943 263.215  1.00 88.69           C
ATOM   1724  C   CYS A 237     278.867 248.067 262.644  1.00 88.99           C
ATOM   1725  O   CYS A 237     278.880 249.172 263.179  1.00 86.21           O
ATOM   1726  CB  CYS A 237     281.053 246.790 262.441  1.00 86.92           C
ATOM   1727  SG  CYS A 237     280.815 246.388 260.686  1.00 82.00           S
ATOM   1728  N   TRP A 238     278.045 247.782 261.634  1.00 89.37           N
ATOM   1729  CA  TRP A 238     277.164 248.759 261.000  1.00 89.54           C
ATOM   1730  C   TRP A 238     276.164 249.391 261.973  1.00 89.27           C
ATOM   1731  O   TRP A 238     275.941 250.600 261.933  1.00 86.31           O
ATOM   1732  CB  TRP A 238     276.412 248.073 259.858  1.00 89.35           C
ATOM   1733  CG  TRP A 238     277.266 247.691 258.696  1.00 90.00           C
ATOM   1734  CD1 TRP A 238     277.740 246.462 258.416  1.00 85.61           C
ATOM   1735  CD2 TRP A 238     277.762 248.574 257.642  1.00 88.34           C
ATOM   1736  NE1 TRP A 238     278.494 246.512 257.243  1.00 86.53           N
ATOM   1737  CE2 TRP A 238     278.526 247.796 256.745  1.00 88.05           C
ATOM   1738  CE3 TRP A 238     277.620 249.951 257.372  1.00 87.99           C
ATOM   1739  CZ2 TRP A 238     279.137 248.362 255.607  1.00 87.86           C
ATOM   1740  CZ3 TRP A 238     278.228 250.514 256.244  1.00 84.42           C
ATOM   1741  CH2 TRP A 238     278.982 249.726 255.372  1.00 85.25           C
ATOM   1742  N   VAL A 239     275.573 248.590 262.847  1.00 88.64           N
ATOM   1743  CA  VAL A 239     274.614 249.076 263.850  1.00 88.10           C
ATOM   1744  C   VAL A 239     275.331 249.808 264.983  1.00 87.86           C
ATOM   1745  O   VAL A 239     274.850 250.832 265.459  1.00 85.52           O
ATOM   1746  CB  VAL A 239     273.764 247.917 264.398  1.00 87.41           C
ATOM   1747  CG1 VAL A 239     272.834 248.358 265.535  1.00 79.18           C
ATOM   1748  CG2 VAL A 239     272.893 247.321 263.288  1.00 79.86           C
ATOM   1749  N   ASN A 240     276.486 249.307 265.411  1.00 87.12           N
ATOM   1750  CA  ASN A 240     277.218 249.883 266.531  1.00 85.95           C
ATOM   1751  C   ASN A 240     277.957 251.183 266.174  1.00 85.68           C
ATOM   1752  O   ASN A 240     278.099 252.050 267.032  1.00 82.70           O
ATOM   1753  CB  ASN A 240     278.176 248.827 267.101  1.00 85.45           C
ATOM   1754  CG  ASN A 240     277.421 247.703 267.792  1.00 85.09           C
ATOM   1755  OD1 ASN A 240     276.769 247.890 268.808  1.00 76.70           O
ATOM   1756  ND2 ASN A 240     277.505 246.497 267.280  1.00 76.30           N
ATOM   1757  N   ASP A 241     278.399 251.331 264.926  1.00 87.30           N
ATOM   1758  CA  ASP A 241     279.076 252.544 264.469  1.00 86.47           C
ATOM   1759  C   ASP A 241     278.092 253.692 264.201  1.00 86.26           C
ATOM   1760  O   ASP A 241     278.434 254.853 264.420  1.00 82.40           O
ATOM   1761  CB  ASP A 241     279.897 252.238 263.206  1.00 85.39           C
ATOM   1762  CG  ASP A 241     281.131 251.359 263.439  1.00 84.33           C
ATOM   1763  OD1 ASP A 241     281.623 251.257 264.585  1.00 77.53           O
ATOM   1764  OD2 ASP A 241     281.640 250.823 262.430  1.00 79.10           O
ATOM   1765  N   PHE A 242     276.864 253.382 263.767  1.00 86.81           N
ATOM   1766  CA  PHE A 242     275.839 254.360 263.414  1.00 85.98           C
ATOM   1767  C   PHE A 242     274.587 254.213 264.288  1.00 85.04           C
ATOM   1768  O   PHE A 242     273.599 253.600 263.880  1.00 80.95           O
ATOM   1769  CB  PHE A 242     275.518 254.259 261.921  1.00 85.36           C
ATOM   1770  CG  PHE A 242     276.716 254.477 261.030  1.00 86.46           C
ATOM   1771  CD1 PHE A 242     277.256 255.763 260.863  1.00 79.63           C
ATOM   1772  CD2 PHE A 242     277.329 253.383 260.393  1.00 79.87           C
ATOM   1773  CE1 PHE A 242     278.390 255.957 260.068  1.00 78.53           C
ATOM   1774  CE2 PHE A 242     278.466 253.572 259.598  1.00 79.13           C
ATOM   1775  CZ  PHE A 242     278.999 254.859 259.442  1.00 84.03           C
ATOM   1776  N   PRO A 243     274.589 254.773 265.500  1.00 81.45           N
ATOM   1777  CA  PRO A 243     273.391 254.813 266.325  1.00 79.65           C
ATOM   1778  C   PRO A 243     272.325 255.706 265.681  1.00 79.72           C
ATOM   1779  O   PRO A 243     272.635 256.682 265.003  1.00 75.97           O
ATOM   1780  CB  PRO A 243     273.859 255.337 267.685  1.00 77.22           C
ATOM   1781  CG  PRO A 243     275.036 256.237 267.325  1.00 76.58           C
ATOM   1782  CD  PRO A 243     275.663 255.527 266.131  1.00 79.86           C
ATOM   1783  N   ASN A 244     271.068 255.392 265.920  1.00 81.66           N
ATOM   1784  CA  ASN A 244     269.915 256.126 265.390  1.00 81.94           C
ATOM   1785  C   ASN A 244     269.915 256.250 263.852  1.00 82.41           C
ATOM   1786  O   ASN A 244     269.494 257.259 263.291  1.00 77.93           O
ATOM   1787  CB  ASN A 244     269.766 257.477 266.112  1.00 80.18           C
ATOM   1788  CG  ASN A 244     269.792 257.356 267.620  1.00 80.15           C
ATOM   1789  OD1 ASN A 244     269.117 256.534 268.219  1.00 71.63           O
ATOM   1790  ND2 ASN A 244     270.593 258.167 268.276  1.00 72.48           N
ATOM   1791  N   ALA A 245     270.388 255.216 263.184  1.00 84.90           N
ATOM   1792  CA  ALA A 245     270.340 255.055 261.742  1.00 85.20           C
ATOM   1793  C   ALA A 245     269.805 253.666 261.395  1.00 86.04           C
ATOM   1794  O   ALA A 245     269.965 252.718 262.161  1.00 83.18           O
ATOM   1795  CB  ALA A 245     271.747 255.265 261.170  1.00 83.37           C
ATOM   1796  N   ARG A 246     269.199 253.541 260.224  1.00 83.94           N
ATOM   1797  CA  ARG A 246     268.690 252.261 259.734  1.00 83.80           C
ATOM   1798  C   ARG A 246     269.764 251.536 258.930  1.00 84.58           C
ATOM   1799  O   ARG A 246     269.812 251.634 257.711  1.00 81.43           O
ATOM   1800  CB  ARG A 246     267.387 252.493 258.966  1.00 82.30           C
ATOM   1801  CG  ARG A 246     266.660 251.153 258.780  1.00 77.49           C
ATOM   1802  CD  ARG A 246     265.310 251.367 258.116  1.00 73.80           C
ATOM   1803  NE  ARG A 246     264.583 250.091 258.047  1.00 68.07           N
ATOM   1804  CZ  ARG A 246     263.616 249.690 258.862  1.00 61.85           C
ATOM   1805  NH1 ARG A 246     263.117 250.455 259.794  1.00 56.78           N
ATOM   1806  NH2 ARG A 246     263.141 248.495 258.747  1.00 56.87           N
ATOM   1807  N   THR A 247     270.616 250.809 259.626  1.00 84.97           N
ATOM   1808  CA  THR A 247     271.775 250.113 259.045  1.00 84.85           C
ATOM   1809  C   THR A 247     271.717 248.592 259.176  1.00 85.75           C
ATOM   1810  O   THR A 247     272.607 247.903 258.687  1.00 82.15           O
ATOM   1811  CB  THR A 247     273.080 250.639 259.657  1.00 82.81           C
ATOM   1812  OG1 THR A 247     273.027 250.556 261.061  1.00 74.87           O
ATOM   1813  CG2 THR A 247     273.334 252.098 259.285  1.00 73.31           C
ATOM   1814  N   GLU A 248     270.664 248.049 259.762  1.00 85.69           N
ATOM   1815  CA  GLU A 248     270.490 246.610 259.987  1.00 84.37           C
ATOM   1816  C   GLU A 248     270.582 245.793 258.699  1.00 84.95           C
ATOM   1817  O   GLU A 248     271.062 244.665 258.705  1.00 82.59           O
ATOM   1818  CB  GLU A 248     269.123 246.327 260.637  1.00 82.64           C
ATOM   1819  CG  GLU A 248     268.852 247.075 261.950  1.00 75.14           C
ATOM   1820  CD  GLU A 248     268.119 248.414 261.771  1.00 71.77           C
ATOM   1821  OE1 GLU A 248     267.351 248.788 262.677  1.00 63.17           O
ATOM   1822  OE2 GLU A 248     268.302 249.091 260.739  1.00 64.68           O
ATOM   1823  N   ILE A 249     270.175 246.369 257.575  1.00 86.02           N
ATOM   1824  CA  ILE A 249     270.225 245.684 256.287  1.00 85.41           C
ATOM   1825  C   ILE A 249     271.666 245.351 255.884  1.00 86.26           C
ATOM   1826  O   ILE A 249     271.918 244.268 255.368  1.00 83.89           O
ATOM   1827  CB  ILE A 249     269.476 246.504 255.215  1.00 83.38           C
ATOM   1828  CG1 ILE A 249     269.051 245.630 254.024  1.00 74.43           C
ATOM   1829  CG2 ILE A 249     270.293 247.710 254.709  1.00 72.68           C
ATOM   1830  CD1 ILE A 249     267.947 244.638 254.370  1.00 65.77           C
ATOM   1831  N   TYR A 250     272.618 246.241 256.166  1.00 87.13           N
ATOM   1832  CA  TYR A 250     274.026 245.989 255.887  1.00 87.35           C
ATOM   1833  C   TYR A 250     274.583 244.916 256.819  1.00 87.58           C
ATOM   1834  O   TYR A 250     275.254 244.007 256.351  1.00 84.87           O
ATOM   1835  CB  TYR A 250     274.836 247.286 255.999  1.00 87.12           C
ATOM   1836  CG  TYR A 250     274.290 248.455 255.214  1.00 88.09           C
ATOM   1837  CD1 TYR A 250     274.035 248.348 253.833  1.00 80.79           C
ATOM   1838  CD2 TYR A 250     274.022 249.668 255.873  1.00 81.06           C
ATOM   1839  CE1 TYR A 250     273.512 249.439 253.122  1.00 80.02           C
ATOM   1840  CE2 TYR A 250     273.500 250.762 255.173  1.00 79.92           C
ATOM   1841  CZ  TYR A 250     273.241 250.645 253.800  1.00 85.01           C
ATOM   1842  OH  TYR A 250     272.720 251.717 253.129  1.00 83.70           O
ATOM   1843  N   THR A 251     274.221 244.949 258.089  1.00 87.12           N
ATOM   1844  CA  THR A 251     274.563 243.890 259.054  1.00 86.93           C
ATOM   1845  C   THR A 251     274.117 242.515 258.562  1.00 86.85           C
ATOM   1846  O   THR A 251     274.841 241.534 258.711  1.00 84.08           O
ATOM   1847  CB  THR A 251     273.919 244.184 260.417  1.00 86.59           C
ATOM   1848  OG1 THR A 251     274.469 245.364 260.947  1.00 76.21           O
ATOM   1849  CG2 THR A 251     274.142 243.098 261.465  1.00 75.65           C
ATOM   1850  N   ARG A 252     272.963 242.433 257.922  1.00 86.21           N
ATOM   1851  CA  ARG A 252     272.394 241.168 257.435  1.00 84.69           C
ATOM   1852  C   ARG A 252     272.932 240.745 256.066  1.00 84.19           C
ATOM   1853  O   ARG A 252     273.024 239.548 255.805  1.00 81.01           O
ATOM   1854  CB  ARG A 252     270.864 241.291 257.402  1.00 83.30           C
ATOM   1855  CG  ARG A 252     270.262 241.451 258.815  1.00 79.52           C
ATOM   1856  CD  ARG A 252     268.748 241.672 258.745  1.00 77.83           C
ATOM   1857  NE  ARG A 252     268.055 240.443 258.320  1.00 74.71           N
ATOM   1858  CZ  ARG A 252     266.803 240.347 257.892  1.00 71.70           C
ATOM   1859  NH1 ARG A 252     266.015 241.382 257.793  1.00 66.03           N
ATOM   1860  NH2 ARG A 252     266.322 239.186 257.573  1.00 66.12           N
ATOM   1861  N   MET A 253     273.251 241.691 255.189  1.00 85.78           N
ATOM   1862  CA  MET A 253     273.514 241.430 253.769  1.00 85.11           C
ATOM   1863  C   MET A 253     274.959 241.660 253.326  1.00 86.31           C
ATOM   1864  O   MET A 253     275.428 240.948 252.445  1.00 83.24           O
ATOM   1865  CB  MET A 253     272.573 242.282 252.906  1.00 82.05           C
ATOM   1866  CG  MET A 253     271.104 241.876 253.055  1.00 75.12           C
ATOM   1867  SD  MET A 253     270.030 242.805 251.925  1.00 70.68           S
ATOM   1868  CE  MET A 253     268.437 242.076 252.337  1.00 62.30           C
ATOM   1869  N   TYR A 254     275.670 242.630 253.897  1.00 87.36           N
ATOM   1870  CA  TYR A 254     276.909 243.149 253.317  1.00 88.37           C
ATOM   1871  C   TYR A 254     277.963 242.072 253.035  1.00 88.35           C
ATOM   1872  O   TYR A 254     278.555 242.050 251.956  1.00 85.51           O
ATOM   1873  CB  TYR A 254     277.484 244.242 254.229  1.00 88.45           C
ATOM   1874  CG  TYR A 254     278.683 244.945 253.626  1.00 89.69           C
ATOM   1875  CD1 TYR A 254     279.987 244.503 253.902  1.00 82.92           C
ATOM   1876  CD2 TYR A 254     278.497 246.024 252.741  1.00 83.68           C
ATOM   1877  CE1 TYR A 254     281.090 245.125 253.296  1.00 82.77           C
ATOM   1878  CE2 TYR A 254     279.591 246.653 252.134  1.00 83.25           C
ATOM   1879  CZ  TYR A 254     280.889 246.197 252.411  1.00 88.21           C
ATOM   1880  OH  TYR A 254     281.961 246.796 251.804  1.00 87.34           O
ATOM   1881  N   PHE A 255     278.186 241.165 253.972  1.00 87.85           N
ATOM   1882  CA  PHE A 255     279.180 240.110 253.798  1.00 87.91           C
ATOM   1883  C   PHE A 255     278.666 238.909 252.993  1.00 87.09           C
ATOM   1884  O   PHE A 255     279.441 238.250 252.293  1.00 82.95           O
ATOM   1885  CB  PHE A 255     279.702 239.680 255.176  1.00 87.87           C
ATOM   1886  CG  PHE A 255     280.855 238.709 255.087  1.00 89.37           C
ATOM   1887  CD1 PHE A 255     280.703 237.378 255.519  1.00 82.34           C
ATOM   1888  CD2 PHE A 255     282.078 239.118 254.526  1.00 82.38           C
ATOM   1889  CE1 PHE A 255     281.765 236.469 255.393  1.00 81.61           C
ATOM   1890  CE2 PHE A 255     283.140 238.209 254.395  1.00 82.53           C
ATOM   1891  CZ  PHE A 255     282.980 236.887 254.830  1.00 87.56           C
ATOM   1892  N   ASN A 256     277.371 238.620 253.057  1.00 86.87           N
ATOM   1893  CA  ASN A 256     276.792 237.369 252.562  1.00 85.34           C
ATOM   1894  C   ASN A 256     275.995 237.504 251.257  1.00 85.14           C
ATOM   1895  O   ASN A 256     275.634 236.489 250.660  1.00 78.62           O
ATOM   1896  CB  ASN A 256     275.950 236.749 253.687  1.00 81.99           C
ATOM   1897  CG  ASN A 256     276.817 236.265 254.840  1.00 77.71           C
ATOM   1898  OD1 ASN A 256     277.759 235.519 254.655  1.00 68.31           O
ATOM   1899  ND2 ASN A 256     276.509 236.670 256.055  1.00 69.45           N
ATOM   1900  N   HIS A 257     275.730 238.719 250.792  1.00 85.55           N
ATOM   1901  CA  HIS A 257     274.980 238.925 249.556  1.00 85.24           C
ATOM   1902  C   HIS A 257     275.915 238.974 248.332  1.00 85.58           C
ATOM   1903  O   HIS A 257     276.895 239.715 248.343  1.00 83.31           O
ATOM   1904  CB  HIS A 257     274.127 240.189 249.682  1.00 83.73           C
ATOM   1905  CG  HIS A 257     273.158 240.320 248.544  1.00 82.65           C
ATOM   1906  ND1 HIS A 257     273.439 240.823 247.295  1.00 72.74           N
ATOM   1907  CD2 HIS A 257     271.857 239.880 248.506  1.00 73.24           C
ATOM   1908  CE1 HIS A 257     272.348 240.686 246.531  1.00 73.61           C
ATOM   1909  NE2 HIS A 257     271.364 240.115 247.230  1.00 75.60           N
ATOM   1910  N   PRO A 258     275.622 238.249 247.242  1.00 85.05           N
ATOM   1911  CA  PRO A 258     276.515 238.155 246.081  1.00 84.02           C
ATOM   1912  C   PRO A 258     276.789 239.488 245.377  1.00 84.32           C
ATOM   1913  O   PRO A 258     277.831 239.649 244.751  1.00 80.04           O
ATOM   1914  CB  PRO A 258     275.825 237.165 245.128  1.00 82.34           C
ATOM   1915  CG  PRO A 258     274.356 237.205 245.539  1.00 81.31           C
ATOM   1916  CD  PRO A 258     274.438 237.424 247.040  1.00 84.92           C
ATOM   1917  N   GLY A 259     275.893 240.459 245.481  1.00 84.60           N
ATOM   1918  CA  GLY A 259     276.114 241.793 244.919  1.00 83.96           C
ATOM   1919  C   GLY A 259     277.252 242.580 245.572  1.00 85.02           C
ATOM   1920  O   GLY A 259     277.789 243.497 244.954  1.00 81.81           O
ATOM   1921  N   TYR A 260     277.644 242.197 246.782  1.00 86.31           N
ATOM   1922  CA  TYR A 260     278.761 242.800 247.514  1.00 87.29           C
ATOM   1923  C   TYR A 260     280.075 242.012 247.381  1.00 87.51           C
ATOM   1924  O   TYR A 260     281.046 242.339 248.051  1.00 84.17           O
ATOM   1925  CB  TYR A 260     278.370 242.997 248.981  1.00 86.48           C
ATOM   1926  CG  TYR A 260     277.267 244.013 249.198  1.00 87.24           C
ATOM   1927  CD1 TYR A 260     277.520 245.385 249.002  1.00 80.16           C
ATOM   1928  CD2 TYR A 260     275.988 243.606 249.614  1.00 80.83           C
ATOM   1929  CE1 TYR A 260     276.510 246.336 249.219  1.00 79.42           C
ATOM   1930  CE2 TYR A 260     274.968 244.550 249.834  1.00 79.88           C
ATOM   1931  CZ  TYR A 260     275.235 245.913 249.634  1.00 84.06           C
ATOM   1932  OH  TYR A 260     274.240 246.839 249.844  1.00 82.25           O
ATOM   1933  N   ASP A 261     280.147 241.002 246.506  1.00 87.78           N
ATOM   1934  CA  ASP A 261     281.338 240.156 246.356  1.00 87.02           C
ATOM   1935  C   ASP A 261     282.631 240.950 246.105  1.00 87.50           C
ATOM   1936  O   ASP A 261     283.673 240.645 246.679  1.00 83.23           O
ATOM   1937  CB  ASP A 261     281.128 239.171 245.192  1.00 84.27           C
ATOM   1938  CG  ASP A 261     280.370 237.896 245.557  1.00 80.09           C
ATOM   1939  OD1 ASP A 261     280.134 237.635 246.753  1.00 73.02           O
ATOM   1940  OD2 ASP A 261     280.112 237.099 244.624  1.00 74.57           O
ATOM   1941  N   ASP A 262     282.550 241.969 245.257  1.00 88.67           N
ATOM   1942  CA  ASP A 262     283.689 242.804 244.883  1.00 88.32           C
ATOM   1943  C   ASP A 262     283.769 244.113 245.696  1.00 88.84           C
ATOM   1944  O   ASP A 262     284.482 245.042 245.311  1.00 84.81           O
ATOM   1945  CB  ASP A 262     283.664 243.065 243.365  1.00 86.31           C
ATOM   1946  CG  ASP A 262     283.792 241.815 242.487  1.00 82.65           C
ATOM   1947  OD1 ASP A 262     284.538 240.873 242.826  1.00 75.41           O
ATOM   1948  OD2 ASP A 262     283.182 241.791 241.398  1.00 75.78           O
ATOM   1949  N   TYR A 263     283.047 244.220 246.804  1.00 90.45           N
ATOM   1950  CA  TYR A 263     283.177 245.333 247.747  1.00 91.23           C
ATOM   1951  C   TYR A 263     284.272 245.011 248.770  1.00 91.58           C
ATOM   1952  O   TYR A 263     284.498 243.837 249.073  1.00 89.41           O
ATOM   1953  CB  TYR A 263     281.837 245.617 248.437  1.00 90.52           C
ATOM   1954  CG  TYR A 263     280.816 246.340 247.580  1.00 90.45           C
ATOM   1955  CD1 TYR A 263     280.330 247.607 247.963  1.00 81.36           C
ATOM   1956  CD2 TYR A 263     280.333 245.753 246.398  1.00 81.54           C
ATOM   1957  CE1 TYR A 263     279.370 248.269 247.183  1.00 79.77           C
ATOM   1958  CE2 TYR A 263     279.381 246.413 245.604  1.00 80.60           C
ATOM   1959  CZ  TYR A 263     278.898 247.669 246.006  1.00 85.93           C
ATOM   1960  OH  TYR A 263     277.952 248.301 245.241  1.00 84.50           O
ATOM   1961  N   PRO A 264     284.966 246.020 249.309  1.00 92.02           N
ATOM   1962  CA  PRO A 264     285.971 245.796 250.339  1.00 92.28           C
ATOM   1963  C   PRO A 264     285.336 245.167 251.581  1.00 92.22           C
ATOM   1964  O   PRO A 264     284.244 245.560 251.996  1.00 89.88           O
ATOM   1965  CB  PRO A 264     286.575 247.173 250.630  1.00 90.91           C
ATOM   1966  CG  PRO A 264     285.448 248.139 250.271  1.00 88.31           C
ATOM   1967  CD  PRO A 264     284.775 247.452 249.090  1.00 90.55           C
ATOM   1968  N   VAL A 265     286.016 244.210 252.174  1.00 92.07           N
ATOM   1969  CA  VAL A 265     285.562 243.619 253.434  1.00 92.46           C
ATOM   1970  C   VAL A 265     285.687 244.636 254.566  1.00 92.28           C
ATOM   1971  O   VAL A 265     286.679 245.361 254.662  1.00 90.48           O
ATOM   1972  CB  VAL A 265     286.282 242.288 253.714  1.00 91.45           C
ATOM   1973  CG1 VAL A 265     287.753 242.437 254.109  1.00 82.88           C
ATOM   1974  CG2 VAL A 265     285.556 241.490 254.794  1.00 81.06           C
ATOM   1975  N   VAL A 266     284.676 244.692 255.420  1.00 92.29           N
ATOM   1976  CA  VAL A 266     284.616 245.556 256.606  1.00 92.09           C
ATOM   1977  C   VAL A 266     284.304 244.726 257.854  1.00 92.02           C
ATOM   1978  O   VAL A 266     284.052 243.524 257.755  1.00 89.07           O
ATOM   1979  CB  VAL A 266     283.608 246.714 256.420  1.00 90.51           C
ATOM   1980  CG1 VAL A 266     283.963 247.591 255.224  1.00 81.35           C
ATOM   1981  CG2 VAL A 266     282.163 246.217 256.268  1.00 79.99           C
ATOM   1982  N   GLY A 267     284.347 245.355 259.020  1.00 90.57           N
ATOM   1983  CA  GLY A 267     284.160 244.639 260.282  1.00 90.46           C
ATOM   1984  C   GLY A 267     285.312 243.691 260.619  1.00 91.24           C
ATOM   1985  O   GLY A 267     285.136 242.741 261.377  1.00 87.89           O
ATOM   1986  N   ILE A 268     286.487 243.941 260.037  1.00 91.87           N
ATOM   1987  CA  ILE A 268     287.692 243.150 260.251  1.00 91.98           C
ATOM   1988  C   ILE A 268     288.593 243.869 261.258  1.00 92.19           C
ATOM   1989  O   ILE A 268     288.952 245.030 261.067  1.00 90.12           O
ATOM   1990  CB  ILE A 268     288.409 242.896 258.911  1.00 90.56           C
ATOM   1991  CG1 ILE A 268     287.513 242.136 257.905  1.00 81.15           C
ATOM   1992  CG2 ILE A 268     289.727 242.137 259.095  1.00 79.07           C
ATOM   1993  CD1 ILE A 268     287.055 240.744 258.379  1.00 72.92           C
ATOM   1994  N   SER A 269     288.972 243.170 262.316  1.00 92.69           N
ATOM   1995  CA  SER A 269     289.976 243.653 263.257  1.00 92.82           C
ATOM   1996  C   SER A 269     291.389 243.485 262.690  1.00 93.26           C
ATOM   1997  O   SER A 269     291.630 242.721 261.752  1.00 91.32           O
ATOM   1998  CB  SER A 269     289.827 242.933 264.602  1.00 91.37           C
ATOM   1999  OG  SER A 269     290.150 241.565 264.492  1.00 83.82           O
ATOM   2000  N   TRP A 270     292.344 244.184 263.301  1.00 93.64           N
ATOM   2001  CA  TRP A 270     293.758 244.006 262.971  1.00 94.12           C
ATOM   2002  C   TRP A 270     294.225 242.558 263.198  1.00 94.16           C
ATOM   2003  O   TRP A 270     294.961 242.013 262.381  1.00 92.85           O
ATOM   2004  CB  TRP A 270     294.573 244.990 263.810  1.00 93.85           C
ATOM   2005  CG  TRP A 270     296.039 245.006 263.515  1.00 93.67           C
ATOM   2006  CD1 TRP A 270     296.649 245.827 262.639  1.00 89.11           C
ATOM   2007  CD2 TRP A 270     297.087 244.179 264.095  1.00 91.53           C
ATOM   2008  NE1 TRP A 270     298.014 245.575 262.638  1.00 89.93           N
ATOM   2009  CE2 TRP A 270     298.323 244.571 263.520  1.00 91.48           C
ATOM   2010  CE3 TRP A 270     297.113 243.144 265.058  1.00 90.76           C
ATOM   2011  CZ2 TRP A 270     299.547 243.958 263.877  1.00 90.68           C
ATOM   2012  CZ3 TRP A 270     298.331 242.533 265.408  1.00 87.41           C
ATOM   2013  CH2 TRP A 270     299.528 242.941 264.826  1.00 87.77           C
ATOM   2014  N   GLU A 271     293.739 241.910 264.245  1.00 93.25           N
ATOM   2015  CA  GLU A 271     294.043 240.509 264.552  1.00 92.65           C
ATOM   2016  C   GLU A 271     293.521 239.559 263.464  1.00 92.72           C
ATOM   2017  O   GLU A 271     294.230 238.652 263.033  1.00 91.03           O
ATOM   2018  CB  GLU A 271     293.434 240.146 265.916  1.00 91.38           C
ATOM   2019  CG  GLU A 271     294.094 240.917 267.066  1.00 87.66           C
ATOM   2020  CD  GLU A 271     293.395 240.762 268.421  1.00 85.11           C
ATOM   2021  OE1 GLU A 271     293.966 241.278 269.410  1.00 76.84           O
ATOM   2022  OE2 GLU A 271     292.290 240.180 268.478  1.00 77.33           O
ATOM   2023  N   GLN A 272     292.322 239.804 262.948  1.00 93.57           N
ATOM   2024  CA  GLN A 272     291.758 239.043 261.833  1.00 93.61           C
ATOM   2025  C   GLN A 272     292.518 239.295 260.524  1.00 93.86           C
ATOM   2026  O   GLN A 272     292.744 238.359 259.759  1.00 92.23           O
ATOM   2027  CB  GLN A 272     290.279 239.410 261.661  1.00 92.97           C
ATOM   2028  CG  GLN A 272     289.399 238.843 262.784  1.00 91.18           C
ATOM   2029  CD  GLN A 272     287.968 239.376 262.725  1.00 90.11           C
ATOM   2030  OE1 GLN A 272     287.707 240.496 262.321  1.00 82.81           O
ATOM   2031  NE2 GLN A 272     286.998 238.599 263.138  1.00 81.19           N
ATOM   2032  N   ALA A 273     292.958 240.525 260.279  1.00 94.11           N
ATOM   2033  CA  ALA A 273     293.771 240.853 259.114  1.00 94.01           C
ATOM   2034  C   ALA A 273     295.135 240.144 259.153  1.00 93.99           C
ATOM   2035  O   ALA A 273     295.591 239.626 258.136  1.00 92.44           O
ATOM   2036  CB  ALA A 273     293.914 242.378 259.031  1.00 93.71           C
ATOM   2037  N   GLN A 274     295.750 240.044 260.330  1.00 93.68           N
ATOM   2038  CA  GLN A 274     296.974 239.258 260.516  1.00 93.10           C
ATOM   2039  C   GLN A 274     296.734 237.763 260.263  1.00 93.11           C
ATOM   2040  O   GLN A 274     297.523 237.132 259.559  1.00 91.43           O
ATOM   2041  CB  GLN A 274     297.527 239.473 261.936  1.00 92.29           C
ATOM   2042  CG  GLN A 274     298.139 240.866 262.157  1.00 88.08           C
ATOM   2043  CD  GLN A 274     299.483 241.079 261.450  1.00 84.85           C
ATOM   2044  OE1 GLN A 274     300.011 240.238 260.749  1.00 75.31           O
ATOM   2045  NE2 GLN A 274     300.093 242.228 261.630  1.00 72.37           N
ATOM   2046  N   ALA A 275     295.636 237.206 260.757  1.00 93.87           N
ATOM   2047  CA  ALA A 275     295.272 235.812 260.506  1.00 93.89           C
ATOM   2048  C   ALA A 275     295.073 235.537 259.010  1.00 93.93           C
ATOM   2049  O   ALA A 275     295.568 234.538 258.491  1.00 92.23           O
ATOM   2050  CB  ALA A 275     294.013 235.480 261.315  1.00 93.25           C
ATOM   2051  N   PHE A 276     294.421 236.456 258.287  1.00 93.65           N
ATOM   2052  CA  PHE A 276     294.263 236.365 256.839  1.00 93.87           C
ATOM   2053  C   PHE A 276     295.614 236.367 256.114  1.00 93.79           C
ATOM   2054  O   PHE A 276     295.836 235.546 255.222  1.00 92.49           O
ATOM   2055  CB  PHE A 276     293.383 237.521 256.345  1.00 93.54           C
ATOM   2056  CG  PHE A 276     293.184 237.522 254.845  1.00 93.85           C
ATOM   2057  CD1 PHE A 276     294.057 238.240 254.008  1.00 86.75           C
ATOM   2058  CD2 PHE A 276     292.136 236.782 254.273  1.00 87.30           C
ATOM   2059  CE1 PHE A 276     293.880 238.218 252.617  1.00 86.67           C
ATOM   2060  CE2 PHE A 276     291.953 236.759 252.885  1.00 87.39           C
ATOM   2061  CZ  PHE A 276     292.829 237.478 252.058  1.00 91.22           C
ATOM   2062  N   CYS A 277     296.538 237.244 256.501  1.00 93.32           N
ATOM   2063  CA  CYS A 277     297.874 237.297 255.914  1.00 93.07           C
ATOM   2064  C   CYS A 277     298.666 236.005 256.166  1.00 92.83           C
ATOM   2065  O   CYS A 277     299.303 235.491 255.246  1.00 91.05           O
ATOM   2066  CB  CYS A 277     298.623 238.517 256.461  1.00 92.46           C
ATOM   2067  SG  CYS A 277     297.875 240.064 255.874  1.00 87.36           S
ATOM   2068  N   ALA A 278     298.581 235.458 257.366  1.00 93.08           N
ATOM   2069  CA  ALA A 278     299.212 234.186 257.711  1.00 92.74           C
ATOM   2070  C   ALA A 278     298.648 233.029 256.874  1.00 92.65           C
ATOM   2071  O   ALA A 278     299.407 232.272 256.267  1.00 90.58           O
ATOM   2072  CB  ALA A 278     299.029 233.945 259.214  1.00 91.97           C
ATOM   2073  N   TRP A 279     297.321 232.941 256.749  1.00 92.35           N
ATOM   2074  CA  TRP A 279     296.664 231.952 255.894  1.00 92.27           C
ATOM   2075  C   TRP A 279     297.076 232.096 254.429  1.00 92.38           C
ATOM   2076  O   TRP A 279     297.458 231.110 253.803  1.00 90.95           O
ATOM   2077  CB  TRP A 279     295.148 232.068 256.030  1.00 91.86           C
ATOM   2078  CG  TRP A 279     294.396 231.316 254.971  1.00 91.60           C
ATOM   2079  CD1 TRP A 279     294.206 229.988 254.934  1.00 87.60           C
ATOM   2080  CD2 TRP A 279     293.811 231.849 253.738  1.00 90.07           C
ATOM   2081  NE1 TRP A 279     293.533 229.651 253.765  1.00 88.36           N
ATOM   2082  CE2 TRP A 279     293.278 230.763 253.005  1.00 90.00           C
ATOM   2083  CE3 TRP A 279     293.685 233.141 253.185  1.00 88.87           C
ATOM   2084  CZ2 TRP A 279     292.650 230.945 251.749  1.00 89.08           C
ATOM   2085  CZ3 TRP A 279     293.057 233.327 251.945  1.00 86.05           C
ATOM   2086  CH2 TRP A 279     292.547 232.237 251.232  1.00 86.08           C
ATOM   2087  N   ARG A 280     297.059 233.315 253.883  1.00 91.89           N
ATOM   2088  CA  ARG A 280     297.436 233.568 252.488  1.00 91.56           C
ATOM   2089  C   ARG A 280     298.878 233.138 252.211  1.00 91.08           C
ATOM   2090  O   ARG A 280     299.149 232.568 251.161  1.00 89.16           O
ATOM   2091  CB  ARG A 280     297.211 235.054 252.164  1.00 90.82           C
ATOM   2092  CG  ARG A 280     297.407 235.373 250.670  1.00 89.46           C
ATOM   2093  CD  ARG A 280     297.145 236.851 250.412  1.00 88.26           C
ATOM   2094  NE  ARG A 280     297.287 237.204 248.981  1.00 86.94           N
ATOM   2095  CZ  ARG A 280     297.096 238.413 248.469  1.00 85.95           C
ATOM   2096  NH1 ARG A 280     296.793 239.442 249.206  1.00 81.54           N
ATOM   2097  NH2 ARG A 280     297.202 238.622 247.200  1.00 82.69           N
ATOM   2098  N   SER A 281     299.766 233.351 253.165  1.00 90.91           N
ATOM   2099  CA  SER A 281     301.169 232.937 253.083  1.00 90.38           C
ATOM   2100  C   SER A 281     301.317 231.416 253.060  1.00 89.89           C
ATOM   2101  O   SER A 281     302.059 230.876 252.242  1.00 87.47           O
ATOM   2102  CB  SER A 281     301.948 233.492 254.275  1.00 89.56           C
ATOM   2103  OG  SER A 281     301.863 234.893 254.308  1.00 78.08           O
ATOM   2104  N   GLU A 282     300.594 230.717 253.931  1.00 89.98           N
ATOM   2105  CA  GLU A 282     300.615 229.258 253.975  1.00 88.72           C
ATOM   2106  C   GLU A 282     299.981 228.641 252.721  1.00 88.68           C
ATOM   2107  O   GLU A 282     300.535 227.720 252.120  1.00 86.44           O
ATOM   2108  CB  GLU A 282     299.893 228.786 255.249  1.00 87.63           C
ATOM   2109  CG  GLU A 282     300.232 227.324 255.552  1.00 76.34           C
ATOM   2110  CD  GLU A 282     299.308 226.684 256.583  1.00 69.58           C
ATOM   2111  OE1 GLU A 282     299.119 225.450 256.474  1.00 61.32           O
ATOM   2112  OE2 GLU A 282     298.751 227.399 257.430  1.00 60.75           O
ATOM   2113  N   PHE A 283     298.846 229.183 252.282  1.00 89.27           N
ATOM   2114  CA  PHE A 283     298.140 228.744 251.084  1.00 88.56           C
ATOM   2115  C   PHE A 283     298.991 228.931 249.823  1.00 88.26           C
ATOM   2116  O   PHE A 283     299.087 228.022 248.999  1.00 85.45           O
ATOM   2117  CB  PHE A 283     296.813 229.510 250.996  1.00 87.51           C
ATOM   2118  CG  PHE A 283     295.884 228.994 249.917  1.00 87.41           C
ATOM   2119  CD1 PHE A 283     295.568 229.787 248.802  1.00 80.73           C
ATOM   2120  CD2 PHE A 283     295.319 227.711 250.032  1.00 80.98           C
ATOM   2121  CE1 PHE A 283     294.692 229.305 247.820  1.00 79.33           C
ATOM   2122  CE2 PHE A 283     294.448 227.224 249.049  1.00 80.07           C
ATOM   2123  CZ  PHE A 283     294.132 228.024 247.945  1.00 82.73           C
ATOM   2124  N   PHE A 284     299.674 230.066 249.703  1.00 88.52           N
ATOM   2125  CA  PHE A 284     300.586 230.342 248.597  1.00 87.64           C
ATOM   2126  C   PHE A 284     301.805 229.409 248.608  1.00 87.35           C
ATOM   2127  O   PHE A 284     302.132 228.822 247.577  1.00 84.72           O
ATOM   2128  CB  PHE A 284     301.004 231.814 248.652  1.00 86.23           C
ATOM   2129  CG  PHE A 284     301.796 232.255 247.444  1.00 85.70           C
ATOM   2130  CD1 PHE A 284     303.180 232.471 247.536  1.00 78.71           C
ATOM   2131  CD2 PHE A 284     301.147 232.451 246.213  1.00 78.31           C
ATOM   2132  CE1 PHE A 284     303.901 232.892 246.408  1.00 76.23           C
ATOM   2133  CE2 PHE A 284     301.864 232.868 245.085  1.00 76.82           C
ATOM   2134  CZ  PHE A 284     303.242 233.091 245.185  1.00 78.88           C
ATOM   2135  N   ARG A 285     302.422 229.201 249.781  1.00 86.04           N
ATOM   2136  CA  ARG A 285     303.565 228.280 249.923  1.00 84.65           C
ATOM   2137  C   ARG A 285     303.234 226.844 249.523  1.00 84.25           C
ATOM   2138  O   ARG A 285     304.078 226.171 248.949  1.00 80.94           O
ATOM   2139  CB  ARG A 285     304.108 228.325 251.360  1.00 83.26           C
ATOM   2140  CG  ARG A 285     305.100 229.474 251.559  1.00 76.01           C
ATOM   2141  CD  ARG A 285     305.712 229.452 252.962  1.00 73.74           C
ATOM   2142  NE  ARG A 285     304.826 230.073 253.962  1.00 66.47           N
ATOM   2143  CZ  ARG A 285     305.064 230.147 255.265  1.00 61.37           C
ATOM   2144  NH1 ARG A 285     306.064 229.537 255.835  1.00 56.38           N
ATOM   2145  NH2 ARG A 285     304.310 230.863 256.036  1.00 54.49           N
ATOM   2146  N   LYS A 286     302.017 226.379 249.769  1.00 85.23           N
ATOM   2147  CA  LYS A 286     301.565 225.051 249.326  1.00 83.84           C
ATOM   2148  C   LYS A 286     301.428 224.933 247.801  1.00 83.09           C
ATOM   2149  O   LYS A 286     301.498 223.825 247.276  1.00 76.74           O
ATOM   2150  CB  LYS A 286     300.236 224.697 250.022  1.00 82.40           C
ATOM   2151  CG  LYS A 286     300.442 224.340 251.510  1.00 76.40           C
ATOM   2152  CD  LYS A 286     299.108 224.150 252.246  1.00 72.48           C
ATOM   2153  CE  LYS A 286     299.401 223.810 253.712  1.00 64.63           C
ATOM   2154  NZ  LYS A 286     298.205 223.871 254.594  1.00 57.87           N
ATOM   2155  N   GLY A 287     301.241 226.040 247.092  1.00 82.49           N
ATOM   2156  CA  GLY A 287     301.087 226.100 245.636  1.00 80.91           C
ATOM   2157  C   GLY A 287     302.388 226.267 244.846  1.00 81.78           C
ATOM   2158  O   GLY A 287     302.384 226.101 243.628  1.00 76.33           O
ATOM   2159  N   ILE A 288     303.488 226.593 245.494  1.00 82.07           N
ATOM   2160  CA  ILE A 288     304.781 226.850 244.853  1.00 80.95           C
ATOM   2161  C   ILE A 288     305.889 225.958 245.417  1.00 81.10           C
ATOM   2162  O   ILE A 288     305.824 225.458 246.537  1.00 75.94           O
ATOM   2163  CB  ILE A 288     305.172 228.342 244.915  1.00 77.00           C
ATOM   2164  CG1 ILE A 288     305.375 228.829 246.364  1.00 66.96           C
ATOM   2165  CG2 ILE A 288     304.138 229.197 244.166  1.00 64.38           C
ATOM   2166  CD1 ILE A 288     305.992 230.218 246.478  1.00 60.88           C
ATOM   2167  N   ARG A 289     306.947 225.788 244.630  1.00 81.34           N
ATOM   2168  CA  ARG A 289     308.158 225.076 245.039  1.00 80.50           C
ATOM   2169  C   ARG A 289     309.372 225.961 244.795  1.00 81.30           C
ATOM   2170  O   ARG A 289     309.673 226.293 243.650  1.00 75.49           O
ATOM   2171  CB  ARG A 289     308.219 223.737 244.298  1.00 76.09           C
ATOM   2172  CG  ARG A 289     309.085 222.716 245.042  1.00 66.59           C
ATOM   2173  CD  ARG A 289     309.049 221.378 244.304  1.00 61.15           C
ATOM   2174  NE  ARG A 289     309.674 220.313 245.105  1.00 54.02           N
ATOM   2175  CZ  ARG A 289     309.742 219.034 244.773  1.00 46.30           C
ATOM   2176  NH1 ARG A 289     309.275 218.592 243.632  1.00 43.40           N
ATOM   2177  NH2 ARG A 289     310.281 218.171 245.590  1.00 40.64           N
ATOM   2178  N   LEU A 290     310.057 226.337 245.855  1.00 79.76           N
ATOM   2179  CA  LEU A 290     311.283 227.134 245.795  1.00 79.10           C
ATOM   2180  C   LEU A 290     312.520 226.220 245.732  1.00 80.83           C
ATOM   2181  O   LEU A 290     312.452 225.066 246.162  1.00 76.70           O
ATOM   2182  CB  LEU A 290     311.329 228.096 246.995  1.00 75.50           C
ATOM   2183  CG  LEU A 290     310.193 229.137 247.030  1.00 71.33           C
ATOM   2184  CD1 LEU A 290     310.271 229.941 248.321  1.00 65.55           C
ATOM   2185  CD2 LEU A 290     310.267 230.109 245.854  1.00 66.44           C
ATOM   2186  N   PRO A 291     313.653 226.707 245.208  1.00 79.59           N
ATOM   2187  CA  PRO A 291     314.929 226.007 245.313  1.00 79.23           C
ATOM   2188  C   PRO A 291     315.318 225.761 246.775  1.00 80.14           C
ATOM   2189  O   PRO A 291     314.972 226.535 247.668  1.00 75.89           O
ATOM   2190  CB  PRO A 291     315.958 226.894 244.600  1.00 76.71           C
ATOM   2191  CG  PRO A 291     315.116 227.790 243.697  1.00 74.75           C
ATOM   2192  CD  PRO A 291     313.821 227.953 244.486  1.00 78.24           C
ATOM   2193  N   GLU A 292     316.089 224.706 247.009  1.00 80.82           N
ATOM   2194  CA  GLU A 292     316.535 224.355 248.354  1.00 79.11           C
ATOM   2195  C   GLU A 292     317.368 225.477 248.984  1.00 79.29           C
ATOM   2196  O   GLU A 292     318.260 226.050 248.360  1.00 71.34           O
ATOM   2197  CB  GLU A 292     317.322 223.037 248.297  1.00 74.58           C
ATOM   2198  CG  GLU A 292     317.551 222.437 249.691  1.00 64.95           C
ATOM   2199  CD  GLU A 292     318.415 221.171 249.672  1.00 56.79           C
ATOM   2200  OE1 GLU A 292     318.782 220.719 250.779  1.00 50.14           O
ATOM   2201  OE2 GLU A 292     318.739 220.679 248.565  1.00 50.94           O
ATOM   2202  N   GLY A 293     317.066 225.800 250.232  1.00 76.04           N
ATOM   2203  CA  GLY A 293     317.710 226.872 250.996  1.00 75.85           C
ATOM   2204  C   GLY A 293     317.319 228.293 250.580  1.00 78.52           C
ATOM   2205  O   GLY A 293     317.785 229.248 251.203  1.00 72.76           O
ATOM   2206  N   GLN A 294     316.490 228.445 249.565  1.00 77.43           N
ATOM   2207  CA  GLN A 294     315.966 229.746 249.169  1.00 77.62           C
ATOM   2208  C   GLN A 294     314.659 230.052 249.896  1.00 79.37           C
ATOM   2209  O   GLN A 294     313.857 229.165 250.178  1.00 76.09           O
ATOM   2210  CB  GLN A 294     315.785 229.820 247.646  1.00 75.75           C
ATOM   2211  CG  GLN A 294     317.092 229.569 246.870  1.00 73.18           C
ATOM   2212  CD  GLN A 294     318.194 230.562 247.241  1.00 69.91           C
ATOM   2213  OE1 GLN A 294     317.979 231.755 247.338  1.00 64.09           O
ATOM   2214  NE2 GLN A 294     319.399 230.092 247.463  1.00 62.16           N
ATOM   2215  N   ILE A 295     314.453 231.312 250.180  1.00 80.46           N
ATOM   2216  CA  ILE A 295     313.280 231.817 250.888  1.00 79.88           C
ATOM   2217  C   ILE A 295     312.596 232.919 250.089  1.00 80.60           C
ATOM   2218  O   ILE A 295     313.192 233.577 249.232  1.00 77.18           O
ATOM   2219  CB  ILE A 295     313.634 232.277 252.325  1.00 76.72           C
ATOM   2220  CG1 ILE A 295     314.687 233.405 252.334  1.00 68.60           C
ATOM   2221  CG2 ILE A 295     314.106 231.068 253.161  1.00 66.02           C
ATOM   2222  CD1 ILE A 295     314.853 234.083 253.696  1.00 61.55           C
ATOM   2223  N   MET A 296     311.326 233.143 250.395  1.00 81.62           N
ATOM   2224  CA  MET A 296     310.506 234.252 249.933  1.00 81.50           C
ATOM   2225  C   MET A 296     309.795 234.823 251.157  1.00 82.57           C
ATOM   2226  O   MET A 296     309.451 234.068 252.069  1.00 79.14           O
ATOM   2227  CB  MET A 296     309.531 233.714 248.878  1.00 78.66           C
ATOM   2228  CG  MET A 296     308.676 234.795 248.232  1.00 72.08           C
ATOM   2229  SD  MET A 296     307.474 234.110 247.055  1.00 68.74           S
ATOM   2230  CE  MET A 296     306.348 233.327 248.228  1.00 61.86           C
ATOM   2231  N   ASP A 297     309.600 236.136 251.196  1.00 83.13           N
ATOM   2232  CA  ASP A 297     308.878 236.757 252.305  1.00 83.36           C
ATOM   2233  C   ASP A 297     307.407 236.313 252.321  1.00 84.75           C
ATOM   2234  O   ASP A 297     306.829 235.969 251.282  1.00 81.56           O
ATOM   2235  CB  ASP A 297     309.017 238.290 252.244  1.00 80.48           C
ATOM   2236  CG  ASP A 297     308.607 238.991 253.548  1.00 77.63           C
ATOM   2237  OD1 ASP A 297     308.663 238.343 254.618  1.00 70.42           O
ATOM   2238  OD2 ASP A 297     308.272 240.197 253.485  1.00 72.07           O
ATOM   2239  N   ASP A 298     306.803 236.319 253.502  1.00 86.38           N
ATOM   2240  CA  ASP A 298     305.389 236.011 253.667  1.00 87.33           C
ATOM   2241  C   ASP A 298     304.506 237.222 253.337  1.00 88.67           C
ATOM   2242  O   ASP A 298     304.932 238.379 253.393  1.00 85.33           O
ATOM   2243  CB  ASP A 298     305.137 235.480 255.089  1.00 84.12           C
ATOM   2244  CG  ASP A 298     305.596 234.032 255.277  1.00 80.19           C
ATOM   2245  OD1 ASP A 298     305.633 233.269 254.283  1.00 72.35           O
ATOM   2246  OD2 ASP A 298     305.795 233.594 256.424  1.00 72.87           O
ATOM   2247  N   PHE A 299     303.238 236.962 253.004  1.00 90.25           N
ATOM   2248  CA  PHE A 299     302.246 238.027 252.958  1.00 90.98           C
ATOM   2249  C   PHE A 299     302.039 238.600 254.357  1.00 91.39           C
ATOM   2250  O   PHE A 299     301.944 237.874 255.344  1.00 88.92           O
ATOM   2251  CB  PHE A 299     300.924 237.524 252.378  1.00 90.32           C
ATOM   2252  CG  PHE A 299     301.002 237.087 250.939  1.00 90.76           C
ATOM   2253  CD1 PHE A 299     301.011 238.037 249.905  1.00 82.48           C
ATOM   2254  CD2 PHE A 299     301.061 235.721 250.619  1.00 82.38           C
ATOM   2255  CE1 PHE A 299     301.066 237.626 248.567  1.00 81.27           C
ATOM   2256  CE2 PHE A 299     301.120 235.307 249.280  1.00 81.90           C
ATOM   2257  CZ  PHE A 299     301.119 236.261 248.254  1.00 86.62           C
ATOM   2258  N   ARG A 300     301.940 239.911 254.429  1.00 92.02           N
ATOM   2259  CA  ARG A 300     301.815 240.676 255.669  1.00 92.01           C
ATOM   2260  C   ARG A 300     301.000 241.942 255.426  1.00 92.63           C
ATOM   2261  O   ARG A 300     300.716 242.285 254.277  1.00 90.64           O
ATOM   2262  CB  ARG A 300     303.219 240.973 256.220  1.00 90.26           C
ATOM   2263  CG  ARG A 300     304.116 241.750 255.236  1.00 87.39           C
ATOM   2264  CD  ARG A 300     305.487 242.030 255.854  1.00 86.75           C
ATOM   2265  NE  ARG A 300     306.375 242.717 254.915  1.00 84.28           N
ATOM   2266  CZ  ARG A 300     306.405 244.024 254.637  1.00 84.82           C
ATOM   2267  NH1 ARG A 300     305.612 244.886 255.198  1.00 76.16           N
ATOM   2268  NH2 ARG A 300     307.248 244.473 253.769  1.00 80.06           N
ATOM   2269  N   LEU A 301     300.626 242.642 256.487  1.00 92.58           N
ATOM   2270  CA  LEU A 301     300.114 244.005 256.349  1.00 93.21           C
ATOM   2271  C   LEU A 301     301.261 244.946 255.949  1.00 93.33           C
ATOM   2272  O   LEU A 301     302.408 244.724 256.357  1.00 91.34           O
ATOM   2273  CB  LEU A 301     299.440 244.449 257.656  1.00 92.63           C
ATOM   2274  CG  LEU A 301     298.132 243.699 257.973  1.00 91.49           C
ATOM   2275  CD1 LEU A 301     297.617 244.134 259.341  1.00 83.40           C
ATOM   2276  CD2 LEU A 301     297.033 243.965 256.944  1.00 83.41           C
ATOM   2277  N   PRO A 302     300.987 245.998 255.166  1.00 93.46           N
ATOM   2278  CA  PRO A 302     301.986 247.014 254.879  1.00 93.40           C
ATOM   2279  C   PRO A 302     302.407 247.731 256.161  1.00 93.41           C
ATOM   2280  O   PRO A 302     301.582 247.963 257.053  1.00 91.50           O
ATOM   2281  CB  PRO A 302     301.328 247.970 253.882  1.00 92.26           C
ATOM   2282  CG  PRO A 302     299.833 247.836 254.176  1.00 90.33           C
ATOM   2283  CD  PRO A 302     299.694 246.377 254.604  1.00 92.28           C
ATOM   2284  N   THR A 303     303.661 248.134 256.234  1.00 92.87           N
ATOM   2285  CA  THR A 303     304.075 249.118 257.241  1.00 92.67           C
ATOM   2286  C   THR A 303     303.455 250.476 256.919  1.00 92.66           C
ATOM   2287  O   THR A 303     303.072 250.763 255.781  1.00 90.55           O
ATOM   2288  CB  THR A 303     305.604 249.239 257.352  1.00 91.60           C
ATOM   2289  OG1 THR A 303     306.165 249.788 256.193  1.00 81.33           O
ATOM   2290  CG2 THR A 303     306.285 247.895 257.605  1.00 81.08           C
ATOM   2291  N   GLU A 304     303.374 251.350 257.920  1.00 91.97           N
ATOM   2292  CA  GLU A 304     302.891 252.715 257.721  1.00 91.40           C
ATOM   2293  C   GLU A 304     303.675 253.449 256.620  1.00 91.81           C
ATOM   2294  O   GLU A 304     303.095 254.156 255.798  1.00 90.07           O
ATOM   2295  CB  GLU A 304     303.005 253.448 259.071  1.00 88.87           C
ATOM   2296  CG  GLU A 304     302.559 254.907 258.963  1.00 83.67           C
ATOM   2297  CD  GLU A 304     302.495 255.642 260.302  1.00 82.41           C
ATOM   2298  OE1 GLU A 304     301.735 256.625 260.371  1.00 75.39           O
ATOM   2299  OE2 GLU A 304     303.172 255.277 261.280  1.00 76.36           O
ATOM   2300  N   ALA A 305     304.988 253.252 256.568  1.00 92.13           N
ATOM   2301  CA  ALA A 305     305.863 253.878 255.588  1.00 91.92           C
ATOM   2302  C   ALA A 305     305.680 253.308 254.175  1.00 92.28           C
ATOM   2303  O   ALA A 305     305.631 254.070 253.215  1.00 90.37           O
ATOM   2304  CB  ALA A 305     307.301 253.705 256.065  1.00 90.96           C
ATOM   2305  N   GLU A 306     305.545 251.996 254.033  1.00 92.99           N
ATOM   2306  CA  GLU A 306     305.259 251.350 252.747  1.00 92.72           C
ATOM   2307  C   GLU A 306     303.918 251.825 252.186  1.00 92.97           C
ATOM   2308  O   GLU A 306     303.824 252.167 251.007  1.00 91.57           O
ATOM   2309  CB  GLU A 306     305.220 249.819 252.912  1.00 91.82           C
ATOM   2310  CG  GLU A 306     306.603 249.192 253.105  1.00 87.71           C
ATOM   2311  CD  GLU A 306     306.539 247.708 253.488  1.00 87.21           C
ATOM   2312  OE1 GLU A 306     307.509 246.969 253.234  1.00 79.34           O
ATOM   2313  OE2 GLU A 306     305.531 247.265 254.086  1.00 80.17           O
ATOM   2314  N   TRP A 307     302.907 251.917 253.038  1.00 93.33           N
ATOM   2315  CA  TRP A 307     301.581 252.376 252.633  1.00 93.85           C
ATOM   2316  C   TRP A 307     301.607 253.826 252.142  1.00 93.66           C
ATOM   2317  O   TRP A 307     301.130 254.120 251.051  1.00 92.30           O
ATOM   2318  CB  TRP A 307     300.597 252.176 253.789  1.00 93.57           C
ATOM   2319  CG  TRP A 307     299.171 252.401 253.392  1.00 93.22           C
ATOM   2320  CD1 TRP A 307     298.297 251.444 253.037  1.00 87.70           C
ATOM   2321  CD2 TRP A 307     298.483 253.674 253.201  1.00 90.87           C
ATOM   2322  NE1 TRP A 307     297.116 252.026 252.621  1.00 89.40           N
ATOM   2323  CE2 TRP A 307     297.199 253.397 252.678  1.00 91.12           C
ATOM   2324  CE3 TRP A 307     298.840 255.025 253.386  1.00 90.63           C
ATOM   2325  CZ2 TRP A 307     296.317 254.429 252.300  1.00 90.33           C
ATOM   2326  CZ3 TRP A 307     297.952 256.054 253.022  1.00 85.89           C
ATOM   2327  CH2 TRP A 307     296.713 255.755 252.471  1.00 86.91           C
ATOM   2328  N   GLU A 308     302.217 254.736 252.914  1.00 92.84           N
ATOM   2329  CA  GLU A 308     302.284 256.145 252.520  1.00 92.51           C
ATOM   2330  C   GLU A 308     303.141 256.353 251.269  1.00 92.56           C
ATOM   2331  O   GLU A 308     302.795 257.161 250.412  1.00 91.10           O
ATOM   2332  CB  GLU A 308     302.777 257.007 253.699  1.00 91.51           C
ATOM   2333  CG  GLU A 308     302.715 258.504 253.356  1.00 88.15           C
ATOM   2334  CD  GLU A 308     302.964 259.460 254.530  1.00 85.95           C
ATOM   2335  OE1 GLU A 308     303.343 260.618 254.270  1.00 79.27           O
ATOM   2336  OE2 GLU A 308     302.744 259.092 255.700  1.00 78.55           O
ATOM   2337  N   TYR A 309     304.240 255.603 251.117  1.00 92.41           N
ATOM   2338  CA  TYR A 309     305.070 255.634 249.918  1.00 92.53           C
ATOM   2339  C   TYR A 309     304.276 255.219 248.676  1.00 92.44           C
ATOM   2340  O   TYR A 309     304.311 255.924 247.667  1.00 90.59           O
ATOM   2341  CB  TYR A 309     306.291 254.730 250.129  1.00 92.15           C
ATOM   2342  CG  TYR A 309     307.172 254.629 248.904  1.00 92.13           C
ATOM   2343  CD1 TYR A 309     307.027 253.556 248.005  1.00 85.19           C
ATOM   2344  CD2 TYR A 309     308.113 255.638 248.631  1.00 85.47           C
ATOM   2345  CE1 TYR A 309     307.809 253.493 246.841  1.00 84.05           C
ATOM   2346  CE2 TYR A 309     308.899 255.584 247.470  1.00 84.39           C
ATOM   2347  CZ  TYR A 309     308.740 254.511 246.575  1.00 88.49           C
ATOM   2348  OH  TYR A 309     309.489 254.462 245.432  1.00 87.29           O
ATOM   2349  N   ALA A 310     303.529 254.128 248.768  1.00 92.95           N
ATOM   2350  CA  ALA A 310     302.696 253.648 247.677  1.00 92.57           C
ATOM   2351  C   ALA A 310     301.549 254.619 247.350  1.00 92.11           C
ATOM   2352  O   ALA A 310     301.297 254.911 246.182  1.00 89.79           O
ATOM   2353  CB  ALA A 310     302.171 252.256 248.053  1.00 91.99           C
ATOM   2354  N   ALA A 311     300.894 255.177 248.367  1.00 92.07           N
ATOM   2355  CA  ALA A 311     299.822 256.152 248.195  1.00 91.56           C
ATOM   2356  C   ALA A 311     300.311 257.440 247.526  1.00 91.28           C
ATOM   2357  O   ALA A 311     299.665 257.965 246.624  1.00 88.64           O
ATOM   2358  CB  ALA A 311     299.200 256.439 249.564  1.00 90.71           C
ATOM   2359  N   ARG A 312     301.485 257.930 247.911  1.00 90.89           N
ATOM   2360  CA  ARG A 312     302.107 259.127 247.324  1.00 90.28           C
ATOM   2361  C   ARG A 312     302.839 258.861 246.005  1.00 89.74           C
ATOM   2362  O   ARG A 312     303.432 259.789 245.461  1.00 85.37           O
ATOM   2363  CB  ARG A 312     303.039 259.785 248.344  1.00 88.86           C
ATOM   2364  CG  ARG A 312     302.272 260.414 249.510  1.00 85.49           C
ATOM   2365  CD  ARG A 312     303.284 261.121 250.413  1.00 83.60           C
ATOM   2366  NE  ARG A 312     302.643 261.828 251.529  1.00 80.73           N
ATOM   2367  CZ  ARG A 312     303.042 262.963 252.067  1.00 79.42           C
ATOM   2368  NH1 ARG A 312     304.077 263.610 251.635  1.00 71.65           N
ATOM   2369  NH2 ARG A 312     302.403 263.467 253.072  1.00 73.90           N
ATOM   2370  N   MET A 313     302.804 257.652 245.489  1.00 89.18           N
ATOM   2371  CA  MET A 313     303.452 257.260 244.228  1.00 88.66           C
ATOM   2372  C   MET A 313     304.953 257.605 244.193  1.00 88.47           C
ATOM   2373  O   MET A 313     305.503 257.966 243.153  1.00 82.04           O
ATOM   2374  CB  MET A 313     302.693 257.848 243.031  1.00 85.93           C
ATOM   2375  CG  MET A 313     301.192 257.550 243.033  1.00 82.17           C
ATOM   2376  SD  MET A 313     300.277 258.440 241.745  1.00 79.20           S
ATOM   2377  CE  MET A 313     300.354 260.122 242.391  1.00 71.48           C
ATOM   2378  N   GLY A 314     305.624 257.529 245.329  1.00 85.94           N
ATOM   2379  CA  GLY A 314     307.043 257.858 245.469  1.00 84.96           C
ATOM   2380  C   GLY A 314     307.390 259.350 245.417  1.00 86.19           C
ATOM   2381  O   GLY A 314     308.571 259.688 245.387  1.00 79.96           O
ATOM   2382  N   ASP A 315     306.410 260.251 245.403  1.00 86.24           N
ATOM   2383  CA  ASP A 315     306.629 261.701 245.392  1.00 86.01           C
ATOM   2384  C   ASP A 315     305.992 262.375 246.614  1.00 86.36           C
ATOM   2385  O   ASP A 315     304.772 262.494 246.726  1.00 80.97           O
ATOM   2386  CB  ASP A 315     306.132 262.308 244.070  1.00 82.41           C
ATOM   2387  CG  ASP A 315     306.458 263.802 243.921  1.00 77.48           C
ATOM   2388  OD1 ASP A 315     307.021 264.422 244.860  1.00 69.79           O
ATOM   2389  OD2 ASP A 315     306.143 264.361 242.854  1.00 70.37           O
ATOM   2390  N   SER A 316     306.835 262.893 247.500  1.00 85.46           N
ATOM   2391  CA  SER A 316     306.413 263.589 248.716  1.00 84.93           C
ATOM   2392  C   SER A 316     305.621 264.885 248.489  1.00 85.50           C
ATOM   2393  O   SER A 316     305.081 265.441 249.445  1.00 80.33           O
ATOM   2394  CB  SER A 316     307.632 263.874 249.593  1.00 82.11           C
ATOM   2395  OG  SER A 316     308.654 264.539 248.887  1.00 73.16           O
ATOM   2396  N   ASN A 317     305.524 265.374 247.260  1.00 85.75           N
ATOM   2397  CA  ASN A 317     304.695 266.531 246.923  1.00 85.29           C
ATOM   2398  C   ASN A 317     303.217 266.170 246.737  1.00 85.66           C
ATOM   2399  O   ASN A 317     302.366 267.055 246.811  1.00 80.70           O
ATOM   2400  CB  ASN A 317     305.238 267.200 245.659  1.00 82.86           C
ATOM   2401  CG  ASN A 317     306.673 267.657 245.830  1.00 78.74           C
ATOM   2402  OD1 ASN A 317     306.998 268.479 246.665  1.00 70.37           O
ATOM   2403  ND2 ASN A 317     307.568 267.127 245.027  1.00 70.50           N
ATOM   2404  N   ASN A 318     302.897 264.906 246.506  1.00 86.30           N
ATOM   2405  CA  ASN A 318     301.524 264.464 246.336  1.00 86.60           C
ATOM   2406  C   ASN A 318     300.813 264.421 247.694  1.00 86.88           C
ATOM   2407  O   ASN A 318     301.177 263.655 248.582  1.00 82.88           O
ATOM   2408  CB  ASN A 318     301.493 263.110 245.615  1.00 84.53           C
ATOM   2409  CG  ASN A 318     301.996 263.187 244.179  1.00 83.05           C
ATOM   2410  OD1 ASN A 318     301.889 264.189 243.498  1.00 75.08           O
ATOM   2411  ND2 ASN A 318     302.534 262.102 243.672  1.00 76.40           N
ATOM   2412  N   LYS A 319     299.761 265.241 247.857  1.00 86.75           N
ATOM   2413  CA  LYS A 319     298.899 265.210 249.052  1.00 86.43           C
ATOM   2414  C   LYS A 319     297.921 264.035 249.030  1.00 86.94           C
ATOM   2415  O   LYS A 319     297.513 263.561 250.082  1.00 82.85           O
ATOM   2416  CB  LYS A 319     298.132 266.534 249.176  1.00 83.73           C
ATOM   2417  CG  LYS A 319     299.044 267.699 249.587  1.00 77.42           C
ATOM   2418  CD  LYS A 319     298.246 269.005 249.649  1.00 74.34           C
ATOM   2419  CE  LYS A 319     299.168 270.168 250.026  1.00 66.18           C
ATOM   2420  NZ  LYS A 319     298.558 271.481 249.719  1.00 59.94           N
ATOM   2421  N   TYR A 320     297.564 263.597 247.840  1.00 87.62           N
ATOM   2422  CA  TYR A 320     296.614 262.530 247.548  1.00 88.08           C
ATOM   2423  C   TYR A 320     297.264 261.508 246.602  1.00 88.20           C
ATOM   2424  O   TYR A 320     298.324 261.807 246.035  1.00 84.68           O
ATOM   2425  CB  TYR A 320     295.364 263.158 246.918  1.00 86.78           C
ATOM   2426  CG  TYR A 320     294.690 264.202 247.778  1.00 87.28           C
ATOM   2427  CD1 TYR A 320     293.877 263.816 248.858  1.00 80.05           C
ATOM   2428  CD2 TYR A 320     294.874 265.571 247.509  1.00 80.13           C
ATOM   2429  CE1 TYR A 320     293.251 264.784 249.655  1.00 78.44           C
ATOM   2430  CE2 TYR A 320     294.253 266.547 248.301  1.00 79.05           C
ATOM   2431  CZ  TYR A 320     293.438 266.148 249.375  1.00 82.83           C
ATOM   2432  OH  TYR A 320     292.826 267.097 250.148  1.00 81.13           O
ATOM   2433  N   PRO A 321     296.658 260.350 246.359  1.00 88.11           N
ATOM   2434  CA  PRO A 321     297.151 259.345 245.400  1.00 87.82           C
ATOM   2435  C   PRO A 321     297.060 259.762 243.919  1.00 87.55           C
ATOM   2436  O   PRO A 321     296.965 258.914 243.025  1.00 82.42           O
ATOM   2437  CB  PRO A 321     296.348 258.067 245.691  1.00 86.08           C
ATOM   2438  CG  PRO A 321     295.808 258.275 247.090  1.00 84.21           C
ATOM   2439  CD  PRO A 321     295.582 259.768 247.147  1.00 87.22           C
ATOM   2440  N   TRP A 322     297.060 261.037 243.659  1.00 87.86           N
ATOM   2441  CA  TRP A 322     297.081 261.634 242.329  1.00 87.40           C
ATOM   2442  C   TRP A 322     297.951 262.897 242.330  1.00 86.92           C
ATOM   2443  O   TRP A 322     298.312 263.433 243.373  1.00 82.25           O
ATOM   2444  CB  TRP A 322     295.645 261.915 241.862  1.00 85.77           C
ATOM   2445  CG  TRP A 322     294.769 262.639 242.836  1.00 86.33           C
ATOM   2446  CD1 TRP A 322     294.752 263.962 243.050  1.00 80.97           C
ATOM   2447  CD2 TRP A 322     293.770 262.075 243.752  1.00 84.32           C
ATOM   2448  NE1 TRP A 322     293.817 264.266 244.038  1.00 80.94           N
ATOM   2449  CE2 TRP A 322     293.188 263.138 244.486  1.00 83.32           C
ATOM   2450  CE3 TRP A 322     293.313 260.764 244.013  1.00 81.32           C
ATOM   2451  CZ2 TRP A 322     292.185 262.921 245.457  1.00 81.46           C
ATOM   2452  CZ3 TRP A 322     292.313 260.541 244.982  1.00 77.49           C
ATOM   2453  CH2 TRP A 322     291.757 261.610 245.697  1.00 78.46           C
ATOM   2454  N   SER A 323     298.307 263.368 241.158  1.00 85.29           N
ATOM   2455  CA  SER A 323     299.290 264.445 240.983  1.00 83.92           C
ATOM   2456  C   SER A 323     298.739 265.870 241.136  1.00 83.62           C
ATOM   2457  O   SER A 323     299.488 266.840 241.001  1.00 76.68           O
ATOM   2458  CB  SER A 323     299.963 264.279 239.619  1.00 80.19           C
ATOM   2459  OG  SER A 323     299.004 264.246 238.580  1.00 71.26           O
ATOM   2460  N   THR A 324     297.445 266.014 241.380  1.00 82.91           N
ATOM   2461  CA  THR A 324     296.780 267.309 241.569  1.00 81.77           C
ATOM   2462  C   THR A 324     296.281 267.452 243.004  1.00 82.11           C
ATOM   2463  O   THR A 324     296.004 266.463 243.674  1.00 75.95           O
ATOM   2464  CB  THR A 324     295.621 267.507 240.582  1.00 77.50           C
ATOM   2465  OG1 THR A 324     294.658 266.493 240.699  1.00 68.55           O
ATOM   2466  CG2 THR A 324     296.093 267.495 239.130  1.00 67.42           C
ATOM   2467  N   GLU A 325     296.149 268.696 243.473  1.00 81.75           N
ATOM   2468  CA  GLU A 325     295.542 268.962 244.784  1.00 80.74           C
ATOM   2469  C   GLU A 325     294.009 268.969 244.740  1.00 81.28           C
ATOM   2470  O   GLU A 325     293.366 268.976 245.785  1.00 74.54           O
ATOM   2471  CB  GLU A 325     296.060 270.287 245.364  1.00 76.65           C
ATOM   2472  CG  GLU A 325     297.580 270.296 245.570  1.00 69.13           C
ATOM   2473  CD  GLU A 325     298.057 271.401 246.527  1.00 64.57           C
ATOM   2474  OE1 GLU A 325     299.214 271.310 246.992  1.00 58.24           O
ATOM   2475  OE2 GLU A 325     297.268 272.283 246.930  1.00 58.66           O
ATOM   2476  N   ASP A 326     293.434 268.955 243.544  1.00 81.08           N
ATOM   2477  CA  ASP A 326     291.995 268.964 243.353  1.00 80.58           C
ATOM   2478  C   ASP A 326     291.400 267.585 243.679  1.00 81.79           C
ATOM   2479  O   ASP A 326     291.888 266.548 243.228  1.00 76.95           O
ATOM   2480  CB  ASP A 326     291.652 269.376 241.916  1.00 75.86           C
ATOM   2481  CG  ASP A 326     292.075 270.804 241.545  1.00 69.29           C
ATOM   2482  OD1 ASP A 326     291.910 271.732 242.367  1.00 61.79           O
ATOM   2483  OD2 ASP A 326     292.499 271.003 240.388  1.00 62.92           O
ATOM   2484  N   LEU A 327     290.287 267.582 244.409  1.00 81.79           N
ATOM   2485  CA  LEU A 327     289.522 266.371 244.729  1.00 81.93           C
ATOM   2486  C   LEU A 327     288.562 265.951 243.610  1.00 82.46           C
ATOM   2487  O   LEU A 327     287.964 264.875 243.670  1.00 77.67           O
ATOM   2488  CB  LEU A 327     288.769 266.605 246.042  1.00 79.88           C
ATOM   2489  CG  LEU A 327     289.696 266.682 247.265  1.00 78.72           C
ATOM   2490  CD1 LEU A 327     288.955 267.314 248.430  1.00 71.81           C
ATOM   2491  CD2 LEU A 327     290.164 265.292 247.696  1.00 72.56           C
ATOM   2492  N   ARG A 328     288.406 266.793 242.592  1.00 81.76           N
ATOM   2493  CA  ARG A 328     287.540 266.551 241.437  1.00 81.20           C
ATOM   2494  C   ARG A 328     288.346 266.542 240.149  1.00 81.06           C
ATOM   2495  O   ARG A 328     289.284 267.313 239.969  1.00 76.74           O
ATOM   2496  CB  ARG A 328     286.425 267.600 241.358  1.00 78.62           C
ATOM   2497  CG  ARG A 328     285.511 267.569 242.587  1.00 74.31           C
ATOM   2498  CD  ARG A 328     284.381 268.585 242.425  1.00 73.44           C
ATOM   2499  NE  ARG A 328     283.602 268.693 243.668  1.00 69.36           N
ATOM   2500  CZ  ARG A 328     282.331 269.046 243.784  1.00 65.28           C
ATOM   2501  NH1 ARG A 328     281.601 269.363 242.756  1.00 60.41           N
ATOM   2502  NH2 ARG A 328     281.782 269.089 244.962  1.00 59.96           N
ATOM   2503  N   THR A 329     287.910 265.703 239.221  1.00 80.47           N
ATOM   2504  CA  THR A 329     288.411 265.764 237.847  1.00 78.79           C
ATOM   2505  C   THR A 329     287.972 267.065 237.168  1.00 78.96           C
ATOM   2506  O   THR A 329     287.005 267.714 237.576  1.00 72.30           O
ATOM   2507  CB  THR A 329     287.942 264.566 237.012  1.00 75.08           C
ATOM   2508  OG1 THR A 329     286.560 264.600 236.803  1.00 67.24           O
ATOM   2509  CG2 THR A 329     288.289 263.217 237.638  1.00 67.13           C
ATOM   2510  N   GLY A 330     288.605 267.400 236.065  1.00 76.75           N
ATOM   2511  CA  GLY A 330     288.186 268.550 235.249  1.00 74.85           C
ATOM   2512  C   GLY A 330     286.740 268.501 234.730  1.00 76.11           C
ATOM   2513  O   GLY A 330     286.234 269.500 234.224  1.00 69.42           O
ATOM   2514  N   ARG A 331     286.061 267.357 234.869  1.00 78.79           N
ATOM   2515  CA  ARG A 331     284.625 267.189 234.572  1.00 78.34           C
ATOM   2516  C   ARG A 331     283.730 267.313 235.810  1.00 79.31           C
ATOM   2517  O   ARG A 331     282.517 267.177 235.679  1.00 71.06           O
ATOM   2518  CB  ARG A 331     284.384 265.856 233.852  1.00 73.79           C
ATOM   2519  CG  ARG A 331     285.071 265.805 232.479  1.00 66.79           C
ATOM   2520  CD  ARG A 331     284.717 264.489 231.780  1.00 61.80           C
ATOM   2521  NE  ARG A 331     285.364 264.400 230.458  1.00 55.14           N
ATOM   2522  CZ  ARG A 331     285.295 263.369 229.624  1.00 48.40           C
ATOM   2523  NH1 ARG A 331     284.597 262.307 229.907  1.00 45.20           N
ATOM   2524  NH2 ARG A 331     285.935 263.395 228.486  1.00 43.78           N
ATOM   2525  N   GLY A 332     284.303 267.539 236.979  1.00 76.20           N
ATOM   2526  CA  GLY A 332     283.588 267.672 238.246  1.00 76.14           C
ATOM   2527  C   GLY A 332     283.297 266.362 238.983  1.00 78.54           C
ATOM   2528  O   GLY A 332     282.666 266.406 240.036  1.00 73.21           O
ATOM   2529  N   CYS A 333     283.743 265.215 238.465  1.00 81.76           N
ATOM   2530  CA  CYS A 333     283.620 263.937 239.170  1.00 81.85           C
ATOM   2531  C   CYS A 333     284.667 263.850 240.291  1.00 83.35           C
ATOM   2532  O   CYS A 333     285.810 264.252 240.087  1.00 79.20           O
ATOM   2533  CB  CYS A 333     283.792 262.772 238.188  1.00 77.47           C
ATOM   2534  SG  CYS A 333     282.554 262.848 236.853  1.00 68.07           S
ATOM   2535  N   PHE A 334     284.290 263.289 241.445  1.00 83.88           N
ATOM   2536  CA  PHE A 334     285.237 263.036 242.528  1.00 84.75           C
ATOM   2537  C   PHE A 334     286.225 261.924 242.160  1.00 85.38           C
ATOM   2538  O   PHE A 334     285.932 261.056 241.339  1.00 82.70           O
ATOM   2539  CB  PHE A 334     284.477 262.748 243.821  1.00 83.25           C
ATOM   2540  CG  PHE A 334     283.768 263.960 244.376  1.00 83.78           C
ATOM   2541  CD1 PHE A 334     284.500 264.957 245.046  1.00 77.30           C
ATOM   2542  CD2 PHE A 334     282.379 264.112 244.227  1.00 76.97           C
ATOM   2543  CE1 PHE A 334     283.847 266.079 245.576  1.00 75.20           C
ATOM   2544  CE2 PHE A 334     281.722 265.237 244.753  1.00 75.78           C
ATOM   2545  CZ  PHE A 334     282.459 266.220 245.433  1.00 79.57           C
ATOM   2546  N   LEU A 335     287.416 261.973 242.754  1.00 85.26           N
ATOM   2547  CA  LEU A 335     288.519 261.045 242.483  1.00 85.48           C
ATOM   2548  C   LEU A 335     288.562 259.845 243.440  1.00 85.52           C
ATOM   2549  O   LEU A 335     289.335 258.914 243.206  1.00 81.04           O
ATOM   2550  CB  LEU A 335     289.839 261.831 242.513  1.00 83.61           C
ATOM   2551  CG  LEU A 335     290.058 262.719 241.274  1.00 82.94           C
ATOM   2552  CD1 LEU A 335     291.158 263.741 241.529  1.00 75.93           C
ATOM   2553  CD2 LEU A 335     290.477 261.881 240.067  1.00 75.70           C
ATOM   2554  N   GLY A 336     287.765 259.852 244.488  1.00 85.23           N
ATOM   2555  CA  GLY A 336     287.662 258.783 245.470  1.00 85.69           C
ATOM   2556  C   GLY A 336     286.326 258.814 246.202  1.00 86.63           C
ATOM   2557  O   GLY A 336     285.587 259.798 246.118  1.00 83.12           O
ATOM   2558  N   ASN A 337     286.027 257.736 246.918  1.00 87.04           N
ATOM   2559  CA  ASN A 337     284.817 257.602 247.721  1.00 87.84           C
ATOM   2560  C   ASN A 337     285.072 258.132 249.139  1.00 87.80           C
ATOM   2561  O   ASN A 337     285.767 257.494 249.928  1.00 84.16           O
ATOM   2562  CB  ASN A 337     284.385 256.125 247.696  1.00 85.94           C
ATOM   2563  CG  ASN A 337     283.111 255.869 248.484  1.00 85.95           C
ATOM   2564  OD1 ASN A 337     282.375 256.758 248.867  1.00 78.73           O
ATOM   2565  ND2 ASN A 337     282.803 254.618 248.730  1.00 79.97           N
ATOM   2566  N   PHE A 338     284.527 259.286 249.465  1.00 87.31           N
ATOM   2567  CA  PHE A 338     284.645 259.945 250.764  1.00 87.45           C
ATOM   2568  C   PHE A 338     283.413 260.825 251.015  1.00 87.52           C
ATOM   2569  O   PHE A 338     282.480 260.834 250.206  1.00 84.86           O
ATOM   2570  CB  PHE A 338     285.957 260.748 250.822  1.00 85.82           C
ATOM   2571  CG  PHE A 338     286.006 261.982 249.941  1.00 86.10           C
ATOM   2572  CD1 PHE A 338     286.199 261.860 248.552  1.00 79.64           C
ATOM   2573  CD2 PHE A 338     285.866 263.261 250.505  1.00 79.74           C
ATOM   2574  CE1 PHE A 338     286.239 262.999 247.739  1.00 78.09           C
ATOM   2575  CE2 PHE A 338     285.908 264.405 249.696  1.00 79.34           C
ATOM   2576  CZ  PHE A 338     286.092 264.276 248.312  1.00 82.43           C
ATOM   2577  N   LYS A 339     283.379 261.556 252.118  1.00 85.26           N
ATOM   2578  CA  LYS A 339     282.300 262.493 252.440  1.00 85.02           C
ATOM   2579  C   LYS A 339     282.683 263.917 251.994  1.00 84.13           C
ATOM   2580  O   LYS A 339     283.404 264.601 252.720  1.00 80.28           O
ATOM   2581  CB  LYS A 339     282.000 262.394 253.943  1.00 83.36           C
ATOM   2582  CG  LYS A 339     280.781 263.231 254.354  1.00 82.21           C
ATOM   2583  CD  LYS A 339     280.536 263.091 255.860  1.00 80.23           C
ATOM   2584  CE  LYS A 339     279.285 263.860 256.286  1.00 77.41           C
ATOM   2585  NZ  LYS A 339     279.004 263.700 257.729  1.00 72.82           N
ATOM   2586  N   PRO A 340     282.206 264.402 250.834  1.00 83.99           N
ATOM   2587  CA  PRO A 340     282.607 265.715 250.330  1.00 82.36           C
ATOM   2588  C   PRO A 340     281.959 266.897 251.049  1.00 81.94           C
ATOM   2589  O   PRO A 340     282.568 267.961 251.162  1.00 76.54           O
ATOM   2590  CB  PRO A 340     282.239 265.720 248.841  1.00 80.07           C
ATOM   2591  CG  PRO A 340     281.975 264.260 248.502  1.00 78.21           C
ATOM   2592  CD  PRO A 340     281.477 263.681 249.812  1.00 81.35           C
ATOM   2593  N   GLY A 341     280.732 266.729 251.517  1.00 80.15           N
ATOM   2594  CA  GLY A 341     279.940 267.758 252.171  1.00 79.86           C
ATOM   2595  C   GLY A 341     279.234 267.249 253.426  1.00 81.24           C
ATOM   2596  O   GLY A 341     279.184 266.051 253.690  1.00 77.08           O
ATOM   2597  N   GLU A 342     278.673 268.165 254.200  1.00 80.20           N
ATOM   2598  CA  GLU A 342     277.938 267.829 255.416  1.00 79.19           C
ATOM   2599  C   GLU A 342     276.688 267.005 255.074  1.00 79.29           C
ATOM   2600  O   GLU A 342     275.836 267.451 254.315  1.00 74.22           O
ATOM   2601  CB  GLU A 342     277.595 269.126 256.180  1.00 76.07           C
ATOM   2602  CG  GLU A 342     277.078 268.877 257.608  1.00 69.28           C
ATOM   2603  CD  GLU A 342     276.831 270.165 258.421  1.00 64.44           C
ATOM   2604  OE1 GLU A 342     276.581 270.061 259.642  1.00 58.82           O
ATOM   2605  OE2 GLU A 342     276.886 271.277 257.852  1.00 60.82           O
ATOM   2606  N   GLY A 343     276.616 265.787 255.593  1.00 79.29           N
ATOM   2607  CA  GLY A 343     275.551 264.825 255.288  1.00 78.53           C
ATOM   2608  C   GLY A 343     275.510 264.308 253.845  1.00 80.30           C
ATOM   2609  O   GLY A 343     274.637 263.506 253.518  1.00 75.82           O
ATOM   2610  N   ASP A 344     276.427 264.731 252.984  1.00 81.31           N
ATOM   2611  CA  ASP A 344     276.408 264.428 251.552  1.00 81.57           C
ATOM   2612  C   ASP A 344     277.388 263.308 251.184  1.00 82.41           C
ATOM   2613  O   ASP A 344     278.426 263.526 250.559  1.00 77.63           O
ATOM   2614  CB  ASP A 344     276.631 265.719 250.748  1.00 77.59           C
ATOM   2615  CG  ASP A 344     276.370 265.552 249.250  1.00 73.97           C
ATOM   2616  OD1 ASP A 344     275.843 264.492 248.834  1.00 66.65           O
ATOM   2617  OD2 ASP A 344     276.657 266.505 248.497  1.00 68.41           O
ATOM   2618  N   TYR A 345     277.043 262.082 251.560  1.00 83.13           N
ATOM   2619  CA  TYR A 345     277.836 260.902 251.196  1.00 83.97           C
ATOM   2620  C   TYR A 345     277.707 260.538 249.716  1.00 84.02           C
ATOM   2621  O   TYR A 345     278.589 259.896 249.159  1.00 80.00           O
ATOM   2622  CB  TYR A 345     277.397 259.712 252.049  1.00 83.06           C
ATOM   2623  CG  TYR A 345     277.650 259.874 253.528  1.00 84.25           C
ATOM   2624  CD1 TYR A 345     278.876 259.461 254.079  1.00 76.47           C
ATOM   2625  CD2 TYR A 345     276.664 260.420 254.367  1.00 77.03           C
ATOM   2626  CE1 TYR A 345     279.113 259.581 255.458  1.00 75.67           C
ATOM   2627  CE2 TYR A 345     276.894 260.553 255.743  1.00 76.12           C
ATOM   2628  CZ  TYR A 345     278.118 260.125 256.286  1.00 81.97           C
ATOM   2629  OH  TYR A 345     278.344 260.239 257.632  1.00 80.17           O
ATOM   2630  N   THR A 346     276.612 260.924 249.071  1.00 83.97           N
ATOM   2631  CA  THR A 346     276.272 260.464 247.719  1.00 82.80           C
ATOM   2632  C   THR A 346     276.795 261.366 246.605  1.00 82.45           C
ATOM   2633  O   THR A 346     276.614 261.044 245.430  1.00 77.65           O
ATOM   2634  CB  THR A 346     274.759 260.260 247.568  1.00 80.84           C
ATOM   2635  OG1 THR A 346     274.059 261.450 247.829  1.00 72.69           O
ATOM   2636  CG2 THR A 346     274.240 259.194 248.528  1.00 72.72           C
ATOM   2637  N   ALA A 347     277.463 262.468 246.934  1.00 81.52           N
ATOM   2638  CA  ALA A 347     278.001 263.394 245.937  1.00 80.46           C
ATOM   2639  C   ALA A 347     279.035 262.748 245.003  1.00 80.88           C
ATOM   2640  O   ALA A 347     279.119 263.104 243.827  1.00 76.21           O
ATOM   2641  CB  ALA A 347     278.610 264.592 246.669  1.00 77.77           C
ATOM   2642  N   ASP A 348     279.790 261.780 245.505  1.00 81.75           N
ATOM   2643  CA  ASP A 348     280.736 260.979 244.720  1.00 80.29           C
ATOM   2644  C   ASP A 348     280.083 259.776 244.004  1.00 80.71           C
ATOM   2645  O   ASP A 348     280.724 259.104 243.199  1.00 73.67           O
ATOM   2646  CB  ASP A 348     281.893 260.542 245.628  1.00 76.00           C
ATOM   2647  CG  ASP A 348     281.470 259.660 246.807  1.00 73.25           C
ATOM   2648  OD1 ASP A 348     280.350 259.104 246.794  1.00 64.83           O
ATOM   2649  OD2 ASP A 348     282.287 259.542 247.737  1.00 68.69           O
ATOM   2650  N   GLY A 349     278.809 259.536 244.254  1.00 80.55           N
ATOM   2651  CA  GLY A 349     278.010 258.448 243.696  1.00 80.06           C
ATOM   2652  C   GLY A 349     277.825 257.233 244.600  1.00 81.78           C
ATOM   2653  O   GLY A 349     277.102 256.308 244.216  1.00 76.61           O
ATOM   2654  N   HIS A 350     278.429 257.225 245.783  1.00 84.04           N
ATOM   2655  CA  HIS A 350     278.388 256.104 246.712  1.00 84.57           C
ATOM   2656  C   HIS A 350     277.957 256.562 248.107  1.00 84.89           C
ATOM   2657  O   HIS A 350     278.462 257.550 248.628  1.00 80.26           O
ATOM   2658  CB  HIS A 350     279.758 255.419 246.740  1.00 83.14           C
ATOM   2659  CG  HIS A 350     280.277 255.061 245.374  1.00 84.09           C
ATOM   2660  ND1 HIS A 350     279.850 254.014 244.586  1.00 73.65           N
ATOM   2661  CD2 HIS A 350     281.231 255.732 244.645  1.00 73.74           C
ATOM   2662  CE1 HIS A 350     280.534 254.054 243.432  1.00 74.89           C
ATOM   2663  NE2 HIS A 350     281.378 255.086 243.428  1.00 76.72           N
ATOM   2664  N   LEU A 351     277.019 255.818 248.729  1.00 84.11           N
ATOM   2665  CA  LEU A 351     276.575 256.076 250.101  1.00 84.56           C
ATOM   2666  C   LEU A 351     277.450 255.344 251.122  1.00 85.40           C
ATOM   2667  O   LEU A 351     277.839 255.911 252.138  1.00 81.49           O
ATOM   2668  CB  LEU A 351     275.100 255.645 250.221  1.00 82.10           C
ATOM   2669  CG  LEU A 351     274.520 255.778 251.647  1.00 80.40           C
ATOM   2670  CD1 LEU A 351     274.466 257.230 252.117  1.00 73.68           C
ATOM   2671  CD2 LEU A 351     273.109 255.220 251.681  1.00 74.29           C
ATOM   2672  N   ILE A 352     277.726 254.080 250.849  1.00 85.82           N
ATOM   2673  CA  ILE A 352     278.540 253.150 251.636  1.00 86.73           C
ATOM   2674  C   ILE A 352     279.855 252.884 250.883  1.00 87.89           C
ATOM   2675  O   ILE A 352     280.109 253.590 249.894  1.00 85.29           O
ATOM   2676  CB  ILE A 352     277.711 251.878 251.933  1.00 84.46           C
ATOM   2677  CG1 ILE A 352     277.173 251.198 250.649  1.00 77.17           C
ATOM   2678  CG2 ILE A 352     276.571 252.209 252.910  1.00 73.74           C
ATOM   2679  CD1 ILE A 352     276.636 249.790 250.910  1.00 72.21           C
ATOM   2680  N   PRO A 353     280.709 251.920 251.269  1.00 88.22           N
ATOM   2681  CA  PRO A 353     281.851 251.543 250.445  1.00 88.85           C
ATOM   2682  C   PRO A 353     281.444 251.264 248.996  1.00 88.62           C
ATOM   2683  O   PRO A 353     280.377 250.718 248.719  1.00 85.54           O
ATOM   2684  CB  PRO A 353     282.464 250.313 251.121  1.00 87.67           C
ATOM   2685  CG  PRO A 353     282.075 250.491 252.585  1.00 85.10           C
ATOM   2686  CD  PRO A 353     280.699 251.136 252.498  1.00 87.51           C
ATOM   2687  N   SER A 354     282.291 251.654 248.062  1.00 88.95           N
ATOM   2688  CA  SER A 354     282.104 251.352 246.649  1.00 88.75           C
ATOM   2689  C   SER A 354     282.708 249.997 246.291  1.00 89.27           C
ATOM   2690  O   SER A 354     283.525 249.439 247.024  1.00 86.62           O
ATOM   2691  CB  SER A 354     282.686 252.476 245.792  1.00 86.40           C
ATOM   2692  OG  SER A 354     284.077 252.600 245.956  1.00 76.78           O
ATOM   2693  N   ARG A 355     282.332 249.469 245.134  1.00 89.40           N
ATOM   2694  CA  ARG A 355     283.033 248.333 244.549  1.00 89.41           C
ATOM   2695  C   ARG A 355     284.501 248.704 244.342  1.00 89.33           C
ATOM   2696  O   ARG A 355     284.791 249.788 243.838  1.00 86.07           O
ATOM   2697  CB  ARG A 355     282.338 247.950 243.239  1.00 87.69           C
ATOM   2698  CG  ARG A 355     282.830 246.603 242.706  1.00 79.92           C
ATOM   2699  CD  ARG A 355     282.115 246.284 241.399  1.00 79.02           C
ATOM   2700  NE  ARG A 355     282.432 244.919 240.956  1.00 71.09           N
ATOM   2701  CZ  ARG A 355     281.997 244.319 239.870  1.00 66.17           C
ATOM   2702  NH1 ARG A 355     281.248 244.930 239.004  1.00 59.42           N
ATOM   2703  NH2 ARG A 355     282.314 243.081 239.650  1.00 58.41           N
ATOM   2704  N   VAL A 356     285.420 247.809 244.689  1.00 89.36           N
ATOM   2705  CA  VAL A 356     286.845 248.039 244.445  1.00 88.70           C
ATOM   2706  C   VAL A 356     287.107 248.323 242.962  1.00 87.55           C
ATOM   2707  O   VAL A 356     286.395 247.824 242.086  1.00 81.31           O
ATOM   2708  CB  VAL A 356     287.727 246.890 244.971  1.00 87.42           C
ATOM   2709  CG1 VAL A 356     287.487 246.648 246.460  1.00 77.34           C
ATOM   2710  CG2 VAL A 356     287.527 245.575 244.222  1.00 78.32           C
ATOM   2711  N   SER A 357     288.106 249.143 242.681  1.00 86.85           N
ATOM   2712  CA  SER A 357     288.437 249.594 241.321  1.00 86.25           C
ATOM   2713  C   SER A 357     287.364 250.465 240.642  1.00 86.50           C
ATOM   2714  O   SER A 357     287.347 250.582 239.414  1.00 79.70           O
ATOM   2715  CB  SER A 357     288.863 248.431 240.412  1.00 82.61           C
ATOM   2716  OG  SER A 357     289.667 247.488 241.080  1.00 75.01           O
ATOM   2717  N   SER A 358     286.478 251.097 241.409  1.00 86.40           N
ATOM   2718  CA  SER A 358     285.469 252.009 240.851  1.00 85.95           C
ATOM   2719  C   SER A 358     286.053 253.331 240.344  1.00 86.10           C
ATOM   2720  O   SER A 358     285.494 253.950 239.437  1.00 80.99           O
ATOM   2721  CB  SER A 358     284.389 252.317 241.891  1.00 83.37           C
ATOM   2722  OG  SER A 358     283.685 251.136 242.215  1.00 74.18           O
ATOM   2723  N   PHE A 359     287.172 253.751 240.920  1.00 87.26           N
ATOM   2724  CA  PHE A 359     287.896 254.965 240.557  1.00 87.43           C
ATOM   2725  C   PHE A 359     289.147 254.630 239.742  1.00 87.45           C
ATOM   2726  O   PHE A 359     289.530 253.468 239.594  1.00 82.96           O
ATOM   2727  CB  PHE A 359     288.201 255.764 241.827  1.00 86.35           C
ATOM   2728  CG  PHE A 359     286.953 256.183 242.573  1.00 87.51           C
ATOM   2729  CD1 PHE A 359     286.272 257.361 242.217  1.00 79.94           C
ATOM   2730  CD2 PHE A 359     286.431 255.371 243.592  1.00 79.87           C
ATOM   2731  CE1 PHE A 359     285.092 257.728 242.878  1.00 78.53           C
ATOM   2732  CE2 PHE A 359     285.244 255.734 244.256  1.00 79.51           C
ATOM   2733  CZ  PHE A 359     284.580 256.914 243.897  1.00 83.71           C
ATOM   2734  N   SER A 360     289.785 255.642 239.165  1.00 87.81           N
ATOM   2735  CA  SER A 360     291.029 255.448 238.425  1.00 87.74           C
ATOM   2736  C   SER A 360     292.162 255.039 239.367  1.00 88.21           C
ATOM   2737  O   SER A 360     292.259 255.587 240.466  1.00 84.74           O
ATOM   2738  CB  SER A 360     291.411 256.718 237.669  1.00 84.67           C
ATOM   2739  OG  SER A 360     290.403 257.031 236.720  1.00 73.82           O
ATOM   2740  N   PRO A 361     293.048 254.126 238.943  1.00 88.68           N
ATOM   2741  CA  PRO A 361     294.224 253.799 239.735  1.00 89.38           C
ATOM   2742  C   PRO A 361     295.196 254.981 239.771  1.00 89.36           C
ATOM   2743  O   PRO A 361     295.183 255.850 238.897  1.00 85.86           O
ATOM   2744  CB  PRO A 361     294.833 252.571 239.062  1.00 87.73           C
ATOM   2745  CG  PRO A 361     294.459 252.759 237.598  1.00 84.88           C
ATOM   2746  CD  PRO A 361     293.092 253.428 237.665  1.00 87.72           C
ATOM   2747  N   ASN A 362     296.071 254.973 240.760  1.00 88.64           N
ATOM   2748  CA  ASN A 362     297.205 255.890 240.794  1.00 88.56           C
ATOM   2749  C   ASN A 362     298.284 255.491 239.760  1.00 89.13           C
ATOM   2750  O   ASN A 362     298.169 254.472 239.071  1.00 85.29           O
ATOM   2751  CB  ASN A 362     297.701 256.009 242.251  1.00 85.67           C
ATOM   2752  CG  ASN A 362     298.524 254.837 242.760  1.00 84.93           C
ATOM   2753  OD1 ASN A 362     298.810 253.876 242.082  1.00 75.57           O
ATOM   2754  ND2 ASN A 362     298.980 254.936 243.988  1.00 79.67           N
ATOM   2755  N   ASP A 363     299.354 256.275 239.665  1.00 89.54           N
ATOM   2756  CA  ASP A 363     300.428 256.022 238.691  1.00 89.18           C
ATOM   2757  C   ASP A 363     301.194 254.709 238.938  1.00 89.36           C
ATOM   2758  O   ASP A 363     301.834 254.187 238.024  1.00 84.57           O
ATOM   2759  CB  ASP A 363     301.409 257.204 238.679  1.00 86.84           C
ATOM   2760  CG  ASP A 363     300.892 258.479 238.010  1.00 80.02           C
ATOM   2761  OD1 ASP A 363     299.853 258.438 237.318  1.00 72.07           O
ATOM   2762  OD2 ASP A 363     301.592 259.508 238.140  1.00 73.07           O
ATOM   2763  N   PHE A 364     301.132 254.148 240.132  1.00 89.62           N
ATOM   2764  CA  PHE A 364     301.653 252.816 240.425  1.00 89.99           C
ATOM   2765  C   PHE A 364     300.675 251.695 240.037  1.00 89.52           C
ATOM   2766  O   PHE A 364     301.074 250.537 239.951  1.00 83.69           O
ATOM   2767  CB  PHE A 364     302.071 252.729 241.897  1.00 88.91           C
ATOM   2768  CG  PHE A 364     303.325 253.480 242.302  1.00 90.34           C
ATOM   2769  CD1 PHE A 364     304.251 253.965 241.361  1.00 83.54           C
ATOM   2770  CD2 PHE A 364     303.608 253.629 243.672  1.00 83.39           C
ATOM   2771  CE1 PHE A 364     305.435 254.591 241.777  1.00 81.81           C
ATOM   2772  CE2 PHE A 364     304.792 254.251 244.091  1.00 83.28           C
ATOM   2773  CZ  PHE A 364     305.702 254.733 243.145  1.00 86.33           C
ATOM   2774  N   GLY A 365     299.420 252.023 239.753  1.00 88.91           N
ATOM   2775  CA  GLY A 365     298.369 251.061 239.422  1.00 89.19           C
ATOM   2776  C   GLY A 365     297.590 250.539 240.630  1.00 90.37           C
ATOM   2777  O   GLY A 365     296.911 249.515 240.513  1.00 86.57           O
ATOM   2778  N   LEU A 366     297.683 251.219 241.765  1.00 90.93           N
ATOM   2779  CA  LEU A 366     296.912 250.931 242.975  1.00 91.53           C
ATOM   2780  C   LEU A 366     295.568 251.665 242.938  1.00 91.49           C
ATOM   2781  O   LEU A 366     295.516 252.861 242.641  1.00 88.84           O
ATOM   2782  CB  LEU A 366     297.715 251.347 244.216  1.00 90.98           C
ATOM   2783  CG  LEU A 366     299.031 250.575 244.408  1.00 90.31           C
ATOM   2784  CD1 LEU A 366     299.912 251.286 245.417  1.00 82.76           C
ATOM   2785  CD2 LEU A 366     298.775 249.155 244.901  1.00 82.98           C
ATOM   2786  N   TYR A 367     294.491 250.952 243.266  1.00 91.18           N
ATOM   2787  CA  TYR A 367     293.143 251.503 243.348  1.00 91.02           C
ATOM   2788  C   TYR A 367     292.795 251.879 244.789  1.00 90.01           C
ATOM   2789  O   TYR A 367     293.334 251.304 245.728  1.00 85.28           O
ATOM   2790  CB  TYR A 367     292.141 250.488 242.793  1.00 90.35           C
ATOM   2791  CG  TYR A 367     292.309 250.186 241.320  1.00 90.79           C
ATOM   2792  CD1 TYR A 367     291.644 250.965 240.359  1.00 83.47           C
ATOM   2793  CD2 TYR A 367     293.128 249.119 240.896  1.00 83.29           C
ATOM   2794  CE1 TYR A 367     291.776 250.681 238.993  1.00 81.96           C
ATOM   2795  CE2 TYR A 367     293.271 248.829 239.528  1.00 82.50           C
ATOM   2796  CZ  TYR A 367     292.590 249.611 238.579  1.00 86.59           C
ATOM   2797  OH  TYR A 367     292.718 249.332 237.247  1.00 85.24           O
ATOM   2798  N   ASP A 368     291.887 252.830 244.948  1.00 88.82           N
ATOM   2799  CA  ASP A 368     291.220 253.169 246.207  1.00 88.74           C
ATOM   2800  C   ASP A 368     292.173 253.480 247.383  1.00 88.84           C
ATOM   2801  O   ASP A 368     291.867 253.249 248.547  1.00 83.87           O
ATOM   2802  CB  ASP A 368     290.150 252.109 246.521  1.00 85.89           C
ATOM   2803  CG  ASP A 368     289.176 251.894 245.348  1.00 83.37           C
ATOM   2804  OD1 ASP A 368     288.744 252.906 244.747  1.00 75.02           O
ATOM   2805  OD2 ASP A 368     288.890 250.724 245.021  1.00 76.00           O
ATOM   2806  N   MET A 369     293.348 254.055 247.069  1.00 89.61           N
ATOM   2807  CA  MET A 369     294.327 254.475 248.080  1.00 89.88           C
ATOM   2808  C   MET A 369     293.876 255.710 248.883  1.00 89.46           C
ATOM   2809  O   MET A 369     294.499 256.048 249.890  1.00 86.20           O
ATOM   2810  CB  MET A 369     295.684 254.740 247.415  1.00 89.38           C
ATOM   2811  CG  MET A 369     296.349 253.472 246.872  1.00 87.18           C
ATOM   2812  SD  MET A 369     296.822 252.236 248.117  1.00 85.76           S
ATOM   2813  CE  MET A 369     298.204 253.067 248.920  1.00 78.58           C
ATOM   2814  N   ALA A 370     292.826 256.389 248.459  1.00 89.00           N
ATOM   2815  CA  ALA A 370     292.183 257.474 249.179  1.00 88.44           C
ATOM   2816  C   ALA A 370     290.672 257.224 249.270  1.00 88.06           C
ATOM   2817  O   ALA A 370     289.988 257.158 248.250  1.00 82.44           O
ATOM   2818  CB  ALA A 370     292.497 258.804 248.490  1.00 86.24           C
ATOM   2819  N   GLY A 371     290.154 257.124 250.482  1.00 86.43           N
ATOM   2820  CA  GLY A 371     288.750 256.842 250.738  1.00 86.81           C
ATOM   2821  C   GLY A 371     288.390 255.363 250.594  1.00 87.72           C
ATOM   2822  O   GLY A 371     289.207 254.484 250.843  1.00 82.69           O
ATOM   2823  N   ASN A 372     287.145 255.101 250.201  1.00 88.47           N
ATOM   2824  CA  ASN A 372     286.499 253.790 250.186  1.00 89.48           C
ATOM   2825  C   ASN A 372     286.492 253.141 251.579  1.00 89.84           C
ATOM   2826  O   ASN A 372     285.557 253.390 252.346  1.00 85.57           O
ATOM   2827  CB  ASN A 372     287.055 252.920 249.038  1.00 87.68           C
ATOM   2828  CG  ASN A 372     286.099 251.821 248.636  1.00 87.19           C
ATOM   2829  OD1 ASN A 372     284.897 251.915 248.801  1.00 79.97           O
ATOM   2830  ND2 ASN A 372     286.612 250.771 248.030  1.00 80.95           N
ATOM   2831  N   VAL A 373     287.518 252.383 251.940  1.00 91.05           N
ATOM   2832  CA  VAL A 373     287.763 251.932 253.311  1.00 91.64           C
ATOM   2833  C   VAL A 373     289.140 252.393 253.773  1.00 91.54           C
ATOM   2834  O   VAL A 373     290.081 252.460 252.981  1.00 88.76           O
ATOM   2835  CB  VAL A 373     287.589 250.411 253.493  1.00 90.48           C
ATOM   2836  CG1 VAL A 373     286.137 250.003 253.249  1.00 80.65           C
ATOM   2837  CG2 VAL A 373     288.499 249.583 252.587  1.00 80.03           C
ATOM   2838  N   ALA A 374     289.256 252.718 255.054  1.00 91.33           N
ATOM   2839  CA  ALA A 374     290.552 252.917 255.680  1.00 91.54           C
ATOM   2840  C   ALA A 374     291.283 251.569 255.806  1.00 92.08           C
ATOM   2841  O   ALA A 374     290.651 250.522 255.890  1.00 90.01           O
ATOM   2842  CB  ALA A 374     290.349 253.601 257.033  1.00 90.50           C
ATOM   2843  N   GLU A 375     292.611 251.587 255.820  1.00 93.38           N
ATOM   2844  CA  GLU A 375     293.413 250.369 255.732  1.00 93.42           C
ATOM   2845  C   GLU A 375     294.296 250.157 256.962  1.00 93.75           C
ATOM   2846  O   GLU A 375     295.033 251.052 257.385  1.00 92.07           O
ATOM   2847  CB  GLU A 375     294.240 250.384 254.437  1.00 92.03           C
ATOM   2848  CG  GLU A 375     293.359 250.331 253.177  1.00 88.03           C
ATOM   2849  CD  GLU A 375     294.170 250.390 251.878  1.00 86.41           C
ATOM   2850  OE1 GLU A 375     293.779 251.121 250.945  1.00 78.48           O
ATOM   2851  OE2 GLU A 375     295.194 249.694 251.758  1.00 78.48           O
ATOM   2852  N   TRP A 376     294.236 248.949 257.524  1.00 93.76           N
ATOM   2853  CA  TRP A 376     295.125 248.519 258.595  1.00 94.42           C
ATOM   2854  C   TRP A 376     296.582 248.452 258.126  1.00 94.25           C
ATOM   2855  O   TRP A 376     296.882 247.946 257.039  1.00 92.71           O
ATOM   2856  CB  TRP A 376     294.696 247.143 259.111  1.00 94.41           C
ATOM   2857  CG  TRP A 376     293.436 247.126 259.922  1.00 94.40           C
ATOM   2858  CD1 TRP A 376     292.290 246.505 259.585  1.00 90.94           C
ATOM   2859  CD2 TRP A 376     293.211 247.731 261.236  1.00 92.62           C
ATOM   2860  NE1 TRP A 376     291.359 246.677 260.603  1.00 91.23           N
ATOM   2861  CE2 TRP A 376     291.888 247.422 261.633  1.00 92.49           C
ATOM   2862  CE3 TRP A 376     294.007 248.493 262.115  1.00 92.08           C
ATOM   2863  CZ2 TRP A 376     291.358 247.864 262.864  1.00 91.68           C
ATOM   2864  CZ3 TRP A 376     293.474 248.933 263.338  1.00 89.35           C
ATOM   2865  CH2 TRP A 376     292.170 248.620 263.703  1.00 89.75           C
ATOM   2866  N   THR A 377     297.491 248.892 258.983  1.00 93.75           N
ATOM   2867  CA  THR A 377     298.939 248.716 258.810  1.00 93.74           C
ATOM   2868  C   THR A 377     299.514 247.864 259.947  1.00 93.46           C
ATOM   2869  O   THR A 377     298.868 247.667 260.976  1.00 91.36           O
ATOM   2870  CB  THR A 377     299.659 250.068 258.706  1.00 92.57           C
ATOM   2871  OG1 THR A 377     299.601 250.762 259.921  1.00 82.27           O
ATOM   2872  CG2 THR A 377     299.071 250.980 257.632  1.00 81.82           C
ATOM   2873  N   SER A 378     300.731 247.368 259.774  1.00 92.91           N
ATOM   2874  CA  SER A 378     301.406 246.580 260.814  1.00 92.14           C
ATOM   2875  C   SER A 378     301.952 247.427 261.970  1.00 92.05           C
ATOM   2876  O   SER A 378     302.220 246.903 263.050  1.00 88.57           O
ATOM   2877  CB  SER A 378     302.545 245.761 260.189  1.00 90.61           C
ATOM   2878  OG  SER A 378     303.503 246.595 259.581  1.00 82.68           O
ATOM   2879  N   THR A 379     302.100 248.722 261.755  1.00 91.47           N
ATOM   2880  CA  THR A 379     302.758 249.655 262.673  1.00 91.51           C
ATOM   2881  C   THR A 379     301.916 249.923 263.920  1.00 91.62           C
ATOM   2882  O   THR A 379     300.724 250.208 263.827  1.00 89.62           O
ATOM   2883  CB  THR A 379     303.072 250.974 261.955  1.00 90.58           C
ATOM   2884  OG1 THR A 379     303.718 250.724 260.729  1.00 79.80           O
ATOM   2885  CG2 THR A 379     304.002 251.872 262.754  1.00 78.32           C
ATOM   2886  N   ALA A 380     302.551 249.887 265.095  1.00 90.24           N
ATOM   2887  CA  ALA A 380     301.928 250.326 266.335  1.00 89.71           C
ATOM   2888  C   ALA A 380     301.751 251.852 266.342  1.00 89.67           C
ATOM   2889  O   ALA A 380     302.644 252.594 265.931  1.00 86.93           O
ATOM   2890  CB  ALA A 380     302.769 249.853 267.519  1.00 88.49           C
ATOM   2891  N   PHE A 381     300.620 252.325 266.823  1.00 89.25           N
ATOM   2892  CA  PHE A 381     300.351 253.756 266.879  1.00 88.61           C
ATOM   2893  C   PHE A 381     301.051 254.423 268.060  1.00 87.95           C
ATOM   2894  O   PHE A 381     300.909 254.017 269.211  1.00 85.65           O
ATOM   2895  CB  PHE A 381     298.841 254.013 266.900  1.00 87.47           C
ATOM   2896  CG  PHE A 381     298.502 255.486 266.941  1.00 87.60           C
ATOM   2897  CD1 PHE A 381     298.159 256.103 268.158  1.00 80.47           C
ATOM   2898  CD2 PHE A 381     298.573 256.263 265.772  1.00 80.27           C
ATOM   2899  CE1 PHE A 381     297.875 257.478 268.200  1.00 78.54           C
ATOM   2900  CE2 PHE A 381     298.289 257.638 265.809  1.00 79.23           C
ATOM   2901  CZ  PHE A 381     297.937 258.244 267.026  1.00 83.51           C
ATOM   2902  N   SER A 382     301.772 255.483 267.753  1.00 85.56           N
ATOM   2903  CA  SER A 382     302.227 256.498 268.700  1.00 84.56           C
ATOM   2904  C   SER A 382     302.274 257.823 267.947  1.00 84.99           C
ATOM   2905  O   SER A 382     302.638 257.851 266.770  1.00 81.59           O
ATOM   2906  CB  SER A 382     303.609 256.142 269.252  1.00 82.10           C
ATOM   2907  OG  SER A 382     304.192 257.235 269.915  1.00 72.98           O
ATOM   2908  N   GLU A 383     301.919 258.921 268.596  1.00 84.09           N
ATOM   2909  CA  GLU A 383     301.931 260.220 267.922  1.00 82.35           C
ATOM   2910  C   GLU A 383     303.354 260.657 267.550  1.00 82.50           C
ATOM   2911  O   GLU A 383     303.572 261.232 266.490  1.00 78.67           O
ATOM   2912  CB  GLU A 383     301.195 261.252 268.782  1.00 80.16           C
ATOM   2913  CG  GLU A 383     300.563 262.337 267.902  1.00 73.38           C
ATOM   2914  CD  GLU A 383     299.721 263.320 268.715  1.00 68.47           C
ATOM   2915  OE1 GLU A 383     298.676 263.779 268.205  1.00 61.34           O
ATOM   2916  OE2 GLU A 383     300.108 263.602 269.867  1.00 61.16           O
ATOM   2917  N   SER A 384     304.344 260.283 268.353  1.00 83.67           N
ATOM   2918  CA  SER A 384     305.771 260.450 268.055  1.00 83.11           C
ATOM   2919  C   SER A 384     306.391 259.277 267.283  1.00 84.06           C
ATOM   2920  O   SER A 384     307.612 259.182 267.172  1.00 79.98           O
ATOM   2921  CB  SER A 384     306.535 260.713 269.353  1.00 81.55           C
ATOM   2922  OG  SER A 384     306.462 259.627 270.238  1.00 75.18           O
ATOM   2923  N   GLY A 385     305.576 258.378 266.749  1.00 82.65           N
ATOM   2924  CA  GLY A 385     306.016 257.119 266.143  1.00 82.70           C
ATOM   2925  C   GLY A 385     307.065 257.284 265.050  1.00 84.56           C
ATOM   2926  O   GLY A 385     308.091 256.604 265.071  1.00 81.23           O
ATOM   2927  N   LEU A 386     306.862 258.243 264.139  1.00 84.37           N
ATOM   2928  CA  LEU A 386     307.794 258.498 263.032  1.00 84.54           C
ATOM   2929  C   LEU A 386     309.211 258.836 263.517  1.00 85.31           C
ATOM   2930  O   LEU A 386     310.195 258.467 262.879  1.00 82.47           O
ATOM   2931  CB  LEU A 386     307.260 259.644 262.159  1.00 82.85           C
ATOM   2932  CG  LEU A 386     305.854 259.445 261.567  1.00 80.68           C
ATOM   2933  CD1 LEU A 386     305.529 260.613 260.642  1.00 73.14           C
ATOM   2934  CD2 LEU A 386     305.723 258.159 260.767  1.00 73.23           C
ATOM   2935  N   LYS A 387     309.316 259.499 264.653  1.00 83.57           N
ATOM   2936  CA  LYS A 387     310.592 259.899 265.250  1.00 82.21           C
ATOM   2937  C   LYS A 387     311.313 258.737 265.936  1.00 82.87           C
ATOM   2938  O   LYS A 387     312.524 258.795 266.121  1.00 78.44           O
ATOM   2939  CB  LYS A 387     310.332 261.064 266.211  1.00 79.71           C
ATOM   2940  CG  LYS A 387     311.461 262.092 266.187  1.00 74.06           C
ATOM   2941  CD  LYS A 387     311.116 263.280 267.077  1.00 69.29           C
ATOM   2942  CE  LYS A 387     312.150 264.390 266.906  1.00 62.01           C
ATOM   2943  NZ  LYS A 387     311.820 265.571 267.728  1.00 54.60           N
ATOM   2944  N   GLN A 388     310.591 257.688 266.307  1.00 82.58           N
ATOM   2945  CA  GLN A 388     311.127 256.504 266.980  1.00 81.82           C
ATOM   2946  C   GLN A 388     311.644 255.449 265.999  1.00 83.08           C
ATOM   2947  O   GLN A 388     312.457 254.607 266.375  1.00 79.54           O
ATOM   2948  CB  GLN A 388     310.054 255.887 267.886  1.00 80.36           C
ATOM   2949  CG  GLN A 388     309.461 256.889 268.881  1.00 77.83           C
ATOM   2950  CD  GLN A 388     308.540 256.251 269.916  1.00 73.57           C
ATOM   2951  OE1 GLN A 388     308.775 255.160 270.404  1.00 65.90           O
ATOM   2952  NE2 GLN A 388     307.488 256.921 270.319  1.00 64.03           N
ATOM   2953  N   MET A 389     311.199 255.487 264.751  1.00 84.31           N
ATOM   2954  CA  MET A 389     311.589 254.553 263.697  1.00 84.74           C
ATOM   2955  C   MET A 389     312.992 254.872 263.159  1.00 85.16           C
ATOM   2956  O   MET A 389     313.497 255.984 263.293  1.00 82.11           O
ATOM   2957  CB  MET A 389     310.553 254.597 262.567  1.00 83.70           C
ATOM   2958  CG  MET A 389     309.151 254.168 263.008  1.00 80.01           C
ATOM   2959  SD  MET A 389     307.899 254.520 261.747  1.00 78.53           S
ATOM   2960  CE  MET A 389     306.396 254.295 262.718  1.00 68.86           C
ATOM   2961  N   SER A 390     313.604 253.895 262.501  1.00 85.04           N
ATOM   2962  CA  SER A 390     314.761 254.134 261.637  1.00 84.66           C
ATOM   2963  C   SER A 390     314.328 254.804 260.327  1.00 85.05           C
ATOM   2964  O   SER A 390     313.155 254.774 259.967  1.00 81.91           O
ATOM   2965  CB  SER A 390     315.495 252.822 261.357  1.00 82.89           C
ATOM   2966  OG  SER A 390     316.068 252.321 262.549  1.00 73.49           O
ATOM   2967  N   ASP A 391     315.271 255.391 259.604  1.00 85.58           N
ATOM   2968  CA  ASP A 391     315.002 256.043 258.314  1.00 84.94           C
ATOM   2969  C   ASP A 391     315.105 255.098 257.102  1.00 86.56           C
ATOM   2970  O   ASP A 391     314.779 255.480 255.979  1.00 81.89           O
ATOM   2971  CB  ASP A 391     315.903 257.283 258.173  1.00 80.79           C
ATOM   2972  CG  ASP A 391     317.403 256.988 258.105  1.00 76.01           C
ATOM   2973  OD1 ASP A 391     317.817 255.853 258.418  1.00 67.23           O
ATOM   2974  OD2 ASP A 391     318.156 257.924 257.763  1.00 71.75           O
ATOM   2975  N   ILE A 392     315.509 253.847 257.315  1.00 86.07           N
ATOM   2976  CA  ILE A 392     315.458 252.762 256.335  1.00 86.44           C
ATOM   2977  C   ILE A 392     314.357 251.772 256.719  1.00 86.54           C
ATOM   2978  O   ILE A 392     314.306 251.335 257.864  1.00 83.38           O
ATOM   2979  CB  ILE A 392     316.842 252.090 256.191  1.00 84.60           C
ATOM   2980  CG1 ILE A 392     316.814 251.046 255.056  1.00 76.29           C
ATOM   2981  CG2 ILE A 392     317.339 251.445 257.503  1.00 75.61           C
ATOM   2982  CD1 ILE A 392     318.187 250.451 254.723  1.00 70.71           C
ATOM   2983  N   ASN A 393     313.497 251.411 255.769  1.00 87.23           N
ATOM   2984  CA  ASN A 393     312.350 250.506 255.961  1.00 87.12           C
ATOM   2985  C   ASN A 393     311.652 250.722 257.317  1.00 87.61           C
ATOM   2986  O   ASN A 393     311.564 249.795 258.126  1.00 83.44           O
ATOM   2987  CB  ASN A 393     312.794 249.042 255.743  1.00 85.56           C
ATOM   2988  CG  ASN A 393     313.175 248.723 254.307  1.00 84.27           C
ATOM   2989  OD1 ASN A 393     312.843 249.406 253.364  1.00 76.76           O
ATOM   2990  ND2 ASN A 393     313.874 247.628 254.109  1.00 77.25           N
ATOM   2991  N   PRO A 394     311.217 251.951 257.617  1.00 89.07           N
ATOM   2992  CA  PRO A 394     310.770 252.319 258.949  1.00 89.05           C
ATOM   2993  C   PRO A 394     309.575 251.495 259.400  1.00 89.36           C
ATOM   2994  O   PRO A 394     308.569 251.391 258.692  1.00 86.58           O
ATOM   2995  CB  PRO A 394     310.455 253.814 258.893  1.00 87.39           C
ATOM   2996  CG  PRO A 394     310.193 254.073 257.423  1.00 84.78           C
ATOM   2997  CD  PRO A 394     311.115 253.095 256.722  1.00 87.27           C
ATOM   2998  N   GLU A 395     309.684 250.963 260.600  1.00 88.11           N
ATOM   2999  CA  GLU A 395     308.599 250.261 261.263  1.00 87.94           C
ATOM   3000  C   GLU A 395     308.745 250.391 262.773  1.00 88.20           C
ATOM   3001  O   GLU A 395     309.841 250.311 263.326  1.00 85.01           O
ATOM   3002  CB  GLU A 395     308.562 248.788 260.829  1.00 86.07           C
ATOM   3003  CG  GLU A 395     307.358 248.069 261.452  1.00 82.42           C
ATOM   3004  CD  GLU A 395     307.051 246.700 260.849  1.00 80.22           C
ATOM   3005  OE1 GLU A 395     305.871 246.302 260.968  1.00 72.07           O
ATOM   3006  OE2 GLU A 395     307.966 246.055 260.298  1.00 73.36           O
ATOM   3007  N   LEU A 396     307.618 250.568 263.457  1.00 87.38           N
ATOM   3008  CA  LEU A 396     307.496 250.503 264.901  1.00 87.29           C
ATOM   3009  C   LEU A 396     306.603 249.317 265.260  1.00 87.73           C
ATOM   3010  O   LEU A 396     305.402 249.466 265.495  1.00 84.96           O
ATOM   3011  CB  LEU A 396     306.979 251.852 265.429  1.00 85.52           C
ATOM   3012  CG  LEU A 396     307.054 251.967 266.962  1.00 83.50           C
ATOM   3013  CD1 LEU A 396     308.505 252.062 267.445  1.00 75.95           C
ATOM   3014  CD2 LEU A 396     306.323 253.221 267.422  1.00 76.04           C
ATOM   3015  N   GLU A 397     307.178 248.127 265.279  1.00 87.52           N
ATOM   3016  CA  GLU A 397     306.447 246.925 265.655  1.00 86.90           C
ATOM   3017  C   GLU A 397     306.376 246.792 267.174  1.00 87.19           C
ATOM   3018  O   GLU A 397     307.396 246.805 267.862  1.00 83.86           O
ATOM   3019  CB  GLU A 397     307.090 245.683 265.010  1.00 84.73           C
ATOM   3020  CG  GLU A 397     306.196 244.442 265.164  1.00 77.18           C
ATOM   3021  CD  GLU A 397     306.850 243.134 264.701  1.00 73.81           C
ATOM   3022  OE1 GLU A 397     306.317 242.063 265.048  1.00 65.84           O
ATOM   3023  OE2 GLU A 397     307.907 243.170 264.045  1.00 67.14           O
ATOM   3024  N   TYR A 398     305.186 246.599 267.706  1.00 86.40           N
ATOM   3025  CA  TYR A 398     304.971 246.225 269.097  1.00 86.57           C
ATOM   3026  C   TYR A 398     303.887 245.155 269.205  1.00 86.91           C
ATOM   3027  O   TYR A 398     302.712 245.413 268.938  1.00 84.41           O
ATOM   3028  CB  TYR A 398     304.639 247.454 269.945  1.00 85.24           C
ATOM   3029  CG  TYR A 398     304.505 247.131 271.418  1.00 85.71           C
ATOM   3030  CD1 TYR A 398     303.255 247.184 272.059  1.00 79.64           C
ATOM   3031  CD2 TYR A 398     305.637 246.726 272.150  1.00 79.48           C
ATOM   3032  CE1 TYR A 398     303.141 246.845 273.417  1.00 77.32           C
ATOM   3033  CE2 TYR A 398     305.531 246.378 273.505  1.00 78.00           C
ATOM   3034  CZ  TYR A 398     304.279 246.440 274.137  1.00 81.62           C
ATOM   3035  OH  TYR A 398     304.177 246.096 275.460  1.00 80.15           O
ATOM   3036  N   LYS A 399     304.274 243.960 269.623  1.00 86.61           N
ATOM   3037  CA  LYS A 399     303.355 242.867 269.950  1.00 86.21           C
ATOM   3038  C   LYS A 399     302.921 243.021 271.405  1.00 86.46           C
ATOM   3039  O   LYS A 399     303.613 242.551 272.302  1.00 81.32           O
ATOM   3040  CB  LYS A 399     304.027 241.513 269.682  1.00 84.22           C
ATOM   3041  CG  LYS A 399     304.284 241.288 268.184  1.00 80.03           C
ATOM   3042  CD  LYS A 399     305.041 239.984 267.940  1.00 75.64           C
ATOM   3043  CE  LYS A 399     305.323 239.853 266.442  1.00 68.24           C
ATOM   3044  NZ  LYS A 399     306.318 238.807 266.142  1.00 61.30           N
ATOM   3045  N   ALA A 400     301.807 243.687 271.630  1.00 85.79           N
ATOM   3046  CA  ALA A 400     301.275 243.883 272.968  1.00 85.35           C
ATOM   3047  C   ALA A 400     301.000 242.537 273.652  1.00 86.07           C
ATOM   3048  O   ALA A 400     300.422 241.634 273.047  1.00 83.23           O
ATOM   3049  CB  ALA A 400     300.016 244.751 272.889  1.00 83.17           C
ATOM   3050  N   ALA A 401     301.416 242.408 274.903  1.00 84.77           N
ATOM   3051  CA  ALA A 401     301.020 241.288 275.741  1.00 84.21           C
ATOM   3052  C   ALA A 401     299.537 241.411 276.109  1.00 85.28           C
ATOM   3053  O   ALA A 401     298.966 242.497 276.098  1.00 82.47           O
ATOM   3054  CB  ALA A 401     301.918 241.251 276.982  1.00 82.14           C
ATOM   3055  N   LEU A 402     298.915 240.293 276.472  1.00 84.01           N
ATOM   3056  CA  LEU A 402     297.509 240.302 276.889  1.00 83.35           C
ATOM   3057  C   LEU A 402     297.260 241.216 278.096  1.00 84.11           C
ATOM   3058  O   LEU A 402     296.235 241.885 278.163  1.00 81.41           O
ATOM   3059  CB  LEU A 402     297.069 238.855 277.181  1.00 81.43           C
ATOM   3060  CG  LEU A 402     295.904 238.419 276.276  1.00 74.71           C
ATOM   3061  CD1 LEU A 402     296.294 237.182 275.483  1.00 67.51           C
ATOM   3062  CD2 LEU A 402     294.652 238.107 277.086  1.00 66.34           C
ATOM   3063  N   THR A 403     298.232 241.274 278.999  1.00 83.20           N
ATOM   3064  CA  THR A 403     298.214 242.096 280.213  1.00 81.94           C
ATOM   3065  C   THR A 403     298.594 243.557 279.984  1.00 82.94           C
ATOM   3066  O   THR A 403     298.513 244.346 280.925  1.00 78.53           O
ATOM   3067  CB  THR A 403     299.162 241.503 281.264  1.00 79.43           C
ATOM   3068  OG1 THR A 403     300.454 241.347 280.719  1.00 71.94           O
ATOM   3069  CG2 THR A 403     298.698 240.121 281.722  1.00 69.09           C
ATOM   3070  N   ASP A 404     299.044 243.934 278.784  1.00 83.50           N
ATOM   3071  CA  ASP A 404     299.382 245.325 278.505  1.00 83.42           C
ATOM   3072  C   ASP A 404     298.117 246.193 278.487  1.00 84.43           C
ATOM   3073  O   ASP A 404     297.068 245.744 278.019  1.00 81.38           O
ATOM   3074  CB  ASP A 404     300.154 245.465 277.182  1.00 81.03           C
ATOM   3075  CG  ASP A 404     301.627 245.065 277.273  1.00 79.43           C
ATOM   3076  OD1 ASP A 404     302.252 245.266 278.338  1.00 72.13           O
ATOM   3077  OD2 ASP A 404     302.169 244.613 276.243  1.00 73.90           O
ATOM   3078  N   PRO A 405     298.199 247.445 278.962  1.00 82.32           N
ATOM   3079  CA  PRO A 405     297.066 248.360 278.942  1.00 82.06           C
ATOM   3080  C   PRO A 405     296.597 248.635 277.514  1.00 83.18           C
ATOM   3081  O   PRO A 405     297.381 248.654 276.563  1.00 80.65           O
ATOM   3082  CB  PRO A 405     297.545 249.630 279.653  1.00 79.59           C
ATOM   3083  CG  PRO A 405     299.054 249.603 279.437  1.00 77.93           C
ATOM   3084  CD  PRO A 405     299.378 248.114 279.482  1.00 81.90           C
ATOM   3085  N   TYR A 406     295.306 248.902 277.374  1.00 84.93           N
ATOM   3086  CA  TYR A 406     294.637 248.981 276.073  1.00 85.42           C
ATOM   3087  C   TYR A 406     295.222 250.047 275.133  1.00 85.53           C
ATOM   3088  O   TYR A 406     295.224 249.862 273.921  1.00 83.03           O
ATOM   3089  CB  TYR A 406     293.143 249.215 276.312  1.00 84.31           C
ATOM   3090  CG  TYR A 406     292.233 248.889 275.141  1.00 84.77           C
ATOM   3091  CD1 TYR A 406     291.141 249.723 274.841  1.00 77.98           C
ATOM   3092  CD2 TYR A 406     292.417 247.710 274.393  1.00 78.93           C
ATOM   3093  CE1 TYR A 406     290.251 249.387 273.809  1.00 77.56           C
ATOM   3094  CE2 TYR A 406     291.536 247.374 273.351  1.00 78.42           C
ATOM   3095  CZ  TYR A 406     290.448 248.213 273.065  1.00 83.14           C
ATOM   3096  OH  TYR A 406     289.581 247.881 272.054  1.00 81.24           O
ATOM   3097  N   ILE A 407     295.789 251.132 275.677  1.00 84.27           N
ATOM   3098  CA  ILE A 407     296.452 252.181 274.894  1.00 83.44           C
ATOM   3099  C   ILE A 407     297.614 251.649 274.038  1.00 83.97           C
ATOM   3100  O   ILE A 407     297.868 252.179 272.960  1.00 82.16           O
ATOM   3101  CB  ILE A 407     296.905 253.333 275.818  1.00 81.41           C
ATOM   3102  CG1 ILE A 407     297.319 254.555 274.976  1.00 74.00           C
ATOM   3103  CG2 ILE A 407     298.049 252.913 276.768  1.00 73.05           C
ATOM   3104  CD1 ILE A 407     297.604 255.815 275.788  1.00 67.72           C
ATOM   3105  N   LEU A 408     298.294 250.587 274.473  1.00 85.15           N
ATOM   3106  CA  LEU A 408     299.391 249.967 273.725  1.00 84.64           C
ATOM   3107  C   LEU A 408     298.910 249.044 272.597  1.00 85.75           C
ATOM   3108  O   LEU A 408     299.713 248.590 271.784  1.00 83.44           O
ATOM   3109  CB  LEU A 408     300.315 249.207 274.692  1.00 83.16           C
ATOM   3110  CG  LEU A 408     301.007 250.076 275.760  1.00 81.03           C
ATOM   3111  CD1 LEU A 408     301.898 249.191 276.622  1.00 74.56           C
ATOM   3112  CD2 LEU A 408     301.882 251.170 275.154  1.00 73.86           C
ATOM   3113  N   LYS A 409     297.618 248.785 272.525  1.00 87.28           N
ATOM   3114  CA  LYS A 409     296.982 247.929 271.515  1.00 87.73           C
ATOM   3115  C   LYS A 409     296.410 248.722 270.334  1.00 88.27           C
ATOM   3116  O   LYS A 409     295.624 248.184 269.559  1.00 85.15           O
ATOM   3117  CB  LYS A 409     295.937 247.021 272.186  1.00 86.47           C
ATOM   3118  CG  LYS A 409     296.561 246.128 273.269  1.00 86.67           C
ATOM   3119  CD  LYS A 409     295.532 245.235 273.960  1.00 83.27           C
ATOM   3120  CE  LYS A 409     296.239 244.453 275.073  1.00 80.49           C
ATOM   3121  NZ  LYS A 409     295.313 243.729 275.960  1.00 73.34           N
ATOM   3122  N   GLN A 410     296.789 249.992 270.183  1.00 88.86           N
ATOM   3123  CA  GLN A 410     296.406 250.801 269.032  1.00 88.86           C
ATOM   3124  C   GLN A 410     297.334 250.527 267.849  1.00 89.30           C
ATOM   3125  O   GLN A 410     298.553 250.474 268.001  1.00 87.75           O
ATOM   3126  CB  GLN A 410     296.406 252.292 269.394  1.00 87.51           C
ATOM   3127  CG  GLN A 410     295.266 252.633 270.360  1.00 84.42           C
ATOM   3128  CD  GLN A 410     295.231 254.116 270.725  1.00 82.87           C
ATOM   3129  OE1 GLN A 410     296.241 254.771 270.902  1.00 74.44           O
ATOM   3130  NE2 GLN A 410     294.063 254.695 270.853  1.00 72.24           N
ATOM   3131  N   LYS A 411     296.753 250.385 266.656  1.00 91.88           N
ATOM   3132  CA  LYS A 411     297.479 250.245 265.392  1.00 92.63           C
ATOM   3133  C   LYS A 411     297.165 251.415 264.470  1.00 92.62           C
ATOM   3134  O   LYS A 411     296.082 251.994 264.537  1.00 90.75           O
ATOM   3135  CB  LYS A 411     297.151 248.899 264.726  1.00 92.31           C
ATOM   3136  CG  LYS A 411     297.493 247.674 265.591  1.00 90.91           C
ATOM   3137  CD  LYS A 411     298.976 247.570 265.951  1.00 89.23           C
ATOM   3138  CE  LYS A 411     299.202 246.323 266.806  1.00 86.80           C
ATOM   3139  NZ  LYS A 411     300.593 246.207 267.265  1.00 82.53           N
ATOM   3140  N   VAL A 412     298.109 251.751 263.606  1.00 92.32           N
ATOM   3141  CA  VAL A 412     297.934 252.816 262.623  1.00 92.61           C
ATOM   3142  C   VAL A 412     296.973 252.365 261.530  1.00 92.64           C
ATOM   3143  O   VAL A 412     297.099 251.265 260.989  1.00 91.22           O
ATOM   3144  CB  VAL A 412     299.284 253.266 262.032  1.00 91.79           C
ATOM   3145  CG1 VAL A 412     299.102 254.377 260.998  1.00 84.50           C
ATOM   3146  CG2 VAL A 412     300.214 253.800 263.123  1.00 83.70           C
ATOM   3147  N   VAL A 413     296.040 253.240 261.181  1.00 92.45           N
ATOM   3148  CA  VAL A 413     295.087 253.103 260.079  1.00 92.26           C
ATOM   3149  C   VAL A 413     295.311 254.267 259.117  1.00 91.57           C
ATOM   3150  O   VAL A 413     295.549 255.397 259.544  1.00 88.92           O
ATOM   3151  CB  VAL A 413     293.641 253.071 260.604  1.00 91.12           C
ATOM   3152  CG1 VAL A 413     292.637 252.878 259.473  1.00 81.28           C
ATOM   3153  CG2 VAL A 413     293.424 251.939 261.608  1.00 80.48           C
ATOM   3154  N   ARG A 414     295.253 254.007 257.811  1.00 91.67           N
ATOM   3155  CA  ARG A 414     295.577 254.982 256.762  1.00 91.52           C
ATOM   3156  C   ARG A 414     294.520 255.045 255.663  1.00 91.08           C
ATOM   3157  O   ARG A 414     293.739 254.120 255.496  1.00 86.77           O
ATOM   3158  CB  ARG A 414     296.953 254.641 256.162  1.00 90.05           C
ATOM   3159  CG  ARG A 414     298.150 254.883 257.102  1.00 87.20           C
ATOM   3160  CD  ARG A 414     298.350 256.372 257.362  1.00 85.83           C
ATOM   3161  NE  ARG A 414     299.687 256.631 257.916  1.00 84.79           N
ATOM   3162  CZ  ARG A 414     300.516 257.602 257.563  1.00 84.86           C
ATOM   3163  NH1 ARG A 414     300.227 258.497 256.671  1.00 75.57           N
ATOM   3164  NH2 ARG A 414     301.672 257.692 258.118  1.00 79.50           N
ATOM   3165  N   GLY A 415     294.532 256.141 254.917  1.00 88.31           N
ATOM   3166  CA  GLY A 415     293.754 256.323 253.685  1.00 88.05           C
ATOM   3167  C   GLY A 415     292.401 257.011 253.840  1.00 88.23           C
ATOM   3168  O   GLY A 415     291.914 257.593 252.871  1.00 81.37           O
ATOM   3169  N   GLY A 416     291.818 257.002 255.023  1.00 87.11           N
ATOM   3170  CA  GLY A 416     290.448 257.464 255.218  1.00 87.62           C
ATOM   3171  C   GLY A 416     289.425 256.525 254.573  1.00 88.40           C
ATOM   3172  O   GLY A 416     289.774 255.536 253.929  1.00 84.27           O
ATOM   3173  N   SER A 417     288.148 256.838 254.742  1.00 89.09           N
ATOM   3174  CA  SER A 417     287.047 255.975 254.321  1.00 89.35           C
ATOM   3175  C   SER A 417     285.939 256.744 253.598  1.00 89.38           C
ATOM   3176  O   SER A 417     285.984 257.968 253.463  1.00 86.07           O
ATOM   3177  CB  SER A 417     286.507 255.230 255.544  1.00 87.41           C
ATOM   3178  OG  SER A 417     285.764 256.095 256.377  1.00 78.41           O
ATOM   3179  N   TRP A 418     284.916 256.010 253.168  1.00 89.20           N
ATOM   3180  CA  TRP A 418     283.719 256.575 252.533  1.00 89.40           C
ATOM   3181  C   TRP A 418     282.969 257.597 253.408  1.00 88.94           C
ATOM   3182  O   TRP A 418     282.293 258.473 252.872  1.00 85.66           O
ATOM   3183  CB  TRP A 418     282.799 255.409 252.169  1.00 88.72           C
ATOM   3184  CG  TRP A 418     282.330 254.573 253.333  1.00 89.53           C
ATOM   3185  CD1 TRP A 418     282.930 253.459 253.802  1.00 86.23           C
ATOM   3186  CD2 TRP A 418     281.170 254.792 254.188  1.00 88.55           C
ATOM   3187  NE1 TRP A 418     282.221 252.967 254.892  1.00 86.76           N
ATOM   3188  CE2 TRP A 418     281.133 253.761 255.154  1.00 88.00           C
ATOM   3189  CE3 TRP A 418     280.148 255.757 254.217  1.00 87.56           C
ATOM   3190  CZ2 TRP A 418     280.120 253.685 256.133  1.00 87.64           C
ATOM   3191  CZ3 TRP A 418     279.140 255.682 255.192  1.00 84.88           C
ATOM   3192  CH2 TRP A 418     279.133 254.662 256.140  1.00 85.06           C
ATOM   3193  N   LYS A 419     283.097 257.511 254.724  1.00 87.53           N
ATOM   3194  CA  LYS A 419     282.459 258.423 255.678  1.00 87.04           C
ATOM   3195  C   LYS A 419     283.347 259.593 256.111  1.00 86.76           C
ATOM   3196  O   LYS A 419     282.875 260.474 256.827  1.00 83.30           O
ATOM   3197  CB  LYS A 419     281.948 257.626 256.889  1.00 85.11           C
ATOM   3198  CG  LYS A 419     283.085 256.964 257.692  1.00 82.59           C
ATOM   3199  CD  LYS A 419     282.982 257.172 259.182  1.00 80.77           C
ATOM   3200  CE  LYS A 419     284.316 256.818 259.840  1.00 77.60           C
ATOM   3201  NZ  LYS A 419     285.088 257.984 260.255  1.00 72.43           N
ATOM   3202  N   ASP A 420     284.617 259.589 255.719  1.00 86.29           N
ATOM   3203  CA  ASP A 420     285.587 260.570 256.171  1.00 86.00           C
ATOM   3204  C   ASP A 420     285.611 261.807 255.268  1.00 86.14           C
ATOM   3205  O   ASP A 420     285.451 261.736 254.052  1.00 83.10           O
ATOM   3206  CB  ASP A 420     286.975 259.927 256.301  1.00 84.67           C
ATOM   3207  CG  ASP A 420     287.066 258.973 257.495  1.00 83.60           C
ATOM   3208  OD1 ASP A 420     286.668 259.379 258.613  1.00 76.41           O
ATOM   3209  OD2 ASP A 420     287.544 257.841 257.322  1.00 77.14           O
ATOM   3210  N   VAL A 421     285.840 262.962 255.877  1.00 84.51           N
ATOM   3211  CA  VAL A 421     286.017 264.227 255.163  1.00 83.74           C
ATOM   3212  C   VAL A 421     287.375 264.282 254.454  1.00 83.86           C
ATOM   3213  O   VAL A 421     288.305 263.553 254.791  1.00 81.49           O
ATOM   3214  CB  VAL A 421     285.822 265.436 256.094  1.00 81.92           C
ATOM   3215  CG1 VAL A 421     284.396 265.465 256.640  1.00 73.57           C
ATOM   3216  CG2 VAL A 421     286.801 265.461 257.266  1.00 73.99           C
ATOM   3217  N   ALA A 422     287.525 265.210 253.508  1.00 83.32           N
ATOM   3218  CA  ALA A 422     288.709 265.341 252.654  1.00 82.75           C
ATOM   3219  C   ALA A 422     290.062 265.416 253.387  1.00 83.20           C
ATOM   3220  O   ALA A 422     291.092 265.087 252.808  1.00 80.25           O
ATOM   3221  CB  ALA A 422     288.517 266.598 251.804  1.00 80.23           C
ATOM   3222  N   ARG A 423     290.072 265.836 254.648  1.00 82.79           N
ATOM   3223  CA  ARG A 423     291.293 265.870 255.460  1.00 82.25           C
ATOM   3224  C   ARG A 423     291.856 264.472 255.724  1.00 82.67           C
ATOM   3225  O   ARG A 423     293.069 264.301 255.682  1.00 80.51           O
ATOM   3226  CB  ARG A 423     290.991 266.606 256.767  1.00 80.11           C
ATOM   3227  CG  ARG A 423     292.247 266.765 257.627  1.00 74.26           C
ATOM   3228  CD  ARG A 423     291.937 267.563 258.895  1.00 71.68           C
ATOM   3229  NE  ARG A 423     293.126 267.641 259.742  1.00 67.44           N
ATOM   3230  CZ  ARG A 423     293.536 266.732 260.617  1.00 62.33           C
ATOM   3231  NH1 ARG A 423     292.832 265.678 260.908  1.00 56.68           N
ATOM   3232  NH2 ARG A 423     294.674 266.887 261.193  1.00 57.17           N
ATOM   3233  N   PHE A 424     291.008 263.498 255.991  1.00 85.09           N
ATOM   3234  CA  PHE A 424     291.419 262.152 256.395  1.00 85.14           C
ATOM   3235  C   PHE A 424     291.822 261.253 255.226  1.00 85.51           C
ATOM   3236  O   PHE A 424     292.554 260.292 255.427  1.00 83.01           O
ATOM   3237  CB  PHE A 424     290.306 261.510 257.219  1.00 84.10           C
ATOM   3238  CG  PHE A 424     290.131 262.156 258.573  1.00 83.99           C
ATOM   3239  CD1 PHE A 424     291.062 261.898 259.597  1.00 76.43           C
ATOM   3240  CD2 PHE A 424     289.054 263.016 258.823  1.00 75.98           C
ATOM   3241  CE1 PHE A 424     290.912 262.493 260.857  1.00 74.05           C
ATOM   3242  CE2 PHE A 424     288.899 263.615 260.082  1.00 74.56           C
ATOM   3243  CZ  PHE A 424     289.829 263.350 261.097  1.00 78.75           C
ATOM   3244  N   ILE A 425     291.422 261.593 254.014  1.00 87.06           N
ATOM   3245  CA  ILE A 425     291.829 260.855 252.810  1.00 87.20           C
ATOM   3246  C   ILE A 425     293.207 261.285 252.282  1.00 87.27           C
ATOM   3247  O   ILE A 425     293.688 260.731 251.295  1.00 84.21           O
ATOM   3248  CB  ILE A 425     290.744 260.902 251.712  1.00 86.08           C
ATOM   3249  CG1 ILE A 425     290.575 262.308 251.110  1.00 79.84           C
ATOM   3250  CG2 ILE A 425     289.408 260.384 252.265  1.00 77.37           C
ATOM   3251  CD1 ILE A 425     289.852 262.288 249.765  1.00 75.90           C
ATOM   3252  N   ARG A 426     293.857 262.264 252.908  1.00 87.55           N
ATOM   3253  CA  ARG A 426     295.227 262.639 252.558  1.00 87.28           C
ATOM   3254  C   ARG A 426     296.181 261.521 252.950  1.00 87.55           C
ATOM   3255  O   ARG A 426     296.115 261.023 254.065  1.00 85.40           O
ATOM   3256  CB  ARG A 426     295.650 263.943 253.245  1.00 85.44           C
ATOM   3257  CG  ARG A 426     294.838 265.149 252.773  1.00 79.21           C
ATOM   3258  CD  ARG A 426     295.335 266.412 253.470  1.00 77.30           C
ATOM   3259  NE  ARG A 426     294.501 267.572 253.117  1.00 70.94           N
ATOM   3260  CZ  ARG A 426     294.688 268.819 253.516  1.00 66.29           C
ATOM   3261  NH1 ARG A 426     295.698 269.156 254.269  1.00 61.41           N
ATOM   3262  NH2 ARG A 426     293.850 269.745 253.164  1.00 59.38           N
ATOM   3263  N   SER A 427     297.108 261.203 252.074  1.00 88.20           N
ATOM   3264  CA  SER A 427     298.056 260.104 252.289  1.00 88.46           C
ATOM   3265  C   SER A 427     298.903 260.271 253.555  1.00 88.35           C
ATOM   3266  O   SER A 427     299.261 259.281 254.182  1.00 84.54           O
ATOM   3267  CB  SER A 427     298.968 259.974 251.072  1.00 87.47           C
ATOM   3268  OG  SER A 427     298.197 259.855 249.891  1.00 76.98           O
ATOM   3269  N   ALA A 428     299.191 261.503 253.958  1.00 87.88           N
ATOM   3270  CA  ALA A 428     299.981 261.805 255.147  1.00 87.44           C
ATOM   3271  C   ALA A 428     299.197 261.762 256.466  1.00 87.62           C
ATOM   3272  O   ALA A 428     299.804 261.788 257.534  1.00 84.10           O
ATOM   3273  CB  ALA A 428     300.625 263.172 254.952  1.00 85.38           C
ATOM   3274  N   THR A 429     297.873 261.728 256.426  1.00 87.43           N
ATOM   3275  CA  THR A 429     297.061 261.751 257.647  1.00 87.29           C
ATOM   3276  C   THR A 429     297.115 260.404 258.353  1.00 87.42           C
ATOM   3277  O   THR A 429     296.725 259.384 257.791  1.00 85.52           O
ATOM   3278  CB  THR A 429     295.615 262.168 257.374  1.00 85.85           C
ATOM   3279  OG1 THR A 429     295.601 263.445 256.782  1.00 75.26           O
ATOM   3280  CG2 THR A 429     294.793 262.284 258.659  1.00 73.38           C
ATOM   3281  N   ARG A 430     297.578 260.416 259.600  1.00 87.47           N
ATOM   3282  CA  ARG A 430     297.639 259.240 260.467  1.00 87.49           C
ATOM   3283  C   ARG A 430     296.356 259.145 261.289  1.00 87.45           C
ATOM   3284  O   ARG A 430     295.963 260.117 261.931  1.00 84.81           O
ATOM   3285  CB  ARG A 430     298.877 259.317 261.381  1.00 86.11           C
ATOM   3286  CG  ARG A 430     300.182 259.511 260.591  1.00 82.40           C
ATOM   3287  CD  ARG A 430     301.387 259.658 261.515  1.00 81.65           C
ATOM   3288  NE  ARG A 430     301.747 258.369 262.131  1.00 80.16           N
ATOM   3289  CZ  ARG A 430     302.197 258.146 263.356  1.00 80.74           C
ATOM   3290  NH1 ARG A 430     302.410 259.100 264.220  1.00 73.01           N
ATOM   3291  NH2 ARG A 430     302.457 256.940 263.721  1.00 76.11           N
ATOM   3292  N   SER A 431     295.736 257.982 261.274  1.00 87.96           N
ATOM   3293  CA  SER A 431     294.616 257.626 262.141  1.00 87.63           C
ATOM   3294  C   SER A 431     294.983 256.372 262.933  1.00 88.25           C
ATOM   3295  O   SER A 431     296.027 255.761 262.690  1.00 85.91           O
ATOM   3296  CB  SER A 431     293.341 257.419 261.318  1.00 85.77           C
ATOM   3297  OG  SER A 431     292.981 258.613 260.653  1.00 75.24           O
ATOM   3298  N   HIS A 432     294.166 255.994 263.886  1.00 89.06           N
ATOM   3299  CA  HIS A 432     294.397 254.810 264.700  1.00 88.41           C
ATOM   3300  C   HIS A 432     293.086 254.166 265.132  1.00 88.59           C
ATOM   3301  O   HIS A 432     292.060 254.830 265.223  1.00 86.59           O
ATOM   3302  CB  HIS A 432     295.258 255.170 265.917  1.00 86.64           C
ATOM   3303  CG  HIS A 432     294.646 256.197 266.819  1.00 85.34           C
ATOM   3304  ND1 HIS A 432     294.693 257.560 266.647  1.00 75.62           N
ATOM   3305  CD2 HIS A 432     293.935 255.973 267.974  1.00 74.43           C
ATOM   3306  CE1 HIS A 432     294.039 258.138 267.667  1.00 74.99           C
ATOM   3307  NE2 HIS A 432     293.561 257.203 268.490  1.00 77.29           N
ATOM   3308  N   GLU A 433     293.150 252.876 265.407  1.00 89.49           N
ATOM   3309  CA  GLU A 433     292.066 252.107 266.006  1.00 90.18           C
ATOM   3310  C   GLU A 433     292.660 250.960 266.839  1.00 90.41           C
ATOM   3311  O   GLU A 433     293.825 250.586 266.667  1.00 89.20           O
ATOM   3312  CB  GLU A 433     291.100 251.630 264.903  1.00 89.54           C
ATOM   3313  CG  GLU A 433     289.826 250.935 265.403  1.00 85.13           C
ATOM   3314  CD  GLU A 433     288.994 251.772 266.382  1.00 84.69           C
ATOM   3315  OE1 GLU A 433     289.323 251.765 267.588  1.00 76.05           O
ATOM   3316  OE2 GLU A 433     288.012 252.418 265.967  1.00 75.84           O
ATOM   3317  N   TYR A 434     291.896 250.417 267.765  1.00 90.09           N
ATOM   3318  CA  TYR A 434     292.335 249.292 268.580  1.00 90.23           C
ATOM   3319  C   TYR A 434     292.391 247.999 267.761  1.00 90.38           C
ATOM   3320  O   TYR A 434     291.490 247.707 266.981  1.00 88.48           O
ATOM   3321  CB  TYR A 434     291.422 249.152 269.789  1.00 89.42           C
ATOM   3322  CG  TYR A 434     291.516 250.308 270.759  1.00 88.82           C
ATOM   3323  CD1 TYR A 434     292.603 250.400 271.650  1.00 79.99           C
ATOM   3324  CD2 TYR A 434     290.525 251.305 270.782  1.00 79.82           C
ATOM   3325  CE1 TYR A 434     292.695 251.465 272.558  1.00 78.51           C
ATOM   3326  CE2 TYR A 434     290.609 252.378 271.685  1.00 78.68           C
ATOM   3327  CZ  TYR A 434     291.696 252.451 272.574  1.00 83.97           C
ATOM   3328  OH  TYR A 434     291.779 253.493 273.462  1.00 82.08           O
ATOM   3329  N   GLN A 435     293.427 247.204 267.987  1.00 90.74           N
ATOM   3330  CA  GLN A 435     293.718 246.008 267.180  1.00 90.67           C
ATOM   3331  C   GLN A 435     292.628 244.924 267.187  1.00 90.87           C
ATOM   3332  O   GLN A 435     292.609 244.076 266.298  1.00 87.90           O
ATOM   3333  CB  GLN A 435     295.065 245.417 267.632  1.00 88.86           C
ATOM   3334  CG  GLN A 435     295.017 244.783 269.033  1.00 85.97           C
ATOM   3335  CD  GLN A 435     296.347 244.145 269.445  1.00 85.91           C
ATOM   3336  OE1 GLN A 435     297.420 244.688 269.249  1.00 78.43           O
ATOM   3337  NE2 GLN A 435     296.299 242.977 270.033  1.00 77.97           N
ATOM   3338  N   ASN A 436     291.749 244.928 268.187  1.00 90.45           N
ATOM   3339  CA  ASN A 436     290.685 243.938 268.354  1.00 89.22           C
ATOM   3340  C   ASN A 436     289.297 244.427 267.905  1.00 89.44           C
ATOM   3341  O   ASN A 436     288.317 243.701 268.062  1.00 85.39           O
ATOM   3342  CB  ASN A 436     290.678 243.456 269.820  1.00 86.11           C
ATOM   3343  CG  ASN A 436     290.215 244.518 270.806  1.00 84.06           C
ATOM   3344  OD1 ASN A 436     290.383 245.703 270.617  1.00 74.07           O
ATOM   3345  ND2 ASN A 436     289.634 244.095 271.906  1.00 77.70           N
ATOM   3346  N   VAL A 437     289.196 245.638 267.364  1.00 89.19           N
ATOM   3347  CA  VAL A 437     287.928 246.247 266.952  1.00 89.35           C
ATOM   3348  C   VAL A 437     287.780 246.199 265.436  1.00 89.65           C
ATOM   3349  O   VAL A 437     288.632 246.695 264.700  1.00 87.69           O
ATOM   3350  CB  VAL A 437     287.804 247.687 267.489  1.00 87.80           C
ATOM   3351  CG1 VAL A 437     286.473 248.323 267.083  1.00 77.08           C
ATOM   3352  CG2 VAL A 437     287.867 247.715 269.019  1.00 76.22           C
ATOM   3353  N   GLY A 438     286.670 245.635 264.963  1.00 89.02           N
ATOM   3354  CA  GLY A 438     286.230 245.755 263.578  1.00 89.16           C
ATOM   3355  C   GLY A 438     285.291 246.952 263.400  1.00 89.46           C
ATOM   3356  O   GLY A 438     284.420 247.191 264.234  1.00 85.41           O
ATOM   3357  N   ARG A 439     285.452 247.704 262.308  1.00 89.52           N
ATOM   3358  CA  ARG A 439     284.624 248.871 261.975  1.00 89.84           C
ATOM   3359  C   ARG A 439     284.012 248.730 260.581  1.00 90.14           C
ATOM   3360  O   ARG A 439     284.588 248.088 259.707  1.00 87.84           O
ATOM   3361  CB  ARG A 439     285.462 250.158 262.061  1.00 88.90           C
ATOM   3362  CG  ARG A 439     285.974 250.503 263.466  1.00 86.25           C
ATOM   3363  CD  ARG A 439     284.830 250.870 264.417  1.00 83.86           C
ATOM   3364  NE  ARG A 439     285.380 251.410 265.666  1.00 81.77           N
ATOM   3365  CZ  ARG A 439     284.689 251.861 266.700  1.00 80.23           C
ATOM   3366  NH1 ARG A 439     283.380 251.858 266.726  1.00 71.66           N
ATOM   3367  NH2 ARG A 439     285.324 252.319 267.733  1.00 75.72           N
ATOM   3368  N   SER A 440     282.884 249.388 260.364  1.00 90.19           N
ATOM   3369  CA  SER A 440     282.200 249.430 259.068  1.00 89.76           C
ATOM   3370  C   SER A 440     282.948 250.229 257.988  1.00 89.86           C
ATOM   3371  O   SER A 440     282.515 250.277 256.838  1.00 86.57           O
ATOM   3372  CB  SER A 440     280.806 250.031 259.264  1.00 88.39           C
ATOM   3373  OG  SER A 440     280.891 251.320 259.835  1.00 79.68           O
ATOM   3374  N   TYR A 441     284.042 250.868 258.339  1.00 91.05           N
ATOM   3375  CA  TYR A 441     284.824 251.746 257.471  1.00 90.91           C
ATOM   3376  C   TYR A 441     286.318 251.402 257.427  1.00 90.96           C
ATOM   3377  O   TYR A 441     287.092 252.153 256.834  1.00 88.51           O
ATOM   3378  CB  TYR A 441     284.587 253.197 257.899  1.00 89.95           C
ATOM   3379  CG  TYR A 441     284.866 253.475 259.363  1.00 89.95           C
ATOM   3380  CD1 TYR A 441     283.803 253.510 260.288  1.00 82.14           C
ATOM   3381  CD2 TYR A 441     286.177 253.708 259.818  1.00 82.02           C
ATOM   3382  CE1 TYR A 441     284.045 253.782 261.637  1.00 80.45           C
ATOM   3383  CE2 TYR A 441     286.432 253.977 261.168  1.00 80.78           C
ATOM   3384  CZ  TYR A 441     285.361 254.020 262.077  1.00 85.79           C
ATOM   3385  OH  TYR A 441     285.600 254.302 263.398  1.00 84.30           O
ATOM   3386  N   ILE A 442     286.736 250.292 258.028  1.00 91.83           N
ATOM   3387  CA  ILE A 442     288.121 249.827 258.020  1.00 92.68           C
ATOM   3388  C   ILE A 442     288.194 248.453 257.353  1.00 92.56           C
ATOM   3389  O   ILE A 442     287.551 247.499 257.790  1.00 90.36           O
ATOM   3390  CB  ILE A 442     288.749 249.828 259.434  1.00 91.91           C
ATOM   3391  CG1 ILE A 442     288.675 251.234 260.077  1.00 86.62           C
ATOM   3392  CG2 ILE A 442     290.213 249.357 259.354  1.00 86.10           C
ATOM   3393  CD1 ILE A 442     289.180 251.298 261.521  1.00 83.35           C
ATOM   3394  N   GLY A 443     288.995 248.374 256.312  1.00 91.63           N
ATOM   3395  CA  GLY A 443     289.427 247.139 255.678  1.00 91.70           C
ATOM   3396  C   GLY A 443     290.951 247.029 255.698  1.00 92.68           C
ATOM   3397  O   GLY A 443     291.622 247.579 256.570  1.00 90.08           O
ATOM   3398  N   PHE A 444     291.509 246.322 254.744  1.00 92.68           N
ATOM   3399  CA  PHE A 444     292.955 246.164 254.624  1.00 93.15           C
ATOM   3400  C   PHE A 444     293.359 245.682 253.231  1.00 93.26           C
ATOM   3401  O   PHE A 444     292.529 245.226 252.442  1.00 91.24           O
ATOM   3402  CB  PHE A 444     293.469 245.193 255.705  1.00 92.37           C
ATOM   3403  CG  PHE A 444     293.055 243.748 255.527  1.00 93.07           C
ATOM   3404  CD1 PHE A 444     291.734 243.337 255.804  1.00 86.19           C
ATOM   3405  CD2 PHE A 444     293.987 242.795 255.081  1.00 86.11           C
ATOM   3406  CE1 PHE A 444     291.352 242.000 255.635  1.00 84.78           C
ATOM   3407  CE2 PHE A 444     293.610 241.453 254.914  1.00 86.29           C
ATOM   3408  CZ  PHE A 444     292.292 241.055 255.191  1.00 90.14           C
ATOM   3409  N   ARG A 445     294.643 245.750 252.926  1.00 91.51           N
ATOM   3410  CA  ARG A 445     295.279 245.040 251.812  1.00 91.62           C
ATOM   3411  C   ARG A 445     296.585 244.397 252.274  1.00 92.23           C
ATOM   3412  O   ARG A 445     297.153 244.800 253.283  1.00 89.91           O
ATOM   3413  CB  ARG A 445     295.446 245.977 250.602  1.00 89.24           C
ATOM   3414  CG  ARG A 445     296.512 247.062 250.812  1.00 84.08           C
ATOM   3415  CD  ARG A 445     296.599 247.981 249.583  1.00 84.33           C
ATOM   3416  NE  ARG A 445     295.460 248.897 249.498  1.00 81.85           N
ATOM   3417  CZ  ARG A 445     294.956 249.461 248.418  1.00 82.86           C
ATOM   3418  NH1 ARG A 445     295.441 249.252 247.233  1.00 72.70           N
ATOM   3419  NH2 ARG A 445     293.951 250.264 248.515  1.00 75.96           N
ATOM   3420  N   CYS A 446     297.056 243.407 251.535  1.00 92.37           N
ATOM   3421  CA  CYS A 446     298.292 242.707 251.851  1.00 92.37           C
ATOM   3422  C   CYS A 446     299.464 243.223 251.014  1.00 92.59           C
ATOM   3423  O   CYS A 446     299.297 243.696 249.889  1.00 90.28           O
ATOM   3424  CB  CYS A 446     298.106 241.196 251.672  1.00 90.63           C
ATOM   3425  SG  CYS A 446     296.788 240.543 252.739  1.00 83.83           S
ATOM   3426  N   VAL A 447     300.656 243.069 251.552  1.00 92.23           N
ATOM   3427  CA  VAL A 447     301.921 243.291 250.852  1.00 92.61           C
ATOM   3428  C   VAL A 447     302.840 242.085 251.030  1.00 92.49           C
ATOM   3429  O   VAL A 447     302.650 241.261 251.921  1.00 90.47           O
ATOM   3430  CB  VAL A 447     302.623 244.584 251.309  1.00 91.40           C
ATOM   3431  CG1 VAL A 447     301.775 245.815 251.012  1.00 81.04           C
ATOM   3432  CG2 VAL A 447     302.987 244.586 252.795  1.00 80.35           C
ATOM   3433  N   ARG A 448     303.861 241.992 250.175  1.00 90.33           N
ATOM   3434  CA  ARG A 448     304.955 241.037 250.317  1.00 89.82           C
ATOM   3435  C   ARG A 448     306.243 241.680 249.830  1.00 89.89           C
ATOM   3436  O   ARG A 448     306.256 242.249 248.742  1.00 86.99           O
ATOM   3437  CB  ARG A 448     304.631 239.765 249.521  1.00 87.62           C
ATOM   3438  CG  ARG A 448     305.591 238.620 249.863  1.00 83.40           C
ATOM   3439  CD  ARG A 448     305.316 237.410 248.971  1.00 81.87           C
ATOM   3440  NE  ARG A 448     305.870 237.618 247.633  1.00 77.79           N
ATOM   3441  CZ  ARG A 448     305.534 236.966 246.533  1.00 76.02           C
ATOM   3442  NH1 ARG A 448     304.598 236.059 246.525  1.00 69.09           N
ATOM   3443  NH2 ARG A 448     306.157 237.211 245.424  1.00 70.14           N
ATOM   3444  N   THR A 449     307.309 241.591 250.590  1.00 87.51           N
ATOM   3445  CA  THR A 449     308.607 242.129 250.164  1.00 86.50           C
ATOM   3446  C   THR A 449     309.023 241.501 248.835  1.00 86.45           C
ATOM   3447  O   THR A 449     308.963 240.286 248.655  1.00 82.63           O
ATOM   3448  CB  THR A 449     309.684 241.913 251.235  1.00 84.54           C
ATOM   3449  OG1 THR A 449     309.275 242.510 252.446  1.00 72.91           O
ATOM   3450  CG2 THR A 449     311.020 242.547 250.877  1.00 71.74           C
ATOM   3451  N   SER A 450     309.439 242.337 247.880  1.00 84.40           N
ATOM   3452  CA  SER A 450     309.924 241.904 246.574  1.00 82.96           C
ATOM   3453  C   SER A 450     311.440 241.768 246.599  1.00 82.63           C
ATOM   3454  O   SER A 450     312.148 242.675 247.031  1.00 77.00           O
ATOM   3455  CB  SER A 450     309.488 242.905 245.506  1.00 79.37           C
ATOM   3456  OG  SER A 450     309.955 242.512 244.233  1.00 70.92           O
ATOM   3457  N   ILE A 451     311.956 240.659 246.062  1.00 77.03           N
ATOM   3458  CA  ILE A 451     313.392 240.493 245.844  1.00 73.11           C
ATOM   3459  C   ILE A 451     313.782 241.346 244.634  1.00 72.28           C
ATOM   3460  O   ILE A 451     313.724 240.914 243.483  1.00 64.04           O
ATOM   3461  CB  ILE A 451     313.774 239.008 245.710  1.00 67.67           C
ATOM   3462  CG1 ILE A 451     313.275 238.189 246.929  1.00 60.41           C
ATOM   3463  CG2 ILE A 451     315.300 238.894 245.594  1.00 57.54           C
ATOM   3464  CD1 ILE A 451     313.490 236.678 246.788  1.00 52.47           C
ATOM   3465  N   ALA A 452     314.150 242.578 244.894  1.00 66.83           N
ATOM   3466  CA  ALA A 452     314.571 243.517 243.869  1.00 65.50           C
ATOM   3467  C   ALA A 452     316.092 243.671 243.876  1.00 67.26           C
ATOM   3468  O   ALA A 452     316.694 244.050 244.878  1.00 60.19           O
ATOM   3469  CB  ALA A 452     313.838 244.843 244.077  1.00 58.41           C
ATOM   3470  N   PHE A 453     316.708 243.429 242.723  1.00 68.97           N
ATOM   3471  CA  PHE A 453     318.141 243.618 242.537  1.00 67.42           C
ATOM   3472  C   PHE A 453     318.419 244.946 241.839  1.00 66.06           C
ATOM   3473  O   PHE A 453     317.697 245.367 240.937  1.00 58.82           O
ATOM   3474  CB  PHE A 453     318.725 242.417 241.789  1.00 63.18           C
ATOM   3475  CG  PHE A 453     318.384 241.091 242.434  1.00 61.38           C
ATOM   3476  CD1 PHE A 453     318.882 240.761 243.700  1.00 57.65           C
ATOM   3477  CD2 PHE A 453     317.499 240.203 241.791  1.00 58.16           C
ATOM   3478  CE1 PHE A 453     318.512 239.556 244.321  1.00 53.79           C
ATOM   3479  CE2 PHE A 453     317.127 239.000 242.408  1.00 55.23           C
ATOM   3480  CZ  PHE A 453     317.633 238.678 243.673  1.00 57.00           C
ATOM   3481  N   SER A 454     319.484 245.612 242.243  1.00 60.60           N
ATOM   3482  CA  SER A 454     319.898 246.833 241.570  1.00 59.86           C
ATOM   3483  C   SER A 454     320.395 246.510 240.159  1.00 59.03           C
ATOM   3484  O   SER A 454     321.362 245.771 239.971  1.00 53.43           O
ATOM   3485  CB  SER A 454     320.959 247.580 242.384  1.00 54.85           C
ATOM   3486  OG  SER A 454     322.106 246.791 242.598  1.00 50.77           O
ATOM   3487  N   SER A 455     319.771 247.107 239.161  1.00 52.27           N
ATOM   3488  CA  SER A 455     320.404 247.228 237.853  1.00 52.50           C
ATOM   3489  C   SER A 455     321.537 248.247 237.964  1.00 52.18           C
ATOM   3490  O   SER A 455     321.342 249.330 238.517  1.00 47.28           O
ATOM   3491  CB  SER A 455     319.381 247.621 236.790  1.00 47.36           C
ATOM   3492  OG  SER A 455     318.780 248.861 237.078  1.00 43.57           O
ATOM   3493  N   GLY A 456     322.701 247.953 237.436  1.00 46.84           N
ATOM   3494  CA  GLY A 456     323.886 248.816 237.539  1.00 49.30           C
ATOM   3495  C   GLY A 456     323.773 250.223 236.937  1.00 50.11           C
ATOM   3496  O   GLY A 456     324.779 250.913 236.789  1.00 46.75           O
ATOM   3497  N   LYS A 457     322.596 250.641 236.561  1.00 42.91           N
ATOM   3498  CA  LYS A 457     322.299 252.005 236.121  1.00 44.75           C
ATOM   3499  C   LYS A 457     321.354 252.644 237.131  1.00 44.20           C
ATOM   3500  O   LYS A 457     320.241 252.162 237.310  1.00 41.41           O
ATOM   3501  CB  LYS A 457     321.707 252.001 234.708  1.00 41.12           C
ATOM   3502  CG  LYS A 457     322.758 251.622 233.652  1.00 37.90           C
ATOM   3503  CD  LYS A 457     322.171 251.628 232.238  1.00 35.13           C
ATOM   3504  CE  LYS A 457     323.274 251.249 231.240  1.00 30.48           C
ATOM   3505  NZ  LYS A 457     322.777 251.112 229.850  1.00 27.94           N
ATOM   3506  N   ALA A 458     321.808 253.732 237.727  1.00 41.51           N
ATOM   3507  CA  ALA A 458     320.936 254.594 238.515  1.00 43.37           C
ATOM   3508  C   ALA A 458     319.661 254.899 237.717  1.00 43.89           C
ATOM   3509  O   ALA A 458     319.759 255.212 236.527  1.00 42.03           O
ATOM   3510  CB  ALA A 458     321.687 255.879 238.875  1.00 40.60           C
ATOM   3511  N   PRO A 459     318.490 254.769 238.312  1.00 40.33           N
ATOM   3512  CA  PRO A 459     317.251 255.045 237.606  1.00 42.11           C
ATOM   3513  C   PRO A 459     317.329 256.469 237.054  1.00 43.22           C
ATOM   3514  O   PRO A 459     317.592 257.419 237.792  1.00 41.27           O
ATOM   3515  CB  PRO A 459     316.124 254.843 238.626  1.00 39.21           C
ATOM   3516  CG  PRO A 459     316.813 255.020 239.977  1.00 38.76           C
ATOM   3517  CD  PRO A 459     318.235 254.522 239.726  1.00 41.29           C
ATOM   3518  N   LYS A 460     317.149 256.602 235.755  1.00 42.43           N
ATOM   3519  CA  LYS A 460     317.020 257.940 235.179  1.00 45.03           C
ATOM   3520  C   LYS A 460     315.877 258.614 235.920  1.00 45.28           C
ATOM   3521  O   LYS A 460     314.769 258.090 235.908  1.00 41.99           O
ATOM   3522  CB  LYS A 460     316.728 257.881 233.672  1.00 41.68           C
ATOM   3523  CG  LYS A 460     317.978 257.549 232.836  1.00 38.86           C
ATOM   3524  CD  LYS A 460     317.641 257.552 231.343  1.00 35.95           C
ATOM   3525  CE  LYS A 460     318.902 257.305 230.505  1.00 32.16           C
ATOM   3526  NZ  LYS A 460     318.611 257.285 229.051  1.00 29.40           N
ATOM   3527  N   SER A 461     316.154 259.727 236.558  1.00 40.65           N
ATOM   3528  CA  SER A 461     315.087 260.529 237.157  1.00 43.03           C
ATOM   3529  C   SER A 461     314.018 260.740 236.093  1.00 43.70           C
ATOM   3530  O   SER A 461     314.295 261.318 235.041  1.00 41.21           O
ATOM   3531  CB  SER A 461     315.625 261.877 237.670  1.00 40.42           C
ATOM   3532  OG  SER A 461     316.126 262.681 236.618  1.00 38.31           O
ATOM   3533  N   SER A 462     312.842 260.234 236.342  1.00 38.64           N
ATOM   3534  CA  SER A 462     311.711 260.355 235.424  1.00 40.88           C
ATOM   3535  C   SER A 462     311.148 261.774 235.441  1.00 41.38           C
ATOM   3536  O   SER A 462     309.956 261.995 235.635  1.00 39.03           O
ATOM   3537  CB  SER A 462     310.652 259.282 235.721  1.00 38.27           C
ATOM   3538  OG  SER A 462     310.161 259.429 237.035  1.00 37.08           O
ATOM   3539  N   ARG A 463     311.995 262.746 235.249  1.00 39.58           N
ATOM   3540  CA  ARG A 463     311.586 264.013 234.680  1.00 42.34           C
ATOM   3541  C   ARG A 463     311.140 263.703 233.254  1.00 41.93           C
ATOM   3542  O   ARG A 463     311.850 263.981 232.297  1.00 39.31           O
ATOM   3543  CB  ARG A 463     312.708 265.066 234.723  1.00 39.14           C
ATOM   3544  CG  ARG A 463     312.916 265.640 236.129  1.00 37.23           C
ATOM   3545  CD  ARG A 463     313.948 266.771 236.062  1.00 35.25           C
ATOM   3546  NE  ARG A 463     314.144 267.389 237.380  1.00 32.74           N
ATOM   3547  CZ  ARG A 463     315.004 268.352 237.669  1.00 29.95           C
ATOM   3548  NH1 ARG A 463     315.762 268.890 236.751  1.00 28.62           N
ATOM   3549  NH2 ARG A 463     315.116 268.783 238.890  1.00 27.35           N
ATOM   3550  N   ARG A 464     309.992 263.084 233.142  1.00 41.17           N
ATOM   3551  CA  ARG A 464     309.229 263.248 231.918  1.00 44.37           C
ATOM   3552  C   ARG A 464     309.144 264.749 231.716  1.00 43.91           C
ATOM   3553  O   ARG A 464     308.474 265.453 232.472  1.00 41.05           O
ATOM   3554  CB  ARG A 464     307.837 262.605 232.017  1.00 41.04           C
ATOM   3555  CG  ARG A 464     307.857 261.119 231.637  1.00 38.93           C
ATOM   3556  CD  ARG A 464     306.439 260.540 231.693  1.00 36.65           C
ATOM   3557  NE  ARG A 464     306.389 259.165 231.161  1.00 34.12           N
ATOM   3558  CZ  ARG A 464     305.323 258.367 231.165  1.00 31.39           C
ATOM   3559  NH1 ARG A 464     304.184 258.750 231.677  1.00 29.48           N
ATOM   3560  NH2 ARG A 464     305.387 257.173 230.653  1.00 28.33           N
ATOM   3561  N   SER A 465     309.890 265.226 230.767  1.00 35.67           N
ATOM   3562  CA  SER A 465     309.619 266.542 230.225  1.00 38.44           C
ATOM   3563  C   SER A 465     308.189 266.469 229.708  1.00 37.90           C
ATOM   3564  O   SER A 465     307.947 265.882 228.652  1.00 36.22           O
ATOM   3565  CB  SER A 465     310.608 266.875 229.095  1.00 36.11           C
ATOM   3566  OG  SER A 465     310.538 265.930 228.045  1.00 34.43           O
ATOM   3567  N   ILE A 466     307.261 266.986 230.483  1.00 35.30           N
ATOM   3568  CA  ILE A 466     305.975 267.331 229.914  1.00 37.50           C
ATOM   3569  C   ILE A 466     306.330 268.290 228.785  1.00 36.81           C
ATOM   3570  O   ILE A 466     306.715 269.434 229.033  1.00 34.58           O
ATOM   3571  CB  ILE A 466     305.032 267.945 230.970  1.00 35.08           C
ATOM   3572  CG1 ILE A 466     304.757 266.936 232.115  1.00 33.50           C
ATOM   3573  CG2 ILE A 466     303.712 268.369 230.304  1.00 34.86           C
ATOM   3574  CD1 ILE A 466     303.967 267.518 233.289  1.00 33.63           C
ATOM   3575  N   LYS A 467     306.330 267.781 227.556  1.00 35.57           N
ATOM   3576  CA  LYS A 467     306.259 268.680 226.414  1.00 39.08           C
ATOM   3577  C   LYS A 467     304.954 269.437 226.601  1.00 37.44           C
ATOM   3578  O   LYS A 467     303.885 268.898 226.330  1.00 34.88           O
ATOM   3579  CB  LYS A 467     306.268 267.917 225.079  1.00 36.26           C
ATOM   3580  CG  LYS A 467     307.674 267.606 224.551  1.00 34.50           C
ATOM   3581  CD  LYS A 467     307.576 266.932 223.180  1.00 32.09           C
ATOM   3582  CE  LYS A 467     308.959 266.738 222.548  1.00 29.27           C
ATOM   3583  NZ  LYS A 467     308.871 266.063 221.231  1.00 26.67           N
ATOM   3584  N   LYS A 468     305.056 270.653 227.107  1.00 30.60           N
ATOM   3585  CA  LYS A 468     304.139 271.686 226.668  1.00 33.26           C
ATOM   3586  C   LYS A 468     304.440 271.982 225.204  1.00 30.70           C
ATOM   3587  O   LYS A 468     305.623 271.937 224.830  1.00 27.18           O
ATOM   3588  CB  LYS A 468     304.268 272.953 227.519  1.00 30.40           C
ATOM   3589  CG  LYS A 468     303.531 272.832 228.854  1.00 29.88           C
ATOM   3590  CD  LYS A 468     303.599 274.166 229.588  1.00 28.17           C
ATOM   3591  CE  LYS A 468     302.841 274.110 230.912  1.00 24.89           C
ATOM   3592  NZ  LYS A 468     303.076 275.324 231.703  1.00 23.12           N
ATOM   3593  OXT LYS A 468     303.435 272.281 224.498  1.00 25.93           O
TER    3594      LYS A 468
ATOM   3595  N   PRO B  25     258.577 244.715 243.606  1.00 83.70           N
ATOM   3596  CA  PRO B  25     257.269 244.622 244.239  1.00 84.24           C
ATOM   3597  C   PRO B  25     256.200 245.329 243.396  1.00 85.41           C
ATOM   3598  O   PRO B  25     256.412 246.426 242.875  1.00 82.13           O
ATOM   3599  CB  PRO B  25     257.444 245.238 245.627  1.00 81.23           C
ATOM   3600  CG  PRO B  25     258.601 246.214 245.449  1.00 79.72           C
ATOM   3601  CD  PRO B  25     259.465 245.581 244.364  1.00 82.26           C
ATOM   3602  N   PHE B  26     255.032 244.701 243.277  1.00 86.79           N
ATOM   3603  CA  PHE B  26     253.921 245.245 242.506  1.00 86.65           C
ATOM   3604  C   PHE B  26     253.373 246.531 243.133  1.00 86.55           C
ATOM   3605  O   PHE B  26     253.155 246.600 244.342  1.00 81.05           O
ATOM   3606  CB  PHE B  26     252.829 244.175 242.368  1.00 83.64           C
ATOM   3607  CG  PHE B  26     251.640 244.632 241.556  1.00 82.13           C
ATOM   3608  CD1 PHE B  26     250.467 245.070 242.200  1.00 75.47           C
ATOM   3609  CD2 PHE B  26     251.699 244.644 240.149  1.00 74.52           C
ATOM   3610  CE1 PHE B  26     249.365 245.508 241.445  1.00 70.86           C
ATOM   3611  CE2 PHE B  26     250.602 245.081 239.393  1.00 71.69           C
ATOM   3612  CZ  PHE B  26     249.434 245.512 240.041  1.00 73.82           C
ATOM   3613  N   GLY B  27     253.148 247.533 242.304  1.00 84.83           N
ATOM   3614  CA  GLY B  27     252.651 248.841 242.729  1.00 85.84           C
ATOM   3615  C   GLY B  27     253.700 249.760 243.357  1.00 87.71           C
ATOM   3616  O   GLY B  27     253.389 250.918 243.633  1.00 83.46           O
ATOM   3617  N   MET B  28     254.928 249.295 243.537  1.00 88.41           N
ATOM   3618  CA  MET B  28     256.032 250.103 244.039  1.00 89.58           C
ATOM   3619  C   MET B  28     256.915 250.631 242.904  1.00 89.72           C
ATOM   3620  O   MET B  28     256.969 250.089 241.801  1.00 87.04           O
ATOM   3621  CB  MET B  28     256.858 249.314 245.065  1.00 88.41           C
ATOM   3622  CG  MET B  28     256.061 248.993 246.333  1.00 85.38           C
ATOM   3623  SD  MET B  28     257.080 248.256 247.634  1.00 83.66           S
ATOM   3624  CE  MET B  28     256.007 248.544 249.051  1.00 75.13           C
ATOM   3625  N   ILE B  29     257.635 251.697 243.196  1.00 90.82           N
ATOM   3626  CA  ILE B  29     258.721 252.233 242.379  1.00 90.99           C
ATOM   3627  C   ILE B  29     260.023 252.214 243.177  1.00 91.52           C
ATOM   3628  O   ILE B  29     260.011 252.280 244.403  1.00 89.35           O
ATOM   3629  CB  ILE B  29     258.410 253.648 241.862  1.00 88.98           C
ATOM   3630  CG1 ILE B  29     258.172 254.645 243.012  1.00 75.39           C
ATOM   3631  CG2 ILE B  29     257.216 253.612 240.898  1.00 73.00           C
ATOM   3632  CD1 ILE B  29     258.297 256.091 242.567  1.00 67.68           C
ATOM   3633  N   GLN B  30     261.139 252.173 242.483  1.00 90.60           N
ATOM   3634  CA  GLN B  30     262.448 252.283 243.110  1.00 90.13           C
ATOM   3635  C   GLN B  30     262.848 253.754 243.216  1.00 90.30           C
ATOM   3636  O   GLN B  30     263.009 254.436 242.204  1.00 87.66           O
ATOM   3637  CB  GLN B  30     263.466 251.445 242.330  1.00 87.93           C
ATOM   3638  CG  GLN B  30     264.752 251.236 243.130  1.00 81.21           C
ATOM   3639  CD  GLN B  30     265.762 250.348 242.396  1.00 77.49           C
ATOM   3640  OE1 GLN B  30     265.800 250.265 241.181  1.00 69.92           O
ATOM   3641  NE2 GLN B  30     266.623 249.664 243.109  1.00 67.62           N
ATOM   3642  N   VAL B  31     263.020 254.228 244.441  1.00 90.46           N
ATOM   3643  CA  VAL B  31     263.572 255.553 244.725  1.00 90.42           C
ATOM   3644  C   VAL B  31     265.095 255.417 244.793  1.00 90.18           C
ATOM   3645  O   VAL B  31     265.593 254.574 245.539  1.00 88.02           O
ATOM   3646  CB  VAL B  31     262.988 256.126 246.030  1.00 90.04           C
ATOM   3647  CG1 VAL B  31     263.533 257.523 246.308  1.00 83.22           C
ATOM   3648  CG2 VAL B  31     261.459 256.223 245.951  1.00 83.28           C
ATOM   3649  N   PRO B  32     265.862 256.193 244.013  1.00 89.37           N
ATOM   3650  CA  PRO B  32     267.313 256.099 244.022  1.00 88.49           C
ATOM   3651  C   PRO B  32     267.899 256.633 245.331  1.00 88.38           C
ATOM   3652  O   PRO B  32     267.333 257.522 245.962  1.00 84.96           O
ATOM   3653  CB  PRO B  32     267.768 256.916 242.811  1.00 86.31           C
ATOM   3654  CG  PRO B  32     266.679 257.976 242.678  1.00 84.88           C
ATOM   3655  CD  PRO B  32     265.414 257.228 243.100  1.00 87.71           C
ATOM   3656  N   ARG B  33     269.075 256.147 245.716  1.00 87.36           N
ATOM   3657  CA  ARG B  33     269.834 256.738 246.826  1.00 86.95           C
ATOM   3658  C   ARG B  33     270.242 258.177 246.512  1.00 87.16           C
ATOM   3659  O   ARG B  33     270.472 258.528 245.355  1.00 83.00           O
ATOM   3660  CB  ARG B  33     271.052 255.869 247.186  1.00 84.25           C
ATOM   3661  CG  ARG B  33     272.075 255.748 246.046  1.00 78.07           C
ATOM   3662  CD  ARG B  33     273.327 254.957 246.455  1.00 76.88           C
ATOM   3663  NE  ARG B  33     272.990 253.596 246.930  1.00 71.90           N
ATOM   3664  CZ  ARG B  33     273.815 252.569 247.039  1.00 69.15           C
ATOM   3665  NH1 ARG B  33     275.065 252.641 246.672  1.00 62.98           N
ATOM   3666  NH2 ARG B  33     273.395 251.444 247.524  1.00 62.96           N
ATOM   3667  N   GLY B  34     270.367 258.979 247.534  1.00 87.19           N
ATOM   3668  CA  GLY B  34     270.756 260.366 247.375  1.00 87.00           C
ATOM   3669  C   GLY B  34     270.927 261.095 248.698  1.00 88.22           C
ATOM   3670  O   GLY B  34     270.741 260.533 249.776  1.00 85.27           O
ATOM   3671  N   SER B  35     271.291 262.358 248.581  1.00 87.97           N
ATOM   3672  CA  SER B  35     271.469 263.274 249.699  1.00 87.51           C
ATOM   3673  C   SER B  35     270.502 264.445 249.581  1.00 87.55           C
ATOM   3674  O   SER B  35     270.198 264.914 248.484  1.00 84.48           O
ATOM   3675  CB  SER B  35     272.919 263.753 249.745  1.00 85.04           C
ATOM   3676  OG  SER B  35     273.108 264.657 250.811  1.00 72.39           O
ATOM   3677  N   ILE B  36     270.009 264.900 250.724  1.00 88.53           N
ATOM   3678  CA  ILE B  36     269.064 266.008 250.830  1.00 88.95           C
ATOM   3679  C   ILE B  36     269.304 266.739 252.155  1.00 89.12           C
ATOM   3680  O   ILE B  36     269.835 266.172 253.106  1.00 86.73           O
ATOM   3681  CB  ILE B  36     267.616 265.469 250.689  1.00 87.23           C
ATOM   3682  CG1 ILE B  36     266.619 266.622 250.491  1.00 77.62           C
ATOM   3683  CG2 ILE B  36     267.188 264.593 251.890  1.00 74.01           C
ATOM   3684  CD1 ILE B  36     265.199 266.163 250.148  1.00 73.44           C
ATOM   3685  N   VAL B  37     268.901 267.999 252.233  1.00 88.80           N
ATOM   3686  CA  VAL B  37     268.804 268.709 253.512  1.00 88.66           C
ATOM   3687  C   VAL B  37     267.406 268.495 254.075  1.00 88.24           C
ATOM   3688  O   VAL B  37     266.432 269.032 253.547  1.00 85.57           O
ATOM   3689  CB  VAL B  37     269.149 270.201 253.380  1.00 87.08           C
ATOM   3690  CG1 VAL B  37     269.110 270.885 254.748  1.00 78.82           C
ATOM   3691  CG2 VAL B  37     270.552 270.394 252.798  1.00 79.18           C
ATOM   3692  N   LEU B  38     267.319 267.710 255.139  1.00 87.61           N
ATOM   3693  CA  LEU B  38     266.081 267.404 255.837  1.00 87.47           C
ATOM   3694  C   LEU B  38     265.611 268.618 256.649  1.00 87.32           C
ATOM   3695  O   LEU B  38     266.429 269.333 257.230  1.00 83.84           O
ATOM   3696  CB  LEU B  38     266.337 266.179 256.740  1.00 85.75           C
ATOM   3697  CG  LEU B  38     265.077 265.356 257.040  1.00 83.09           C
ATOM   3698  CD1 LEU B  38     264.713 264.488 255.837  1.00 76.07           C
ATOM   3699  CD2 LEU B  38     265.316 264.416 258.213  1.00 76.39           C
ATOM   3700  N   GLY B  39     264.305 268.835 256.718  1.00 84.84           N
ATOM   3701  CA  GLY B  39     263.705 269.914 257.495  1.00 84.27           C
ATOM   3702  C   GLY B  39     263.794 271.300 256.843  1.00 84.84           C
ATOM   3703  O   GLY B  39     264.034 271.446 255.643  1.00 80.22           O
ATOM   3704  N   ASN B  40     263.566 272.335 257.650  1.00 83.83           N
ATOM   3705  CA  ASN B  40     263.553 273.728 257.216  1.00 82.74           C
ATOM   3706  C   ASN B  40     264.775 274.485 257.749  1.00 82.37           C
ATOM   3707  O   ASN B  40     265.033 274.490 258.948  1.00 76.72           O
ATOM   3708  CB  ASN B  40     262.244 274.396 257.666  1.00 78.62           C
ATOM   3709  CG  ASN B  40     261.057 274.009 256.802  1.00 74.24           C
ATOM   3710  OD1 ASN B  40     261.136 273.955 255.584  1.00 65.11           O
ATOM   3711  ND2 ASN B  40     259.912 273.781 257.402  1.00 66.26           N
ATOM   3712  N   LYS B  41     265.478 275.183 256.865  1.00 81.70           N
ATOM   3713  CA  LYS B  41     266.632 276.017 257.240  1.00 81.04           C
ATOM   3714  C   LYS B  41     266.240 277.326 257.919  1.00 81.15           C
ATOM   3715  O   LYS B  41     267.046 277.905 258.636  1.00 75.70           O
ATOM   3716  CB  LYS B  41     267.487 276.325 256.002  1.00 77.93           C
ATOM   3717  CG  LYS B  41     268.234 275.089 255.493  1.00 71.51           C
ATOM   3718  CD  LYS B  41     269.183 275.469 254.357  1.00 67.95           C
ATOM   3719  CE  LYS B  41     269.973 274.232 253.942  1.00 59.98           C
ATOM   3720  NZ  LYS B  41     270.980 274.527 252.896  1.00 53.71           N
ATOM   3721  N   GLU B  42     265.041 277.806 257.660  1.00 81.46           N
ATOM   3722  CA  GLU B  42     264.528 279.063 258.187  1.00 80.13           C
ATOM   3723  C   GLU B  42     263.530 278.795 259.316  1.00 80.25           C
ATOM   3724  O   GLU B  42     262.691 277.899 259.212  1.00 74.95           O
ATOM   3725  CB  GLU B  42     263.898 279.901 257.061  1.00 76.35           C
ATOM   3726  CG  GLU B  42     264.941 280.330 256.017  1.00 68.01           C
ATOM   3727  CD  GLU B  42     264.375 281.197 254.889  1.00 62.36           C
ATOM   3728  OE1 GLU B  42     265.193 281.660 254.059  1.00 54.64           O
ATOM   3729  OE2 GLU B  42     263.136 281.386 254.823  1.00 54.93           O
ATOM   3730  N   ALA B  43     263.631 279.579 260.381  1.00 76.61           N
ATOM   3731  CA  ALA B  43     262.670 279.529 261.469  1.00 75.75           C
ATOM   3732  C   ALA B  43     261.330 280.130 261.022  1.00 76.94           C
ATOM   3733  O   ALA B  43     261.291 281.167 260.365  1.00 72.31           O
ATOM   3734  CB  ALA B  43     263.238 280.270 262.682  1.00 71.59           C
ATOM   3735  N   ASP B  44     260.243 279.501 261.427  1.00 76.07           N
ATOM   3736  CA  ASP B  44     258.903 280.034 261.210  1.00 74.90           C
ATOM   3737  C   ASP B  44     258.458 280.814 262.455  1.00 75.79           C
ATOM   3738  O   ASP B  44     257.885 280.267 263.393  1.00 70.94           O
ATOM   3739  CB  ASP B  44     257.954 278.902 260.812  1.00 70.90           C
ATOM   3740  CG  ASP B  44     256.623 279.425 260.279  1.00 66.43           C
ATOM   3741  OD1 ASP B  44     256.257 280.595 260.562  1.00 60.03           O
ATOM   3742  OD2 ASP B  44     255.949 278.636 259.585  1.00 61.75           O
ATOM   3743  N   SER B  45     258.755 282.105 262.457  1.00 72.97           N
ATOM   3744  CA  SER B  45     258.492 282.975 263.606  1.00 72.15           C
ATOM   3745  C   SER B  45     257.006 283.112 263.945  1.00 73.68           C
ATOM   3746  O   SER B  45     256.661 283.214 265.118  1.00 69.82           O
ATOM   3747  CB  SER B  45     259.095 284.358 263.350  1.00 67.75           C
ATOM   3748  OG  SER B  45     258.613 284.919 262.149  1.00 61.26           O
ATOM   3749  N   LEU B  46     256.129 283.075 262.944  1.00 74.62           N
ATOM   3750  CA  LEU B  46     254.679 283.155 263.138  1.00 74.45           C
ATOM   3751  C   LEU B  46     254.134 281.955 263.914  1.00 76.32           C
ATOM   3752  O   LEU B  46     253.253 282.106 264.753  1.00 73.07           O
ATOM   3753  CB  LEU B  46     253.994 283.239 261.762  1.00 71.38           C
ATOM   3754  CG  LEU B  46     253.887 284.677 261.233  1.00 66.45           C
ATOM   3755  CD1 LEU B  46     253.730 284.674 259.721  1.00 60.62           C
ATOM   3756  CD2 LEU B  46     252.670 285.383 261.840  1.00 60.04           C
ATOM   3757  N   TRP B  47     254.683 280.778 263.642  1.00 76.42           N
ATOM   3758  CA  TRP B  47     254.283 279.534 264.297  1.00 76.30           C
ATOM   3759  C   TRP B  47     255.131 279.209 265.532  1.00 76.46           C
ATOM   3760  O   TRP B  47     254.861 278.226 266.219  1.00 72.60           O
ATOM   3761  CB  TRP B  47     254.307 278.412 263.262  1.00 75.03           C
ATOM   3762  CG  TRP B  47     253.216 278.505 262.241  1.00 76.41           C
ATOM   3763  CD1 TRP B  47     253.187 279.315 261.166  1.00 68.36           C
ATOM   3764  CD2 TRP B  47     251.940 277.786 262.236  1.00 74.31           C
ATOM   3765  NE1 TRP B  47     251.983 279.148 260.477  1.00 70.33           N
ATOM   3766  CE2 TRP B  47     251.194 278.218 261.113  1.00 73.81           C
ATOM   3767  CE3 TRP B  47     251.370 276.810 263.086  1.00 73.68           C
ATOM   3768  CZ2 TRP B  47     249.905 277.710 260.837  1.00 72.99           C
ATOM   3769  CZ3 TRP B  47     250.095 276.302 262.807  1.00 67.64           C
ATOM   3770  CH2 TRP B  47     249.369 276.753 261.700  1.00 68.98           C
ATOM   3771  N   GLY B  48     256.145 280.014 265.810  1.00 73.95           N
ATOM   3772  CA  GLY B  48     257.062 279.784 266.922  1.00 73.00           C
ATOM   3773  C   GLY B  48     257.933 278.534 266.761  1.00 75.48           C
ATOM   3774  O   GLY B  48     258.371 277.968 267.757  1.00 71.74           O
ATOM   3775  N   ILE B  49     258.145 278.091 265.528  1.00 74.80           N
ATOM   3776  CA  ILE B  49     258.936 276.892 265.234  1.00 74.97           C
ATOM   3777  C   ILE B  49     260.374 277.321 264.924  1.00 76.02           C
ATOM   3778  O   ILE B  49     260.590 278.095 263.988  1.00 72.78           O
ATOM   3779  CB  ILE B  49     258.305 276.066 264.092  1.00 71.15           C
ATOM   3780  CG1 ILE B  49     256.869 275.641 264.486  1.00 66.50           C
ATOM   3781  CG2 ILE B  49     259.161 274.829 263.784  1.00 64.37           C
ATOM   3782  CD1 ILE B  49     256.110 274.899 263.396  1.00 59.82           C
ATOM   3783  N   PRO B  50     261.368 276.831 265.680  1.00 76.33           N
ATOM   3784  CA  PRO B  50     262.762 277.132 265.407  1.00 76.32           C
ATOM   3785  C   PRO B  50     263.215 276.511 264.078  1.00 77.52           C
ATOM   3786  O   PRO B  50     262.630 275.548 263.586  1.00 75.17           O
ATOM   3787  CB  PRO B  50     263.533 276.575 266.610  1.00 73.58           C
ATOM   3788  CG  PRO B  50     262.669 275.413 267.088  1.00 72.57           C
ATOM   3789  CD  PRO B  50     261.254 275.903 266.805  1.00 75.51           C
ATOM   3790  N   ALA B  51     264.276 277.058 263.510  1.00 78.08           N
ATOM   3791  CA  ALA B  51     264.905 276.450 262.351  1.00 77.50           C
ATOM   3792  C   ALA B  51     265.544 275.117 262.748  1.00 79.26           C
ATOM   3793  O   ALA B  51     266.417 275.072 263.612  1.00 74.76           O
ATOM   3794  CB  ALA B  51     265.939 277.417 261.771  1.00 72.94           C
ATOM   3795  N   GLU B  52     265.133 274.050 262.086  1.00 79.56           N
ATOM   3796  CA  GLU B  52     265.719 272.735 262.254  1.00 79.63           C
ATOM   3797  C   GLU B  52     265.953 272.128 260.870  1.00 81.09           C
ATOM   3798  O   GLU B  52     265.024 271.938 260.088  1.00 77.07           O
ATOM   3799  CB  GLU B  52     264.826 271.849 263.139  1.00 75.85           C
ATOM   3800  CG  GLU B  52     265.555 270.559 263.525  1.00 68.25           C
ATOM   3801  CD  GLU B  52     264.706 269.543 264.285  1.00 63.45           C
ATOM   3802  OE1 GLU B  52     265.308 268.575 264.801  1.00 57.18           O
ATOM   3803  OE2 GLU B  52     263.463 269.662 264.304  1.00 57.21           O
ATOM   3804  N   SER B  53     267.203 271.866 260.549  1.00 83.48           N
ATOM   3805  CA  SER B  53     267.575 271.232 259.291  1.00 83.84           C
ATOM   3806  C   SER B  53     268.840 270.414 259.466  1.00 84.52           C
ATOM   3807  O   SER B  53     269.758 270.830 260.180  1.00 80.99           O
ATOM   3808  CB  SER B  53     267.789 272.279 258.193  1.00 80.85           C
ATOM   3809  OG  SER B  53     268.928 273.069 258.430  1.00 73.67           O
ATOM   3810  N   ARG B  54     268.912 269.294 258.745  1.00 84.66           N
ATOM   3811  CA  ARG B  54     270.114 268.470 258.745  1.00 85.60           C
ATOM   3812  C   ARG B  54     270.387 267.907 257.351  1.00 86.64           C
ATOM   3813  O   ARG B  54     269.511 267.263 256.791  1.00 84.23           O
ATOM   3814  CB  ARG B  54     269.962 267.376 259.807  1.00 83.39           C
ATOM   3815  CG  ARG B  54     271.287 266.653 260.032  1.00 81.04           C
ATOM   3816  CD  ARG B  54     271.203 265.745 261.249  1.00 78.41           C
ATOM   3817  NE  ARG B  54     272.532 265.193 261.554  1.00 77.99           N
ATOM   3818  CZ  ARG B  54     272.838 264.429 262.584  1.00 75.92           C
ATOM   3819  NH1 ARG B  54     271.942 264.062 263.455  1.00 69.71           N
ATOM   3820  NH2 ARG B  54     274.060 264.020 262.748  1.00 73.07           N
ATOM   3821  N   PRO B  55     271.586 268.109 256.799  1.00 85.72           N
ATOM   3822  CA  PRO B  55     272.019 267.392 255.610  1.00 85.58           C
ATOM   3823  C   PRO B  55     272.161 265.902 255.927  1.00 86.19           C
ATOM   3824  O   PRO B  55     272.839 265.533 256.884  1.00 83.58           O
ATOM   3825  CB  PRO B  55     273.348 268.022 255.193  1.00 83.69           C
ATOM   3826  CG  PRO B  55     273.419 269.329 255.971  1.00 81.33           C
ATOM   3827  CD  PRO B  55     272.612 269.035 257.224  1.00 84.34           C
ATOM   3828  N   ILE B  56     271.510 265.060 255.132  1.00 87.67           N
ATOM   3829  CA  ILE B  56     271.477 263.608 255.309  1.00 87.79           C
ATOM   3830  C   ILE B  56     271.626 262.887 253.971  1.00 87.77           C
ATOM   3831  O   ILE B  56     271.413 263.481 252.911  1.00 85.54           O
ATOM   3832  CB  ILE B  56     270.208 263.172 256.071  1.00 86.84           C
ATOM   3833  CG1 ILE B  56     268.866 263.495 255.370  1.00 79.84           C
ATOM   3834  CG2 ILE B  56     270.185 263.765 257.486  1.00 76.89           C
ATOM   3835  CD1 ILE B  56     268.402 262.439 254.373  1.00 74.59           C
ATOM   3836  N   SER B  57     271.946 261.611 254.024  1.00 87.83           N
ATOM   3837  CA  SER B  57     271.903 260.710 252.878  1.00 87.86           C
ATOM   3838  C   SER B  57     271.061 259.476 253.197  1.00 88.07           C
ATOM   3839  O   SER B  57     271.126 258.942 254.304  1.00 85.88           O
ATOM   3840  CB  SER B  57     273.311 260.311 252.448  1.00 86.31           C
ATOM   3841  OG  SER B  57     274.056 261.443 252.038  1.00 76.14           O
ATOM   3842  N   VAL B  58     270.280 259.020 252.215  1.00 88.60           N
ATOM   3843  CA  VAL B  58     269.464 257.806 252.319  1.00 88.73           C
ATOM   3844  C   VAL B  58     269.834 256.819 251.216  1.00 88.54           C
ATOM   3845  O   VAL B  58     270.185 257.222 250.102  1.00 85.95           O
ATOM   3846  CB  VAL B  58     267.949 258.101 252.308  1.00 87.65           C
ATOM   3847  CG1 VAL B  58     267.534 258.837 253.578  1.00 77.38           C
ATOM   3848  CG2 VAL B  58     267.496 258.927 251.102  1.00 77.19           C
ATOM   3849  N   ASP B  59     269.743 255.522 251.522  1.00 87.61           N
ATOM   3850  CA  ASP B  59     269.946 254.470 250.525  1.00 87.31           C
ATOM   3851  C   ASP B  59     268.708 254.295 249.630  1.00 87.67           C
ATOM   3852  O   ASP B  59     267.645 254.864 249.881  1.00 83.90           O
ATOM   3853  CB  ASP B  59     270.388 253.158 251.204  1.00 84.65           C
ATOM   3854  CG  ASP B  59     271.298 252.313 250.300  1.00 81.71           C
ATOM   3855  OD1 ASP B  59     271.375 252.567 249.074  1.00 74.07           O
ATOM   3856  OD2 ASP B  59     272.009 251.442 250.822  1.00 75.97           O
ATOM   3857  N   ALA B  60     268.856 253.518 248.556  1.00 88.02           N
ATOM   3858  CA  ALA B  60     267.757 253.218 247.660  1.00 87.97           C
ATOM   3859  C   ALA B  60     266.712 252.315 248.335  1.00 88.46           C
ATOM   3860  O   ALA B  60     267.045 251.416 249.104  1.00 85.05           O
ATOM   3861  CB  ALA B  60     268.312 252.584 246.381  1.00 85.39           C
ATOM   3862  N   PHE B  61     265.462 252.534 248.001  1.00 89.92           N
ATOM   3863  CA  PHE B  61     264.349 251.753 248.526  1.00 90.67           C
ATOM   3864  C   PHE B  61     263.191 251.691 247.532  1.00 90.99           C
ATOM   3865  O   PHE B  61     263.092 252.499 246.607  1.00 89.20           O
ATOM   3866  CB  PHE B  61     263.904 252.327 249.882  1.00 89.95           C
ATOM   3867  CG  PHE B  61     263.422 253.765 249.847  1.00 90.97           C
ATOM   3868  CD1 PHE B  61     264.350 254.827 249.892  1.00 85.19           C
ATOM   3869  CD2 PHE B  61     262.050 254.059 249.792  1.00 85.31           C
ATOM   3870  CE1 PHE B  61     263.909 256.157 249.874  1.00 84.25           C
ATOM   3871  CE2 PHE B  61     261.603 255.390 249.775  1.00 85.31           C
ATOM   3872  CZ  PHE B  61     262.535 256.438 249.817  1.00 88.67           C
ATOM   3873  N   TRP B  62     262.330 250.703 247.709  1.00 91.70           N
ATOM   3874  CA  TRP B  62     261.048 250.612 247.027  1.00 91.85           C
ATOM   3875  C   TRP B  62     259.988 251.332 247.854  1.00 92.18           C
ATOM   3876  O   TRP B  62     259.940 251.161 249.070  1.00 90.01           O
ATOM   3877  CB  TRP B  62     260.678 249.145 246.828  1.00 90.81           C
ATOM   3878  CG  TRP B  62     261.591 248.397 245.909  1.00 90.06           C
ATOM   3879  CD1 TRP B  62     262.642 247.642 246.282  1.00 83.64           C
ATOM   3880  CD2 TRP B  62     261.539 248.339 244.450  1.00 86.18           C
ATOM   3881  NE1 TRP B  62     263.255 247.112 245.147  1.00 83.83           N
ATOM   3882  CE2 TRP B  62     262.604 247.516 244.006  1.00 85.77           C
ATOM   3883  CE3 TRP B  62     260.686 248.902 243.478  1.00 84.25           C
ATOM   3884  CZ2 TRP B  62     262.825 247.265 242.632  1.00 84.53           C
ATOM   3885  CZ3 TRP B  62     260.905 248.652 242.115  1.00 79.16           C
ATOM   3886  CH2 TRP B  62     261.966 247.846 241.699  1.00 80.43           C
ATOM   3887  N   MET B  63     259.129 252.093 247.191  1.00 92.11           N
ATOM   3888  CA  MET B  63     258.031 252.818 247.826  1.00 92.74           C
ATOM   3889  C   MET B  63     256.746 252.628 247.023  1.00 92.71           C
ATOM   3890  O   MET B  63     256.779 252.638 245.791  1.00 90.90           O
ATOM   3891  CB  MET B  63     258.425 254.296 247.964  1.00 91.90           C
ATOM   3892  CG  MET B  63     257.423 255.104 248.788  1.00 89.27           C
ATOM   3893  SD  MET B  63     258.037 256.769 249.166  1.00 87.27           S
ATOM   3894  CE  MET B  63     256.801 257.289 250.362  1.00 80.38           C
ATOM   3895  N   ASP B  64     255.621 252.444 247.708  1.00 91.87           N
ATOM   3896  CA  ASP B  64     254.319 252.389 247.047  1.00 91.99           C
ATOM   3897  C   ASP B  64     254.064 253.688 246.273  1.00 92.00           C
ATOM   3898  O   ASP B  64     254.274 254.788 246.781  1.00 89.77           O
ATOM   3899  CB  ASP B  64     253.196 252.133 248.070  1.00 90.67           C
ATOM   3900  CG  ASP B  64     253.063 250.666 248.480  1.00 88.42           C
ATOM   3901  OD1 ASP B  64     253.133 249.774 247.607  1.00 80.31           O
ATOM   3902  OD2 ASP B  64     252.832 250.390 249.672  1.00 81.75           O
ATOM   3903  N   ARG B  65     253.584 253.549 245.039  1.00 91.93           N
ATOM   3904  CA  ARG B  65     253.303 254.705 244.174  1.00 91.66           C
ATOM   3905  C   ARG B  65     252.162 255.567 244.696  1.00 91.47           C
ATOM   3906  O   ARG B  65     252.100 256.750 244.379  1.00 88.19           O
ATOM   3907  CB  ARG B  65     252.953 254.232 242.762  1.00 89.87           C
ATOM   3908  CG  ARG B  65     254.121 253.517 242.072  1.00 83.44           C
ATOM   3909  CD  ARG B  65     253.775 253.171 240.626  1.00 81.21           C
ATOM   3910  NE  ARG B  65     253.672 254.390 239.807  1.00 74.37           N
ATOM   3911  CZ  ARG B  65     253.504 254.452 238.492  1.00 69.06           C
ATOM   3912  NH1 ARG B  65     253.398 253.380 237.762  1.00 62.72           N
ATOM   3913  NH2 ARG B  65     253.453 255.608 237.900  1.00 60.84           N
ATOM   3914  N   THR B  66     251.255 254.944 245.432  1.00 91.18           N
ATOM   3915  CA  THR B  66     250.070 255.574 246.012  1.00 91.05           C
ATOM   3916  C   THR B  66     249.974 255.227 247.494  1.00 91.49           C
ATOM   3917  O   THR B  66     250.601 254.272 247.960  1.00 88.64           O
ATOM   3918  CB  THR B  66     248.787 255.119 245.291  1.00 89.19           C
ATOM   3919  OG1 THR B  66     248.579 253.735 245.424  1.00 78.26           O
ATOM   3920  CG2 THR B  66     248.820 255.424 243.793  1.00 77.44           C
ATOM   3921  N   GLU B  67     249.170 255.961 248.219  1.00 90.96           N
ATOM   3922  CA  GLU B  67     248.740 255.558 249.555  1.00 90.86           C
ATOM   3923  C   GLU B  67     248.023 254.201 249.504  1.00 91.39           C
ATOM   3924  O   GLU B  67     247.510 253.778 248.458  1.00 89.08           O
ATOM   3925  CB  GLU B  67     247.819 256.625 250.165  1.00 88.82           C
ATOM   3926  CG  GLU B  67     248.341 258.070 250.073  1.00 83.21           C
ATOM   3927  CD  GLU B  67     247.698 258.841 248.907  1.00 81.94           C
ATOM   3928  OE1 GLU B  67     247.188 259.951 249.136  1.00 72.37           O
ATOM   3929  OE2 GLU B  67     247.660 258.308 247.771  1.00 74.49           O
ATOM   3930  N   ILE B  68     247.989 253.499 250.624  1.00 91.88           N
ATOM   3931  CA  ILE B  68     247.230 252.251 250.710  1.00 92.30           C
ATOM   3932  C   ILE B  68     245.737 252.570 250.578  1.00 92.20           C
ATOM   3933  O   ILE B  68     245.196 253.388 251.319  1.00 90.71           O
ATOM   3934  CB  ILE B  68     247.561 251.486 252.000  1.00 92.08           C
ATOM   3935  CG1 ILE B  68     249.056 251.113 252.095  1.00 87.59           C
ATOM   3936  CG2 ILE B  68     246.701 250.223 252.142  1.00 88.05           C
ATOM   3937  CD1 ILE B  68     249.604 250.257 250.935  1.00 81.70           C
ATOM   3938  N   THR B  69     245.080 251.914 249.627  1.00 92.13           N
ATOM   3939  CA  THR B  69     243.654 252.127 249.352  1.00 92.19           C
ATOM   3940  C   THR B  69     242.765 251.276 250.257  1.00 92.33           C
ATOM   3941  O   THR B  69     243.193 250.265 250.812  1.00 90.30           O
ATOM   3942  CB  THR B  69     243.316 251.845 247.879  1.00 90.76           C
ATOM   3943  OG1 THR B  69     243.519 250.492 247.564  1.00 80.10           O
ATOM   3944  CG2 THR B  69     244.145 252.686 246.911  1.00 79.70           C
ATOM   3945  N   ASN B  70     241.489 251.632 250.338  1.00 91.94           N
ATOM   3946  CA  ASN B  70     240.484 250.822 251.022  1.00 91.78           C
ATOM   3947  C   ASN B  70     240.446 249.382 250.484  1.00 91.88           C
ATOM   3948  O   ASN B  70     240.370 248.443 251.265  1.00 89.73           O
ATOM   3949  CB  ASN B  70     239.107 251.486 250.869  1.00 90.99           C
ATOM   3950  CG  ASN B  70     238.941 252.716 251.746  1.00 90.24           C
ATOM   3951  OD1 ASN B  70     239.436 252.790 252.853  1.00 80.92           O
ATOM   3952  ND2 ASN B  70     238.195 253.694 251.274  1.00 81.10           N
ATOM   3953  N   ALA B  71     240.552 249.198 249.161  1.00 91.40           N
ATOM   3954  CA  ALA B  71     240.576 247.868 248.561  1.00 91.04           C
ATOM   3955  C   ALA B  71     241.820 247.061 248.972  1.00 91.24           C
ATOM   3956  O   ALA B  71     241.711 245.877 249.279  1.00 89.20           O
ATOM   3957  CB  ALA B  71     240.484 248.015 247.041  1.00 89.76           C
ATOM   3958  N   GLN B  72     242.986 247.698 249.016  1.00 91.56           N
ATOM   3959  CA  GLN B  72     244.229 247.062 249.456  1.00 91.20           C
ATOM   3960  C   GLN B  72     244.174 246.690 250.941  1.00 91.49           C
ATOM   3961  O   GLN B  72     244.499 245.560 251.303  1.00 89.77           O
ATOM   3962  CB  GLN B  72     245.409 248.009 249.192  1.00 90.53           C
ATOM   3963  CG  GLN B  72     245.761 248.109 247.702  1.00 88.82           C
ATOM   3964  CD  GLN B  72     246.772 249.226 247.422  1.00 88.18           C
ATOM   3965  OE1 GLN B  72     246.858 250.217 248.124  1.00 81.78           O
ATOM   3966  NE2 GLN B  72     247.555 249.111 246.375  1.00 79.67           N
ATOM   3967  N   TYR B  73     243.711 247.609 251.784  1.00 92.38           N
ATOM   3968  CA  TYR B  73     243.557 247.328 253.210  1.00 92.81           C
ATOM   3969  C   TYR B  73     242.487 246.261 253.468  1.00 92.72           C
ATOM   3970  O   TYR B  73     242.663 245.389 254.313  1.00 91.03           O
ATOM   3971  CB  TYR B  73     243.255 248.627 253.961  1.00 93.01           C
ATOM   3972  CG  TYR B  73     243.501 248.473 255.445  1.00 93.48           C
ATOM   3973  CD1 TYR B  73     242.460 248.119 256.317  1.00 86.57           C
ATOM   3974  CD2 TYR B  73     244.809 248.623 255.952  1.00 86.71           C
ATOM   3975  CE1 TYR B  73     242.714 247.923 257.681  1.00 86.15           C
ATOM   3976  CE2 TYR B  73     245.074 248.431 257.315  1.00 86.61           C
ATOM   3977  CZ  TYR B  73     244.022 248.078 258.177  1.00 91.77           C
ATOM   3978  OH  TYR B  73     244.277 247.879 259.507  1.00 90.96           O
ATOM   3979  N   ARG B  74     241.408 246.261 252.675  1.00 91.99           N
ATOM   3980  CA  ARG B  74     240.365 245.242 252.752  1.00 91.31           C
ATOM   3981  C   ARG B  74     240.875 243.845 252.392  1.00 91.26           C
ATOM   3982  O   ARG B  74     240.389 242.881 252.959  1.00 88.93           O
ATOM   3983  CB  ARG B  74     239.183 245.665 251.873  1.00 89.89           C
ATOM   3984  CG  ARG B  74     237.876 245.049 252.356  1.00 84.46           C
ATOM   3985  CD  ARG B  74     236.702 245.392 251.433  1.00 84.66           C
ATOM   3986  NE  ARG B  74     236.501 246.846 251.274  1.00 80.97           N
ATOM   3987  CZ  ARG B  74     236.395 247.508 250.125  1.00 80.31           C
ATOM   3988  NH1 ARG B  74     236.467 246.929 248.963  1.00 69.87           N
ATOM   3989  NH2 ARG B  74     236.189 248.788 250.117  1.00 73.51           N
ATOM   3990  N   GLN B  75     241.878 243.734 251.524  1.00 91.87           N
ATOM   3991  CA  GLN B  75     242.549 242.454 251.261  1.00 91.25           C
ATOM   3992  C   GLN B  75     243.177 241.887 252.541  1.00 91.35           C
ATOM   3993  O   GLN B  75     243.050 240.692 252.797  1.00 89.59           O
ATOM   3994  CB  GLN B  75     243.598 242.639 250.152  1.00 90.17           C
ATOM   3995  CG  GLN B  75     244.267 241.319 249.743  1.00 86.91           C
ATOM   3996  CD  GLN B  75     245.320 241.490 248.640  1.00 85.64           C
ATOM   3997  OE1 GLN B  75     245.487 242.529 248.026  1.00 80.51           O
ATOM   3998  NE2 GLN B  75     246.075 240.457 248.343  1.00 77.87           N
ATOM   3999  N   PHE B  76     243.792 242.739 253.365  1.00 91.86           N
ATOM   4000  CA  PHE B  76     244.316 242.339 254.667  1.00 91.95           C
ATOM   4001  C   PHE B  76     243.199 241.946 255.637  1.00 92.13           C
ATOM   4002  O   PHE B  76     243.238 240.855 256.201  1.00 90.60           O
ATOM   4003  CB  PHE B  76     245.176 243.476 255.236  1.00 91.49           C
ATOM   4004  CG  PHE B  76     245.656 243.287 256.660  1.00 92.23           C
ATOM   4005  CD1 PHE B  76     245.671 244.384 257.545  1.00 85.83           C
ATOM   4006  CD2 PHE B  76     246.136 242.044 257.105  1.00 86.17           C
ATOM   4007  CE1 PHE B  76     246.174 244.237 258.842  1.00 85.45           C
ATOM   4008  CE2 PHE B  76     246.631 241.893 258.411  1.00 85.63           C
ATOM   4009  CZ  PHE B  76     246.654 242.992 259.272  1.00 90.14           C
ATOM   4010  N   VAL B  77     242.163 242.771 255.762  1.00 92.53           N
ATOM   4011  CA  VAL B  77     241.010 242.473 256.629  1.00 92.48           C
ATOM   4012  C   VAL B  77     240.355 241.149 256.227  1.00 92.17           C
ATOM   4013  O   VAL B  77     240.049 240.325 257.082  1.00 90.79           O
ATOM   4014  CB  VAL B  77     239.983 243.624 256.592  1.00 91.89           C
ATOM   4015  CG1 VAL B  77     238.736 243.310 257.420  1.00 84.73           C
ATOM   4016  CG2 VAL B  77     240.580 244.919 257.149  1.00 84.18           C
ATOM   4017  N   TYR B  78     240.186 240.902 254.927  1.00 91.49           N
ATOM   4018  CA  TYR B  78     239.613 239.655 254.434  1.00 90.70           C
ATOM   4019  C   TYR B  78     240.553 238.465 254.615  1.00 90.46           C
ATOM   4020  O   TYR B  78     240.081 237.374 254.901  1.00 88.07           O
ATOM   4021  CB  TYR B  78     239.194 239.816 252.973  1.00 89.61           C
ATOM   4022  CG  TYR B  78     237.989 240.702 252.712  1.00 88.67           C
ATOM   4023  CD1 TYR B  78     237.212 241.258 253.753  1.00 82.25           C
ATOM   4024  CD2 TYR B  78     237.612 240.960 251.376  1.00 82.52           C
ATOM   4025  CE1 TYR B  78     236.089 242.051 253.472  1.00 81.16           C
ATOM   4026  CE2 TYR B  78     236.491 241.750 251.084  1.00 81.39           C
ATOM   4027  CZ  TYR B  78     235.731 242.297 252.136  1.00 84.06           C
ATOM   4028  OH  TYR B  78     234.637 243.067 251.860  1.00 82.09           O
ATOM   4029  N   TYR B  79     241.859 238.661 254.508  1.00 90.66           N
ATOM   4030  CA  TYR B  79     242.824 237.617 254.843  1.00 90.39           C
ATOM   4031  C   TYR B  79     242.696 237.201 256.312  1.00 90.25           C
ATOM   4032  O   TYR B  79     242.623 236.008 256.597  1.00 88.63           O
ATOM   4033  CB  TYR B  79     244.238 238.103 254.526  1.00 89.71           C
ATOM   4034  CG  TYR B  79     245.312 237.085 254.827  1.00 88.90           C
ATOM   4035  CD1 TYR B  79     245.811 236.932 256.137  1.00 82.06           C
ATOM   4036  CD2 TYR B  79     245.809 236.264 253.796  1.00 82.02           C
ATOM   4037  CE1 TYR B  79     246.796 235.972 256.414  1.00 80.27           C
ATOM   4038  CE2 TYR B  79     246.797 235.307 254.062  1.00 80.64           C
ATOM   4039  CZ  TYR B  79     247.289 235.164 255.376  1.00 83.56           C
ATOM   4040  OH  TYR B  79     248.258 234.233 255.639  1.00 82.28           O
ATOM   4041  N   VAL B  80     242.615 238.166 257.222  1.00 91.15           N
ATOM   4042  CA  VAL B  80     242.427 237.890 258.652  1.00 91.14           C
ATOM   4043  C   VAL B  80     241.080 237.214 258.903  1.00 90.90           C
ATOM   4044  O   VAL B  80     241.038 236.182 259.569  1.00 89.69           O
ATOM   4045  CB  VAL B  80     242.580 239.173 259.486  1.00 90.99           C
ATOM   4046  CG1 VAL B  80     242.276 238.933 260.969  1.00 84.63           C
ATOM   4047  CG2 VAL B  80     244.018 239.693 259.392  1.00 84.22           C
ATOM   4048  N   ARG B  81     239.998 237.726 258.311  1.00 90.61           N
ATOM   4049  CA  ARG B  81     238.667 237.095 258.365  1.00 90.35           C
ATOM   4050  C   ARG B  81     238.729 235.639 257.910  1.00 90.27           C
ATOM   4051  O   ARG B  81     238.281 234.754 258.624  1.00 88.70           O
ATOM   4052  CB  ARG B  81     237.699 237.889 257.482  1.00 89.23           C
ATOM   4053  CG  ARG B  81     236.279 237.290 257.441  1.00 85.82           C
ATOM   4054  CD  ARG B  81     235.495 237.793 256.229  1.00 84.59           C
ATOM   4055  NE  ARG B  81     236.039 237.240 254.984  1.00 80.67           N
ATOM   4056  CZ  ARG B  81     235.804 237.655 253.747  1.00 79.13           C
ATOM   4057  NH1 ARG B  81     234.969 238.629 253.491  1.00 70.79           N
ATOM   4058  NH2 ARG B  81     236.410 237.085 252.755  1.00 74.07           N
ATOM   4059  N   ASP B  82     239.289 235.402 256.726  1.00 89.88           N
ATOM   4060  CA  ASP B  82     239.337 234.071 256.133  1.00 89.01           C
ATOM   4061  C   ASP B  82     240.245 233.133 256.940  1.00 88.81           C
ATOM   4062  O   ASP B  82     239.945 231.951 257.065  1.00 86.40           O
ATOM   4063  CB  ASP B  82     239.796 234.171 254.668  1.00 87.64           C
ATOM   4064  CG  ASP B  82     238.822 234.897 253.720  1.00 84.43           C
ATOM   4065  OD1 ASP B  82     237.674 235.202 254.100  1.00 78.02           O
ATOM   4066  OD2 ASP B  82     239.219 235.149 252.560  1.00 78.51           O
ATOM   4067  N   SER B  83     241.314 233.651 257.529  1.00 89.29           N
ATOM   4068  CA  SER B  83     242.169 232.915 258.463  1.00 88.43           C
ATOM   4069  C   SER B  83     241.383 232.444 259.688  1.00 88.32           C
ATOM   4070  O   SER B  83     241.404 231.260 260.005  1.00 85.93           O
ATOM   4071  CB  SER B  83     243.351 233.793 258.879  1.00 87.00           C
ATOM   4072  OG  SER B  83     244.188 233.135 259.802  1.00 75.59           O
ATOM   4073  N   ILE B  84     240.634 233.345 260.313  1.00 88.91           N
ATOM   4074  CA  ILE B  84     239.821 233.022 261.493  1.00 88.46           C
ATOM   4075  C   ILE B  84     238.706 232.031 261.134  1.00 88.37           C
ATOM   4076  O   ILE B  84     238.484 231.066 261.864  1.00 86.48           O
ATOM   4077  CB  ILE B  84     239.250 234.311 262.124  1.00 87.90           C
ATOM   4078  CG1 ILE B  84     240.391 235.205 262.666  1.00 83.84           C
ATOM   4079  CG2 ILE B  84     238.275 233.987 263.270  1.00 82.61           C
ATOM   4080  CD1 ILE B  84     239.950 236.642 262.953  1.00 76.58           C
ATOM   4081  N   ILE B  85     238.030 232.223 259.991  1.00 88.20           N
ATOM   4082  CA  ILE B  85     236.997 231.293 259.521  1.00 87.92           C
ATOM   4083  C   ILE B  85     237.598 229.905 259.288  1.00 87.93           C
ATOM   4084  O   ILE B  85     237.055 228.920 259.774  1.00 85.87           O
ATOM   4085  CB  ILE B  85     236.292 231.827 258.258  1.00 87.27           C
ATOM   4086  CG1 ILE B  85     235.437 233.068 258.603  1.00 82.46           C
ATOM   4087  CG2 ILE B  85     235.390 230.745 257.630  1.00 81.45           C
ATOM   4088  CD1 ILE B  85     234.904 233.817 257.375  1.00 77.15           C
ATOM   4089  N   ARG B  86     238.727 229.814 258.584  1.00 87.53           N
ATOM   4090  CA  ARG B  86     239.410 228.541 258.328  1.00 86.79           C
ATOM   4091  C   ARG B  86     239.855 227.859 259.613  1.00 86.74           C
ATOM   4092  O   ARG B  86     239.748 226.646 259.716  1.00 83.96           O
ATOM   4093  CB  ARG B  86     240.625 228.770 257.432  1.00 85.83           C
ATOM   4094  CG  ARG B  86     240.241 229.030 255.979  1.00 82.06           C
ATOM   4095  CD  ARG B  86     241.456 229.556 255.220  1.00 79.87           C
ATOM   4096  NE  ARG B  86     241.114 229.888 253.829  1.00 76.99           N
ATOM   4097  CZ  ARG B  86     241.115 229.051 252.803  1.00 74.12           C
ATOM   4098  NH1 ARG B  86     241.525 227.820 252.911  1.00 65.02           N
ATOM   4099  NH2 ARG B  86     240.687 229.449 251.651  1.00 70.10           N
ATOM   4100  N   GLU B  87     240.323 228.618 260.578  1.00 86.80           N
ATOM   4101  CA  GLU B  87     240.720 228.067 261.870  1.00 85.69           C
ATOM   4102  C   GLU B  87     239.509 227.515 262.630  1.00 85.65           C
ATOM   4103  O   GLU B  87     239.568 226.398 263.143  1.00 83.00           O
ATOM   4104  CB  GLU B  87     241.486 229.131 262.655  1.00 84.74           C
ATOM   4105  CG  GLU B  87     242.196 228.563 263.887  1.00 76.05           C
ATOM   4106  CD  GLU B  87     243.649 229.023 264.017  1.00 71.75           C
ATOM   4107  OE1 GLU B  87     244.488 228.146 264.346  1.00 63.75           O
ATOM   4108  OE2 GLU B  87     243.946 230.203 263.728  1.00 63.85           O
ATOM   4109  N   ARG B  88     238.379 228.217 262.607  1.00 85.42           N
ATOM   4110  CA  ARG B  88     237.124 227.758 263.217  1.00 84.62           C
ATOM   4111  C   ARG B  88     236.487 226.589 262.464  1.00 84.32           C
ATOM   4112  O   ARG B  88     235.942 225.700 263.102  1.00 81.42           O
ATOM   4113  CB  ARG B  88     236.140 228.928 263.341  1.00 84.02           C
ATOM   4114  CG  ARG B  88     236.611 229.926 264.401  1.00 81.90           C
ATOM   4115  CD  ARG B  88     235.636 231.097 264.485  1.00 80.34           C
ATOM   4116  NE  ARG B  88     236.118 232.105 265.449  1.00 78.89           N
ATOM   4117  CZ  ARG B  88     235.519 233.242 265.744  1.00 75.72           C
ATOM   4118  NH1 ARG B  88     234.382 233.581 265.224  1.00 70.17           N
ATOM   4119  NH2 ARG B  88     236.063 234.082 266.573  1.00 71.97           N
ATOM   4120  N   LEU B  89     236.593 226.549 261.134  1.00 85.33           N
ATOM   4121  CA  LEU B  89     236.141 225.400 260.340  1.00 83.92           C
ATOM   4122  C   LEU B  89     236.951 224.132 260.638  1.00 83.78           C
ATOM   4123  O   LEU B  89     236.407 223.036 260.537  1.00 79.71           O
ATOM   4124  CB  LEU B  89     236.230 225.738 258.842  1.00 83.07           C
ATOM   4125  CG  LEU B  89     235.145 226.700 258.329  1.00 81.20           C
ATOM   4126  CD1 LEU B  89     235.481 227.129 256.903  1.00 75.14           C
ATOM   4127  CD2 LEU B  89     233.763 226.066 258.313  1.00 75.96           C
ATOM   4128  N   ALA B  90     238.222 224.284 260.987  1.00 83.58           N
ATOM   4129  CA  ALA B  90     239.069 223.170 261.390  1.00 81.77           C
ATOM   4130  C   ALA B  90     238.903 222.782 262.866  1.00 81.49           C
ATOM   4131  O   ALA B  90     239.245 221.664 263.242  1.00 76.43           O
ATOM   4132  CB  ALA B  90     240.527 223.536 261.087  1.00 79.33           C
ATOM   4133  N   ASP B  91     238.396 223.684 263.685  1.00 81.62           N
ATOM   4134  CA  ASP B  91     238.182 223.439 265.110  1.00 80.33           C
ATOM   4135  C   ASP B  91     237.007 222.464 265.315  1.00 80.19           C
ATOM   4136  O   ASP B  91     235.902 222.730 264.840  1.00 75.21           O
ATOM   4137  CB  ASP B  91     237.951 224.778 265.828  1.00 76.54           C
ATOM   4138  CG  ASP B  91     237.925 224.676 267.355  1.00 71.71           C
ATOM   4139  OD1 ASP B  91     237.693 223.570 267.886  1.00 65.16           O
ATOM   4140  OD2 ASP B  91     238.127 225.726 267.996  1.00 65.63           O
ATOM   4141  N   PRO B  92     237.203 221.366 266.044  1.00 77.51           N
ATOM   4142  CA  PRO B  92     236.134 220.414 266.351  1.00 75.46           C
ATOM   4143  C   PRO B  92     234.914 221.031 267.046  1.00 75.55           C
ATOM   4144  O   PRO B  92     233.826 220.467 266.969  1.00 69.85           O
ATOM   4145  CB  PRO B  92     236.782 219.356 267.254  1.00 72.72           C
ATOM   4146  CG  PRO B  92     238.263 219.425 266.906  1.00 71.23           C
ATOM   4147  CD  PRO B  92     238.471 220.896 266.581  1.00 73.88           C
ATOM   4148  N   ALA B  93     235.077 222.153 267.697  1.00 75.53           N
ATOM   4149  CA  ALA B  93     233.974 222.865 268.340  1.00 74.65           C
ATOM   4150  C   ALA B  93     233.004 223.541 267.345  1.00 74.76           C
ATOM   4151  O   ALA B  93     231.906 223.935 267.735  1.00 69.25           O
ATOM   4152  CB  ALA B  93     234.565 223.884 269.319  1.00 71.72           C
ATOM   4153  N   TYR B  94     233.403 223.666 266.072  1.00 73.58           N
ATOM   4154  CA  TYR B  94     232.608 224.263 264.999  1.00 71.90           C
ATOM   4155  C   TYR B  94     232.478 223.289 263.818  1.00 71.55           C
ATOM   4156  O   TYR B  94     231.766 222.286 263.922  1.00 63.24           O
ATOM   4157  CB  TYR B  94     233.208 225.627 264.596  1.00 67.28           C
ATOM   4158  CG  TYR B  94     233.108 226.717 265.644  1.00 65.96           C
ATOM   4159  CD1 TYR B  94     231.968 227.542 265.706  1.00 61.06           C
ATOM   4160  CD2 TYR B  94     234.156 226.925 266.555  1.00 61.88           C
ATOM   4161  CE1 TYR B  94     231.875 228.564 266.661  1.00 57.00           C
ATOM   4162  CE2 TYR B  94     234.074 227.939 267.520  1.00 58.90           C
ATOM   4163  CZ  TYR B  94     232.934 228.761 267.569  1.00 59.44           C
ATOM   4164  OH  TYR B  94     232.850 229.761 268.507  1.00 57.23           O
ATOM   4165  N   GLY B  95     233.141 223.546 262.710  1.00 66.55           N
ATOM   4166  CA  GLY B  95     233.030 222.733 261.491  1.00 65.07           C
ATOM   4167  C   GLY B  95     233.756 221.391 261.537  1.00 67.58           C
ATOM   4168  O   GLY B  95     233.490 220.530 260.697  1.00 60.96           O
ATOM   4169  N   GLY B  96     234.685 221.213 262.455  1.00 70.90           N
ATOM   4170  CA  GLY B  96     235.394 219.950 262.712  1.00 70.41           C
ATOM   4171  C   GLY B  96     236.154 219.339 261.534  1.00 73.57           C
ATOM   4172  O   GLY B  96     236.521 218.162 261.575  1.00 66.71           O
ATOM   4173  N   ASN B  97     236.362 220.083 260.462  1.00 74.39           N
ATOM   4174  CA  ASN B  97     236.943 219.546 259.237  1.00 75.49           C
ATOM   4175  C   ASN B  97     238.469 219.682 259.250  1.00 77.01           C
ATOM   4176  O   ASN B  97     239.021 220.722 258.900  1.00 71.44           O
ATOM   4177  CB  ASN B  97     236.265 220.216 258.039  1.00 70.55           C
ATOM   4178  CG  ASN B  97     236.596 219.526 256.726  1.00 67.40           C
ATOM   4179  OD1 ASN B  97     237.526 218.755 256.573  1.00 61.49           O
ATOM   4180  ND2 ASN B  97     235.807 219.800 255.710  1.00 61.77           N
ATOM   4181  N   GLU B  98     239.137 218.595 259.595  1.00 76.30           N
ATOM   4182  CA  GLU B  98     240.600 218.541 259.708  1.00 75.79           C
ATOM   4183  C   GLU B  98     241.342 218.916 258.414  1.00 77.37           C
ATOM   4184  O   GLU B  98     242.464 219.406 258.462  1.00 71.18           O
ATOM   4185  CB  GLU B  98     241.028 217.129 260.136  1.00 70.15           C
ATOM   4186  CG  GLU B  98     240.496 216.734 261.526  1.00 63.41           C
ATOM   4187  CD  GLU B  98     241.003 215.370 262.005  1.00 57.23           C
ATOM   4188  OE1 GLU B  98     240.840 215.089 263.214  1.00 50.87           O
ATOM   4189  OE2 GLU B  98     241.548 214.606 261.173  1.00 51.04           O
ATOM   4190  N   GLU B  99     240.706 218.780 257.255  1.00 76.99           N
ATOM   4191  CA  GLU B  99     241.317 219.139 255.963  1.00 76.58           C
ATOM   4192  C   GLU B  99     241.587 220.649 255.797  1.00 78.21           C
ATOM   4193  O   GLU B  99     242.220 221.056 254.816  1.00 72.78           O
ATOM   4194  CB  GLU B  99     240.418 218.695 254.805  1.00 72.20           C
ATOM   4195  CG  GLU B  99     240.048 217.211 254.744  1.00 66.50           C
ATOM   4196  CD  GLU B  99     239.073 216.940 253.583  1.00 60.73           C
ATOM   4197  OE1 GLU B  99     238.879 215.766 253.216  1.00 54.65           O
ATOM   4198  OE2 GLU B  99     238.492 217.927 253.052  1.00 55.69           O
ATOM   4199  N   TYR B 100     241.116 221.491 256.697  1.00 78.32           N
ATOM   4200  CA  TYR B 100     241.494 222.907 256.715  1.00 78.58           C
ATOM   4201  C   TYR B 100     242.848 223.160 257.383  1.00 79.74           C
ATOM   4202  O   TYR B 100     243.388 224.259 257.263  1.00 74.86           O
ATOM   4203  CB  TYR B 100     240.386 223.756 257.344  1.00 76.08           C
ATOM   4204  CG  TYR B 100     239.175 223.927 256.455  1.00 77.33           C
ATOM   4205  CD1 TYR B 100     239.190 224.866 255.405  1.00 70.97           C
ATOM   4206  CD2 TYR B 100     238.032 223.139 256.656  1.00 72.45           C
ATOM   4207  CE1 TYR B 100     238.074 225.008 254.562  1.00 69.18           C
ATOM   4208  CE2 TYR B 100     236.916 223.268 255.816  1.00 70.71           C
ATOM   4209  CZ  TYR B 100     236.940 224.200 254.769  1.00 73.38           C
ATOM   4210  OH  TYR B 100     235.858 224.310 253.936  1.00 71.71           O
ATOM   4211  N   LYS B 101     243.425 222.155 258.049  1.00 78.67           N
ATOM   4212  CA  LYS B 101     244.768 222.220 258.631  1.00 79.00           C
ATOM   4213  C   LYS B 101     245.682 221.187 257.983  1.00 79.58           C
ATOM   4214  O   LYS B 101     245.344 220.015 257.881  1.00 74.77           O
ATOM   4215  CB  LYS B 101     244.712 222.063 260.166  1.00 75.51           C
ATOM   4216  CG  LYS B 101     244.472 223.418 260.860  1.00 71.94           C
ATOM   4217  CD  LYS B 101     244.452 223.330 262.390  1.00 69.08           C
ATOM   4218  CE  LYS B 101     244.347 224.758 262.947  1.00 63.73           C
ATOM   4219  NZ  LYS B 101     244.128 224.842 264.410  1.00 58.18           N
ATOM   4220  N   ILE B 102     246.858 221.618 257.554  1.00 80.15           N
ATOM   4221  CA  ILE B 102     247.930 220.739 257.107  1.00 79.17           C
ATOM   4222  C   ILE B 102     248.732 220.336 258.341  1.00 79.29           C
ATOM   4223  O   ILE B 102     249.354 221.186 258.982  1.00 75.49           O
ATOM   4224  CB  ILE B 102     248.804 221.421 256.037  1.00 76.42           C
ATOM   4225  CG1 ILE B 102     247.962 221.829 254.809  1.00 71.80           C
ATOM   4226  CG2 ILE B 102     249.947 220.488 255.611  1.00 69.72           C
ATOM   4227  CD1 ILE B 102     248.703 222.703 253.794  1.00 64.99           C
ATOM   4228  N   THR B 103     248.706 219.054 258.658  1.00 79.47           N
ATOM   4229  CA  THR B 103     249.444 218.466 259.786  1.00 77.96           C
ATOM   4230  C   THR B 103     250.649 217.654 259.335  1.00 78.28           C
ATOM   4231  O   THR B 103     251.549 217.403 260.125  1.00 72.41           O
ATOM   4232  CB  THR B 103     248.522 217.574 260.630  1.00 74.59           C
ATOM   4233  OG1 THR B 103     247.846 216.650 259.794  1.00 68.48           O
ATOM   4234  CG2 THR B 103     247.447 218.388 261.347  1.00 65.95           C
ATOM   4235  N   GLU B 104     250.682 217.280 258.055  1.00 79.50           N
ATOM   4236  CA  GLU B 104     251.740 216.494 257.438  1.00 78.99           C
ATOM   4237  C   GLU B 104     252.256 217.181 256.169  1.00 78.99           C
ATOM   4238  O   GLU B 104     251.509 217.843 255.445  1.00 73.77           O
ATOM   4239  CB  GLU B 104     251.225 215.083 257.109  1.00 74.54           C
ATOM   4240  CG  GLU B 104     250.806 214.290 258.357  1.00 67.28           C
ATOM   4241  CD  GLU B 104     250.246 212.905 258.034  1.00 62.66           C
ATOM   4242  OE1 GLU B 104     249.800 212.225 258.983  1.00 56.43           O
ATOM   4243  OE2 GLU B 104     250.252 212.511 256.838  1.00 57.97           O
ATOM   4244  N   ASN B 105     253.538 217.029 255.871  1.00 79.34           N
ATOM   4245  CA  ASN B 105     254.104 217.494 254.610  1.00 78.63           C
ATOM   4246  C   ASN B 105     253.778 216.519 253.458  1.00 79.88           C
ATOM   4247  O   ASN B 105     253.170 215.466 253.650  1.00 74.05           O
ATOM   4248  CB  ASN B 105     255.610 217.797 254.812  1.00 73.13           C
ATOM   4249  CG  ASN B 105     256.490 216.571 254.968  1.00 68.19           C
ATOM   4250  OD1 ASN B 105     256.117 215.456 254.675  1.00 59.33           O
ATOM   4251  ND2 ASN B 105     257.722 216.774 255.384  1.00 63.35           N
ATOM   4252  N   LYS B 106     254.229 216.849 252.238  1.00 78.06           N
ATOM   4253  CA  LYS B 106     254.025 215.991 251.055  1.00 77.44           C
ATOM   4254  C   LYS B 106     254.636 214.591 251.163  1.00 78.72           C
ATOM   4255  O   LYS B 106     254.348 213.753 250.312  1.00 72.59           O
ATOM   4256  CB  LYS B 106     254.603 216.675 249.809  1.00 73.67           C
ATOM   4257  CG  LYS B 106     253.797 217.903 249.381  1.00 66.03           C
ATOM   4258  CD  LYS B 106     254.358 218.440 248.066  1.00 60.97           C
ATOM   4259  CE  LYS B 106     253.527 219.637 247.605  1.00 54.69           C
ATOM   4260  NZ  LYS B 106     254.013 220.178 246.318  1.00 47.15           N
ATOM   4261  N   PHE B 107     255.484 214.364 252.136  1.00 80.06           N
ATOM   4262  CA  PHE B 107     256.158 213.097 252.385  1.00 80.02           C
ATOM   4263  C   PHE B 107     255.553 212.328 253.567  1.00 81.35           C
ATOM   4264  O   PHE B 107     256.080 211.288 253.931  1.00 74.15           O
ATOM   4265  CB  PHE B 107     257.656 213.362 252.574  1.00 75.85           C
ATOM   4266  CG  PHE B 107     258.310 214.095 251.420  1.00 72.17           C
ATOM   4267  CD1 PHE B 107     258.507 213.444 250.189  1.00 65.42           C
ATOM   4268  CD2 PHE B 107     258.712 215.434 251.561  1.00 65.30           C
ATOM   4269  CE1 PHE B 107     259.110 214.116 249.117  1.00 58.29           C
ATOM   4270  CE2 PHE B 107     259.314 216.112 250.492  1.00 59.81           C
ATOM   4271  CZ  PHE B 107     259.515 215.452 249.270  1.00 59.97           C
ATOM   4272  N   GLY B 108     254.459 212.815 254.147  1.00 73.24           N
ATOM   4273  CA  GLY B 108     253.808 212.199 255.309  1.00 74.38           C
ATOM   4274  C   GLY B 108     254.507 212.459 256.646  1.00 77.18           C
ATOM   4275  O   GLY B 108     254.177 211.823 257.641  1.00 71.35           O
ATOM   4276  N   GLU B 109     255.479 213.357 256.674  1.00 79.01           N
ATOM   4277  CA  GLU B 109     256.137 213.730 257.926  1.00 79.77           C
ATOM   4278  C   GLU B 109     255.295 214.767 258.684  1.00 80.26           C
ATOM   4279  O   GLU B 109     254.791 215.712 258.070  1.00 74.88           O
ATOM   4280  CB  GLU B 109     257.543 214.287 257.669  1.00 76.07           C
ATOM   4281  CG  GLU B 109     258.498 213.274 257.024  1.00 69.45           C
ATOM   4282  CD  GLU B 109     259.827 213.904 256.595  1.00 63.02           C
ATOM   4283  OE1 GLU B 109     260.771 213.147 256.282  1.00 56.70           O
ATOM   4284  OE2 GLU B 109     259.890 215.160 256.503  1.00 58.61           O
ATOM   4285  N   PRO B 110     255.156 214.636 260.005  1.00 77.71           N
ATOM   4286  CA  PRO B 110     254.411 215.601 260.791  1.00 79.01           C
ATOM   4287  C   PRO B 110     255.095 216.971 260.752  1.00 80.03           C
ATOM   4288  O   PRO B 110     256.295 217.106 261.009  1.00 75.42           O
ATOM   4289  CB  PRO B 110     254.332 215.012 262.205  1.00 76.33           C
ATOM   4290  CG  PRO B 110     255.565 214.116 262.289  1.00 74.53           C
ATOM   4291  CD  PRO B 110     255.734 213.611 260.861  1.00 77.44           C
ATOM   4292  N   VAL B 111     254.320 217.996 260.445  1.00 77.92           N
ATOM   4293  CA  VAL B 111     254.747 219.398 260.461  1.00 78.36           C
ATOM   4294  C   VAL B 111     253.918 220.189 261.464  1.00 79.80           C
ATOM   4295  O   VAL B 111     252.853 219.754 261.902  1.00 75.55           O
ATOM   4296  CB  VAL B 111     254.704 220.041 259.058  1.00 73.92           C
ATOM   4297  CG1 VAL B 111     255.781 219.448 258.160  1.00 64.69           C
ATOM   4298  CG2 VAL B 111     253.349 219.899 258.366  1.00 65.29           C
ATOM   4299  N   THR B 112     254.401 221.369 261.814  1.00 76.78           N
ATOM   4300  CA  THR B 112     253.640 222.282 262.669  1.00 76.67           C
ATOM   4301  C   THR B 112     252.295 222.583 262.010  1.00 77.86           C
ATOM   4302  O   THR B 112     252.284 223.032 260.862  1.00 74.28           O
ATOM   4303  CB  THR B 112     254.386 223.603 262.915  1.00 73.73           C
ATOM   4304  OG1 THR B 112     255.779 223.426 262.893  1.00 66.82           O
ATOM   4305  CG2 THR B 112     254.031 224.189 264.280  1.00 63.86           C
ATOM   4306  N   PRO B 113     251.168 222.348 262.687  1.00 75.47           N
ATOM   4307  CA  PRO B 113     249.853 222.548 262.094  1.00 75.80           C
ATOM   4308  C   PRO B 113     249.682 223.975 261.578  1.00 77.47           C
ATOM   4309  O   PRO B 113     249.874 224.944 262.319  1.00 74.22           O
ATOM   4310  CB  PRO B 113     248.837 222.206 263.186  1.00 73.14           C
ATOM   4311  CG  PRO B 113     249.600 221.254 264.100  1.00 71.84           C
ATOM   4312  CD  PRO B 113     251.036 221.758 264.009  1.00 74.90           C
ATOM   4313  N   HIS B 114     249.308 224.103 260.308  1.00 81.40           N
ATOM   4314  CA  HIS B 114     249.045 225.382 259.670  1.00 81.05           C
ATOM   4315  C   HIS B 114     247.840 225.279 258.734  1.00 81.77           C
ATOM   4316  O   HIS B 114     247.454 224.192 258.310  1.00 77.52           O
ATOM   4317  CB  HIS B 114     250.306 225.894 258.952  1.00 77.20           C
ATOM   4318  CG  HIS B 114     250.822 224.985 257.873  1.00 73.54           C
ATOM   4319  ND1 HIS B 114     251.588 223.860 258.072  1.00 65.68           N
ATOM   4320  CD2 HIS B 114     250.687 225.139 256.518  1.00 64.65           C
ATOM   4321  CE1 HIS B 114     251.901 223.354 256.871  1.00 63.55           C
ATOM   4322  NE2 HIS B 114     251.378 224.102 255.900  1.00 66.04           N
ATOM   4323  N   LEU B 115     247.219 226.418 258.433  1.00 80.08           N
ATOM   4324  CA  LEU B 115     245.995 226.456 257.642  1.00 80.13           C
ATOM   4325  C   LEU B 115     246.261 226.081 256.180  1.00 81.55           C
ATOM   4326  O   LEU B 115     247.162 226.629 255.540  1.00 77.84           O
ATOM   4327  CB  LEU B 115     245.369 227.854 257.741  1.00 76.83           C
ATOM   4328  CG  LEU B 115     244.842 228.201 259.147  1.00 74.59           C
ATOM   4329  CD1 LEU B 115     244.515 229.685 259.222  1.00 68.56           C
ATOM   4330  CD2 LEU B 115     243.582 227.412 259.491  1.00 69.48           C
ATOM   4331  N   ASP B 116     245.426 225.211 255.618  1.00 78.78           N
ATOM   4332  CA  ASP B 116     245.423 224.977 254.183  1.00 78.84           C
ATOM   4333  C   ASP B 116     244.594 226.042 253.460  1.00 80.04           C
ATOM   4334  O   ASP B 116     243.362 226.003 253.393  1.00 74.94           O
ATOM   4335  CB  ASP B 116     244.971 223.556 253.826  1.00 74.39           C
ATOM   4336  CG  ASP B 116     245.122 223.284 252.323  1.00 70.97           C
ATOM   4337  OD1 ASP B 116     245.641 224.164 251.582  1.00 63.93           O
ATOM   4338  OD2 ASP B 116     244.706 222.205 251.873  1.00 64.98           O
ATOM   4339  N   TRP B 117     245.286 226.976 252.846  1.00 81.24           N
ATOM   4340  CA  TRP B 117     244.675 228.022 252.028  1.00 80.82           C
ATOM   4341  C   TRP B 117     244.187 227.531 250.659  1.00 81.08           C
ATOM   4342  O   TRP B 117     243.539 228.284 249.933  1.00 75.90           O
ATOM   4343  CB  TRP B 117     245.663 229.180 251.887  1.00 78.06           C
ATOM   4344  CG  TRP B 117     245.826 229.973 253.143  1.00 78.90           C
ATOM   4345  CD1 TRP B 117     246.664 229.710 254.167  1.00 71.32           C
ATOM   4346  CD2 TRP B 117     245.069 231.164 253.540  1.00 76.33           C
ATOM   4347  NE1 TRP B 117     246.490 230.656 255.176  1.00 71.36           N
ATOM   4348  CE2 TRP B 117     245.514 231.563 254.825  1.00 75.18           C
ATOM   4349  CE3 TRP B 117     244.056 231.928 252.923  1.00 73.10           C
ATOM   4350  CZ2 TRP B 117     244.966 232.673 255.494  1.00 73.17           C
ATOM   4351  CZ3 TRP B 117     243.510 233.037 253.584  1.00 68.59           C
ATOM   4352  CH2 TRP B 117     243.959 233.402 254.856  1.00 69.86           C
ATOM   4353  N   SER B 118     244.502 226.302 250.261  1.00 79.94           N
ATOM   4354  CA  SER B 118     244.059 225.756 248.978  1.00 79.41           C
ATOM   4355  C   SER B 118     242.582 225.362 248.983  1.00 80.46           C
ATOM   4356  O   SER B 118     241.905 225.536 247.965  1.00 75.72           O
ATOM   4357  CB  SER B 118     244.953 224.592 248.542  1.00 76.27           C
ATOM   4358  OG  SER B 118     244.654 223.401 249.222  1.00 69.64           O
ATOM   4359  N   LYS B 119     242.067 224.923 250.125  1.00 80.10           N
ATOM   4360  CA  LYS B 119     240.667 224.549 250.288  1.00 80.12           C
ATOM   4361  C   LYS B 119     239.786 225.803 250.368  1.00 81.18           C
ATOM   4362  O   LYS B 119     240.029 226.668 251.205  1.00 76.68           O
ATOM   4363  CB  LYS B 119     240.533 223.634 251.515  1.00 77.14           C
ATOM   4364  CG  LYS B 119     239.168 222.944 251.551  1.00 71.61           C
ATOM   4365  CD  LYS B 119     239.094 221.941 252.700  1.00 67.02           C
ATOM   4366  CE  LYS B 119     237.757 221.202 252.660  1.00 61.97           C
ATOM   4367  NZ  LYS B 119     237.642 220.210 253.746  1.00 54.71           N
ATOM   4368  N   PRO B 120     238.767 225.929 249.504  1.00 81.45           N
ATOM   4369  CA  PRO B 120     237.882 227.084 249.551  1.00 81.45           C
ATOM   4370  C   PRO B 120     236.967 227.033 250.782  1.00 82.57           C
ATOM   4371  O   PRO B 120     236.549 225.961 251.216  1.00 78.90           O
ATOM   4372  CB  PRO B 120     237.098 227.043 248.237  1.00 78.15           C
ATOM   4373  CG  PRO B 120     237.054 225.552 247.901  1.00 76.14           C
ATOM   4374  CD  PRO B 120     238.388 225.029 248.427  1.00 79.24           C
ATOM   4375  N   ILE B 121     236.614 228.205 251.296  1.00 81.05           N
ATOM   4376  CA  ILE B 121     235.560 228.342 252.311  1.00 80.88           C
ATOM   4377  C   ILE B 121     234.214 228.033 251.635  1.00 81.66           C
ATOM   4378  O   ILE B 121     233.961 228.540 250.539  1.00 77.39           O
ATOM   4379  CB  ILE B 121     235.588 229.749 252.948  1.00 78.08           C
ATOM   4380  CG1 ILE B 121     236.945 229.987 253.655  1.00 73.58           C
ATOM   4381  CG2 ILE B 121     234.439 229.920 253.955  1.00 70.57           C
ATOM   4382  CD1 ILE B 121     237.166 231.427 254.121  1.00 67.68           C
ATOM   4383  N   PRO B 122     233.347 227.200 252.229  1.00 80.64           N
ATOM   4384  CA  PRO B 122     232.055 226.873 251.650  1.00 79.95           C
ATOM   4385  C   PRO B 122     231.177 228.125 251.523  1.00 81.04           C
ATOM   4386  O   PRO B 122     231.221 229.045 252.341  1.00 76.42           O
ATOM   4387  CB  PRO B 122     231.448 225.804 252.565  1.00 76.06           C
ATOM   4388  CG  PRO B 122     232.123 226.046 253.910  1.00 74.37           C
ATOM   4389  CD  PRO B 122     233.510 226.545 253.525  1.00 77.10           C
ATOM   4390  N   SER B 123     230.362 228.155 250.471  1.00 80.92           N
ATOM   4391  CA  SER B 123     229.345 229.199 250.324  1.00 80.68           C
ATOM   4392  C   SER B 123     228.250 228.991 251.368  1.00 81.13           C
ATOM   4393  O   SER B 123     227.781 227.869 251.529  1.00 74.81           O
ATOM   4394  CB  SER B 123     228.749 229.138 248.915  1.00 75.31           C
ATOM   4395  OG  SER B 123     227.639 229.997 248.778  1.00 67.14           O
ATOM   4396  N   GLU B 124     227.762 230.063 251.977  1.00 78.11           N
ATOM   4397  CA  GLU B 124     226.664 230.010 252.963  1.00 76.55           C
ATOM   4398  C   GLU B 124     225.434 229.220 252.469  1.00 77.39           C
ATOM   4399  O   GLU B 124     224.759 228.562 253.244  1.00 71.70           O
ATOM   4400  CB  GLU B 124     226.212 231.437 253.322  1.00 72.39           C
ATOM   4401  CG  GLU B 124     227.237 232.241 254.141  1.00 66.89           C
ATOM   4402  CD  GLU B 124     226.748 233.655 254.503  1.00 61.95           C
ATOM   4403  OE1 GLU B 124     227.416 234.319 255.330  1.00 56.67           O
ATOM   4404  OE2 GLU B 124     225.730 234.107 253.937  1.00 57.14           O
ATOM   4405  N   LYS B 125     225.168 229.212 251.157  1.00 80.89           N
ATOM   4406  CA  LYS B 125     224.053 228.458 250.552  1.00 80.37           C
ATOM   4407  C   LYS B 125     224.277 226.947 250.482  1.00 81.50           C
ATOM   4408  O   LYS B 125     223.341 226.220 250.144  1.00 74.17           O
ATOM   4409  CB  LYS B 125     223.782 228.971 249.134  1.00 76.07           C
ATOM   4410  CG  LYS B 125     223.262 230.410 249.116  1.00 68.59           C
ATOM   4411  CD  LYS B 125     222.881 230.794 247.686  1.00 62.63           C
ATOM   4412  CE  LYS B 125     222.329 232.217 247.665  1.00 55.50           C
ATOM   4413  NZ  LYS B 125     221.914 232.621 246.307  1.00 47.18           N
ATOM   4414  N   ARG B 126     225.489 226.486 250.669  1.00 80.09           N
ATOM   4415  CA  ARG B 126     225.882 225.073 250.576  1.00 80.02           C
ATOM   4416  C   ARG B 126     226.572 224.570 251.837  1.00 81.76           C
ATOM   4417  O   ARG B 126     226.986 223.418 251.868  1.00 74.44           O
ATOM   4418  CB  ARG B 126     226.809 224.861 249.370  1.00 75.22           C
ATOM   4419  CG  ARG B 126     226.133 225.131 248.023  1.00 67.59           C
ATOM   4420  CD  ARG B 126     227.117 224.778 246.906  1.00 62.14           C
ATOM   4421  NE  ARG B 126     226.528 224.997 245.576  1.00 55.75           N
ATOM   4422  CZ  ARG B 126     227.130 224.756 244.417  1.00 48.88           C
ATOM   4423  NH1 ARG B 126     228.347 224.284 244.369  1.00 46.02           N
ATOM   4424  NH2 ARG B 126     226.513 224.987 243.293  1.00 44.15           N
ATOM   4425  N   ALA B 127     226.742 225.434 252.800  1.00 76.78           N
ATOM   4426  CA  ALA B 127     227.411 225.118 254.046  1.00 76.70           C
ATOM   4427  C   ALA B 127     226.453 224.403 255.011  1.00 78.90           C
ATOM   4428  O   ALA B 127     225.242 224.616 254.970  1.00 74.09           O
ATOM   4429  CB  ALA B 127     227.969 226.419 254.622  1.00 71.98           C
ATOM   4430  N   THR B 128     227.015 223.581 255.872  1.00 80.20           N
ATOM   4431  CA  THR B 128     226.286 222.994 257.006  1.00 79.93           C
ATOM   4432  C   THR B 128     225.971 224.060 258.058  1.00 81.69           C
ATOM   4433  O   THR B 128     226.523 225.162 258.026  1.00 77.05           O
ATOM   4434  CB  THR B 128     227.081 221.840 257.646  1.00 76.30           C
ATOM   4435  OG1 THR B 128     228.254 222.312 258.260  1.00 68.45           O
ATOM   4436  CG2 THR B 128     227.485 220.769 256.627  1.00 65.87           C
ATOM   4437  N   GLU B 129     225.086 223.742 259.009  1.00 81.09           N
ATOM   4438  CA  GLU B 129     224.791 224.683 260.098  1.00 80.96           C
ATOM   4439  C   GLU B 129     226.042 225.052 260.902  1.00 82.20           C
ATOM   4440  O   GLU B 129     226.238 226.219 261.236  1.00 78.59           O
ATOM   4441  CB  GLU B 129     223.730 224.110 261.051  1.00 78.01           C
ATOM   4442  CG  GLU B 129     222.321 224.145 260.444  1.00 69.41           C
ATOM   4443  CD  GLU B 129     221.228 223.795 261.464  1.00 62.03           C
ATOM   4444  OE1 GLU B 129     220.069 224.204 261.227  1.00 54.69           O
ATOM   4445  OE2 GLU B 129     221.545 223.127 262.475  1.00 55.07           O
ATOM   4446  N   GLU B 130     226.925 224.090 261.140  1.00 82.94           N
ATOM   4447  CA  GLU B 130     228.184 224.338 261.846  1.00 81.99           C
ATOM   4448  C   GLU B 130     229.130 225.231 261.032  1.00 83.22           C
ATOM   4449  O   GLU B 130     229.749 226.144 261.577  1.00 79.78           O
ATOM   4450  CB  GLU B 130     228.871 223.004 262.161  1.00 79.51           C
ATOM   4451  CG  GLU B 130     228.062 222.094 263.106  1.00 72.22           C
ATOM   4452  CD  GLU B 130     227.831 220.675 262.590  1.00 64.37           C
ATOM   4453  OE1 GLU B 130     227.375 219.839 263.407  1.00 56.70           O
ATOM   4454  OE2 GLU B 130     228.063 220.430 261.379  1.00 57.04           O
ATOM   4455  N   GLU B 131     229.195 225.026 259.716  1.00 83.63           N
ATOM   4456  CA  GLU B 131     229.974 225.881 258.819  1.00 83.13           C
ATOM   4457  C   GLU B 131     229.388 227.297 258.743  1.00 84.37           C
ATOM   4458  O   GLU B 131     230.129 228.278 258.769  1.00 82.40           O
ATOM   4459  CB  GLU B 131     230.024 225.266 257.416  1.00 81.37           C
ATOM   4460  CG  GLU B 131     230.906 224.008 257.323  1.00 76.02           C
ATOM   4461  CD  GLU B 131     230.842 223.352 255.937  1.00 73.41           C
ATOM   4462  OE1 GLU B 131     231.858 222.755 255.515  1.00 66.20           O
ATOM   4463  OE2 GLU B 131     229.782 223.452 255.273  1.00 68.09           O
ATOM   4464  N   ILE B 132     228.066 227.419 258.694  1.00 85.28           N
ATOM   4465  CA  ILE B 132     227.387 228.716 258.728  1.00 84.98           C
ATOM   4466  C   ILE B 132     227.646 229.422 260.061  1.00 85.66           C
ATOM   4467  O   ILE B 132     227.933 230.619 260.075  1.00 83.00           O
ATOM   4468  CB  ILE B 132     225.876 228.551 258.449  1.00 83.51           C
ATOM   4469  CG1 ILE B 132     225.654 228.106 256.987  1.00 77.67           C
ATOM   4470  CG2 ILE B 132     225.108 229.857 258.713  1.00 74.64           C
ATOM   4471  CD1 ILE B 132     224.222 227.643 256.685  1.00 68.28           C
ATOM   4472  N   ALA B 133     227.594 228.685 261.169  1.00 85.68           N
ATOM   4473  CA  ALA B 133     227.917 229.230 262.485  1.00 84.83           C
ATOM   4474  C   ALA B 133     229.370 229.732 262.549  1.00 85.28           C
ATOM   4475  O   ALA B 133     229.611 230.845 263.016  1.00 82.64           O
ATOM   4476  CB  ALA B 133     227.633 228.167 263.550  1.00 83.17           C
ATOM   4477  N   ALA B 134     230.320 228.969 262.008  1.00 85.16           N
ATOM   4478  CA  ALA B 134     231.717 229.385 261.927  1.00 84.58           C
ATOM   4479  C   ALA B 134     231.894 230.658 261.080  1.00 85.44           C
ATOM   4480  O   ALA B 134     232.566 231.596 261.507  1.00 83.25           O
ATOM   4481  CB  ALA B 134     232.554 228.220 261.377  1.00 82.81           C
ATOM   4482  N   ILE B 135     231.238 230.729 259.914  1.00 86.03           N
ATOM   4483  CA  ILE B 135     231.275 231.904 259.027  1.00 85.67           C
ATOM   4484  C   ILE B 135     230.615 233.119 259.691  1.00 86.09           C
ATOM   4485  O   ILE B 135     231.157 234.222 259.642  1.00 83.51           O
ATOM   4486  CB  ILE B 135     230.622 231.575 257.665  1.00 84.34           C
ATOM   4487  CG1 ILE B 135     231.467 230.529 256.899  1.00 79.38           C
ATOM   4488  CG2 ILE B 135     230.469 232.840 256.801  1.00 77.47           C
ATOM   4489  CD1 ILE B 135     230.725 229.881 255.724  1.00 72.24           C
ATOM   4490  N   ASN B 136     229.461 232.928 260.326  1.00 86.52           N
ATOM   4491  CA  ASN B 136     228.734 234.022 260.965  1.00 85.70           C
ATOM   4492  C   ASN B 136     229.396 234.526 262.245  1.00 86.17           C
ATOM   4493  O   ASN B 136     229.214 235.685 262.606  1.00 82.48           O
ATOM   4494  CB  ASN B 136     227.280 233.598 261.211  1.00 83.79           C
ATOM   4495  CG  ASN B 136     226.458 233.606 259.932  1.00 79.51           C
ATOM   4496  OD1 ASN B 136     226.690 234.377 259.019  1.00 71.42           O
ATOM   4497  ND2 ASN B 136     225.438 232.778 259.860  1.00 71.18           N
ATOM   4498  N   SER B 137     230.205 233.705 262.892  1.00 86.13           N
ATOM   4499  CA  SER B 137     230.859 234.066 264.154  1.00 85.02           C
ATOM   4500  C   SER B 137     231.791 235.282 264.057  1.00 85.75           C
ATOM   4501  O   SER B 137     232.001 235.970 265.054  1.00 82.14           O
ATOM   4502  CB  SER B 137     231.632 232.860 264.687  1.00 82.38           C
ATOM   4503  OG  SER B 137     232.772 232.587 263.902  1.00 74.51           O
ATOM   4504  N   VAL B 138     232.337 235.564 262.864  1.00 87.02           N
ATOM   4505  CA  VAL B 138     233.207 236.725 262.625  1.00 87.15           C
ATOM   4506  C   VAL B 138     232.439 237.989 262.241  1.00 88.08           C
ATOM   4507  O   VAL B 138     233.024 239.065 262.142  1.00 85.06           O
ATOM   4508  CB  VAL B 138     234.294 236.427 261.574  1.00 85.34           C
ATOM   4509  CG1 VAL B 138     235.186 235.277 262.031  1.00 76.07           C
ATOM   4510  CG2 VAL B 138     233.729 236.100 260.193  1.00 76.11           C
ATOM   4511  N   TYR B 139     231.145 237.868 262.009  1.00 88.55           N
ATOM   4512  CA  TYR B 139     230.284 239.003 261.717  1.00 88.64           C
ATOM   4513  C   TYR B 139     229.558 239.470 262.973  1.00 88.77           C
ATOM   4514  O   TYR B 139     229.233 238.701 263.873  1.00 85.50           O
ATOM   4515  CB  TYR B 139     229.315 238.667 260.579  1.00 87.48           C
ATOM   4516  CG  TYR B 139     230.013 238.502 259.248  1.00 87.06           C
ATOM   4517  CD1 TYR B 139     230.333 239.623 258.464  1.00 80.20           C
ATOM   4518  CD2 TYR B 139     230.398 237.221 258.804  1.00 80.41           C
ATOM   4519  CE1 TYR B 139     231.029 239.472 257.255  1.00 78.32           C
ATOM   4520  CE2 TYR B 139     231.098 237.061 257.599  1.00 78.51           C
ATOM   4521  CZ  TYR B 139     231.416 238.189 256.826  1.00 82.57           C
ATOM   4522  OH  TYR B 139     232.106 238.036 255.656  1.00 81.20           O
ATOM   4523  N   TYR B 140     229.289 240.744 262.996  1.00 87.56           N
ATOM   4524  CA  TYR B 140     228.421 241.378 263.967  1.00 86.60           C
ATOM   4525  C   TYR B 140     227.221 241.960 263.226  1.00 86.78           C
ATOM   4526  O   TYR B 140     227.380 242.698 262.253  1.00 83.85           O
ATOM   4527  CB  TYR B 140     229.216 242.436 264.734  1.00 84.26           C
ATOM   4528  CG  TYR B 140     228.359 243.276 265.649  1.00 81.46           C
ATOM   4529  CD1 TYR B 140     227.950 244.555 265.242  1.00 75.13           C
ATOM   4530  CD2 TYR B 140     227.936 242.766 266.893  1.00 74.77           C
ATOM   4531  CE1 TYR B 140     227.109 245.321 266.060  1.00 69.97           C
ATOM   4532  CE2 TYR B 140     227.092 243.523 267.717  1.00 70.56           C
ATOM   4533  CZ  TYR B 140     226.676 244.800 267.291  1.00 71.64           C
ATOM   4534  OH  TYR B 140     225.830 245.536 268.063  1.00 69.76           O
ATOM   4535  N   THR B 141     226.039 241.631 263.682  1.00 87.17           N
ATOM   4536  CA  THR B 141     224.795 242.226 263.193  1.00 86.62           C
ATOM   4537  C   THR B 141     224.276 243.173 264.257  1.00 86.94           C
ATOM   4538  O   THR B 141     224.013 242.749 265.380  1.00 83.27           O
ATOM   4539  CB  THR B 141     223.759 241.149 262.846  1.00 84.54           C
ATOM   4540  OG1 THR B 141     224.320 240.218 261.946  1.00 73.97           O
ATOM   4541  CG2 THR B 141     222.532 241.735 262.160  1.00 72.72           C
ATOM   4542  N   ASN B 142     224.143 244.450 263.902  1.00 85.53           N
ATOM   4543  CA  ASN B 142     223.574 245.415 264.833  1.00 84.87           C
ATOM   4544  C   ASN B 142     222.115 245.016 265.129  1.00 84.89           C
ATOM   4545  O   ASN B 142     221.315 244.931 264.196  1.00 81.36           O
ATOM   4546  CB  ASN B 142     223.698 246.821 264.229  1.00 82.36           C
ATOM   4547  CG  ASN B 142     223.257 247.909 265.195  1.00 80.78           C
ATOM   4548  OD1 ASN B 142     222.236 247.828 265.855  1.00 71.17           O
ATOM   4549  ND2 ASN B 142     224.024 248.972 265.299  1.00 73.48           N
ATOM   4550  N   PRO B 143     221.741 244.772 266.380  1.00 86.21           N
ATOM   4551  CA  PRO B 143     220.412 244.263 266.713  1.00 85.10           C
ATOM   4552  C   PRO B 143     219.291 245.258 266.417  1.00 85.63           C
ATOM   4553  O   PRO B 143     218.127 244.869 266.334  1.00 81.05           O
ATOM   4554  CB  PRO B 143     220.494 243.915 268.203  1.00 83.25           C
ATOM   4555  CG  PRO B 143     221.568 244.856 268.744  1.00 82.35           C
ATOM   4556  CD  PRO B 143     222.553 244.938 267.579  1.00 85.41           C
ATOM   4557  N   VAL B 144     219.630 246.526 266.237  1.00 84.93           N
ATOM   4558  CA  VAL B 144     218.680 247.611 265.984  1.00 84.16           C
ATOM   4559  C   VAL B 144     218.569 247.920 264.492  1.00 84.44           C
ATOM   4560  O   VAL B 144     217.464 247.990 263.955  1.00 80.35           O
ATOM   4561  CB  VAL B 144     219.098 248.870 266.762  1.00 82.69           C
ATOM   4562  CG1 VAL B 144     218.079 249.985 266.557  1.00 73.30           C
ATOM   4563  CG2 VAL B 144     219.209 248.590 268.263  1.00 74.85           C
ATOM   4564  N   THR B 145     219.701 248.113 263.814  1.00 84.09           N
ATOM   4565  CA  THR B 145     219.723 248.492 262.391  1.00 82.32           C
ATOM   4566  C   THR B 145     219.754 247.292 261.447  1.00 82.97           C
ATOM   4567  O   THR B 145     219.550 247.455 260.248  1.00 78.57           O
ATOM   4568  CB  THR B 145     220.905 249.411 262.063  1.00 80.11           C
ATOM   4569  OG1 THR B 145     222.135 248.748 262.223  1.00 72.57           O
ATOM   4570  CG2 THR B 145     220.935 250.649 262.958  1.00 72.04           C
ATOM   4571  N   HIS B 146     220.022 246.118 261.977  1.00 82.72           N
ATOM   4572  CA  HIS B 146     220.246 244.886 261.221  1.00 82.74           C
ATOM   4573  C   HIS B 146     221.408 244.943 260.215  1.00 83.41           C
ATOM   4574  O   HIS B 146     221.565 244.037 259.395  1.00 78.15           O
ATOM   4575  CB  HIS B 146     218.933 244.376 260.612  1.00 80.35           C
ATOM   4576  CG  HIS B 146     217.858 244.173 261.642  1.00 78.88           C
ATOM   4577  ND1 HIS B 146     217.877 243.249 262.663  1.00 68.97           N
ATOM   4578  CD2 HIS B 146     216.690 244.883 261.769  1.00 67.99           C
ATOM   4579  CE1 HIS B 146     216.751 243.389 263.373  1.00 67.28           C
ATOM   4580  NE2 HIS B 146     216.002 244.371 262.859  1.00 68.57           N
ATOM   4581  N   ASP B 147     222.250 245.971 260.293  1.00 83.71           N
ATOM   4582  CA  ASP B 147     223.447 246.062 259.473  1.00 83.21           C
ATOM   4583  C   ASP B 147     224.434 244.962 259.885  1.00 84.21           C
ATOM   4584  O   ASP B 147     224.945 244.936 261.009  1.00 81.01           O
ATOM   4585  CB  ASP B 147     224.094 247.453 259.580  1.00 79.99           C
ATOM   4586  CG  ASP B 147     223.283 248.583 258.932  1.00 73.72           C
ATOM   4587  OD1 ASP B 147     222.536 248.313 257.964  1.00 66.16           O
ATOM   4588  OD2 ASP B 147     223.458 249.744 259.366  1.00 67.31           O
ATOM   4589  N   ARG B 148     224.718 244.065 258.965  1.00 84.80           N
ATOM   4590  CA  ARG B 148     225.712 243.010 259.145  1.00 84.98           C
ATOM   4591  C   ARG B 148     227.069 243.496 258.653  1.00 85.26           C
ATOM   4592  O   ARG B 148     227.229 243.802 257.475  1.00 81.92           O
ATOM   4593  CB  ARG B 148     225.242 241.730 258.434  1.00 82.79           C
ATOM   4594  CG  ARG B 148     226.180 240.533 258.681  1.00 78.25           C
ATOM   4595  CD  ARG B 148     225.681 239.312 257.905  1.00 76.02           C
ATOM   4596  NE  ARG B 148     226.575 238.149 258.083  1.00 72.88           N
ATOM   4597  CZ  ARG B 148     226.752 237.158 257.214  1.00 68.87           C
ATOM   4598  NH1 ARG B 148     226.140 237.102 256.074  1.00 64.07           N
ATOM   4599  NH2 ARG B 148     227.561 236.188 257.482  1.00 64.14           N
ATOM   4600  N   LYS B 149     228.061 243.509 259.524  1.00 85.84           N
ATOM   4601  CA  LYS B 149     229.445 243.819 259.181  1.00 85.76           C
ATOM   4602  C   LYS B 149     230.415 242.916 259.939  1.00 86.79           C
ATOM   4603  O   LYS B 149     230.014 242.204 260.860  1.00 83.35           O
ATOM   4604  CB  LYS B 149     229.726 245.318 259.392  1.00 82.76           C
ATOM   4605  CG  LYS B 149     229.677 245.790 260.854  1.00 76.91           C
ATOM   4606  CD  LYS B 149     230.042 247.276 260.882  1.00 73.97           C
ATOM   4607  CE  LYS B 149     230.180 247.839 262.296  1.00 67.11           C
ATOM   4608  NZ  LYS B 149     230.736 249.211 262.239  1.00 60.60           N
ATOM   4609  N   LEU B 150     231.677 242.929 259.543  1.00 87.59           N
ATOM   4610  CA  LEU B 150     232.711 242.247 260.314  1.00 87.81           C
ATOM   4611  C   LEU B 150     232.780 242.838 261.723  1.00 88.42           C
ATOM   4612  O   LEU B 150     232.720 244.054 261.891  1.00 85.79           O
ATOM   4613  CB  LEU B 150     234.062 242.369 259.597  1.00 86.78           C
ATOM   4614  CG  LEU B 150     234.163 241.505 258.331  1.00 84.18           C
ATOM   4615  CD1 LEU B 150     235.396 241.893 257.530  1.00 76.38           C
ATOM   4616  CD2 LEU B 150     234.269 240.019 258.672  1.00 77.06           C
ATOM   4617  N   ASN B 151     232.911 241.969 262.710  1.00 88.34           N
ATOM   4618  CA  ASN B 151     233.069 242.407 264.088  1.00 88.20           C
ATOM   4619  C   ASN B 151     234.496 242.941 264.292  1.00 88.69           C
ATOM   4620  O   ASN B 151     235.434 242.142 264.264  1.00 85.74           O
ATOM   4621  CB  ASN B 151     232.726 241.242 265.029  1.00 86.17           C
ATOM   4622  CG  ASN B 151     232.782 241.646 266.495  1.00 84.18           C
ATOM   4623  OD1 ASN B 151     233.213 242.721 266.873  1.00 75.12           O
ATOM   4624  ND2 ASN B 151     232.341 240.773 267.373  1.00 76.73           N
ATOM   4625  N   PRO B 152     234.688 244.248 264.530  1.00 87.53           N
ATOM   4626  CA  PRO B 152     236.017 244.832 264.713  1.00 87.03           C
ATOM   4627  C   PRO B 152     236.815 244.188 265.844  1.00 87.29           C
ATOM   4628  O   PRO B 152     238.028 244.067 265.749  1.00 83.86           O
ATOM   4629  CB  PRO B 152     235.773 246.319 265.002  1.00 85.28           C
ATOM   4630  CG  PRO B 152     234.412 246.599 264.376  1.00 82.26           C
ATOM   4631  CD  PRO B 152     233.668 245.287 264.582  1.00 85.45           C
ATOM   4632  N   ASP B 153     236.136 243.732 266.884  1.00 86.83           N
ATOM   4633  CA  ASP B 153     236.777 243.128 268.048  1.00 85.82           C
ATOM   4634  C   ASP B 153     237.310 241.715 267.781  1.00 86.07           C
ATOM   4635  O   ASP B 153     238.169 241.239 268.523  1.00 81.92           O
ATOM   4636  CB  ASP B 153     235.785 243.102 269.215  1.00 83.56           C
ATOM   4637  CG  ASP B 153     235.363 244.492 269.695  1.00 78.35           C
ATOM   4638  OD1 ASP B 153     236.177 245.438 269.663  1.00 70.68           O
ATOM   4639  OD2 ASP B 153     234.248 244.620 270.236  1.00 71.46           O
ATOM   4640  N   GLN B 154     236.838 241.051 266.746  1.00 86.67           N
ATOM   4641  CA  GLN B 154     237.329 239.734 266.338  1.00 86.56           C
ATOM   4642  C   GLN B 154     238.378 239.805 265.232  1.00 87.66           C
ATOM   4643  O   GLN B 154     239.144 238.859 265.060  1.00 84.74           O
ATOM   4644  CB  GLN B 154     236.169 238.836 265.903  1.00 84.50           C
ATOM   4645  CG  GLN B 154     235.202 238.538 267.052  1.00 81.06           C
ATOM   4646  CD  GLN B 154     234.378 237.278 266.812  1.00 78.05           C
ATOM   4647  OE1 GLN B 154     234.719 236.428 266.013  1.00 70.35           O
ATOM   4648  NE2 GLN B 154     233.296 237.091 267.527  1.00 68.18           N
ATOM   4649  N   MET B 155     238.438 240.897 264.493  1.00 88.07           N
ATOM   4650  CA  MET B 155     239.415 241.109 263.434  1.00 88.48           C
ATOM   4651  C   MET B 155     240.777 241.473 264.031  1.00 89.25           C
ATOM   4652  O   MET B 155     241.240 242.606 263.928  1.00 87.04           O
ATOM   4653  CB  MET B 155     238.906 242.152 262.432  1.00 87.51           C
ATOM   4654  CG  MET B 155     237.644 241.729 261.665  1.00 84.41           C
ATOM   4655  SD  MET B 155     237.813 240.219 260.660  1.00 82.37           S
ATOM   4656  CE  MET B 155     237.052 239.008 261.759  1.00 72.56           C
ATOM   4657  N   VAL B 156     241.406 240.504 264.671  1.00 89.95           N
ATOM   4658  CA  VAL B 156     242.704 240.650 265.325  1.00 89.94           C
ATOM   4659  C   VAL B 156     243.776 239.888 264.556  1.00 90.43           C
ATOM   4660  O   VAL B 156     243.587 238.738 264.168  1.00 87.36           O
ATOM   4661  CB  VAL B 156     242.659 240.242 266.808  1.00 87.65           C
ATOM   4662  CG1 VAL B 156     241.775 241.211 267.596  1.00 77.07           C
ATOM   4663  CG2 VAL B 156     242.138 238.822 267.056  1.00 75.83           C
ATOM   4664  N   TYR B 157     244.905 240.531 264.328  1.00 91.23           N
ATOM   4665  CA  TYR B 157     246.055 239.935 263.662  1.00 91.82           C
ATOM   4666  C   TYR B 157     247.211 239.786 264.645  1.00 92.14           C
ATOM   4667  O   TYR B 157     247.659 240.768 265.238  1.00 90.19           O
ATOM   4668  CB  TYR B 157     246.437 240.781 262.447  1.00 91.38           C
ATOM   4669  CG  TYR B 157     247.580 240.194 261.646  1.00 91.85           C
ATOM   4670  CD1 TYR B 157     248.839 240.823 261.628  1.00 85.76           C
ATOM   4671  CD2 TYR B 157     247.394 239.002 260.921  1.00 86.64           C
[truncated: 1,464,947 more chars]
