# Supplementary material for: A shared mechanism for Bacteroidota protein transport and gliding motility
Source: Nat Commun. 2025 Nov 20;16:10217. doi: 10.1038/s41467-025-65003-8 (PMC12635249; doi:10.1038/s41467-025-65003-8)
Supplement: Supplementary file 6 — Supplementary Data 4 [file 41467_2025_65003_MOESM6_ESM.txt]

SEQRES   1 A  448  CYS GLY LYS SER GLY ASP LYS GLY GLU LEU VAL GLY VAL
SEQRES   2 A  448  THR GLY GLY LYS TRP HIS PRO GLU LYS PRO TYR GLY MET
SEQRES   3 A  448  THR LEU VAL PRO GLY GLY SER PHE ILE MET GLY LYS SER
SEQRES   4 A  448  ASP GLY ASP LEU ALA ASN VAL GLU ASP ALA PRO THR ARG
SEQRES   5 A  448  THR VAL THR VAL ARG SER PHE TYR MET ASP GLU THR GLU
SEQRES   6 A  448  ILE THR ASN SER GLU TYR ARG GLN PHE VAL GLU TRP VAL
SEQRES   7 A  448  LYS ASP SER THR MET ARG VAL ARG LEU ALA ILE LEU ALA
SEQRES   8 A  448  ASP GLU THR GLY GLN LYS SER THR GLY ASP LYS GLY LYS
SEQRES   9 A  448  LYS GLY GLY SER ILE ALA ASP TYR ALA PHE ASN ASP SER
SEQRES  10 A  448  GLU PRO ASP LYS MET THR ALA TYR ASP LYS TYR MET TYR
SEQRES  11 A  448  ASP ASN TYR TYR SER VAL GLY THR LYS ASP ASP PRO TYR
SEQRES  12 A  448  ALA GLY ARG LYS LEU ASN LYS LYS VAL LYS LEU ILE ARG
SEQRES  13 A  448  ASP THR LYS ALA TYR PRO ASP GLU TYR TYR ALA GLU VAL
SEQRES  14 A  448  MET ASP SER MET TYR LEU PRO ILE GLU GLU SER TYR ASN
SEQRES  15 A  448  GLY LEU ARG THR ILE ASP VAL ASN LYS LEU LYS PHE ARG
SEQRES  16 A  448  TYR SER TRP MET ASP ILE GLN ALA ALA ALA LYS ALA LYS
SEQRES  17 A  448  VAL GLY LYS ARG LYS ASP PHE VAL LYS THR GLU GLN VAL
SEQRES  18 A  448  ASN VAL TYR PRO ASP THR THR VAL TRP ILE LYS ASP PHE
SEQRES  19 A  448  ALA TYR SER TYR ASN GLU PRO MET HIS ASN ASP TYR PHE
SEQRES  20 A  448  TRP HIS LYS ALA TYR GLY ASP TYR PRO VAL VAL GLY VAL
SEQRES  21 A  448  THR TRP LYS GLN ALA LYS ALA PHE CYS ALA TRP ARG THR
SEQRES  22 A  448  LEU ASN LYS ASN SER TYR ILE LYS SER LYS LYS LYS GLY
SEQRES  23 A  448  ARG ASP LEU VAL ASN ALA PHE ARG LEU PRO THR GLU ALA
SEQRES  24 A  448  GLU TRP GLU TYR ALA ALA ARG GLY GLY LEU GLU SER ALA
SEQRES  25 A  448  THR TYR PRO TRP GLY GLY PRO TYR THR LYS SER ASP ARG
SEQRES  26 A  448  GLY CYS PHE MET ALA ASN PHE LYS PRO ASN ARG GLY ASP
SEQRES  27 A  448  TYR ALA ALA ASP GLU ALA LEU TYR THR VAL GLU ALA LYS
SEQRES  28 A  448  SER TYR GLU GLN ASN GLY TYR GLY LEU TYR ASN MET ALA
SEQRES  29 A  448  GLY ASN VAL SER GLU TRP THR ASP SER ALA TYR ASN PRO
SEQRES  30 A  448  ASN ALA TYR GLU TYR VAL SER THR MET ASN PRO ASN VAL
SEQRES  31 A  448  ILE ASP GLY ASN ASN GLN ARG LYS VAL VAL ARG GLY GLY
SEQRES  32 A  448  SER TRP LYS ASP VAL ALA TYR PHE LEU GLN VAL SER THR
SEQRES  33 A  448  ARG ASP HIS GLU TYR ALA ASP SER ALA ARG SER TYR ILE
SEQRES  34 A  448  GLY PHE ARG THR VAL GLN ASP TYR MET GLY THR GLN VAL
SEQRES  35 A  448  THR GLY GLY GLY ARG LYS
SEQRES   1 B  448  CYS GLY LYS SER GLY ASP LYS GLY GLU LEU VAL GLY VAL
SEQRES   2 B  448  THR GLY GLY LYS TRP HIS PRO GLU LYS PRO TYR GLY MET
SEQRES   3 B  448  THR LEU VAL PRO GLY GLY SER PHE ILE MET GLY LYS SER
SEQRES   4 B  448  ASP GLY ASP LEU ALA ASN VAL GLU ASP ALA PRO THR ARG
SEQRES   5 B  448  THR VAL THR VAL ARG SER PHE TYR MET ASP GLU THR GLU
SEQRES   6 B  448  ILE THR ASN SER GLU TYR ARG GLN PHE VAL GLU TRP VAL
SEQRES   7 B  448  LYS ASP SER THR MET ARG VAL ARG LEU ALA ILE LEU ALA
SEQRES   8 B  448  ASP GLU THR GLY GLN LYS SER THR GLY ASP LYS GLY LYS
SEQRES   9 B  448  LYS GLY GLY SER ILE ALA ASP TYR ALA PHE ASN ASP SER
SEQRES  10 B  448  GLU PRO ASP LYS MET THR ALA TYR ASP LYS TYR MET TYR
SEQRES  11 B  448  ASP ASN TYR TYR SER VAL GLY THR LYS ASP ASP PRO TYR
SEQRES  12 B  448  ALA GLY ARG LYS LEU ASN LYS LYS VAL LYS LEU ILE ARG
SEQRES  13 B  448  ASP THR LYS ALA TYR PRO ASP GLU TYR TYR ALA GLU VAL
SEQRES  14 B  448  MET ASP SER MET TYR LEU PRO ILE GLU GLU SER TYR ASN
SEQRES  15 B  448  GLY LEU ARG THR ILE ASP VAL ASN LYS LEU LYS PHE ARG
SEQRES  16 B  448  TYR SER TRP MET ASP ILE GLN ALA ALA ALA LYS ALA LYS
SEQRES  17 B  448  VAL GLY LYS ARG LYS ASP PHE VAL LYS THR GLU GLN VAL
SEQRES  18 B  448  ASN VAL TYR PRO ASP THR THR VAL TRP ILE LYS ASP PHE
SEQRES  19 B  448  ALA TYR SER TYR ASN GLU PRO MET HIS ASN ASP TYR PHE
SEQRES  20 B  448  TRP HIS LYS ALA TYR GLY ASP TYR PRO VAL VAL GLY VAL
SEQRES  21 B  448  THR TRP LYS GLN ALA LYS ALA PHE CYS ALA TRP ARG THR
SEQRES  22 B  448  LEU ASN LYS ASN SER TYR ILE LYS SER LYS LYS LYS GLY
SEQRES  23 B  448  ARG ASP LEU VAL ASN ALA PHE ARG LEU PRO THR GLU ALA
SEQRES  24 B  448  GLU TRP GLU TYR ALA ALA ARG GLY GLY LEU GLU SER ALA
SEQRES  25 B  448  THR TYR PRO TRP GLY GLY PRO TYR THR LYS SER ASP ARG
SEQRES  26 B  448  GLY CYS PHE MET ALA ASN PHE LYS PRO ASN ARG GLY ASP
SEQRES  27 B  448  TYR ALA ALA ASP GLU ALA LEU TYR THR VAL GLU ALA LYS
SEQRES  28 B  448  SER TYR GLU GLN ASN GLY TYR GLY LEU TYR ASN MET ALA
SEQRES  29 B  448  GLY ASN VAL SER GLU TRP THR ASP SER ALA TYR ASN PRO
SEQRES  30 B  448  ASN ALA TYR GLU TYR VAL SER THR MET ASN PRO ASN VAL
SEQRES  31 B  448  ILE ASP GLY ASN ASN GLN ARG LYS VAL VAL ARG GLY GLY
SEQRES  32 B  448  SER TRP LYS ASP VAL ALA TYR PHE LEU GLN VAL SER THR
SEQRES  33 B  448  ARG ASP HIS GLU TYR ALA ASP SER ALA ARG SER TYR ILE
SEQRES  34 B  448  GLY PHE ARG THR VAL GLN ASP TYR MET GLY THR GLN VAL
SEQRES  35 B  448  THR GLY GLY GLY ARG LYS
SEQRES   1 C  448  CYS GLY LYS SER GLY ASP LYS GLY GLU LEU VAL GLY VAL
SEQRES   2 C  448  THR GLY GLY LYS TRP HIS PRO GLU LYS PRO TYR GLY MET
SEQRES   3 C  448  THR LEU VAL PRO GLY GLY SER PHE ILE MET GLY LYS SER
SEQRES   4 C  448  ASP GLY ASP LEU ALA ASN VAL GLU ASP ALA PRO THR ARG
SEQRES   5 C  448  THR VAL THR VAL ARG SER PHE TYR MET ASP GLU THR GLU
SEQRES   6 C  448  ILE THR ASN SER GLU TYR ARG GLN PHE VAL GLU TRP VAL
SEQRES   7 C  448  LYS ASP SER THR MET ARG VAL ARG LEU ALA ILE LEU ALA
SEQRES   8 C  448  ASP GLU THR GLY GLN LYS SER THR GLY ASP LYS GLY LYS
SEQRES   9 C  448  LYS GLY GLY SER ILE ALA ASP TYR ALA PHE ASN ASP SER
SEQRES  10 C  448  GLU PRO ASP LYS MET THR ALA TYR ASP LYS TYR MET TYR
SEQRES  11 C  448  ASP ASN TYR TYR SER VAL GLY THR LYS ASP ASP PRO TYR
SEQRES  12 C  448  ALA GLY ARG LYS LEU ASN LYS LYS VAL LYS LEU ILE ARG
SEQRES  13 C  448  ASP THR LYS ALA TYR PRO ASP GLU TYR TYR ALA GLU VAL
SEQRES  14 C  448  MET ASP SER MET TYR LEU PRO ILE GLU GLU SER TYR ASN
SEQRES  15 C  448  GLY LEU ARG THR ILE ASP VAL ASN LYS LEU LYS PHE ARG
SEQRES  16 C  448  TYR SER TRP MET ASP ILE GLN ALA ALA ALA LYS ALA LYS
SEQRES  17 C  448  VAL GLY LYS ARG LYS ASP PHE VAL LYS THR GLU GLN VAL
SEQRES  18 C  448  ASN VAL TYR PRO ASP THR THR VAL TRP ILE LYS ASP PHE
SEQRES  19 C  448  ALA TYR SER TYR ASN GLU PRO MET HIS ASN ASP TYR PHE
SEQRES  20 C  448  TRP HIS LYS ALA TYR GLY ASP TYR PRO VAL VAL GLY VAL
SEQRES  21 C  448  THR TRP LYS GLN ALA LYS ALA PHE CYS ALA TRP ARG THR
SEQRES  22 C  448  LEU ASN LYS ASN SER TYR ILE LYS SER LYS LYS LYS GLY
SEQRES  23 C  448  ARG ASP LEU VAL ASN ALA PHE ARG LEU PRO THR GLU ALA
SEQRES  24 C  448  GLU TRP GLU TYR ALA ALA ARG GLY GLY LEU GLU SER ALA
SEQRES  25 C  448  THR TYR PRO TRP GLY GLY PRO TYR THR LYS SER ASP ARG
SEQRES  26 C  448  GLY CYS PHE MET ALA ASN PHE LYS PRO ASN ARG GLY ASP
SEQRES  27 C  448  TYR ALA ALA ASP GLU ALA LEU TYR THR VAL GLU ALA LYS
SEQRES  28 C  448  SER TYR GLU GLN ASN GLY TYR GLY LEU TYR ASN MET ALA
SEQRES  29 C  448  GLY ASN VAL SER GLU TRP THR ASP SER ALA TYR ASN PRO
SEQRES  30 C  448  ASN ALA TYR GLU TYR VAL SER THR MET ASN PRO ASN VAL
SEQRES  31 C  448  ILE ASP GLY ASN ASN GLN ARG LYS VAL VAL ARG GLY GLY
SEQRES  32 C  448  SER TRP LYS ASP VAL ALA TYR PHE LEU GLN VAL SER THR
SEQRES  33 C  448  ARG ASP HIS GLU TYR ALA ASP SER ALA ARG SER TYR ILE
SEQRES  34 C  448  GLY PHE ARG THR VAL GLN ASP TYR MET GLY THR GLN VAL
SEQRES  35 C  448  THR GLY GLY GLY ARG LYS
SEQRES   1 D  308  GLN SER ASN LEU LEU ASN ALA LYS THR PRO ALA GLN ILE
SEQRES   2 D  308  GLY LEU LYS THR PRO ALA GLN LEU ILE SER ASP ASN ASP
SEQRES   3 D  308  LYS PRO LEU ALA TYR GLY TYR VAL ASP ASP ARG ASP ILE
SEQRES   4 D  308  LEU MET GLY LYS THR THR TRP GLU ILE ILE ASP LEU ASN
SEQRES   5 D  308  GLU LYS ILE ASN PHE PRO MET TYR PHE PRO VAL ASP THR
SEQRES   6 D  308  ALA ASN ILE GLY SER ASP ARG ARG SER LEU TYR ASP VAL
SEQRES   7 D  308  LEU THR LYS ALA ILE THR LYS GLY LYS ILE THR GLU VAL
SEQRES   8 D  308  TYR ALA ASP SER TYR PHE ASN THR LYS LYS SER MET LYS
SEQRES   9 D  308  ASP ILE GLN GLY ALA LEU SER ARG ILE ASP THR THR ASP
SEQRES  10 D  308  ALA GLY ARG GLU LEU ILE ASN GLN TYR PRO ASP ASP TYR
SEQRES  11 D  308  LYS SER ARG VAL VAL LYS LYS LYS VAL VAL THR GLY SER
SEQRES  12 D  308  GLY LYS LYS LYS VAL VAL THR TYR VAL ASP GLU THR VAL
SEQRES  13 D  308  GLY PRO THR ARG THR VAL PRO ALA GLU TYR ILE LEU LYS
SEQRES  14 D  308  GLN ASP LEU THR SER ALA ASP VAL THR GLN TYR LYS ILE
SEQRES  15 D  308  LYS GLY TYR TRP TYR PHE ASP LYS ARG GLN SER GLU LEU
SEQRES  16 D  308  LYS TYR ARG LEU LEU GLY LEU CYS PRO VAL THR PRO ASP
SEQRES  17 D  308  VAL TYR THR MET ASN SER ASP GLU LYS ASP TYR ILE GLU
SEQRES  18 D  308  LEU PHE TRP ILE PHE PHE PRO ASN ALA ARG GLU VAL LEU
SEQRES  19 D  308  HIS GLU ALA LYS ALA PHE ASN ASP ASN ASN SER ALA LEU
SEQRES  20 D  308  PRO ILE SER PHE ASP GLN ILE LEU ASN SER ARG ARG PHE
SEQRES  21 D  308  ASN ALA VAL ILE TYR LYS GLU GLU ASN LEU TYR GLY ASP
SEQRES  22 D  308  ARG ALA ILE SER ASP TYR MET LYS ASP ASN ALA GLN ASN
SEQRES  23 D  308  GLN LEU LEU GLU SER GLU ARG VAL LYS GLU LYS ILE ARG
SEQRES  24 D  308  ASN PHE GLU GLN ASP MET TRP ASN TYR
SEQRES   1 E  308  GLN SER ASN LEU LEU ASN ALA LYS THR PRO ALA GLN ILE
SEQRES   2 E  308  GLY LEU LYS THR PRO ALA GLN LEU ILE SER ASP ASN ASP
SEQRES   3 E  308  LYS PRO LEU ALA TYR GLY TYR VAL ASP ASP ARG ASP ILE
SEQRES   4 E  308  LEU MET GLY LYS THR THR TRP GLU ILE ILE ASP LEU ASN
SEQRES   5 E  308  GLU LYS ILE ASN PHE PRO MET TYR PHE PRO VAL ASP THR
SEQRES   6 E  308  ALA ASN ILE GLY SER ASP ARG ARG SER LEU TYR ASP VAL
SEQRES   7 E  308  LEU THR LYS ALA ILE THR LYS GLY LYS ILE THR GLU VAL
SEQRES   8 E  308  TYR ALA ASP SER TYR PHE ASN THR LYS LYS SER MET LYS
SEQRES   9 E  308  ASP ILE GLN GLY ALA LEU SER ARG ILE ASP THR THR ASP
SEQRES  10 E  308  ALA GLY ARG GLU LEU ILE ASN GLN TYR PRO ASP ASP TYR
SEQRES  11 E  308  LYS SER ARG VAL VAL LYS LYS LYS VAL VAL THR GLY SER
SEQRES  12 E  308  GLY LYS LYS LYS VAL VAL THR TYR VAL ASP GLU THR VAL
SEQRES  13 E  308  GLY PRO THR ARG THR VAL PRO ALA GLU TYR ILE LEU LYS
SEQRES  14 E  308  GLN ASP LEU THR SER ALA ASP VAL THR GLN TYR LYS ILE
SEQRES  15 E  308  LYS GLY TYR TRP TYR PHE ASP LYS ARG GLN SER GLU LEU
SEQRES  16 E  308  LYS TYR ARG LEU LEU GLY LEU CYS PRO VAL THR PRO ASP
SEQRES  17 E  308  VAL TYR THR MET ASN SER ASP GLU LYS ASP TYR ILE GLU
SEQRES  18 E  308  LEU PHE TRP ILE PHE PHE PRO ASN ALA ARG GLU VAL LEU
SEQRES  19 E  308  HIS GLU ALA LYS ALA PHE ASN ASP ASN ASN SER ALA LEU
SEQRES  20 E  308  PRO ILE SER PHE ASP GLN ILE LEU ASN SER ARG ARG PHE
SEQRES  21 E  308  ASN ALA VAL ILE TYR LYS GLU GLU ASN LEU TYR GLY ASP
SEQRES  22 E  308  ARG ALA ILE SER ASP TYR MET LYS ASP ASN ALA GLN ASN
SEQRES  23 E  308  GLN LEU LEU GLU SER GLU ARG VAL LYS GLU LYS ILE ARG
SEQRES  24 E  308  ASN PHE GLU GLN ASP MET TRP ASN TYR
SEQRES   1 F  308  GLN SER ASN LEU LEU ASN ALA LYS THR PRO ALA GLN ILE
SEQRES   2 F  308  GLY LEU LYS THR PRO ALA GLN LEU ILE SER ASP ASN ASP
SEQRES   3 F  308  LYS PRO LEU ALA TYR GLY TYR VAL ASP ASP ARG ASP ILE
SEQRES   4 F  308  LEU MET GLY LYS THR THR TRP GLU ILE ILE ASP LEU ASN
SEQRES   5 F  308  GLU LYS ILE ASN PHE PRO MET TYR PHE PRO VAL ASP THR
SEQRES   6 F  308  ALA ASN ILE GLY SER ASP ARG ARG SER LEU TYR ASP VAL
SEQRES   7 F  308  LEU THR LYS ALA ILE THR LYS GLY LYS ILE THR GLU VAL
SEQRES   8 F  308  TYR ALA ASP SER TYR PHE ASN THR LYS LYS SER MET LYS
SEQRES   9 F  308  ASP ILE GLN GLY ALA LEU SER ARG ILE ASP THR THR ASP
SEQRES  10 F  308  ALA GLY ARG GLU LEU ILE ASN GLN TYR PRO ASP ASP TYR
SEQRES  11 F  308  LYS SER ARG VAL VAL LYS LYS LYS VAL VAL THR GLY SER
SEQRES  12 F  308  GLY LYS LYS LYS VAL VAL THR TYR VAL ASP GLU THR VAL
SEQRES  13 F  308  GLY PRO THR ARG THR VAL PRO ALA GLU TYR ILE LEU LYS
SEQRES  14 F  308  GLN ASP LEU THR SER ALA ASP VAL THR GLN TYR LYS ILE
SEQRES  15 F  308  LYS GLY TYR TRP TYR PHE ASP LYS ARG GLN SER GLU LEU
SEQRES  16 F  308  LYS TYR ARG LEU LEU GLY LEU CYS PRO VAL THR PRO ASP
SEQRES  17 F  308  VAL TYR THR MET ASN SER ASP GLU LYS ASP TYR ILE GLU
SEQRES  18 F  308  LEU PHE TRP ILE PHE PHE PRO ASN ALA ARG GLU VAL LEU
SEQRES  19 F  308  HIS GLU ALA LYS ALA PHE ASN ASP ASN ASN SER ALA LEU
SEQRES  20 F  308  PRO ILE SER PHE ASP GLN ILE LEU ASN SER ARG ARG PHE
SEQRES  21 F  308  ASN ALA VAL ILE TYR LYS GLU GLU ASN LEU TYR GLY ASP
SEQRES  22 F  308  ARG ALA ILE SER ASP TYR MET LYS ASP ASN ALA GLN ASN
SEQRES  23 F  308  GLN LEU LEU GLU SER GLU ARG VAL LYS GLU LYS ILE ARG
SEQRES  24 F  308  ASN PHE GLU GLN ASP MET TRP ASN TYR
SEQRES   1 G  538  CYS SER LYS LYS SER SER SER SER HIS ALA SER ARG ALA
SEQRES   2 G  538  THR GLY TRP ASP VAL ASP SER GLN ASN GLY THR ALA ALA
SEQRES   3 G  538  ARG ASN ALA GLY LYS LYS GLN GLN ALA GLY PRO GLY LEU
SEQRES   4 G  538  VAL PHE VAL GLU GLY GLY THR PHE THR MET GLY LYS VAL
SEQRES   5 G  538  GLN ASP ASP VAL MET HIS ASP TRP ASN ASN THR PRO THR
SEQRES   6 G  538  GLN GLN HIS VAL GLN SER PHE TYR MET ASP GLU THR GLU
SEQRES   7 G  538  VAL THR ASN GLY MET TYR LEU GLU TYR LEU GLU TRP LEU
SEQRES   8 G  538  LYS LYS VAL PHE PRO PRO THR GLU GLU ASN TYR LYS ASN
SEQRES   9 G  538  ILE TYR GLU GLY ALA SER PRO ASP THR LEU VAL TRP ARG
SEQRES  10 G  538  ASN ARG LEU GLY TYR ASN GLU THR MET THR ASN ASN TYR
SEQRES  11 G  538  LEU ARG HIS PRO SER TYR ALA ASN TYR PRO VAL VAL GLY
SEQRES  12 G  538  VAL ASN TRP ILE GLN ALA VAL GLU PHE SER LYS TRP ARG
SEQRES  13 G  538  THR ASP ARG VAL ASN GLU ALA VAL LEU GLU LYS ASN GLY
SEQRES  14 G  538  TYR LEU LYS LYS GLY ALA LYS THR ASN ASP VAL THR ALA
SEQRES  15 G  538  GLU SER LEU PHE ASN THR GLU ALA TYR VAL ALA SER PRO
SEQRES  16 G  538  SER THR THR TYR GLY GLY ASN GLU GLU LEU VAL LEU LYS
SEQRES  17 G  538  LYS ASN PRO ASN GLY ARG ARG PRO LYS ALA GLY LYS ASP
SEQRES  18 G  538  GLY VAL VAL PRO GLU GLU LYS ASN VAL TYR ALA GLN ARG
SEQRES  19 G  538  SER SER GLY ILE ILE LEU PRO GLU TYR ARG LEU PRO THR
SEQRES  20 G  538  GLU ALA GLU TRP GLU TYR ALA ALA ALA ALA ASP VAL GLY
SEQRES  21 G  538  GLN ARG GLU TYR ASN ILE TYR LYS GLY GLN LYS LYS TYR
SEQRES  22 G  538  PRO TRP SER GLY ASP TYR THR ARG SER ASN LYS ARG LYS
SEQRES  23 G  538  ASN ARG GLY ASP GLN LEU ALA ASN PHE LYS GLN GLY ASN
SEQRES  24 G  538  GLY ASP TYR GLY GLY ILE ALA GLY TRP SER ASP ASP GLY
SEQRES  25 G  538  ALA ASP ILE THR ASN ALA VAL LYS SER TYR ALA ALA ASN
SEQRES  26 G  538  ASP PHE GLY LEU TYR ASP MET ALA GLY ASN VAL ALA GLU
SEQRES  27 G  538  TRP VAL ALA ASP VAL TYR ARG PRO ILE ILE ASP ASN GLU
SEQRES  28 G  538  ALA ASN ASP PHE ASN TYR TYR ARG GLY ASN GLN TYR ALA
SEQRES  29 G  538  LYS ASN LYS ILE GLY LYS ASP GLY LYS ILE GLU ILE VAL
SEQRES  30 G  538  SER THR ALA THR ILE LYS TYR ASP THR LEU SER ASN GLY
SEQRES  31 G  538  LYS VAL VAL ALA ARG ASN LEU PRO GLY GLU ILE ALA GLN
SEQRES  32 G  538  VAL PRO VAL ASP GLU GLN GLU THR TYR LEU ARG THR ASN
SEQRES  33 G  538  PHE SER THR SER ASP ASN ILE ASN TYR ARG ASP GLY ASP
SEQRES  34 G  538  LYS GLN SER SER ARG TYR PHE ASP PHE GLY ASP SER GLU
SEQRES  35 G  538  SER GLY SER LYS ALA ASP GLN ALA MET TYR ASN SER PRO
SEQRES  36 G  538  LYS HIS ASN ILE THR THR ASP SER LEU GLY LYS MET ILE
SEQRES  37 G  538  ARG LYS TYR ASP ASN SER SER LYS ARG THR THR LEU ILE
SEQRES  38 G  538  ASP ASP LYS VAL ARG VAL TYR LYS GLY GLY SER TRP ARG
SEQRES  39 G  538  ASP ARG ALA TYR TRP LEU ASP PRO ALA GLN ARG ARG TYR
SEQRES  40 G  538  PHE PRO GLN ASP MET ALA THR ASP TYR ILE GLY PHE ARG
SEQRES  41 G  538  CYS ALA MET SER ARG VAL GLY ALA LYS THR GLU ARG ARG
SEQRES  42 G  538  LYS SER PRO ARG ASN
SEQRES   1 H  538  CYS SER LYS LYS SER SER SER SER HIS ALA SER ARG ALA
SEQRES   2 H  538  THR GLY TRP ASP VAL ASP SER GLN ASN GLY THR ALA ALA
SEQRES   3 H  538  ARG ASN ALA GLY LYS LYS GLN GLN ALA GLY PRO GLY LEU
SEQRES   4 H  538  VAL PHE VAL GLU GLY GLY THR PHE THR MET GLY LYS VAL
SEQRES   5 H  538  GLN ASP ASP VAL MET HIS ASP TRP ASN ASN THR PRO THR
SEQRES   6 H  538  GLN GLN HIS VAL GLN SER PHE TYR MET ASP GLU THR GLU
SEQRES   7 H  538  VAL THR ASN GLY MET TYR LEU GLU TYR LEU GLU TRP LEU
SEQRES   8 H  538  LYS LYS VAL PHE PRO PRO THR GLU GLU ASN TYR LYS ASN
SEQRES   9 H  538  ILE TYR GLU GLY ALA SER PRO ASP THR LEU VAL TRP ARG
SEQRES  10 H  538  ASN ARG LEU GLY TYR ASN GLU THR MET THR ASN ASN TYR
SEQRES  11 H  538  LEU ARG HIS PRO SER TYR ALA ASN TYR PRO VAL VAL GLY
SEQRES  12 H  538  VAL ASN TRP ILE GLN ALA VAL GLU PHE SER LYS TRP ARG
SEQRES  13 H  538  THR ASP ARG VAL ASN GLU ALA VAL LEU GLU LYS ASN GLY
SEQRES  14 H  538  TYR LEU LYS LYS GLY ALA LYS THR ASN ASP VAL THR ALA
SEQRES  15 H  538  GLU SER LEU PHE ASN THR GLU ALA TYR VAL ALA SER PRO
SEQRES  16 H  538  SER THR THR TYR GLY GLY ASN GLU GLU LEU VAL LEU LYS
SEQRES  17 H  538  LYS ASN PRO ASN GLY ARG ARG PRO LYS ALA GLY LYS ASP
SEQRES  18 H  538  GLY VAL VAL PRO GLU GLU LYS ASN VAL TYR ALA GLN ARG
SEQRES  19 H  538  SER SER GLY ILE ILE LEU PRO GLU TYR ARG LEU PRO THR
SEQRES  20 H  538  GLU ALA GLU TRP GLU TYR ALA ALA ALA ALA ASP VAL GLY
SEQRES  21 H  538  GLN ARG GLU TYR ASN ILE TYR LYS GLY GLN LYS LYS TYR
SEQRES  22 H  538  PRO TRP SER GLY ASP TYR THR ARG SER ASN LYS ARG LYS
SEQRES  23 H  538  ASN ARG GLY ASP GLN LEU ALA ASN PHE LYS GLN GLY ASN
SEQRES  24 H  538  GLY ASP TYR GLY GLY ILE ALA GLY TRP SER ASP ASP GLY
SEQRES  25 H  538  ALA ASP ILE THR ASN ALA VAL LYS SER TYR ALA ALA ASN
SEQRES  26 H  538  ASP PHE GLY LEU TYR ASP MET ALA GLY ASN VAL ALA GLU
SEQRES  27 H  538  TRP VAL ALA ASP VAL TYR ARG PRO ILE ILE ASP ASN GLU
SEQRES  28 H  538  ALA ASN ASP PHE ASN TYR TYR ARG GLY ASN GLN TYR ALA
SEQRES  29 H  538  LYS ASN LYS ILE GLY LYS ASP GLY LYS ILE GLU ILE VAL
SEQRES  30 H  538  SER THR ALA THR ILE LYS TYR ASP THR LEU SER ASN GLY
SEQRES  31 H  538  LYS VAL VAL ALA ARG ASN LEU PRO GLY GLU ILE ALA GLN
SEQRES  32 H  538  VAL PRO VAL ASP GLU GLN GLU THR TYR LEU ARG THR ASN
SEQRES  33 H  538  PHE SER THR SER ASP ASN ILE ASN TYR ARG ASP GLY ASP
SEQRES  34 H  538  LYS GLN SER SER ARG TYR PHE ASP PHE GLY ASP SER GLU
SEQRES  35 H  538  SER GLY SER LYS ALA ASP GLN ALA MET TYR ASN SER PRO
SEQRES  36 H  538  LYS HIS ASN ILE THR THR ASP SER LEU GLY LYS MET ILE
SEQRES  37 H  538  ARG LYS TYR ASP ASN SER SER LYS ARG THR THR LEU ILE
SEQRES  38 H  538  ASP ASP LYS VAL ARG VAL TYR LYS GLY GLY SER TRP ARG
SEQRES  39 H  538  ASP ARG ALA TYR TRP LEU ASP PRO ALA GLN ARG ARG TYR
SEQRES  40 H  538  PHE PRO GLN ASP MET ALA THR ASP TYR ILE GLY PHE ARG
SEQRES  41 H  538  CYS ALA MET SER ARG VAL GLY ALA LYS THR GLU ARG ARG
SEQRES  42 H  538  LYS SER PRO ARG ASN
SEQRES   1 I  538  CYS SER LYS LYS SER SER SER SER HIS ALA SER ARG ALA
SEQRES   2 I  538  THR GLY TRP ASP VAL ASP SER GLN ASN GLY THR ALA ALA
SEQRES   3 I  538  ARG ASN ALA GLY LYS LYS GLN GLN ALA GLY PRO GLY LEU
SEQRES   4 I  538  VAL PHE VAL GLU GLY GLY THR PHE THR MET GLY LYS VAL
SEQRES   5 I  538  GLN ASP ASP VAL MET HIS ASP TRP ASN ASN THR PRO THR
SEQRES   6 I  538  GLN GLN HIS VAL GLN SER PHE TYR MET ASP GLU THR GLU
SEQRES   7 I  538  VAL THR ASN GLY MET TYR LEU GLU TYR LEU GLU TRP LEU
SEQRES   8 I  538  LYS LYS VAL PHE PRO PRO THR GLU GLU ASN TYR LYS ASN
SEQRES   9 I  538  ILE TYR GLU GLY ALA SER PRO ASP THR LEU VAL TRP ARG
SEQRES  10 I  538  ASN ARG LEU GLY TYR ASN GLU THR MET THR ASN ASN TYR
SEQRES  11 I  538  LEU ARG HIS PRO SER TYR ALA ASN TYR PRO VAL VAL GLY
SEQRES  12 I  538  VAL ASN TRP ILE GLN ALA VAL GLU PHE SER LYS TRP ARG
SEQRES  13 I  538  THR ASP ARG VAL ASN GLU ALA VAL LEU GLU LYS ASN GLY
SEQRES  14 I  538  TYR LEU LYS LYS GLY ALA LYS THR ASN ASP VAL THR ALA
SEQRES  15 I  538  GLU SER LEU PHE ASN THR GLU ALA TYR VAL ALA SER PRO
SEQRES  16 I  538  SER THR THR TYR GLY GLY ASN GLU GLU LEU VAL LEU LYS
SEQRES  17 I  538  LYS ASN PRO ASN GLY ARG ARG PRO LYS ALA GLY LYS ASP
SEQRES  18 I  538  GLY VAL VAL PRO GLU GLU LYS ASN VAL TYR ALA GLN ARG
SEQRES  19 I  538  SER SER GLY ILE ILE LEU PRO GLU TYR ARG LEU PRO THR
SEQRES  20 I  538  GLU ALA GLU TRP GLU TYR ALA ALA ALA ALA ASP VAL GLY
SEQRES  21 I  538  GLN ARG GLU TYR ASN ILE TYR LYS GLY GLN LYS LYS TYR
SEQRES  22 I  538  PRO TRP SER GLY ASP TYR THR ARG SER ASN LYS ARG LYS
SEQRES  23 I  538  ASN ARG GLY ASP GLN LEU ALA ASN PHE LYS GLN GLY ASN
SEQRES  24 I  538  GLY ASP TYR GLY GLY ILE ALA GLY TRP SER ASP ASP GLY
SEQRES  25 I  538  ALA ASP ILE THR ASN ALA VAL LYS SER TYR ALA ALA ASN
SEQRES  26 I  538  ASP PHE GLY LEU TYR ASP MET ALA GLY ASN VAL ALA GLU
SEQRES  27 I  538  TRP VAL ALA ASP VAL TYR ARG PRO ILE ILE ASP ASN GLU
SEQRES  28 I  538  ALA ASN ASP PHE ASN TYR TYR ARG GLY ASN GLN TYR ALA
SEQRES  29 I  538  LYS ASN LYS ILE GLY LYS ASP GLY LYS ILE GLU ILE VAL
SEQRES  30 I  538  SER THR ALA THR ILE LYS TYR ASP THR LEU SER ASN GLY
SEQRES  31 I  538  LYS VAL VAL ALA ARG ASN LEU PRO GLY GLU ILE ALA GLN
SEQRES  32 I  538  VAL PRO VAL ASP GLU GLN GLU THR TYR LEU ARG THR ASN
SEQRES  33 I  538  PHE SER THR SER ASP ASN ILE ASN TYR ARG ASP GLY ASP
SEQRES  34 I  538  LYS GLN SER SER ARG TYR PHE ASP PHE GLY ASP SER GLU
SEQRES  35 I  538  SER GLY SER LYS ALA ASP GLN ALA MET TYR ASN SER PRO
SEQRES  36 I  538  LYS HIS ASN ILE THR THR ASP SER LEU GLY LYS MET ILE
SEQRES  37 I  538  ARG LYS TYR ASP ASN SER SER LYS ARG THR THR LEU ILE
SEQRES  38 I  538  ASP ASP LYS VAL ARG VAL TYR LYS GLY GLY SER TRP ARG
SEQRES  39 I  538  ASP ARG ALA TYR TRP LEU ASP PRO ALA GLN ARG ARG TYR
SEQRES  40 I  538  PHE PRO GLN ASP MET ALA THR ASP TYR ILE GLY PHE ARG
SEQRES  41 I  538  CYS ALA MET SER ARG VAL GLY ALA LYS THR GLU ARG ARG
SEQRES  42 I  538  LYS SER PRO ARG ASN
HELIX    1   1 ASN A   68  GLU A   93  1                                  26
HELIX    2   2 ILE A  109  TYR A  112  1                                   4
HELIX    3   3 PRO A  119  LYS A  121  1                                   3
HELIX    4   4 ALA A  124  TYR A  134  1                                  11
HELIX    5   5 THR A  158  ALA A  160  1                                   3
HELIX    6   6 GLU A  164  MET A  170  1                                   7
HELIX    7   7 ASP A  171  MET A  173  1                                   3
HELIX    8   8 ILE A  177  GLU A  179  1                                   3
HELIX    9   9 VAL A  189  LYS A  191  1                                   3
HELIX   10  10 ILE A  201  LYS A  206  1                                   6
HELIX   11  11 ARG A  212  PHE A  215  1                                   4
HELIX   12  12 THR A  227  TRP A  230  1                                   4
HELIX   13  13 GLU A  240  ASP A  245  1                                   6
HELIX   14  14 LYS A  250  TYR A  252  1                                   3
HELIX   15  15 TRP A  262  SER A  282  1                                  21
HELIX   16  16 GLU A  298  ARG A  306  1                                   9
HELIX   17  17 ALA A  379  GLU A  381  1                                   3
HELIX   18  18 ALA A  409  LEU A  412  1                                   4
HELIX   19  19 ASN B   68  GLU B   93  1                                  26
HELIX   20  20 ILE B  109  TYR B  112  1                                   4
HELIX   21  21 PRO B  119  LYS B  121  1                                   3
HELIX   22  22 ALA B  124  TYR B  134  1                                  11
HELIX   23  23 THR B  158  ALA B  160  1                                   3
HELIX   24  24 GLU B  164  MET B  170  1                                   7
HELIX   25  25 ASP B  171  MET B  173  1                                   3
HELIX   26  26 ILE B  177  GLU B  179  1                                   3
HELIX   27  27 VAL B  189  LYS B  191  1                                   3
HELIX   28  28 ILE B  201  LYS B  206  1                                   6
HELIX   29  29 ARG B  212  PHE B  215  1                                   4
HELIX   30  30 THR B  227  TRP B  230  1                                   4
HELIX   31  31 GLU B  240  ASP B  245  1                                   6
HELIX   32  32 LYS B  250  TYR B  252  1                                   3
HELIX   33  33 TRP B  262  SER B  282  1                                  21
HELIX   34  34 GLU B  298  ARG B  306  1                                   9
HELIX   35  35 ALA B  379  GLU B  381  1                                   3
HELIX   36  36 ALA B  409  LEU B  412  1                                   4
HELIX   37  37 ASN C   68  GLU C   93  1                                  26
HELIX   38  38 ILE C  109  TYR C  112  1                                   4
HELIX   39  39 PRO C  119  LYS C  121  1                                   3
HELIX   40  40 ALA C  124  TYR C  134  1                                  11
HELIX   41  41 THR C  158  ALA C  160  1                                   3
HELIX   42  42 GLU C  164  MET C  170  1                                   7
HELIX   43  43 ASP C  171  MET C  173  1                                   3
HELIX   44  44 ILE C  177  GLU C  179  1                                   3
HELIX   45  45 VAL C  189  LYS C  191  1                                   3
HELIX   46  46 ILE C  201  LYS C  206  1                                   6
HELIX   47  47 ARG C  212  PHE C  215  1                                   4
HELIX   48  48 THR C  227  TRP C  230  1                                   4
HELIX   49  49 GLU C  240  ASP C  245  1                                   6
HELIX   50  50 LYS C  250  TYR C  252  1                                   3
HELIX   51  51 TRP C  262  SER C  282  1                                  21
HELIX   52  52 GLU C  298  ARG C  306  1                                   9
HELIX   53  53 ALA C  379  GLU C  381  1                                   3
HELIX   54  54 ALA C  409  LEU C  412  1                                   4
HELIX   55  55 PRO D   10  GLN D   12  1                                   3
HELIX   56  56 PRO D   18  ASP D   24  1                                   7
HELIX   57  57 ASP D   36  ASP D   38  1                                   3
HELIX   58  58 LYS D   54  MET D   59  1                                   6
HELIX   59  59 LEU D   75  THR D   84  1                                  10
HELIX   60  60 MET D  103  LEU D  110  1                                   8
HELIX   61  61 ASP D  117  GLN D  125  1                                   9
HELIX   62  62 GLY D  144  LYS D  146  1                                   3
HELIX   63  63 ALA D  164  TYR D  166  1                                   3
HELIX   64  64 SER D  174  ASP D  176  1                                   3
HELIX   65  65 PHE D  227  ASN D  229  1                                   3
HELIX   66  66 GLU D  232  GLU D  236  1                                   5
HELIX   67  67 PHE D  251  ASN D  256  1                                   6
HELIX   68  68 ILE D  276  ASP D  278  1                                   3
HELIX   69  69 ALA D  284  GLU D  302  1                                  19
HELIX   70  70 GLN D  303  MET D  305  1                                   3
HELIX   71  71 PRO E   10  GLN E   12  1                                   3
HELIX   72  72 PRO E   18  ASP E   24  1                                   7
HELIX   73  73 ASP E   36  ASP E   38  1                                   3
HELIX   74  74 LYS E   54  MET E   59  1                                   6
HELIX   75  75 LEU E   75  THR E   84  1                                  10
HELIX   76  76 MET E  103  LEU E  110  1                                   8
HELIX   77  77 ASP E  117  GLN E  125  1                                   9
HELIX   78  78 GLY E  144  LYS E  146  1                                   3
HELIX   79  79 ALA E  164  TYR E  166  1                                   3
HELIX   80  80 SER E  174  ASP E  176  1                                   3
HELIX   81  81 PHE E  227  ASN E  229  1                                   3
HELIX   82  82 GLU E  232  GLU E  236  1                                   5
HELIX   83  83 PHE E  251  ASN E  256  1                                   6
HELIX   84  84 ILE E  276  ASP E  278  1                                   3
HELIX   85  85 ALA E  284  GLU E  302  1                                  19
HELIX   86  86 GLN E  303  MET E  305  1                                   3
HELIX   87  87 PRO F   10  GLN F   12  1                                   3
HELIX   88  88 PRO F   18  ASP F   24  1                                   7
HELIX   89  89 ASP F   36  ASP F   38  1                                   3
HELIX   90  90 LYS F   54  MET F   59  1                                   6
HELIX   91  91 LEU F   75  THR F   84  1                                  10
HELIX   92  92 MET F  103  LEU F  110  1                                   8
HELIX   93  93 ASP F  117  GLN F  125  1                                   9
HELIX   94  94 GLY F  144  LYS F  146  1                                   3
HELIX   95  95 ALA F  164  TYR F  166  1                                   3
HELIX   96  96 SER F  174  ASP F  176  1                                   3
HELIX   97  97 PHE F  227  ASN F  229  1                                   3
HELIX   98  98 GLU F  232  GLU F  236  1                                   5
HELIX   99  99 PHE F  251  ASN F  256  1                                   6
HELIX  100 100 ILE F  276  ASP F  278  1                                   3
HELIX  101 101 ALA F  284  GLU F  302  1                                  19
HELIX  102 102 GLN F  303  MET F  305  1                                   3
HELIX  103 103 VAL G   18  SER G   20  1                                   3
HELIX  104 104 THR G   24  ARG G   27  1                                   4
HELIX  105 105 ASN G   81  VAL G   94  1                                  14
HELIX  106 106 LYS G  103  ALA G  109  1                                   7
HELIX  107 107 THR G  113  TRP G  116  1                                   4
HELIX  108 108 GLU G  124  ASN G  129  1                                   6
HELIX  109 109 PRO G  134  TYR G  136  1                                   3
HELIX  110 110 TRP G  146  LYS G  167  1                                  22
HELIX  111 111 ALA G  175  ASN G  178  1                                   4
HELIX  112 112 THR G  188  ALA G  193  1                                   6
HELIX  113 113 PRO G  195  GLY G  201  1                                   7
HELIX  114 114 ARG G  234  SER G  236  1                                   3
HELIX  115 115 GLU G  248  ALA G  256  1                                   9
HELIX  116 116 ASP G  258  GLN G  261  1                                   4
HELIX  117 117 GLU G  408  THR G  411  1                                   4
HELIX  118 118 ALA G  447  GLN G  449  1                                   3
HELIX  119 119 ALA G  497  LEU G  500  1                                   4
HELIX  120 120 VAL H   18  SER H   20  1                                   3
HELIX  121 121 THR H   24  ARG H   27  1                                   4
HELIX  122 122 ASN H   81  VAL H   94  1                                  14
HELIX  123 123 LYS H  103  ALA H  109  1                                   7
HELIX  124 124 THR H  113  TRP H  116  1                                   4
HELIX  125 125 GLU H  124  ASN H  129  1                                   6
HELIX  126 126 PRO H  134  TYR H  136  1                                   3
HELIX  127 127 TRP H  146  LYS H  167  1                                  22
HELIX  128 128 ALA H  175  ASN H  178  1                                   4
HELIX  129 129 THR H  188  ALA H  193  1                                   6
HELIX  130 130 PRO H  195  GLY H  201  1                                   7
HELIX  131 131 ARG H  234  SER H  236  1                                   3
HELIX  132 132 GLU H  248  ALA H  256  1                                   9
HELIX  133 133 ASP H  258  GLN H  261  1                                   4
HELIX  134 134 GLU H  408  THR H  411  1                                   4
HELIX  135 135 ALA H  447  GLN H  449  1                                   3
HELIX  136 136 ALA H  497  LEU H  500  1                                   4
HELIX  137 137 VAL I   18  SER I   20  1                                   3
HELIX  138 138 THR I   24  ARG I   27  1                                   4
HELIX  139 139 ASN I   81  VAL I   94  1                                  14
HELIX  140 140 LYS I  103  ALA I  109  1                                   7
HELIX  141 141 THR I  113  TRP I  116  1                                   4
HELIX  142 142 GLU I  124  ASN I  129  1                                   6
HELIX  143 143 PRO I  134  TYR I  136  1                                   3
HELIX  144 144 TRP I  146  LYS I  167  1                                  22
HELIX  145 145 ALA I  175  ASN I  178  1                                   4
HELIX  146 146 THR I  188  ALA I  193  1                                   6
HELIX  147 147 PRO I  195  GLY I  201  1                                   7
HELIX  148 148 ARG I  234  SER I  236  1                                   3
HELIX  149 149 GLU I  248  ALA I  256  1                                   9
HELIX  150 150 ASP I  258  GLN I  261  1                                   4
HELIX  151 151 GLU I  408  THR I  411  1                                   4
HELIX  152 152 ALA I  447  GLN I  449  1                                   3
HELIX  153 153 ALA I  497  LEU I  500  1                                   4
SHEET    1   1 1 MET A  26  VAL A  29  0
SHEET    2   2 1 GLY A  32  MET A  36  0
SHEET    3   3 1 ARG A  52  VAL A  56  0
SHEET    4   4 1 PHE A  59  ASP A  62  0
SHEET    5   5 1 LYS A 193  MET A 199  0
SHEET    6   6 1 VAL A 216  ASN A 222  0
SHEET    7   7 1 ARG A 397  VAL A 400  0
SHEET    8   8 1 ASP A 418  TYR A 421  0
SHEET    9   9 1 VAL A 434  ASP A 436  0
SHEET   10  10 1 MET B  26  VAL B  29  0
SHEET   11  11 1 GLY B  32  MET B  36  0
SHEET   12  12 1 ARG B  52  VAL B  56  0
SHEET   13  13 1 PHE B  59  ASP B  62  0
SHEET   14  14 1 LYS B 193  MET B 199  0
SHEET   15  15 1 VAL B 216  ASN B 222  0
SHEET   16  16 1 ARG B 397  VAL B 400  0
SHEET   17  17 1 ASP B 418  TYR B 421  0
SHEET   18  18 1 VAL B 434  ASP B 436  0
SHEET   19  19 1 MET C  26  VAL C  29  0
SHEET   20  20 1 GLY C  32  MET C  36  0
SHEET   21  21 1 ARG C  52  VAL C  56  0
SHEET   22  22 1 PHE C  59  ASP C  62  0
SHEET   23  23 1 LYS C 193  MET C 199  0
SHEET   24  24 1 VAL C 216  ASN C 222  0
SHEET   25  25 1 ARG C 397  VAL C 400  0
SHEET   26  26 1 ASP C 418  TYR C 421  0
SHEET   27  27 1 VAL C 434  ASP C 436  0
SHEET   28  28 1 ILE D  39  ASP D  50  0
SHEET   29  29 1 SER D 111  THR D 115  0
SHEET   30  30 1 ARG D 133  THR D 141  0
SHEET   31  31 1 VAL D 148  VAL D 156  0
SHEET   32  32 1 ILE D 167  ASP D 171  0
SHEET   33  33 1 GLN D 179  ASP D 189  0
SHEET   34  34 1 GLU D 194  PRO D 207  0
SHEET   35  35 1 TYR D 219  GLU D 221  0
SHEET   36  36 1 VAL D 263  GLU D 267  0
SHEET   37  37 1 ILE E  39  ASP E  50  0
SHEET   38  38 1 SER E 111  THR E 115  0
SHEET   39  39 1 ARG E 133  THR E 141  0
SHEET   40  40 1 VAL E 148  VAL E 156  0
SHEET   41  41 1 ILE E 167  ASP E 171  0
SHEET   42  42 1 GLN E 179  ASP E 189  0
SHEET   43  43 1 GLU E 194  PRO E 207  0
SHEET   44  44 1 TYR E 219  GLU E 221  0
SHEET   45  45 1 VAL E 263  GLU E 267  0
SHEET   46  46 1 ILE F  39  ASP F  50  0
SHEET   47  47 1 SER F 111  THR F 115  0
SHEET   48  48 1 ARG F 133  THR F 141  0
SHEET   49  49 1 VAL F 148  VAL F 156  0
SHEET   50  50 1 ILE F 167  ASP F 171  0
SHEET   51  51 1 GLN F 179  ASP F 189  0
SHEET   52  52 1 GLU F 194  PRO F 207  0
SHEET   53  53 1 TYR F 219  GLU F 221  0
SHEET   54  54 1 VAL F 263  GLU F 267  0
SHEET   55  55 1 LEU G  39  VAL G  42  0
SHEET   56  56 1 GLY G  45  MET G  49  0
SHEET   57  57 1 THR G  65  VAL G  69  0
SHEET   58  58 1 PHE G  72  ASP G  75  0
SHEET   59  59 1 ALA G 364  ASN G 366  0
SHEET   60  60 1 TYR G 384  THR G 386  0
SHEET   61  61 1 VAL G 392  ALA G 394  0
SHEET   62  62 1 GLN G 403  PRO G 405  0
SHEET   63  63 1 ASN G 458  THR G 461  0
SHEET   64  64 1 MET G 467  LYS G 470  0
SHEET   65  65 1 VAL G 485  TYR G 488  0
SHEET   66  66 1 ARG G 506  PRO G 509  0
SHEET   67  67 1 ALA G 522  SER G 524  0
SHEET   68  68 1 LEU H  39  VAL H  42  0
SHEET   69  69 1 GLY H  45  MET H  49  0
SHEET   70  70 1 THR H  65  VAL H  69  0
SHEET   71  71 1 PHE H  72  ASP H  75  0
SHEET   72  72 1 ALA H 364  ASN H 366  0
SHEET   73  73 1 TYR H 384  THR H 386  0
SHEET   74  74 1 VAL H 392  ALA H 394  0
SHEET   75  75 1 GLN H 403  PRO H 405  0
SHEET   76  76 1 ASN H 458  THR H 461  0
SHEET   77  77 1 MET H 467  LYS H 470  0
SHEET   78  78 1 VAL H 485  TYR H 488  0
SHEET   79  79 1 ARG H 506  PRO H 509  0
SHEET   80  80 1 ALA H 522  SER H 524  0
SHEET   81  81 1 LEU I  39  VAL I  42  0
SHEET   82  82 1 GLY I  45  MET I  49  0
SHEET   83  83 1 THR I  65  VAL I  69  0
SHEET   84  84 1 PHE I  72  ASP I  75  0
SHEET   85  85 1 ALA I 364  ASN I 366  0
SHEET   86  86 1 TYR I 384  THR I 386  0
SHEET   87  87 1 VAL I 392  ALA I 394  0
SHEET   88  88 1 GLN I 403  PRO I 405  0
SHEET   89  89 1 ASN I 458  THR I 461  0
SHEET   90  90 1 MET I 467  LYS I 470  0
SHEET   91  91 1 VAL I 485  TYR I 488  0
SHEET   92  92 1 ARG I 506  PRO I 509  0
SHEET   93  93 1 ALA I 522  SER I 524  0
ATOM      1  N   CYS A   1     285.914 224.939 241.051  1.00 44.49           N
ATOM      2  CA  CYS A   1     284.586 224.767 240.445  1.00 47.57           C
ATOM      3  C   CYS A   1     284.217 225.836 239.400  1.00 49.11           C
ATOM      4  O   CYS A   1     283.115 225.794 238.871  1.00 45.19           O
ATOM      5  CB  CYS A   1     283.538 224.675 241.566  1.00 43.67           C
ATOM      6  SG  CYS A   1     283.945 223.316 242.716  1.00 40.09           S
ATOM      7  N   GLY A   2     285.123 226.760 239.109  1.00 44.97           N
ATOM      8  CA  GLY A   2     284.876 227.891 238.212  1.00 47.01           C
ATOM      9  C   GLY A   2     284.704 227.511 236.734  1.00 49.52           C
ATOM     10  O   GLY A   2     284.894 226.358 236.330  1.00 46.22           O
ATOM     11  N   LYS A   3     284.342 228.493 235.928  1.00 49.56           N
ATOM     12  CA  LYS A   3     284.189 228.332 234.477  1.00 51.29           C
ATOM     13  C   LYS A   3     285.547 228.058 233.825  1.00 52.70           C
ATOM     14  O   LYS A   3     286.551 228.661 234.175  1.00 48.28           O
ATOM     15  CB  LYS A   3     283.538 229.582 233.871  1.00 46.54           C
ATOM     16  CG  LYS A   3     282.053 229.739 234.244  1.00 43.57           C
ATOM     17  CD  LYS A   3     281.501 231.045 233.669  1.00 39.82           C
ATOM     18  CE  LYS A   3     280.023 231.243 234.024  1.00 36.07           C
ATOM     19  NZ  LYS A   3     279.554 232.603 233.653  1.00 32.37           N
ATOM     20  N   SER A   4     285.572 227.205 232.830  1.00 52.84           N
ATOM     21  CA  SER A   4     286.814 226.780 232.170  1.00 54.00           C
ATOM     22  C   SER A   4     287.522 227.847 231.329  1.00 57.06           C
ATOM     23  O   SER A   4     288.614 227.600 230.823  1.00 51.00           O
ATOM     24  CB  SER A   4     286.507 225.572 231.281  1.00 47.06           C
ATOM     25  OG  SER A   4     285.520 225.908 230.318  1.00 43.09           O
ATOM     26  N   GLY A   5     286.895 228.982 231.111  1.00 62.90           N
ATOM     27  CA  GLY A   5     287.380 230.002 230.172  1.00 65.31           C
ATOM     28  C   GLY A   5     288.210 231.127 230.780  1.00 69.34           C
ATOM     29  O   GLY A   5     288.801 231.899 230.029  1.00 63.28           O
ATOM     30  N   ASP A   6     288.250 231.227 232.097  1.00 69.59           N
ATOM     31  CA  ASP A   6     288.897 232.349 232.791  1.00 71.75           C
ATOM     32  C   ASP A   6     290.398 232.143 233.056  1.00 74.54           C
ATOM     33  O   ASP A   6     291.066 233.034 233.571  1.00 69.22           O
ATOM     34  CB  ASP A   6     288.120 232.650 234.088  1.00 67.47           C
ATOM     35  CG  ASP A   6     287.968 231.448 235.027  1.00 64.55           C
ATOM     36  OD1 ASP A   6     288.712 230.458 234.868  1.00 58.18           O
ATOM     37  OD2 ASP A   6     287.042 231.489 235.862  1.00 62.02           O
ATOM     38  N   LYS A   7     290.939 231.001 232.669  1.00 75.93           N
ATOM     39  CA  LYS A   7     292.355 230.627 232.852  1.00 78.66           C
ATOM     40  C   LYS A   7     292.836 230.675 234.311  1.00 80.67           C
ATOM     41  O   LYS A   7     294.034 230.799 234.566  1.00 73.88           O
ATOM     42  CB  LYS A   7     293.259 231.447 231.923  1.00 75.63           C
ATOM     43  CG  LYS A   7     292.916 231.325 230.431  1.00 73.44           C
ATOM     44  CD  LYS A   7     293.886 232.202 229.640  1.00 69.45           C
ATOM     45  CE  LYS A   7     293.629 232.092 228.136  1.00 63.92           C
ATOM     46  NZ  LYS A   7     294.514 233.006 227.379  1.00 55.41           N
ATOM     47  N   GLY A   8     291.929 230.571 235.256  1.00 75.97           N
ATOM     48  CA  GLY A   8     292.232 230.707 236.678  1.00 76.74           C
ATOM     49  C   GLY A   8     292.573 232.129 237.121  1.00 79.58           C
ATOM     50  O   GLY A   8     293.031 232.311 238.247  1.00 75.19           O
ATOM     51  N   GLU A   9     292.390 233.136 236.262  1.00 78.44           N
ATOM     52  CA  GLU A   9     292.542 234.545 236.621  1.00 79.14           C
ATOM     53  C   GLU A   9     291.302 235.089 237.335  1.00 79.92           C
ATOM     54  O   GLU A   9     290.193 234.557 237.217  1.00 77.17           O
ATOM     55  CB  GLU A   9     292.861 235.389 235.373  1.00 77.99           C
ATOM     56  CG  GLU A   9     294.229 235.092 234.733  1.00 75.29           C
ATOM     57  CD  GLU A   9     295.440 235.450 235.611  1.00 72.38           C
ATOM     58  OE1 GLU A   9     296.563 235.028 235.258  1.00 64.33           O
ATOM     59  OE2 GLU A   9     295.276 236.112 236.656  1.00 67.79           O
ATOM     60  N   LEU A  10     291.493 236.185 238.056  1.00 82.15           N
ATOM     61  CA  LEU A  10     290.408 236.950 238.634  1.00 82.57           C
ATOM     62  C   LEU A  10     289.816 237.856 237.550  1.00 83.12           C
ATOM     63  O   LEU A  10     290.379 238.896 237.225  1.00 80.24           O
ATOM     64  CB  LEU A  10     290.948 237.736 239.840  1.00 81.43           C
ATOM     65  CG  LEU A  10     289.846 238.465 240.629  1.00 81.47           C
ATOM     66  CD1 LEU A  10     288.961 237.477 241.398  1.00 74.67           C
ATOM     67  CD2 LEU A  10     290.476 239.415 241.632  1.00 77.07           C
ATOM     68  N   VAL A  11     288.700 237.453 236.987  1.00 82.43           N
ATOM     69  CA  VAL A  11     288.009 238.183 235.909  1.00 80.76           C
ATOM     70  C   VAL A  11     286.665 238.766 236.332  1.00 80.79           C
ATOM     71  O   VAL A  11     286.047 239.510 235.571  1.00 75.33           O
ATOM     72  CB  VAL A  11     287.832 237.304 234.655  1.00 78.78           C
ATOM     73  CG1 VAL A  11     289.187 236.932 234.053  1.00 71.04           C
ATOM     74  CG2 VAL A  11     287.055 236.010 234.925  1.00 73.25           C
ATOM     75  N   GLY A  12     286.208 238.429 237.514  1.00 79.21           N
ATOM     76  CA  GLY A  12     284.876 238.786 237.977  1.00 79.14           C
ATOM     77  C   GLY A  12     283.759 237.970 237.325  1.00 80.11           C
ATOM     78  O   GLY A  12     283.961 237.192 236.391  1.00 76.04           O
ATOM     79  N   VAL A  13     282.545 238.145 237.833  1.00 78.17           N
ATOM     80  CA  VAL A  13     281.342 237.570 237.220  1.00 76.80           C
ATOM     81  C   VAL A  13     280.886 238.488 236.096  1.00 75.90           C
ATOM     82  O   VAL A  13     280.376 239.580 236.343  1.00 71.13           O
ATOM     83  CB  VAL A  13     280.226 237.345 238.249  1.00 74.56           C
ATOM     84  CG1 VAL A  13     278.978 236.740 237.597  1.00 66.72           C
ATOM     85  CG2 VAL A  13     280.681 236.378 239.347  1.00 69.07           C
ATOM     86  N   THR A  14     281.026 238.049 234.859  1.00 70.61           N
ATOM     87  CA  THR A  14     280.625 238.836 233.696  1.00 68.98           C
ATOM     88  C   THR A  14     279.105 238.914 233.607  1.00 69.72           C
ATOM     89  O   THR A  14     278.439 237.952 233.231  1.00 61.64           O
ATOM     90  CB  THR A  14     281.222 238.283 232.385  1.00 61.36           C
ATOM     91  OG1 THR A  14     282.335 237.447 232.610  1.00 54.75           O
ATOM     92  CG2 THR A  14     281.713 239.412 231.484  1.00 52.35           C
ATOM     93  N   GLY A  15     278.545 240.058 233.968  1.00 63.76           N
ATOM     94  CA  GLY A  15     277.140 240.386 233.759  1.00 63.28           C
ATOM     95  C   GLY A  15     276.941 241.228 232.502  1.00 65.86           C
ATOM     96  O   GLY A  15     277.870 241.848 231.987  1.00 60.37           O
ATOM     97  N   GLY A  16     275.704 241.268 232.008  1.00 65.33           N
ATOM     98  CA  GLY A  16     275.327 242.297 231.044  1.00 65.94           C
ATOM     99  C   GLY A  16     275.347 243.679 231.705  1.00 69.31           C
ATOM    100  O   GLY A  16     275.137 243.793 232.913  1.00 64.37           O
ATOM    101  N   LYS A  17     275.555 244.722 230.912  1.00 70.08           N
ATOM    102  CA  LYS A  17     275.496 246.095 231.411  1.00 70.94           C
ATOM    103  C   LYS A  17     274.097 246.393 231.942  1.00 72.79           C
ATOM    104  O   LYS A  17     273.102 246.065 231.291  1.00 68.06           O
ATOM    105  CB  LYS A  17     275.937 247.066 230.302  1.00 65.81           C
ATOM    106  CG  LYS A  17     276.230 248.465 230.863  1.00 59.46           C
ATOM    107  CD  LYS A  17     276.856 249.373 229.800  1.00 54.03           C
ATOM    108  CE  LYS A  17     277.241 250.701 230.453  1.00 48.06           C
ATOM    109  NZ  LYS A  17     278.016 251.584 229.556  1.00 41.43           N
ATOM    110  N   TRP A  18     274.020 246.994 233.107  1.00 74.24           N
ATOM    111  CA  TRP A  18     272.742 247.369 233.703  1.00 74.56           C
ATOM    112  C   TRP A  18     272.140 248.566 232.966  1.00 75.51           C
ATOM    113  O   TRP A  18     272.796 249.592 232.783  1.00 72.62           O
ATOM    114  CB  TRP A  18     272.931 247.669 235.188  1.00 71.91           C
ATOM    115  CG  TRP A  18     271.663 248.079 235.870  1.00 71.96           C
ATOM    116  CD1 TRP A  18     271.349 249.322 236.262  1.00 64.61           C
ATOM    117  CD2 TRP A  18     270.509 247.238 236.201  1.00 69.55           C
ATOM    118  NE1 TRP A  18     270.082 249.321 236.825  1.00 64.32           N
ATOM    119  CE2 TRP A  18     269.532 248.066 236.806  1.00 68.32           C
ATOM    120  CE3 TRP A  18     270.210 245.866 236.049  1.00 66.52           C
ATOM    121  CZ2 TRP A  18     268.284 247.558 237.239  1.00 65.87           C
ATOM    122  CZ3 TRP A  18     268.972 245.356 236.480  1.00 59.70           C
ATOM    123  CH2 TRP A  18     268.022 246.197 237.064  1.00 60.57           C
ATOM    124  N   HIS A  19     270.890 248.416 232.553  1.00 76.35           N
ATOM    125  CA  HIS A  19     270.105 249.490 231.967  1.00 76.89           C
ATOM    126  C   HIS A  19     268.883 249.746 232.851  1.00 78.08           C
ATOM    127  O   HIS A  19     267.951 248.939 232.838  1.00 73.60           O
ATOM    128  CB  HIS A  19     269.727 249.124 230.533  1.00 72.34           C
ATOM    129  CG  HIS A  19     270.908 249.146 229.605  1.00 67.05           C
ATOM    130  ND1 HIS A  19     271.607 250.270 229.217  1.00 58.72           N
ATOM    131  CD2 HIS A  19     271.525 248.075 229.005  1.00 57.64           C
ATOM    132  CE1 HIS A  19     272.598 249.880 228.402  1.00 53.23           C
ATOM    133  NE2 HIS A  19     272.583 248.552 228.252  1.00 54.61           N
ATOM    134  N   PRO A  20     268.875 250.827 233.634  1.00 76.57           N
ATOM    135  CA  PRO A  20     267.740 251.149 234.482  1.00 76.98           C
ATOM    136  C   PRO A  20     266.508 251.462 233.628  1.00 78.51           C
ATOM    137  O   PRO A  20     266.561 252.266 232.696  1.00 75.61           O
ATOM    138  CB  PRO A  20     268.190 252.333 235.339  1.00 73.30           C
ATOM    139  CG  PRO A  20     269.271 253.007 234.500  1.00 70.83           C
ATOM    140  CD  PRO A  20     269.912 251.843 233.754  1.00 74.15           C
ATOM    141  N   GLU A  21     265.394 250.823 233.948  1.00 79.32           N
ATOM    142  CA  GLU A  21     264.094 251.093 233.344  1.00 79.48           C
ATOM    143  C   GLU A  21     263.334 252.071 234.243  1.00 81.38           C
ATOM    144  O   GLU A  21     263.081 251.780 235.414  1.00 77.21           O
ATOM    145  CB  GLU A  21     263.348 249.757 233.099  1.00 74.60           C
ATOM    146  CG  GLU A  21     262.825 249.595 231.655  1.00 65.73           C
ATOM    147  CD  GLU A  21     262.155 248.237 231.367  1.00 60.96           C
ATOM    148  OE1 GLU A  21     261.849 247.955 230.179  1.00 55.19           O
ATOM    149  OE2 GLU A  21     261.940 247.425 232.295  1.00 55.06           O
ATOM    150  N   LYS A  22     262.960 253.229 233.710  1.00 82.35           N
ATOM    151  CA  LYS A  22     262.131 254.200 234.418  1.00 83.69           C
ATOM    152  C   LYS A  22     260.720 253.621 234.619  1.00 84.57           C
ATOM    153  O   LYS A  22     260.084 253.277 233.620  1.00 80.90           O
ATOM    154  CB  LYS A  22     262.122 255.529 233.631  1.00 81.37           C
ATOM    155  CG  LYS A  22     261.165 256.567 234.234  1.00 77.58           C
ATOM    156  CD  LYS A  22     261.101 257.878 233.450  1.00 75.19           C
ATOM    157  CE  LYS A  22     259.732 258.505 233.718  1.00 68.81           C
ATOM    158  NZ  LYS A  22     259.551 259.884 233.195  1.00 62.25           N
ATOM    159  N   PRO A  23     260.195 253.541 235.850  1.00 85.60           N
ATOM    160  CA  PRO A  23     258.816 253.139 236.086  1.00 86.02           C
ATOM    161  C   PRO A  23     257.829 254.090 235.399  1.00 87.31           C
ATOM    162  O   PRO A  23     258.086 255.286 235.254  1.00 84.43           O
ATOM    163  CB  PRO A  23     258.628 253.129 237.605  1.00 83.28           C
ATOM    164  CG  PRO A  23     260.047 253.043 238.150  1.00 81.81           C
ATOM    165  CD  PRO A  23     260.877 253.777 237.107  1.00 84.33           C
ATOM    166  N   TYR A  24     256.680 253.560 234.984  1.00 88.18           N
ATOM    167  CA  TYR A  24     255.632 254.374 234.384  1.00 88.50           C
ATOM    168  C   TYR A  24     255.086 255.391 235.391  1.00 88.43           C
ATOM    169  O   TYR A  24     254.808 255.037 236.534  1.00 83.16           O
ATOM    170  CB  TYR A  24     254.529 253.458 233.843  1.00 86.40           C
ATOM    171  CG  TYR A  24     253.401 254.211 233.176  1.00 85.28           C
ATOM    172  CD1 TYR A  24     252.228 254.509 233.895  1.00 78.76           C
ATOM    173  CD2 TYR A  24     253.527 254.647 231.841  1.00 78.85           C
ATOM    174  CE1 TYR A  24     251.189 255.232 233.285  1.00 75.02           C
ATOM    175  CE2 TYR A  24     252.495 255.371 231.224  1.00 75.74           C
ATOM    176  CZ  TYR A  24     251.326 255.663 231.951  1.00 78.25           C
ATOM    177  OH  TYR A  24     250.312 256.375 231.354  1.00 76.39           O
ATOM    178  N   GLY A  25     254.930 256.625 234.957  1.00 87.61           N
ATOM    179  CA  GLY A  25     254.447 257.729 235.784  1.00 88.42           C
ATOM    180  C   GLY A  25     255.471 258.301 236.765  1.00 90.24           C
ATOM    181  O   GLY A  25     255.136 259.194 237.532  1.00 85.78           O
ATOM    182  N   MET A  26     256.715 257.831 236.746  1.00 89.90           N
ATOM    183  CA  MET A  26     257.790 258.376 237.565  1.00 90.80           C
ATOM    184  C   MET A  26     258.735 259.270 236.754  1.00 91.09           C
ATOM    185  O   MET A  26     258.871 259.142 235.537  1.00 88.13           O
ATOM    186  CB  MET A  26     258.558 257.255 238.278  1.00 89.81           C
ATOM    187  CG  MET A  26     257.702 256.558 239.341  1.00 86.74           C
ATOM    188  SD  MET A  26     258.637 255.360 240.328  1.00 85.13           S
ATOM    189  CE  MET A  26     257.627 255.365 241.819  1.00 76.70           C
ATOM    190  N   THR A  27     259.436 260.159 237.454  1.00 91.56           N
ATOM    191  CA  THR A  27     260.582 260.917 236.940  1.00 91.62           C
ATOM    192  C   THR A  27     261.832 260.590 237.755  1.00 91.91           C
ATOM    193  O   THR A  27     261.737 260.162 238.904  1.00 89.53           O
ATOM    194  CB  THR A  27     260.274 262.417 236.906  1.00 89.94           C
ATOM    195  OG1 THR A  27     261.268 263.072 236.156  1.00 74.57           O
ATOM    196  CG2 THR A  27     260.214 263.086 238.274  1.00 75.30           C
ATOM    197  N   LEU A  28     263.003 260.755 237.156  1.00 90.92           N
ATOM    198  CA  LEU A  28     264.265 260.607 237.868  1.00 90.65           C
ATOM    199  C   LEU A  28     264.607 261.918 238.572  1.00 90.81           C
ATOM    200  O   LEU A  28     264.801 262.934 237.912  1.00 88.79           O
ATOM    201  CB  LEU A  28     265.372 260.189 236.877  1.00 88.61           C
ATOM    202  CG  LEU A  28     266.767 260.041 237.518  1.00 86.43           C
ATOM    203  CD1 LEU A  28     266.813 258.929 238.562  1.00 79.33           C
ATOM    204  CD2 LEU A  28     267.794 259.715 236.440  1.00 79.07           C
ATOM    205  N   VAL A  29     264.738 261.864 239.885  1.00 90.51           N
ATOM    206  CA  VAL A  29     265.291 262.953 240.689  1.00 90.56           C
ATOM    207  C   VAL A  29     266.788 262.682 240.857  1.00 90.15           C
ATOM    208  O   VAL A  29     267.156 261.727 241.544  1.00 88.25           O
ATOM    209  CB  VAL A  29     264.572 263.062 242.046  1.00 90.29           C
ATOM    210  CG1 VAL A  29     265.121 264.234 242.849  1.00 84.66           C
ATOM    211  CG2 VAL A  29     263.065 263.278 241.850  1.00 85.23           C
ATOM    212  N   PRO A  30     267.672 263.460 240.217  1.00 89.08           N
ATOM    213  CA  PRO A  30     269.105 263.270 240.358  1.00 87.63           C
ATOM    214  C   PRO A  30     269.550 263.645 241.771  1.00 87.13           C
ATOM    215  O   PRO A  30     269.216 264.722 242.258  1.00 83.41           O
ATOM    216  CB  PRO A  30     269.736 264.162 239.284  1.00 85.59           C
ATOM    217  CG  PRO A  30     268.722 265.290 239.124  1.00 83.75           C
ATOM    218  CD  PRO A  30     267.383 264.601 239.366  1.00 87.27           C
ATOM    219  N   GLY A  31     270.302 262.780 242.421  1.00 85.90           N
ATOM    220  CA  GLY A  31     270.840 263.039 243.749  1.00 84.97           C
ATOM    221  C   GLY A  31     271.794 264.232 243.781  1.00 85.13           C
ATOM    222  O   GLY A  31     272.318 264.668 242.757  1.00 80.78           O
ATOM    223  N   GLY A  32     272.043 264.743 244.969  1.00 85.73           N
ATOM    224  CA  GLY A  32     272.929 265.876 245.176  1.00 85.60           C
ATOM    225  C   GLY A  32     272.901 266.364 246.617  1.00 86.93           C
ATOM    226  O   GLY A  32     272.176 265.824 247.454  1.00 84.28           O
ATOM    227  N   SER A  33     273.692 267.381 246.895  1.00 86.21           N
ATOM    228  CA  SER A  33     273.632 268.102 248.160  1.00 85.98           C
ATOM    229  C   SER A  33     272.690 269.301 248.059  1.00 85.89           C
ATOM    230  O   SER A  33     272.481 269.864 246.986  1.00 83.36           O
ATOM    231  CB  SER A  33     275.025 268.532 248.618  1.00 84.06           C
ATOM    232  OG  SER A  33     275.574 269.475 247.733  1.00 72.98           O
ATOM    233  N   PHE A  34     272.115 269.675 249.179  1.00 88.33           N
ATOM    234  CA  PHE A  34     271.261 270.850 249.297  1.00 88.79           C
ATOM    235  C   PHE A  34     271.205 271.311 250.755  1.00 88.88           C
ATOM    236  O   PHE A  34     271.560 270.568 251.668  1.00 86.75           O
ATOM    237  CB  PHE A  34     269.854 270.544 248.751  1.00 87.84           C
ATOM    238  CG  PHE A  34     268.960 269.708 249.651  1.00 89.30           C
ATOM    239  CD1 PHE A  34     269.228 268.345 249.888  1.00 84.26           C
ATOM    240  CD2 PHE A  34     267.834 270.298 250.251  1.00 84.68           C
ATOM    241  CE1 PHE A  34     268.377 267.583 250.711  1.00 83.07           C
ATOM    242  CE2 PHE A  34     266.980 269.540 251.074  1.00 84.51           C
ATOM    243  CZ  PHE A  34     267.250 268.182 251.304  1.00 87.61           C
ATOM    244  N   ILE A  35     270.735 272.526 250.966  1.00 87.45           N
ATOM    245  CA  ILE A  35     270.466 273.054 252.301  1.00 86.95           C
ATOM    246  C   ILE A  35     269.057 272.607 252.700  1.00 86.96           C
ATOM    247  O   ILE A  35     268.065 273.116 252.176  1.00 85.36           O
ATOM    248  CB  ILE A  35     270.630 274.585 252.339  1.00 85.65           C
ATOM    249  CG1 ILE A  35     272.028 275.015 251.832  1.00 81.14           C
ATOM    250  CG2 ILE A  35     270.428 275.083 253.781  1.00 80.92           C
ATOM    251  CD1 ILE A  35     272.095 276.500 251.492  1.00 74.33           C
ATOM    252  N   MET A  36     268.975 271.645 253.602  1.00 90.01           N
ATOM    253  CA  MET A  36     267.725 271.189 254.185  1.00 90.14           C
ATOM    254  C   MET A  36     267.353 272.063 255.381  1.00 89.89           C
ATOM    255  O   MET A  36     268.217 272.458 256.156  1.00 87.73           O
ATOM    256  CB  MET A  36     267.865 269.712 254.585  1.00 89.16           C
ATOM    257  CG  MET A  36     266.551 269.085 255.053  1.00 86.38           C
ATOM    258  SD  MET A  36     266.681 267.325 255.502  1.00 83.92           S
ATOM    259  CE  MET A  36     267.546 267.483 257.083  1.00 75.42           C
ATOM    260  N   GLY A  37     266.072 272.322 255.555  1.00 88.27           N
ATOM    261  CA  GLY A  37     265.547 273.127 256.647  1.00 88.28           C
ATOM    262  C   GLY A  37     265.047 274.501 256.215  1.00 88.86           C
ATOM    263  O   GLY A  37     264.987 274.831 255.027  1.00 85.20           O
ATOM    264  N   LYS A  38     264.649 275.284 257.195  1.00 88.16           N
ATOM    265  CA  LYS A  38     263.913 276.526 256.983  1.00 87.88           C
ATOM    266  C   LYS A  38     264.855 277.722 256.836  1.00 86.71           C
ATOM    267  O   LYS A  38     265.334 278.259 257.825  1.00 82.21           O
ATOM    268  CB  LYS A  38     262.890 276.689 258.121  1.00 86.32           C
ATOM    269  CG  LYS A  38     261.695 277.542 257.688  1.00 83.05           C
ATOM    270  CD  LYS A  38     260.610 277.547 258.765  1.00 80.20           C
ATOM    271  CE  LYS A  38     259.267 278.068 258.220  1.00 77.41           C
ATOM    272  NZ  LYS A  38     258.564 277.069 257.383  1.00 71.65           N
ATOM    273  N   SER A  39     265.073 278.137 255.599  1.00 86.28           N
ATOM    274  CA  SER A  39     265.805 279.366 255.268  1.00 84.98           C
ATOM    275  C   SER A  39     264.918 280.620 255.307  1.00 84.60           C
ATOM    276  O   SER A  39     265.421 281.730 255.188  1.00 79.68           O
ATOM    277  CB  SER A  39     266.443 279.246 253.881  1.00 82.69           C
ATOM    278  OG  SER A  39     267.264 278.098 253.791  1.00 73.61           O
ATOM    279  N   ASP A  40     263.614 280.434 255.460  1.00 84.72           N
ATOM    280  CA  ASP A  40     262.616 281.496 255.522  1.00 83.15           C
ATOM    281  C   ASP A  40     262.321 281.884 256.978  1.00 83.18           C
ATOM    282  O   ASP A  40     262.595 281.128 257.905  1.00 77.94           O
ATOM    283  CB  ASP A  40     261.338 281.025 254.817  1.00 80.30           C
ATOM    284  CG  ASP A  40     261.606 280.597 253.378  1.00 77.44           C
ATOM    285  OD1 ASP A  40     261.859 281.495 252.544  1.00 69.68           O
ATOM    286  OD2 ASP A  40     261.557 279.384 253.103  1.00 71.21           O
ATOM    287  N   GLY A  41     261.725 283.054 257.185  1.00 82.17           N
ATOM    288  CA  GLY A  41     261.252 283.456 258.505  1.00 81.47           C
ATOM    289  C   GLY A  41     260.222 282.467 259.051  1.00 82.84           C
ATOM    290  O   GLY A  41     259.223 282.185 258.395  1.00 78.92           O
ATOM    291  N   ASP A  42     260.461 281.960 260.247  1.00 81.60           N
ATOM    292  CA  ASP A  42     259.528 281.055 260.906  1.00 80.79           C
ATOM    293  C   ASP A  42     258.415 281.850 261.604  1.00 81.47           C
ATOM    294  O   ASP A  42     258.503 282.184 262.781  1.00 77.14           O
ATOM    295  CB  ASP A  42     260.289 280.114 261.854  1.00 77.28           C
ATOM    296  CG  ASP A  42     259.402 278.996 262.410  1.00 75.12           C
ATOM    297  OD1 ASP A  42     258.189 278.951 262.086  1.00 67.88           O
ATOM    298  OD2 ASP A  42     259.943 278.154 263.149  1.00 70.86           O
ATOM    299  N   LEU A  43     257.352 282.132 260.871  1.00 81.55           N
ATOM    300  CA  LEU A  43     256.218 282.933 261.343  1.00 80.94           C
ATOM    301  C   LEU A  43     255.574 282.381 262.620  1.00 82.07           C
ATOM    302  O   LEU A  43     255.124 283.148 263.469  1.00 78.66           O
ATOM    303  CB  LEU A  43     255.159 282.992 260.230  1.00 77.95           C
ATOM    304  CG  LEU A  43     255.567 283.799 258.989  1.00 72.74           C
ATOM    305  CD1 LEU A  43     254.544 283.597 257.881  1.00 66.22           C
ATOM    306  CD2 LEU A  43     255.651 285.294 259.294  1.00 65.70           C
ATOM    307  N   ALA A  44     255.530 281.065 262.759  1.00 82.65           N
ATOM    308  CA  ALA A  44     254.942 280.399 263.916  1.00 82.63           C
ATOM    309  C   ALA A  44     255.965 280.049 265.012  1.00 83.86           C
ATOM    310  O   ALA A  44     255.582 279.509 266.042  1.00 79.39           O
ATOM    311  CB  ALA A  44     254.178 279.168 263.422  1.00 80.49           C
ATOM    312  N   ASN A  45     257.236 280.344 264.800  1.00 81.13           N
ATOM    313  CA  ASN A  45     258.343 280.049 265.716  1.00 81.95           C
ATOM    314  C   ASN A  45     258.355 278.586 266.204  1.00 82.55           C
ATOM    315  O   ASN A  45     258.452 278.314 267.396  1.00 79.03           O
ATOM    316  CB  ASN A  45     258.377 281.107 266.829  1.00 79.97           C
ATOM    317  CG  ASN A  45     259.715 281.132 267.536  1.00 77.36           C
ATOM    318  OD1 ASN A  45     260.749 281.328 266.937  1.00 69.07           O
ATOM    319  ND2 ASN A  45     259.732 280.974 268.836  1.00 70.22           N
ATOM    320  N   VAL A  46     258.214 277.655 265.276  1.00 84.01           N
ATOM    321  CA  VAL A  46     258.209 276.214 265.569  1.00 83.12           C
ATOM    322  C   VAL A  46     259.625 275.695 265.832  1.00 82.84           C
ATOM    323  O   VAL A  46     259.819 274.848 266.695  1.00 78.69           O
ATOM    324  CB  VAL A  46     257.559 275.423 264.415  1.00 81.80           C
ATOM    325  CG1 VAL A  46     257.423 273.942 264.765  1.00 75.38           C
ATOM    326  CG2 VAL A  46     256.155 275.942 264.092  1.00 76.61           C
ATOM    327  N   GLU A  47     260.601 276.191 265.097  1.00 82.20           N
ATOM    328  CA  GLU A  47     262.034 275.866 265.214  1.00 81.35           C
ATOM    329  C   GLU A  47     262.371 274.364 265.161  1.00 82.68           C
ATOM    330  O   GLU A  47     263.303 273.889 265.800  1.00 77.52           O
ATOM    331  CB  GLU A  47     262.644 276.561 266.434  1.00 77.70           C
ATOM    332  CG  GLU A  47     262.619 278.092 266.334  1.00 72.66           C
ATOM    333  CD  GLU A  47     263.305 278.716 267.548  1.00 66.02           C
ATOM    334  OE1 GLU A  47     263.115 279.906 267.843  1.00 58.69           O
ATOM    335  OE2 GLU A  47     264.059 278.005 268.262  1.00 59.30           O
ATOM    336  N   ASP A  48     261.632 273.625 264.382  1.00 85.35           N
ATOM    337  CA  ASP A  48     261.832 272.193 264.204  1.00 84.94           C
ATOM    338  C   ASP A  48     262.705 271.835 262.987  1.00 85.88           C
ATOM    339  O   ASP A  48     263.047 270.669 262.791  1.00 80.99           O
ATOM    340  CB  ASP A  48     260.458 271.499 264.167  1.00 81.23           C
ATOM    341  CG  ASP A  48     259.611 271.785 262.921  1.00 78.79           C
ATOM    342  OD1 ASP A  48     259.905 272.734 262.169  1.00 68.66           O
ATOM    343  OD2 ASP A  48     258.637 271.027 262.717  1.00 74.48           O
ATOM    344  N   ALA A  49     263.076 272.821 262.192  1.00 85.48           N
ATOM    345  CA  ALA A  49     263.795 272.649 260.938  1.00 86.25           C
ATOM    346  C   ALA A  49     264.984 273.624 260.770  1.00 87.27           C
ATOM    347  O   ALA A  49     264.999 274.411 259.819  1.00 82.96           O
ATOM    348  CB  ALA A  49     262.771 272.733 259.796  1.00 84.07           C
ATOM    349  N   PRO A  50     265.991 273.588 261.651  1.00 86.00           N
ATOM    350  CA  PRO A  50     267.201 274.374 261.456  1.00 85.60           C
ATOM    351  C   PRO A  50     267.895 273.988 260.143  1.00 86.35           C
ATOM    352  O   PRO A  50     267.842 272.836 259.702  1.00 84.03           O
ATOM    353  CB  PRO A  50     268.077 274.097 262.680  1.00 84.04           C
ATOM    354  CG  PRO A  50     267.641 272.705 263.120  1.00 83.11           C
ATOM    355  CD  PRO A  50     266.153 272.703 262.799  1.00 86.38           C
ATOM    356  N   THR A  51     268.537 274.946 259.512  1.00 87.08           N
ATOM    357  CA  THR A  51     269.212 274.727 258.236  1.00 86.73           C
ATOM    358  C   THR A  51     270.505 273.934 258.419  1.00 86.68           C
ATOM    359  O   THR A  51     271.317 274.227 259.287  1.00 83.82           O
ATOM    360  CB  THR A  51     269.513 276.041 257.512  1.00 85.45           C
ATOM    361  OG1 THR A  51     270.199 276.937 258.348  1.00 77.35           O
ATOM    362  CG2 THR A  51     268.231 276.725 257.059  1.00 77.77           C
ATOM    363  N   ARG A  52     270.713 272.952 257.548  1.00 87.45           N
ATOM    364  CA  ARG A  52     271.973 272.225 257.444  1.00 87.40           C
ATOM    365  C   ARG A  52     272.162 271.651 256.042  1.00 87.88           C
ATOM    366  O   ARG A  52     271.190 271.254 255.398  1.00 85.16           O
ATOM    367  CB  ARG A  52     272.060 271.141 258.532  1.00 85.04           C
ATOM    368  CG  ARG A  52     270.997 270.023 258.402  1.00 79.78           C
ATOM    369  CD  ARG A  52     271.108 268.994 259.538  1.00 78.52           C
ATOM    370  NE  ARG A  52     272.425 268.333 259.511  1.00 75.32           N
ATOM    371  CZ  ARG A  52     272.932 267.491 260.402  1.00 72.64           C
ATOM    372  NH1 ARG A  52     272.248 267.052 261.418  1.00 65.96           N
ATOM    373  NH2 ARG A  52     274.163 267.085 260.279  1.00 66.48           N
ATOM    374  N   THR A  53     273.392 271.557 255.598  1.00 87.41           N
ATOM    375  CA  THR A  53     273.716 270.923 254.323  1.00 86.81           C
ATOM    376  C   THR A  53     273.681 269.405 254.470  1.00 87.02           C
ATOM    377  O   THR A  53     274.344 268.839 255.335  1.00 84.71           O
ATOM    378  CB  THR A  53     275.077 271.389 253.801  1.00 85.38           C
ATOM    379  OG1 THR A  53     275.122 272.793 253.742  1.00 76.08           O
ATOM    380  CG2 THR A  53     275.334 270.889 252.385  1.00 75.20           C
ATOM    381  N   VAL A  54     272.904 268.748 253.614  1.00 89.41           N
ATOM    382  CA  VAL A  54     272.777 267.292 253.560  1.00 89.43           C
ATOM    383  C   VAL A  54     272.896 266.809 252.117  1.00 89.54           C
ATOM    384  O   VAL A  54     272.716 267.582 251.177  1.00 87.65           O
ATOM    385  CB  VAL A  54     271.462 266.794 254.196  1.00 88.74           C
ATOM    386  CG1 VAL A  54     271.346 267.213 255.657  1.00 80.41           C
ATOM    387  CG2 VAL A  54     270.211 267.269 253.458  1.00 80.91           C
ATOM    388  N   THR A  55     273.165 265.521 251.936  1.00 88.31           N
ATOM    389  CA  THR A  55     273.242 264.892 250.617  1.00 87.82           C
ATOM    390  C   THR A  55     272.219 263.772 250.493  1.00 88.07           C
ATOM    391  O   THR A  55     272.091 262.941 251.388  1.00 86.64           O
ATOM    392  CB  THR A  55     274.653 264.369 250.330  1.00 86.41           C
ATOM    393  OG1 THR A  55     275.609 265.381 250.539  1.00 75.60           O
ATOM    394  CG2 THR A  55     274.811 263.925 248.885  1.00 75.99           C
ATOM    395  N   VAL A  56     271.513 263.736 249.366  1.00 88.58           N
ATOM    396  CA  VAL A  56     270.488 262.739 249.052  1.00 88.66           C
ATOM    397  C   VAL A  56     270.883 261.962 247.798  1.00 88.35           C
ATOM    398  O   VAL A  56     271.420 262.511 246.838  1.00 86.13           O
ATOM    399  CB  VAL A  56     269.107 263.407 248.911  1.00 87.86           C
ATOM    400  CG1 VAL A  56     268.007 262.392 248.612  1.00 78.47           C
ATOM    401  CG2 VAL A  56     268.711 264.129 250.202  1.00 78.89           C
ATOM    402  N   ARG A  57     270.584 260.676 247.802  1.00 87.65           N
ATOM    403  CA  ARG A  57     270.827 259.757 246.695  1.00 86.72           C
ATOM    404  C   ARG A  57     269.807 259.956 245.564  1.00 87.07           C
ATOM    405  O   ARG A  57     268.675 260.335 245.816  1.00 84.30           O
ATOM    406  CB  ARG A  57     270.785 258.332 247.282  1.00 84.08           C
ATOM    407  CG  ARG A  57     270.996 257.253 246.232  1.00 77.15           C
ATOM    408  CD  ARG A  57     270.796 255.858 246.791  1.00 74.98           C
ATOM    409  NE  ARG A  57     270.566 254.945 245.668  1.00 70.13           N
ATOM    410  CZ  ARG A  57     270.664 253.636 245.663  1.00 65.90           C
ATOM    411  NH1 ARG A  57     270.995 252.966 246.719  1.00 59.46           N
ATOM    412  NH2 ARG A  57     270.418 252.976 244.576  1.00 59.83           N
ATOM    413  N   SER A  58     270.178 259.604 244.319  1.00 87.61           N
ATOM    414  CA  SER A  58     269.253 259.582 243.183  1.00 87.44           C
ATOM    415  C   SER A  58     268.145 258.534 243.363  1.00 87.94           C
ATOM    416  O   SER A  58     268.400 257.421 243.821  1.00 85.33           O
ATOM    417  CB  SER A  58     269.990 259.287 241.875  1.00 85.21           C
ATOM    418  OG  SER A  58     271.049 260.192 241.664  1.00 74.17           O
ATOM    419  N   PHE A  59     266.934 258.878 242.953  1.00 90.21           N
ATOM    420  CA  PHE A  59     265.768 258.001 243.029  1.00 90.88           C
ATOM    421  C   PHE A  59     264.728 258.382 241.968  1.00 91.23           C
ATOM    422  O   PHE A  59     264.762 259.475 241.402  1.00 89.79           O
ATOM    423  CB  PHE A  59     265.166 258.051 244.445  1.00 90.32           C
ATOM    424  CG  PHE A  59     264.718 259.420 244.917  1.00 91.54           C
ATOM    425  CD1 PHE A  59     265.654 260.325 245.455  1.00 86.52           C
ATOM    426  CD2 PHE A  59     263.370 259.800 244.831  1.00 86.55           C
ATOM    427  CE1 PHE A  59     265.250 261.593 245.894  1.00 85.49           C
ATOM    428  CE2 PHE A  59     262.958 261.068 245.269  1.00 86.31           C
ATOM    429  CZ  PHE A  59     263.899 261.964 245.799  1.00 89.45           C
ATOM    430  N   TYR A  60     263.805 257.460 241.682  1.00 92.07           N
ATOM    431  CA  TYR A  60     262.607 257.767 240.911  1.00 92.39           C
ATOM    432  C   TYR A  60     261.487 258.189 241.856  1.00 92.64           C
ATOM    433  O   TYR A  60     261.301 257.576 242.904  1.00 90.92           O
ATOM    434  CB  TYR A  60     262.182 256.556 240.083  1.00 91.43           C
ATOM    435  CG  TYR A  60     263.167 256.171 239.008  1.00 90.98           C
ATOM    436  CD1 TYR A  60     263.291 256.957 237.848  1.00 85.41           C
ATOM    437  CD2 TYR A  60     263.963 255.019 239.150  1.00 85.27           C
ATOM    438  CE1 TYR A  60     264.193 256.601 236.838  1.00 83.60           C
ATOM    439  CE2 TYR A  60     264.872 254.654 238.146  1.00 83.57           C
ATOM    440  CZ  TYR A  60     264.982 255.448 236.988  1.00 86.35           C
ATOM    441  OH  TYR A  60     265.861 255.095 236.000  1.00 84.41           O
ATOM    442  N   MET A  61     260.711 259.187 241.462  1.00 92.98           N
ATOM    443  CA  MET A  61     259.552 259.666 242.208  1.00 93.63           C
ATOM    444  C   MET A  61     258.351 259.793 241.273  1.00 93.60           C
ATOM    445  O   MET A  61     258.521 260.138 240.106  1.00 91.70           O
ATOM    446  CB  MET A  61     259.913 260.990 242.894  1.00 92.87           C
ATOM    447  CG  MET A  61     258.860 261.449 243.899  1.00 90.54           C
ATOM    448  SD  MET A  61     259.456 262.828 244.914  1.00 88.31           S
ATOM    449  CE  MET A  61     258.137 262.917 246.128  1.00 81.41           C
ATOM    450  N   ASP A  62     257.156 259.492 241.773  1.00 92.91           N
ATOM    451  CA  ASP A  62     255.933 259.682 241.002  1.00 93.00           C
ATOM    452  C   ASP A  62     255.790 261.157 240.594  1.00 93.19           C
ATOM    453  O   ASP A  62     255.952 262.058 241.416  1.00 90.83           O
ATOM    454  CB  ASP A  62     254.707 259.204 241.804  1.00 91.73           C
ATOM    455  CG  ASP A  62     254.580 257.677 241.894  1.00 89.30           C
ATOM    456  OD1 ASP A  62     254.732 256.987 240.865  1.00 81.35           O
ATOM    457  OD2 ASP A  62     254.273 257.157 242.979  1.00 82.73           O
ATOM    458  N   GLU A  63     255.468 261.400 239.320  1.00 92.90           N
ATOM    459  CA  GLU A  63     255.269 262.762 238.802  1.00 92.64           C
ATOM    460  C   GLU A  63     254.122 263.492 239.510  1.00 92.61           C
ATOM    461  O   GLU A  63     254.120 264.717 239.603  1.00 89.50           O
ATOM    462  CB  GLU A  63     254.940 262.706 237.301  1.00 90.61           C
ATOM    463  CG  GLU A  63     256.120 262.314 236.407  1.00 81.68           C
ATOM    464  CD  GLU A  63     255.734 262.135 234.928  1.00 79.58           C
ATOM    465  OE1 GLU A  63     256.627 261.757 234.129  1.00 71.16           O
ATOM    466  OE2 GLU A  63     254.552 262.338 234.553  1.00 71.89           O
ATOM    467  N   THR A  64     253.142 262.721 239.982  1.00 92.42           N
ATOM    468  CA  THR A  64     251.953 263.230 240.657  1.00 92.32           C
ATOM    469  C   THR A  64     251.732 262.509 241.983  1.00 92.78           C
ATOM    470  O   THR A  64     252.298 261.441 242.235  1.00 89.80           O
ATOM    471  CB  THR A  64     250.704 263.074 239.770  1.00 90.45           C
ATOM    472  OG1 THR A  64     250.395 261.728 239.523  1.00 79.41           O
ATOM    473  CG2 THR A  64     250.862 263.755 238.414  1.00 78.91           C
ATOM    474  N   GLU A  65     250.872 263.058 242.816  1.00 92.28           N
ATOM    475  CA  GLU A  65     250.291 262.311 243.932  1.00 92.07           C
ATOM    476  C   GLU A  65     249.567 261.060 243.405  1.00 92.46           C
ATOM    477  O   GLU A  65     249.097 261.025 242.263  1.00 90.12           O
ATOM    478  CB  GLU A  65     249.312 263.216 244.691  1.00 90.23           C
ATOM    479  CG  GLU A  65     249.930 264.531 245.202  1.00 84.81           C
ATOM    480  CD  GLU A  65     249.079 265.760 244.859  1.00 82.76           C
ATOM    481  OE1 GLU A  65     249.016 266.705 245.669  1.00 73.60           O
ATOM    482  OE2 GLU A  65     248.471 265.777 243.759  1.00 75.02           O
ATOM    483  N   ILE A  66     249.465 260.019 244.234  1.00 92.86           N
ATOM    484  CA  ILE A  66     248.703 258.823 243.867  1.00 93.33           C
ATOM    485  C   ILE A  66     247.228 259.199 243.718  1.00 93.14           C
ATOM    486  O   ILE A  66     246.616 259.724 244.647  1.00 91.53           O
ATOM    487  CB  ILE A  66     248.916 257.691 244.883  1.00 93.00           C
ATOM    488  CG1 ILE A  66     250.384 257.240 244.960  1.00 88.77           C
ATOM    489  CG2 ILE A  66     248.015 256.480 244.588  1.00 89.34           C
ATOM    490  CD1 ILE A  66     250.983 256.697 243.647  1.00 82.30           C
ATOM    491  N   THR A  67     246.659 258.905 242.560  1.00 92.74           N
ATOM    492  CA  THR A  67     245.275 259.263 242.242  1.00 92.76           C
ATOM    493  C   THR A  67     244.278 258.243 242.788  1.00 92.90           C
ATOM    494  O   THR A  67     244.598 257.081 243.041  1.00 91.00           O
ATOM    495  CB  THR A  67     245.070 259.443 240.732  1.00 91.36           C
ATOM    496  OG1 THR A  67     245.245 258.230 240.056  1.00 81.14           O
ATOM    497  CG2 THR A  67     246.007 260.482 240.121  1.00 80.75           C
ATOM    498  N   ASN A  68     243.018 258.643 242.895  1.00 92.48           N
ATOM    499  CA  ASN A  68     241.923 257.728 243.208  1.00 92.39           C
ATOM    500  C   ASN A  68     241.838 256.557 242.214  1.00 92.43           C
ATOM    501  O   ASN A  68     241.488 255.448 242.595  1.00 90.64           O
ATOM    502  CB  ASN A  68     240.602 258.512 243.189  1.00 91.54           C
ATOM    503  CG  ASN A  68     240.427 259.411 244.398  1.00 90.62           C
ATOM    504  OD1 ASN A  68     240.730 259.042 245.515  1.00 82.15           O
ATOM    505  ND2 ASN A  68     239.880 260.591 244.199  1.00 82.04           N
ATOM    506  N   SER A  69     242.154 256.789 240.947  1.00 92.02           N
ATOM    507  CA  SER A  69     242.166 255.745 239.919  1.00 91.61           C
ATOM    508  C   SER A  69     243.273 254.718 240.170  1.00 92.02           C
ATOM    509  O   SER A  69     243.024 253.516 240.118  1.00 89.66           O
ATOM    510  CB  SER A  69     242.329 256.393 238.545  1.00 89.51           C
ATOM    511  OG  SER A  69     242.138 255.433 237.530  1.00 74.87           O
ATOM    512  N   GLU A  70     244.466 255.181 240.504  1.00 92.00           N
ATOM    513  CA  GLU A  70     245.609 254.323 240.827  1.00 92.00           C
ATOM    514  C   GLU A  70     245.384 253.538 242.126  1.00 92.45           C
ATOM    515  O   GLU A  70     245.595 252.328 242.167  1.00 90.93           O
ATOM    516  CB  GLU A  70     246.863 255.194 240.947  1.00 91.41           C
ATOM    517  CG  GLU A  70     247.305 255.755 239.588  1.00 88.22           C
ATOM    518  CD  GLU A  70     248.380 256.832 239.712  1.00 87.33           C
ATOM    519  OE1 GLU A  70     249.247 256.882 238.818  1.00 79.79           O
ATOM    520  OE2 GLU A  70     248.317 257.614 240.687  1.00 80.27           O
ATOM    521  N   TYR A  71     244.871 254.198 243.161  1.00 92.99           N
ATOM    522  CA  TYR A  71     244.560 253.530 244.419  1.00 93.64           C
ATOM    523  C   TYR A  71     243.405 252.530 244.272  1.00 93.69           C
ATOM    524  O   TYR A  71     243.437 251.448 244.856  1.00 92.10           O
ATOM    525  CB  TYR A  71     244.286 254.575 245.503  1.00 93.77           C
ATOM    526  CG  TYR A  71     244.436 253.999 246.889  1.00 94.44           C
ATOM    527  CD1 TYR A  71     243.339 253.428 247.551  1.00 88.93           C
ATOM    528  CD2 TYR A  71     245.703 253.980 247.510  1.00 89.18           C
ATOM    529  CE1 TYR A  71     243.499 252.848 248.819  1.00 88.53           C
ATOM    530  CE2 TYR A  71     245.875 253.406 248.777  1.00 89.09           C
ATOM    531  CZ  TYR A  71     244.768 252.838 249.428  1.00 93.03           C
ATOM    532  OH  TYR A  71     244.930 252.261 250.663  1.00 92.07           O
ATOM    533  N   ARG A  72     242.422 252.821 243.430  1.00 92.76           N
ATOM    534  CA  ARG A  72     241.366 251.857 243.084  1.00 92.13           C
ATOM    535  C   ARG A  72     241.900 250.610 242.392  1.00 91.99           C
ATOM    536  O   ARG A  72     241.319 249.551 242.580  1.00 89.77           O
ATOM    537  CB  ARG A  72     240.292 252.513 242.216  1.00 90.73           C
ATOM    538  CG  ARG A  72     239.265 253.262 243.067  1.00 85.07           C
ATOM    539  CD  ARG A  72     238.149 253.846 242.197  1.00 83.68           C
ATOM    540  NE  ARG A  72     238.618 254.990 241.403  1.00 77.77           N
ATOM    541  CZ  ARG A  72     237.963 255.552 240.396  1.00 74.74           C
ATOM    542  NH1 ARG A  72     236.828 255.091 239.962  1.00 66.44           N
ATOM    543  NH2 ARG A  72     238.434 256.609 239.811  1.00 66.68           N
ATOM    544  N   GLN A  73     242.977 250.702 241.640  1.00 92.56           N
ATOM    545  CA  GLN A  73     243.626 249.518 241.064  1.00 92.16           C
ATOM    546  C   GLN A  73     244.107 248.568 242.168  1.00 92.25           C
ATOM    547  O   GLN A  73     243.942 247.355 242.048  1.00 90.55           O
ATOM    548  CB  GLN A  73     244.775 249.959 240.144  1.00 91.16           C
ATOM    549  CG  GLN A  73     245.404 248.786 239.379  1.00 87.11           C
ATOM    550  CD  GLN A  73     246.589 249.196 238.501  1.00 86.32           C
ATOM    551  OE1 GLN A  73     246.925 250.349 238.318  1.00 80.52           O
ATOM    552  NE2 GLN A  73     247.279 248.241 237.916  1.00 77.97           N
ATOM    553  N   PHE A  74     244.631 249.107 243.265  1.00 92.69           N
ATOM    554  CA  PHE A  74     245.005 248.327 244.442  1.00 92.87           C
ATOM    555  C   PHE A  74     243.784 247.729 245.141  1.00 93.11           C
ATOM    556  O   PHE A  74     243.751 246.524 245.389  1.00 91.63           O
ATOM    557  CB  PHE A  74     245.816 249.220 245.392  1.00 92.37           C
ATOM    558  CG  PHE A  74     246.169 248.609 246.730  1.00 93.31           C
ATOM    559  CD1 PHE A  74     246.125 249.406 247.892  1.00 87.61           C
ATOM    560  CD2 PHE A  74     246.595 247.274 246.832  1.00 87.79           C
ATOM    561  CE1 PHE A  74     246.516 248.876 249.127  1.00 86.72           C
ATOM    562  CE2 PHE A  74     246.976 246.740 248.070  1.00 87.04           C
ATOM    563  CZ  PHE A  74     246.943 247.545 249.214  1.00 90.94           C
ATOM    564  N   VAL A  75     242.753 248.530 245.392  1.00 93.26           N
ATOM    565  CA  VAL A  75     241.518 248.073 246.048  1.00 93.13           C
ATOM    566  C   VAL A  75     240.834 246.971 245.236  1.00 92.87           C
ATOM    567  O   VAL A  75     240.460 245.944 245.795  1.00 91.50           O
ATOM    568  CB  VAL A  75     240.564 249.255 246.304  1.00 92.61           C
ATOM    569  CG1 VAL A  75     239.226 248.803 246.893  1.00 86.12           C
ATOM    570  CG2 VAL A  75     241.181 250.245 247.297  1.00 86.32           C
ATOM    571  N   GLU A  76     240.707 247.129 243.923  1.00 92.28           N
ATOM    572  CA  GLU A  76     240.140 246.097 243.047  1.00 91.41           C
ATOM    573  C   GLU A  76     241.010 244.832 243.013  1.00 91.55           C
ATOM    574  O   GLU A  76     240.473 243.733 242.998  1.00 89.40           O
ATOM    575  CB  GLU A  76     239.935 246.644 241.624  1.00 90.21           C
ATOM    576  CG  GLU A  76     238.610 247.421 241.458  1.00 81.44           C
ATOM    577  CD  GLU A  76     237.346 246.519 241.448  1.00 75.83           C
ATOM    578  OE1 GLU A  76     236.222 247.034 241.645  1.00 67.11           O
ATOM    579  OE2 GLU A  76     237.444 245.290 241.205  1.00 66.58           O
ATOM    580  N   TRP A  77     242.323 244.966 243.066  1.00 92.37           N
ATOM    581  CA  TRP A  77     243.217 243.810 243.140  1.00 92.14           C
ATOM    582  C   TRP A  77     243.005 243.009 244.432  1.00 92.15           C
ATOM    583  O   TRP A  77     242.888 241.783 244.381  1.00 90.53           O
ATOM    584  CB  TRP A  77     244.670 244.269 243.009  1.00 91.48           C
ATOM    585  CG  TRP A  77     245.674 243.154 242.976  1.00 90.50           C
ATOM    586  CD1 TRP A  77     246.215 242.630 241.859  1.00 83.78           C
ATOM    587  CD2 TRP A  77     246.248 242.406 244.094  1.00 86.69           C
ATOM    588  NE1 TRP A  77     247.089 241.606 242.203  1.00 83.74           N
ATOM    589  CE2 TRP A  77     247.129 241.431 243.568  1.00 86.52           C
ATOM    590  CE3 TRP A  77     246.101 242.460 245.497  1.00 84.28           C
ATOM    591  CZ2 TRP A  77     247.829 240.522 244.395  1.00 85.11           C
ATOM    592  CZ3 TRP A  77     246.796 241.557 246.321  1.00 79.36           C
ATOM    593  CH2 TRP A  77     247.645 240.601 245.773  1.00 80.36           C
ATOM    594  N   VAL A  78     242.902 243.686 245.570  1.00 92.59           N
ATOM    595  CA  VAL A  78     242.639 243.042 246.866  1.00 92.74           C
ATOM    596  C   VAL A  78     241.252 242.405 246.888  1.00 92.52           C
ATOM    597  O   VAL A  78     241.102 241.275 247.344  1.00 91.30           O
ATOM    598  CB  VAL A  78     242.798 244.048 248.022  1.00 92.51           C
ATOM    599  CG1 VAL A  78     242.414 243.435 249.373  1.00 86.06           C
ATOM    600  CG2 VAL A  78     244.251 244.512 248.133  1.00 86.26           C
ATOM    601  N   LYS A  79     240.260 243.083 246.348  1.00 92.00           N
ATOM    602  CA  LYS A  79     238.898 242.569 246.220  1.00 91.88           C
ATOM    603  C   LYS A  79     238.852 241.306 245.362  1.00 91.61           C
ATOM    604  O   LYS A  79     238.315 240.293 245.804  1.00 89.60           O
ATOM    605  CB  LYS A  79     238.031 243.696 245.652  1.00 90.55           C
ATOM    606  CG  LYS A  79     236.561 243.312 245.423  1.00 85.37           C
ATOM    607  CD  LYS A  79     235.870 244.536 244.833  1.00 83.43           C
ATOM    608  CE  LYS A  79     234.474 244.244 244.297  1.00 75.55           C
ATOM    609  NZ  LYS A  79     234.019 245.405 243.505  1.00 69.95           N
ATOM    610  N   ASP A  80     239.446 241.332 244.179  1.00 91.13           N
ATOM    611  CA  ASP A  80     239.508 240.185 243.270  1.00 90.34           C
ATOM    612  C   ASP A  80     240.275 239.013 243.912  1.00 90.37           C
ATOM    613  O   ASP A  80     239.842 237.868 243.845  1.00 87.69           O
ATOM    614  CB  ASP A  80     240.169 240.622 241.945  1.00 88.28           C
ATOM    615  CG  ASP A  80     239.957 239.655 240.771  1.00 80.59           C
ATOM    616  OD1 ASP A  80     238.920 239.765 240.090  1.00 72.40           O
ATOM    617  OD2 ASP A  80     240.842 238.826 240.466  1.00 71.51           O
ATOM    618  N   SER A  81     241.370 239.290 244.608  1.00 90.20           N
ATOM    619  CA  SER A  81     242.139 238.283 245.337  1.00 89.68           C
ATOM    620  C   SER A  81     241.332 237.659 246.472  1.00 90.00           C
ATOM    621  O   SER A  81     241.268 236.439 246.583  1.00 87.89           O
ATOM    622  CB  SER A  81     243.427 238.905 245.876  1.00 88.04           C
ATOM    623  OG  SER A  81     244.280 237.904 246.394  1.00 75.93           O
ATOM    624  N   THR A  82     240.667 238.478 247.277  1.00 90.71           N
ATOM    625  CA  THR A  82     239.864 238.019 248.418  1.00 90.80           C
ATOM    626  C   THR A  82     238.691 237.149 247.961  1.00 91.07           C
ATOM    627  O   THR A  82     238.452 236.088 248.532  1.00 89.24           O
ATOM    628  CB  THR A  82     239.340 239.207 249.241  1.00 90.11           C
ATOM    629  OG1 THR A  82     240.407 240.029 249.637  1.00 79.15           O
ATOM    630  CG2 THR A  82     238.640 238.765 250.525  1.00 78.83           C
ATOM    631  N   MET A  83     238.007 237.549 246.908  1.00 90.68           N
ATOM    632  CA  MET A  83     236.928 236.759 246.311  1.00 90.43           C
ATOM    633  C   MET A  83     237.442 235.401 245.822  1.00 90.51           C
ATOM    634  O   MET A  83     236.847 234.374 246.131  1.00 88.59           O
ATOM    635  CB  MET A  83     236.281 237.533 245.158  1.00 89.41           C
ATOM    636  CG  MET A  83     235.392 238.678 245.647  1.00 83.72           C
ATOM    637  SD  MET A  83     234.698 239.653 244.284  1.00 80.95           S
ATOM    638  CE  MET A  83     233.559 240.700 245.215  1.00 70.94           C
ATOM    639  N   ARG A  84     238.568 235.366 245.118  1.00 89.94           N
ATOM    640  CA  ARG A  84     239.167 234.115 244.635  1.00 89.36           C
ATOM    641  C   ARG A  84     239.578 233.181 245.764  1.00 89.45           C
ATOM    642  O   ARG A  84     239.357 231.985 245.649  1.00 87.27           O
ATOM    643  CB  ARG A  84     240.379 234.408 243.760  1.00 88.13           C
ATOM    644  CG  ARG A  84     239.973 234.951 242.399  1.00 84.10           C
ATOM    645  CD  ARG A  84     241.225 235.305 241.606  1.00 82.26           C
ATOM    646  NE  ARG A  84     240.878 236.027 240.383  1.00 80.44           N
ATOM    647  CZ  ARG A  84     240.457 235.510 239.237  1.00 78.34           C
ATOM    648  NH1 ARG A  84     240.411 234.230 239.012  1.00 68.03           N
ATOM    649  NH2 ARG A  84     240.062 236.309 238.303  1.00 73.97           N
ATOM    650  N   VAL A  85     240.147 233.705 246.840  1.00 89.67           N
ATOM    651  CA  VAL A  85     240.517 232.900 248.011  1.00 89.20           C
ATOM    652  C   VAL A  85     239.269 232.295 248.652  1.00 89.55           C
ATOM    653  O   VAL A  85     239.240 231.093 248.884  1.00 87.85           O
ATOM    654  CB  VAL A  85     241.334 233.716 249.027  1.00 88.33           C
ATOM    655  CG1 VAL A  85     241.567 232.953 250.334  1.00 80.29           C
ATOM    656  CG2 VAL A  85     242.712 234.062 248.462  1.00 80.70           C
ATOM    657  N   ARG A  86     238.220 233.088 248.867  1.00 89.09           N
ATOM    658  CA  ARG A  86     236.967 232.586 249.449  1.00 89.09           C
ATOM    659  C   ARG A  86     236.298 231.528 248.576  1.00 89.22           C
ATOM    660  O   ARG A  86     235.834 230.524 249.099  1.00 86.97           O
ATOM    661  CB  ARG A  86     235.997 233.745 249.704  1.00 88.70           C
ATOM    662  CG  ARG A  86     236.439 234.598 250.897  1.00 85.03           C
ATOM    663  CD  ARG A  86     235.437 235.732 251.107  1.00 82.77           C
ATOM    664  NE  ARG A  86     235.820 236.567 252.260  1.00 77.82           N
ATOM    665  CZ  ARG A  86     235.039 236.955 253.258  1.00 72.86           C
ATOM    666  NH1 ARG A  86     233.770 236.662 253.307  1.00 65.14           N
ATOM    667  NH2 ARG A  86     235.536 237.650 254.232  1.00 66.31           N
ATOM    668  N   LEU A  87     236.281 231.719 247.270  1.00 89.00           N
ATOM    669  CA  LEU A  87     235.766 230.731 246.320  1.00 88.34           C
ATOM    670  C   LEU A  87     236.583 229.433 246.362  1.00 88.39           C
ATOM    671  O   LEU A  87     236.000 228.356 246.394  1.00 86.31           O
ATOM    672  CB  LEU A  87     235.778 231.321 244.902  1.00 87.42           C
ATOM    673  CG  LEU A  87     234.695 232.382 244.639  1.00 85.97           C
ATOM    674  CD1 LEU A  87     234.983 233.094 243.325  1.00 80.11           C
ATOM    675  CD2 LEU A  87     233.304 231.768 244.551  1.00 80.49           C
ATOM    676  N   ALA A  88     237.902 229.531 246.413  1.00 88.10           N
ATOM    677  CA  ALA A  88     238.777 228.368 246.476  1.00 87.28           C
ATOM    678  C   ALA A  88     238.633 227.604 247.799  1.00 87.06           C
ATOM    679  O   ALA A  88     238.586 226.381 247.787  1.00 84.68           O
ATOM    680  CB  ALA A  88     240.217 228.826 246.245  1.00 86.00           C
ATOM    681  N   ILE A  89     238.511 228.310 248.922  1.00 88.25           N
ATOM    682  CA  ILE A  89     238.281 227.702 250.239  1.00 87.58           C
ATOM    683  C   ILE A  89     236.946 226.961 250.254  1.00 87.31           C
ATOM    684  O   ILE A  89     236.912 225.781 250.585  1.00 84.91           O
ATOM    685  CB  ILE A  89     238.369 228.757 251.366  1.00 86.39           C
ATOM    686  CG1 ILE A  89     239.827 229.247 251.516  1.00 81.99           C
ATOM    687  CG2 ILE A  89     237.871 228.182 252.705  1.00 81.33           C
ATOM    688  CD1 ILE A  89     239.986 230.477 252.416  1.00 75.73           C
ATOM    689  N   LEU A  90     235.861 227.599 249.837  1.00 86.91           N
ATOM    690  CA  LEU A  90     234.545 226.969 249.822  1.00 86.70           C
ATOM    691  C   LEU A  90     234.495 225.774 248.853  1.00 86.68           C
ATOM    692  O   LEU A  90     233.859 224.769 249.153  1.00 83.88           O
ATOM    693  CB  LEU A  90     233.477 228.025 249.490  1.00 86.07           C
ATOM    694  CG  LEU A  90     232.031 227.507 249.652  1.00 83.64           C
ATOM    695  CD1 LEU A  90     231.691 227.167 251.100  1.00 76.35           C
ATOM    696  CD2 LEU A  90     231.040 228.567 249.191  1.00 76.87           C
ATOM    697  N   ALA A  91     235.174 225.850 247.732  1.00 85.75           N
ATOM    698  CA  ALA A  91     235.296 224.728 246.806  1.00 84.19           C
ATOM    699  C   ALA A  91     236.069 223.551 247.425  1.00 83.85           C
ATOM    700  O   ALA A  91     235.710 222.401 247.193  1.00 80.62           O
ATOM    701  CB  ALA A  91     235.964 225.216 245.523  1.00 82.64           C
ATOM    702  N   ASP A  92     237.098 223.831 248.220  1.00 84.83           N
ATOM    703  CA  ASP A  92     237.888 222.813 248.913  1.00 82.89           C
ATOM    704  C   ASP A  92     237.082 222.177 250.057  1.00 82.69           C
ATOM    705  O   ASP A  92     237.002 220.954 250.160  1.00 78.24           O
ATOM    706  CB  ASP A  92     239.200 223.452 249.406  1.00 79.74           C
ATOM    707  CG  ASP A  92     240.367 222.483 249.603  1.00 73.80           C
ATOM    708  OD1 ASP A  92     240.694 221.747 248.651  1.00 66.92           O
ATOM    709  OD2 ASP A  92     241.047 222.571 250.650  1.00 67.09           O
ATOM    710  N   GLU A  93     236.388 222.985 250.861  1.00 85.01           N
ATOM    711  CA  GLU A  93     235.509 222.519 251.942  1.00 84.51           C
ATOM    712  C   GLU A  93     234.341 221.665 251.428  1.00 84.21           C
ATOM    713  O   GLU A  93     233.962 220.680 252.058  1.00 80.18           O
ATOM    714  CB  GLU A  93     234.943 223.724 252.708  1.00 83.10           C
ATOM    715  CG  GLU A  93     235.985 224.423 253.595  1.00 76.95           C
ATOM    716  CD  GLU A  93     235.439 225.670 254.308  1.00 73.24           C
ATOM    717  OE1 GLU A  93     236.179 226.219 255.158  1.00 65.81           O
ATOM    718  OE2 GLU A  93     234.297 226.092 254.014  1.00 68.16           O
ATOM    719  N   THR A  94     233.792 222.006 250.280  1.00 85.28           N
ATOM    720  CA  THR A  94     232.703 221.242 249.645  1.00 83.23           C
ATOM    721  C   THR A  94     233.201 220.083 248.773  1.00 82.81           C
ATOM    722  O   THR A  94     232.394 219.373 248.169  1.00 76.11           O
ATOM    723  CB  THR A  94     231.751 222.149 248.860  1.00 80.96           C
ATOM    724  OG1 THR A  94     232.432 222.884 247.875  1.00 72.49           O
ATOM    725  CG2 THR A  94     231.034 223.154 249.759  1.00 70.92           C
ATOM    726  N   GLY A  95     234.507 219.876 248.699  1.00 79.03           N
ATOM    727  CA  GLY A  95     235.133 218.801 247.923  1.00 77.57           C
ATOM    728  C   GLY A  95     235.030 218.962 246.405  1.00 78.40           C
ATOM    729  O   GLY A  95     235.273 218.005 245.664  1.00 72.13           O
ATOM    730  N   GLN A  96     234.684 220.129 245.922  1.00 75.61           N
ATOM    731  CA  GLN A  96     234.565 220.395 244.493  1.00 74.04           C
ATOM    732  C   GLN A  96     235.944 220.660 243.889  1.00 73.78           C
ATOM    733  O   GLN A  96     236.620 221.621 244.237  1.00 67.48           O
ATOM    734  CB  GLN A  96     233.591 221.542 244.227  1.00 70.84           C
ATOM    735  CG  GLN A  96     232.181 221.245 244.762  1.00 68.17           C
ATOM    736  CD  GLN A  96     231.135 222.249 244.290  1.00 63.61           C
ATOM    737  OE1 GLN A  96     231.203 222.791 243.204  1.00 59.43           O
ATOM    738  NE2 GLN A  96     230.107 222.491 245.070  1.00 57.67           N
ATOM    739  N   LYS A  97     236.361 219.809 242.960  1.00 73.57           N
ATOM    740  CA  LYS A  97     237.637 219.945 242.258  1.00 71.37           C
ATOM    741  C   LYS A  97     237.415 220.482 240.853  1.00 70.30           C
ATOM    742  O   LYS A  97     236.447 220.119 240.188  1.00 63.28           O
ATOM    743  CB  LYS A  97     238.393 218.610 242.249  1.00 66.63           C
ATOM    744  CG  LYS A  97     238.811 218.187 243.671  1.00 61.45           C
ATOM    745  CD  LYS A  97     239.666 216.919 243.649  1.00 57.62           C
ATOM    746  CE  LYS A  97     240.053 216.554 245.087  1.00 52.57           C
ATOM    747  NZ  LYS A  97     240.963 215.385 245.148  1.00 46.91           N
ATOM    748  N   SER A  98     238.345 221.306 240.397  1.00 66.98           N
ATOM    749  CA  SER A  98     238.320 221.811 239.031  1.00 64.37           C
ATOM    750  C   SER A  98     238.412 220.650 238.041  1.00 64.17           C
ATOM    751  O   SER A  98     239.436 219.968 237.964  1.00 58.43           O
ATOM    752  CB  SER A  98     239.471 222.799 238.817  1.00 58.73           C
ATOM    753  OG  SER A  98     239.514 223.270 237.488  1.00 53.69           O
ATOM    754  N   THR A  99     237.362 220.433 237.279  1.00 64.76           N
ATOM    755  CA  THR A  99     237.439 219.631 236.058  1.00 62.05           C
ATOM    756  C   THR A  99     238.262 220.420 235.054  1.00 61.52           C
ATOM    757  O   THR A  99     237.909 221.549 234.720  1.00 54.41           O
ATOM    758  CB  THR A  99     236.041 219.320 235.511  1.00 56.23           C
ATOM    759  OG1 THR A  99     235.219 220.463 235.523  1.00 50.90           O
ATOM    760  CG2 THR A  99     235.334 218.266 236.372  1.00 49.27           C
ATOM    761  N   GLY A 100     239.388 219.871 234.610  1.00 58.05           N
ATOM    762  CA  GLY A 100     240.457 220.590 233.895  1.00 56.33           C
ATOM    763  C   GLY A 100     240.095 221.313 232.587  1.00 57.09           C
ATOM    764  O   GLY A 100     240.971 221.488 231.732  1.00 52.18           O
ATOM    765  N   ASP A 101     238.859 221.703 232.410  1.00 54.67           N
ATOM    766  CA  ASP A 101     238.401 222.342 231.193  1.00 53.19           C
ATOM    767  C   ASP A 101     238.853 223.807 231.150  1.00 53.84           C
ATOM    768  O   ASP A 101     238.673 224.590 232.082  1.00 48.46           O
ATOM    769  CB  ASP A 101     236.888 222.129 231.018  1.00 46.80           C
ATOM    770  CG  ASP A 101     236.530 221.720 229.589  1.00 42.90           C
ATOM    771  OD1 ASP A 101     237.393 221.910 228.692  1.00 39.82           O
ATOM    772  OD2 ASP A 101     235.401 221.228 229.392  1.00 39.08           O
ATOM    773  N   LYS A 102     239.512 224.184 230.070  1.00 52.51           N
ATOM    774  CA  LYS A 102     240.264 225.445 229.909  1.00 51.58           C
ATOM    775  C   LYS A 102     239.387 226.695 229.737  1.00 52.97           C
ATOM    776  O   LYS A 102     239.855 227.717 229.211  1.00 47.62           O
ATOM    777  CB  LYS A 102     241.247 225.300 228.739  1.00 45.22           C
ATOM    778  CG  LYS A 102     242.387 224.301 229.004  1.00 40.75           C
ATOM    779  CD  LYS A 102     243.284 224.204 227.768  1.00 37.00           C
ATOM    780  CE  LYS A 102     244.426 223.217 228.018  1.00 32.96           C
ATOM    781  NZ  LYS A 102     245.216 222.951 226.797  1.00 29.42           N
ATOM    782  N   GLY A 103     238.118 226.622 230.105  1.00 54.04           N
ATOM    783  CA  GLY A 103     237.164 227.698 229.875  1.00 53.66           C
ATOM    784  C   GLY A 103     237.510 228.974 230.651  1.00 55.94           C
ATOM    785  O   GLY A 103     237.733 228.946 231.855  1.00 51.32           O
ATOM    786  N   LYS A 104     237.504 230.122 229.969  1.00 56.49           N
ATOM    787  CA  LYS A 104     237.639 231.442 230.616  1.00 56.34           C
ATOM    788  C   LYS A 104     236.396 231.885 231.396  1.00 57.65           C
ATOM    789  O   LYS A 104     236.464 232.866 232.137  1.00 52.08           O
ATOM    790  CB  LYS A 104     237.986 232.514 229.574  1.00 50.96           C
ATOM    791  CG  LYS A 104     239.438 232.430 229.083  1.00 48.23           C
ATOM    792  CD  LYS A 104     239.724 233.584 228.115  1.00 44.07           C
ATOM    793  CE  LYS A 104     241.180 233.530 227.635  1.00 40.55           C
ATOM    794  NZ  LYS A 104     241.489 234.582 226.637  1.00 35.50           N
ATOM    795  N   LYS A 105     235.255 231.233 231.157  1.00 59.60           N
ATOM    796  CA  LYS A 105     233.995 231.468 231.864  1.00 59.99           C
ATOM    797  C   LYS A 105     233.802 230.345 232.874  1.00 61.54           C
ATOM    798  O   LYS A 105     233.702 229.193 232.460  1.00 54.71           O
ATOM    799  CB  LYS A 105     232.817 231.525 230.885  1.00 54.50           C
ATOM    800  CG  LYS A 105     232.767 232.827 230.072  1.00 49.98           C
ATOM    801  CD  LYS A 105     231.491 232.846 229.224  1.00 45.54           C
ATOM    802  CE  LYS A 105     231.335 234.170 228.471  1.00 41.51           C
ATOM    803  NZ  LYS A 105     230.057 234.220 227.713  1.00 36.71           N
ATOM    804  N   GLY A 106     233.741 230.674 234.149  1.00 56.22           N
ATOM    805  CA  GLY A 106     233.407 229.715 235.194  1.00 56.07           C
ATOM    806  C   GLY A 106     231.964 229.234 235.040  1.00 59.07           C
ATOM    807  O   GLY A 106     231.063 230.052 234.840  1.00 53.64           O
ATOM    808  N   GLY A 107     231.766 227.934 235.106  1.00 67.42           N
ATOM    809  CA  GLY A 107     230.446 227.300 235.045  1.00 67.30           C
ATOM    810  C   GLY A 107     229.950 226.816 236.411  1.00 70.72           C
ATOM    811  O   GLY A 107     228.755 226.621 236.600  1.00 63.35           O
ATOM    812  N   SER A 108     230.867 226.647 237.357  1.00 74.75           N
ATOM    813  CA  SER A 108     230.587 226.305 238.752  1.00 76.71           C
ATOM    814  C   SER A 108     231.675 226.867 239.676  1.00 78.85           C
ATOM    815  O   SER A 108     232.709 227.356 239.215  1.00 73.82           O
ATOM    816  CB  SER A 108     230.497 224.781 238.897  1.00 71.69           C
ATOM    817  OG  SER A 108     231.770 224.187 238.761  1.00 65.06           O
ATOM    818  N   ILE A 109     231.475 226.756 240.994  1.00 77.03           N
ATOM    819  CA  ILE A 109     232.502 227.149 241.968  1.00 77.94           C
ATOM    820  C   ILE A 109     233.779 226.294 241.843  1.00 79.57           C
ATOM    821  O   ILE A 109     234.866 226.761 242.163  1.00 75.43           O
ATOM    822  CB  ILE A 109     231.914 227.116 243.395  1.00 74.30           C
ATOM    823  CG1 ILE A 109     232.812 227.923 244.352  1.00 67.94           C
ATOM    824  CG2 ILE A 109     231.711 225.673 243.905  1.00 65.88           C
ATOM    825  CD1 ILE A 109     232.200 228.149 245.732  1.00 62.95           C
ATOM    826  N   ALA A 110     233.664 225.077 241.315  1.00 78.91           N
ATOM    827  CA  ALA A 110     234.794 224.181 241.100  1.00 78.02           C
ATOM    828  C   ALA A 110     235.873 224.779 240.182  1.00 79.22           C
ATOM    829  O   ALA A 110     237.051 224.496 240.352  1.00 74.58           O
ATOM    830  CB  ALA A 110     234.257 222.870 240.522  1.00 74.57           C
ATOM    831  N   ASP A 111     235.494 225.649 239.264  1.00 80.84           N
ATOM    832  CA  ASP A 111     236.441 226.324 238.367  1.00 79.54           C
ATOM    833  C   ASP A 111     237.375 227.308 239.103  1.00 80.27           C
ATOM    834  O   ASP A 111     238.399 227.728 238.557  1.00 75.70           O
ATOM    835  CB  ASP A 111     235.667 227.067 237.278  1.00 76.03           C
ATOM    836  CG  ASP A 111     234.854 226.151 236.368  1.00 72.36           C
ATOM    837  OD1 ASP A 111     235.304 225.024 236.092  1.00 65.71           O
ATOM    838  OD2 ASP A 111     233.789 226.620 235.912  1.00 67.64           O
ATOM    839  N   TYR A 112     237.048 227.661 240.334  1.00 81.28           N
ATOM    840  CA  TYR A 112     237.823 228.565 241.183  1.00 80.87           C
ATOM    841  C   TYR A 112     238.615 227.834 242.279  1.00 81.19           C
ATOM    842  O   TYR A 112     239.287 228.488 243.075  1.00 76.11           O
ATOM    843  CB  TYR A 112     236.895 229.625 241.778  1.00 78.86           C
ATOM    844  CG  TYR A 112     236.157 230.444 240.741  1.00 80.73           C
ATOM    845  CD1 TYR A 112     236.757 231.578 240.167  1.00 75.62           C
ATOM    846  CD2 TYR A 112     234.875 230.052 240.316  1.00 77.19           C
ATOM    847  CE1 TYR A 112     236.084 232.315 239.179  1.00 74.33           C
ATOM    848  CE2 TYR A 112     234.195 230.777 239.326  1.00 75.31           C
ATOM    849  CZ  TYR A 112     234.805 231.908 238.758  1.00 78.18           C
ATOM    850  OH  TYR A 112     234.147 232.609 237.781  1.00 76.65           O
ATOM    851  N   ALA A 113     238.557 226.497 242.334  1.00 80.07           N
ATOM    852  CA  ALA A 113     239.301 225.689 243.293  1.00 79.11           C
ATOM    853  C   ALA A 113     240.822 225.903 243.185  1.00 80.03           C
ATOM    854  O   ALA A 113     241.340 226.384 242.173  1.00 77.05           O
ATOM    855  CB  ALA A 113     238.916 224.219 243.093  1.00 76.02           C
ATOM    856  N   PHE A 114     241.555 225.534 244.243  1.00 82.07           N
ATOM    857  CA  PHE A 114     243.016 225.566 244.224  1.00 80.63           C
ATOM    858  C   PHE A 114     243.568 224.676 243.107  1.00 80.08           C
ATOM    859  O   PHE A 114     243.104 223.558 242.882  1.00 76.09           O
ATOM    860  CB  PHE A 114     243.576 225.140 245.579  1.00 78.85           C
ATOM    861  CG  PHE A 114     243.299 226.107 246.706  1.00 80.09           C
ATOM    862  CD1 PHE A 114     243.942 227.354 246.743  1.00 75.23           C
ATOM    863  CD2 PHE A 114     242.403 225.764 247.732  1.00 75.80           C
ATOM    864  CE1 PHE A 114     243.701 228.246 247.800  1.00 73.58           C
ATOM    865  CE2 PHE A 114     242.160 226.652 248.788  1.00 74.25           C
ATOM    866  CZ  PHE A 114     242.809 227.895 248.824  1.00 77.70           C
ATOM    867  N   ASN A 115     244.577 225.161 242.410  1.00 77.32           N
ATOM    868  CA  ASN A 115     245.172 224.506 241.247  1.00 75.24           C
ATOM    869  C   ASN A 115     246.330 223.563 241.631  1.00 74.94           C
ATOM    870  O   ASN A 115     247.361 223.524 240.961  1.00 67.27           O
ATOM    871  CB  ASN A 115     245.534 225.602 240.235  1.00 69.85           C
ATOM    872  CG  ASN A 115     245.559 225.124 238.797  1.00 64.91           C
ATOM    873  OD1 ASN A 115     245.049 224.092 238.414  1.00 58.07           O
ATOM    874  ND2 ASN A 115     246.117 225.926 237.922  1.00 59.61           N
ATOM    875  N   ASP A 116     246.175 222.844 242.741  1.00 74.49           N
ATOM    876  CA  ASP A 116     247.135 221.902 243.325  1.00 72.01           C
ATOM    877  C   ASP A 116     246.533 220.497 243.529  1.00 72.52           C
ATOM    878  O   ASP A 116     247.101 219.657 244.211  1.00 65.85           O
ATOM    879  CB  ASP A 116     247.685 222.499 244.633  1.00 66.67           C
ATOM    880  CG  ASP A 116     246.629 222.750 245.716  1.00 63.71           C
ATOM    881  OD1 ASP A 116     245.445 222.412 245.537  1.00 57.59           O
ATOM    882  OD2 ASP A 116     246.998 223.329 246.759  1.00 60.92           O
ATOM    883  N   SER A 117     245.404 220.230 242.913  1.00 70.99           N
ATOM    884  CA  SER A 117     244.634 218.995 243.088  1.00 69.08           C
ATOM    885  C   SER A 117     245.276 217.733 242.497  1.00 70.60           C
ATOM    886  O   SER A 117     244.870 216.627 242.849  1.00 64.37           O
ATOM    887  CB  SER A 117     243.239 219.195 242.492  1.00 62.59           C
ATOM    888  OG  SER A 117     243.295 219.622 241.149  1.00 56.79           O
ATOM    889  N   GLU A 118     246.253 217.880 241.609  1.00 72.84           N
ATOM    890  CA  GLU A 118     246.979 216.778 240.967  1.00 72.12           C
ATOM    891  C   GLU A 118     248.484 216.847 241.291  1.00 74.06           C
ATOM    892  O   GLU A 118     249.292 217.249 240.449  1.00 68.35           O
ATOM    893  CB  GLU A 118     246.729 216.780 239.451  1.00 66.24           C
ATOM    894  CG  GLU A 118     245.287 216.452 239.043  1.00 60.63           C
ATOM    895  CD  GLU A 118     245.166 216.269 237.520  1.00 55.78           C
ATOM    896  OE1 GLU A 118     244.296 215.523 237.044  1.00 50.41           O
ATOM    897  OE2 GLU A 118     245.996 216.833 236.758  1.00 51.13           O
ATOM    898  N   PRO A 119     248.902 216.452 242.501  1.00 72.95           N
ATOM    899  CA  PRO A 119     250.311 216.538 242.907  1.00 72.88           C
ATOM    900  C   PRO A 119     251.244 215.694 242.028  1.00 74.98           C
ATOM    901  O   PRO A 119     252.395 216.061 241.834  1.00 70.21           O
ATOM    902  CB  PRO A 119     250.333 216.101 244.379  1.00 69.10           C
ATOM    903  CG  PRO A 119     249.075 215.254 244.543  1.00 66.84           C
ATOM    904  CD  PRO A 119     248.094 215.899 243.580  1.00 69.19           C
ATOM    905  N   ASP A 120     250.733 214.631 241.421  1.00 74.51           N
ATOM    906  CA  ASP A 120     251.533 213.724 240.584  1.00 73.02           C
ATOM    907  C   ASP A 120     252.048 214.376 239.293  1.00 74.56           C
ATOM    908  O   ASP A 120     253.028 213.917 238.705  1.00 68.53           O
ATOM    909  CB  ASP A 120     250.685 212.494 240.232  1.00 68.38           C
ATOM    910  CG  ASP A 120     250.149 211.753 241.455  1.00 63.92           C
ATOM    911  OD1 ASP A 120     250.785 211.844 242.523  1.00 55.68           O
ATOM    912  OD2 ASP A 120     249.086 211.115 241.303  1.00 56.47           O
ATOM    913  N   LYS A 121     251.428 215.432 238.857  1.00 76.48           N
ATOM    914  CA  LYS A 121     251.859 216.199 237.676  1.00 76.44           C
ATOM    915  C   LYS A 121     252.777 217.371 238.019  1.00 78.36           C
ATOM    916  O   LYS A 121     253.190 218.105 237.115  1.00 72.21           O
ATOM    917  CB  LYS A 121     250.638 216.668 236.882  1.00 71.54           C
ATOM    918  CG  LYS A 121     249.867 215.501 236.245  1.00 65.19           C
ATOM    919  CD  LYS A 121     248.685 216.051 235.443  1.00 60.04           C
ATOM    920  CE  LYS A 121     247.822 214.909 234.906  1.00 54.02           C
ATOM    921  NZ  LYS A 121     246.454 215.378 234.591  1.00 46.79           N
ATOM    922  N   MET A 122     253.080 217.578 239.291  1.00 77.12           N
ATOM    923  CA  MET A 122     253.980 218.633 239.716  1.00 76.91           C
ATOM    924  C   MET A 122     255.431 218.292 239.352  1.00 78.75           C
ATOM    925  O   MET A 122     255.826 217.134 239.262  1.00 75.00           O
ATOM    926  CB  MET A 122     253.830 218.907 241.217  1.00 73.34           C
ATOM    927  CG  MET A 122     252.452 219.477 241.567  1.00 69.80           C
ATOM    928  SD  MET A 122     252.301 219.868 243.328  1.00 65.68           S
ATOM    929  CE  MET A 122     250.558 220.330 243.388  1.00 60.31           C
ATOM    930  N   THR A 123     256.230 219.321 239.155  1.00 81.69           N
ATOM    931  CA  THR A 123     257.686 219.154 239.045  1.00 81.98           C
ATOM    932  C   THR A 123     258.250 218.639 240.371  1.00 83.24           C
ATOM    933  O   THR A 123     257.657 218.870 241.424  1.00 79.55           O
ATOM    934  CB  THR A 123     258.384 220.461 238.650  1.00 79.08           C
ATOM    935  OG1 THR A 123     258.235 221.450 239.626  1.00 70.48           O
ATOM    936  CG2 THR A 123     257.848 221.040 237.336  1.00 69.67           C
ATOM    937  N   ALA A 124     259.402 217.998 240.346  1.00 82.63           N
ATOM    938  CA  ALA A 124     260.039 217.496 241.565  1.00 82.71           C
ATOM    939  C   ALA A 124     260.176 218.579 242.653  1.00 84.14           C
ATOM    940  O   ALA A 124     259.946 218.319 243.829  1.00 80.36           O
ATOM    941  CB  ALA A 124     261.410 216.921 241.188  1.00 79.59           C
ATOM    942  N   TYR A 125     260.488 219.816 242.261  1.00 84.14           N
ATOM    943  CA  TYR A 125     260.538 220.958 243.173  1.00 84.20           C
ATOM    944  C   TYR A 125     259.156 221.347 243.700  1.00 85.01           C
ATOM    945  O   TYR A 125     258.987 221.515 244.900  1.00 83.02           O
ATOM    946  CB  TYR A 125     261.192 222.145 242.471  1.00 82.09           C
ATOM    947  CG  TYR A 125     261.257 223.380 243.343  1.00 81.86           C
ATOM    948  CD1 TYR A 125     260.370 224.457 243.139  1.00 76.33           C
ATOM    949  CD2 TYR A 125     262.187 223.444 244.403  1.00 77.59           C
ATOM    950  CE1 TYR A 125     260.427 225.590 243.968  1.00 74.35           C
ATOM    951  CE2 TYR A 125     262.249 224.571 245.236  1.00 75.37           C
ATOM    952  CZ  TYR A 125     261.369 225.643 245.011  1.00 77.03           C
ATOM    953  OH  TYR A 125     261.436 226.745 245.825  1.00 75.63           O
ATOM    954  N   ASP A 126     258.161 221.470 242.824  1.00 83.96           N
ATOM    955  CA  ASP A 126     256.813 221.845 243.241  1.00 82.18           C
ATOM    956  C   ASP A 126     256.199 220.778 244.155  1.00 82.15           C
ATOM    957  O   ASP A 126     255.534 221.123 245.127  1.00 79.66           O
ATOM    958  CB  ASP A 126     255.907 222.073 242.017  1.00 79.56           C
ATOM    959  CG  ASP A 126     256.007 223.448 241.351  1.00 75.57           C
ATOM    960  OD1 ASP A 126     256.135 224.482 242.048  1.00 68.16           O
ATOM    961  OD2 ASP A 126     255.780 223.523 240.122  1.00 70.35           O
ATOM    962  N   LYS A 127     256.463 219.494 243.884  1.00 83.40           N
ATOM    963  CA  LYS A 127     256.017 218.391 244.727  1.00 82.65           C
ATOM    964  C   LYS A 127     256.700 218.427 246.093  1.00 82.97           C
ATOM    965  O   LYS A 127     256.018 218.398 247.109  1.00 79.80           O
ATOM    966  CB  LYS A 127     256.246 217.068 243.994  1.00 80.78           C
ATOM    967  CG  LYS A 127     255.558 215.926 244.748  1.00 75.05           C
ATOM    968  CD  LYS A 127     255.739 214.600 244.011  1.00 70.17           C
ATOM    969  CE  LYS A 127     255.100 213.503 244.868  1.00 64.54           C
ATOM    970  NZ  LYS A 127     255.609 212.169 244.507  1.00 56.51           N
ATOM    971  N   TYR A 128     258.015 218.589 246.128  1.00 85.13           N
ATOM    972  CA  TYR A 128     258.773 218.761 247.368  1.00 84.45           C
ATOM    973  C   TYR A 128     258.244 219.937 248.203  1.00 84.92           C
ATOM    974  O   TYR A 128     258.045 219.809 249.412  1.00 82.71           O
ATOM    975  CB  TYR A 128     260.253 218.957 247.016  1.00 83.05           C
ATOM    976  CG  TYR A 128     261.117 219.289 248.217  1.00 83.36           C
ATOM    977  CD1 TYR A 128     261.373 220.632 248.565  1.00 78.67           C
ATOM    978  CD2 TYR A 128     261.623 218.255 249.030  1.00 80.07           C
ATOM    979  CE1 TYR A 128     262.114 220.938 249.720  1.00 77.12           C
ATOM    980  CE2 TYR A 128     262.363 218.549 250.187  1.00 78.05           C
ATOM    981  CZ  TYR A 128     262.600 219.892 250.530  1.00 79.46           C
ATOM    982  OH  TYR A 128     263.291 220.182 251.679  1.00 78.12           O
ATOM    983  N   MET A 129     257.980 221.064 247.574  1.00 83.01           N
ATOM    984  CA  MET A 129     257.446 222.245 248.253  1.00 80.74           C
ATOM    985  C   MET A 129     256.013 222.029 248.748  1.00 80.55           C
ATOM    986  O   MET A 129     255.666 222.506 249.826  1.00 79.00           O
ATOM    987  CB  MET A 129     257.513 223.454 247.315  1.00 79.54           C
ATOM    988  CG  MET A 129     258.950 223.937 247.056  1.00 76.49           C
ATOM    989  SD  MET A 129     259.910 224.487 248.503  1.00 72.70           S
ATOM    990  CE  MET A 129     258.976 225.952 248.975  1.00 64.25           C
ATOM    991  N   TYR A 130     255.195 221.297 247.991  1.00 83.74           N
ATOM    992  CA  TYR A 130     253.835 220.956 248.389  1.00 82.32           C
ATOM    993  C   TYR A 130     253.842 220.022 249.601  1.00 82.12           C
ATOM    994  O   TYR A 130     253.215 220.338 250.607  1.00 78.53           O
ATOM    995  CB  TYR A 130     253.089 220.351 247.197  1.00 80.16           C
ATOM    996  CG  TYR A 130     251.658 219.978 247.522  1.00 78.82           C
ATOM    997  CD1 TYR A 130     251.333 218.662 247.903  1.00 73.15           C
ATOM    998  CD2 TYR A 130     250.648 220.962 247.485  1.00 73.93           C
ATOM    999  CE1 TYR A 130     250.011 218.329 248.245  1.00 70.02           C
ATOM   1000  CE2 TYR A 130     249.325 220.641 247.826  1.00 70.62           C
ATOM   1001  CZ  TYR A 130     249.010 219.321 248.207  1.00 72.03           C
ATOM   1002  OH  TYR A 130     247.725 218.999 248.550  1.00 70.80           O
ATOM   1003  N   ASP A 131     254.590 218.939 249.536  1.00 84.07           N
ATOM   1004  CA  ASP A 131     254.613 217.922 250.581  1.00 82.00           C
ATOM   1005  C   ASP A 131     255.203 218.448 251.899  1.00 81.54           C
ATOM   1006  O   ASP A 131     254.709 218.116 252.976  1.00 77.00           O
ATOM   1007  CB  ASP A 131     255.395 216.693 250.077  1.00 79.52           C
ATOM   1008  CG  ASP A 131     254.714 215.937 248.918  1.00 74.58           C
ATOM   1009  OD1 ASP A 131     253.492 216.093 248.729  1.00 67.80           O
ATOM   1010  OD2 ASP A 131     255.417 215.165 248.226  1.00 68.78           O
ATOM   1011  N   ASN A 132     256.203 219.308 251.840  1.00 83.18           N
ATOM   1012  CA  ASN A 132     256.902 219.799 253.029  1.00 81.59           C
ATOM   1013  C   ASN A 132     256.368 221.127 253.587  1.00 81.01           C
ATOM   1014  O   ASN A 132     256.552 221.398 254.773  1.00 76.15           O
ATOM   1015  CB  ASN A 132     258.405 219.901 252.728  1.00 79.48           C
ATOM   1016  CG  ASN A 132     259.024 218.535 252.508  1.00 76.84           C
ATOM   1017  OD1 ASN A 132     259.189 217.752 253.423  1.00 68.61           O
ATOM   1018  ND2 ASN A 132     259.388 218.211 251.289  1.00 68.80           N
ATOM   1019  N   TYR A 133     255.735 221.949 252.762  1.00 81.63           N
ATOM   1020  CA  TYR A 133     255.361 223.305 253.171  1.00 80.11           C
ATOM   1021  C   TYR A 133     253.902 223.664 252.857  1.00 79.66           C
ATOM   1022  O   TYR A 133     253.164 224.056 253.759  1.00 74.38           O
ATOM   1023  CB  TYR A 133     256.324 224.324 252.543  1.00 77.70           C
ATOM   1024  CG  TYR A 133     257.789 224.122 252.872  1.00 77.08           C
ATOM   1025  CD1 TYR A 133     258.266 224.335 254.180  1.00 72.46           C
ATOM   1026  CD2 TYR A 133     258.692 223.737 251.866  1.00 73.22           C
ATOM   1027  CE1 TYR A 133     259.630 224.182 254.477  1.00 69.35           C
ATOM   1028  CE2 TYR A 133     260.056 223.581 252.155  1.00 70.46           C
ATOM   1029  CZ  TYR A 133     260.528 223.811 253.459  1.00 72.01           C
ATOM   1030  OH  TYR A 133     261.863 223.689 253.735  1.00 69.97           O
ATOM   1031  N   TYR A 134     253.460 223.548 251.605  1.00 79.96           N
ATOM   1032  CA  TYR A 134     252.176 224.115 251.181  1.00 78.41           C
ATOM   1033  C   TYR A 134     250.968 223.283 251.612  1.00 78.06           C
ATOM   1034  O   TYR A 134     249.909 223.845 251.866  1.00 72.99           O
ATOM   1035  CB  TYR A 134     252.173 224.328 249.663  1.00 75.74           C
ATOM   1036  CG  TYR A 134     253.263 225.220 249.108  1.00 74.03           C
ATOM   1037  CD1 TYR A 134     253.835 226.255 249.877  1.00 69.04           C
ATOM   1038  CD2 TYR A 134     253.698 225.033 247.780  1.00 69.18           C
ATOM   1039  CE1 TYR A 134     254.837 227.080 249.337  1.00 65.15           C
ATOM   1040  CE2 TYR A 134     254.692 225.854 247.232  1.00 66.32           C
ATOM   1041  CZ  TYR A 134     255.266 226.875 248.013  1.00 67.15           C
ATOM   1042  OH  TYR A 134     256.244 227.675 247.485  1.00 64.72           O
ATOM   1043  N   SER A 135     251.108 221.974 251.734  1.00 77.35           N
ATOM   1044  CA  SER A 135     250.042 221.101 252.235  1.00 75.81           C
ATOM   1045  C   SER A 135     249.742 221.331 253.720  1.00 75.73           C
ATOM   1046  O   SER A 135     248.606 221.170 254.146  1.00 71.02           O
ATOM   1047  CB  SER A 135     250.423 219.637 252.010  1.00 72.77           C
ATOM   1048  OG  SER A 135     251.620 219.315 252.684  1.00 67.40           O
ATOM   1049  N   VAL A 136     250.737 221.741 254.487  1.00 76.61           N
ATOM   1050  CA  VAL A 136     250.609 222.022 255.922  1.00 75.35           C
ATOM   1051  C   VAL A 136     250.181 223.470 256.175  1.00 74.89           C
ATOM   1052  O   VAL A 136     249.536 223.763 257.177  1.00 67.60           O
ATOM   1053  CB  VAL A 136     251.927 221.713 256.661  1.00 71.54           C
ATOM   1054  CG1 VAL A 136     251.705 221.647 258.173  1.00 64.39           C
ATOM   1055  CG2 VAL A 136     252.544 220.371 256.237  1.00 64.19           C
ATOM   1056  N   GLY A 137     250.511 224.362 255.266  1.00 73.28           N
ATOM   1057  CA  GLY A 137     250.263 225.792 255.429  1.00 73.00           C
ATOM   1058  C   GLY A 137     251.112 226.424 256.535  1.00 74.87           C
ATOM   1059  O   GLY A 137     252.153 225.902 256.946  1.00 69.63           O
ATOM   1060  N   THR A 138     250.675 227.575 257.006  1.00 75.12           N
ATOM   1061  CA  THR A 138     251.270 228.249 258.164  1.00 74.49           C
ATOM   1062  C   THR A 138     250.296 228.244 259.336  1.00 75.48           C
ATOM   1063  O   THR A 138     249.096 228.034 259.167  1.00 70.61           O
ATOM   1064  CB  THR A 138     251.724 229.687 257.845  1.00 69.62           C
ATOM   1065  OG1 THR A 138     250.640 230.487 257.450  1.00 62.97           O
ATOM   1066  CG2 THR A 138     252.772 229.731 256.736  1.00 62.11           C
ATOM   1067  N   LYS A 139     250.805 228.516 260.518  1.00 75.25           N
ATOM   1068  CA  LYS A 139     249.989 228.490 261.738  1.00 74.81           C
ATOM   1069  C   LYS A 139     248.824 229.490 261.710  1.00 75.99           C
ATOM   1070  O   LYS A 139     247.792 229.239 262.319  1.00 70.24           O
ATOM   1071  CB  LYS A 139     250.924 228.744 262.932  1.00 70.70           C
ATOM   1072  CG  LYS A 139     250.324 228.238 264.250  1.00 63.53           C
ATOM   1073  CD  LYS A 139     251.311 228.473 265.390  1.00 56.88           C
ATOM   1074  CE  LYS A 139     250.759 227.892 266.691  1.00 49.78           C
ATOM   1075  NZ  LYS A 139     251.673 228.135 267.828  1.00 42.80           N
ATOM   1076  N   ASP A 140     248.995 230.577 260.993  1.00 75.20           N
ATOM   1077  CA  ASP A 140     248.007 231.654 260.872  1.00 74.36           C
ATOM   1078  C   ASP A 140     247.158 231.553 259.593  1.00 75.95           C
ATOM   1079  O   ASP A 140     246.177 232.285 259.442  1.00 69.90           O
ATOM   1080  CB  ASP A 140     248.732 233.005 260.889  1.00 69.63           C
ATOM   1081  CG  ASP A 140     249.667 233.207 262.081  1.00 64.13           C
ATOM   1082  OD1 ASP A 140     249.344 232.729 263.193  1.00 56.46           O
ATOM   1083  OD2 ASP A 140     250.717 233.846 261.855  1.00 57.60           O
ATOM   1084  N   ASP A 141     247.540 230.693 258.658  1.00 76.05           N
ATOM   1085  CA  ASP A 141     246.857 230.527 257.374  1.00 77.04           C
ATOM   1086  C   ASP A 141     247.090 229.104 256.837  1.00 78.38           C
ATOM   1087  O   ASP A 141     248.128 228.825 256.227  1.00 73.62           O
ATOM   1088  CB  ASP A 141     247.357 231.602 256.398  1.00 72.80           C
ATOM   1089  CG  ASP A 141     246.710 231.532 255.012  1.00 68.77           C
ATOM   1090  OD1 ASP A 141     245.795 230.707 254.799  1.00 62.34           O
ATOM   1091  OD2 ASP A 141     247.160 232.318 254.149  1.00 64.43           O
ATOM   1092  N   PRO A 142     246.119 228.198 257.029  1.00 77.84           N
ATOM   1093  CA  PRO A 142     246.251 226.812 256.586  1.00 78.29           C
ATOM   1094  C   PRO A 142     246.322 226.657 255.061  1.00 79.49           C
ATOM   1095  O   PRO A 142     246.704 225.601 254.569  1.00 74.73           O
ATOM   1096  CB  PRO A 142     245.036 226.090 257.181  1.00 75.48           C
ATOM   1097  CG  PRO A 142     243.993 227.193 257.344  1.00 74.81           C
ATOM   1098  CD  PRO A 142     244.833 228.419 257.681  1.00 78.48           C
ATOM   1099  N   TYR A 143     245.986 227.686 254.319  1.00 79.36           N
ATOM   1100  CA  TYR A 143     246.013 227.698 252.856  1.00 79.00           C
ATOM   1101  C   TYR A 143     247.230 228.442 252.280  1.00 78.96           C
ATOM   1102  O   TYR A 143     247.323 228.639 251.065  1.00 73.63           O
ATOM   1103  CB  TYR A 143     244.688 228.269 252.343  1.00 77.17           C
ATOM   1104  CG  TYR A 143     243.466 227.530 252.847  1.00 77.43           C
ATOM   1105  CD1 TYR A 143     243.091 226.300 252.275  1.00 71.99           C
ATOM   1106  CD2 TYR A 143     242.701 228.056 253.907  1.00 73.26           C
ATOM   1107  CE1 TYR A 143     241.959 225.609 252.743  1.00 69.49           C
ATOM   1108  CE2 TYR A 143     241.572 227.371 254.386  1.00 70.51           C
ATOM   1109  CZ  TYR A 143     241.200 226.149 253.800  1.00 72.56           C
ATOM   1110  OH  TYR A 143     240.091 225.482 254.252  1.00 70.99           O
ATOM   1111  N   ALA A 144     248.174 228.850 253.113  1.00 76.44           N
ATOM   1112  CA  ALA A 144     249.351 229.584 252.683  1.00 75.57           C
ATOM   1113  C   ALA A 144     250.174 228.796 251.653  1.00 76.34           C
ATOM   1114  O   ALA A 144     250.486 227.624 251.830  1.00 71.16           O
ATOM   1115  CB  ALA A 144     250.192 229.957 253.903  1.00 71.28           C
ATOM   1116  N   GLY A 145     250.536 229.464 250.561  1.00 74.35           N
ATOM   1117  CA  GLY A 145     251.344 228.893 249.480  1.00 74.60           C
ATOM   1118  C   GLY A 145     250.569 228.102 248.420  1.00 77.30           C
ATOM   1119  O   GLY A 145     251.106 227.875 247.332  1.00 72.73           O
ATOM   1120  N   ARG A 146     249.303 227.720 248.662  1.00 78.16           N
ATOM   1121  CA  ARG A 146     248.479 227.014 247.674  1.00 78.71           C
ATOM   1122  C   ARG A 146     248.221 227.876 246.437  1.00 79.27           C
ATOM   1123  O   ARG A 146     247.990 229.082 246.529  1.00 76.21           O
ATOM   1124  CB  ARG A 146     247.165 226.510 248.300  1.00 76.73           C
ATOM   1125  CG  ARG A 146     247.412 225.453 249.398  1.00 74.75           C
ATOM   1126  CD  ARG A 146     246.107 224.884 249.964  1.00 72.70           C
ATOM   1127  NE  ARG A 146     245.493 223.903 249.045  1.00 70.58           N
ATOM   1128  CZ  ARG A 146     244.459 223.114 249.319  1.00 66.88           C
ATOM   1129  NH1 ARG A 146     243.851 223.143 250.466  1.00 63.77           N
ATOM   1130  NH2 ARG A 146     244.032 222.266 248.438  1.00 62.86           N
ATOM   1131  N   LYS A 147     248.271 227.258 245.245  1.00 79.61           N
ATOM   1132  CA  LYS A 147     248.141 227.979 243.973  1.00 79.16           C
ATOM   1133  C   LYS A 147     246.669 228.240 243.638  1.00 80.26           C
ATOM   1134  O   LYS A 147     245.890 227.309 243.467  1.00 75.44           O
ATOM   1135  CB  LYS A 147     248.864 227.226 242.844  1.00 74.39           C
ATOM   1136  CG  LYS A 147     250.402 227.232 243.007  1.00 67.48           C
ATOM   1137  CD  LYS A 147     251.098 226.438 241.888  1.00 62.22           C
ATOM   1138  CE  LYS A 147     252.617 226.430 242.102  1.00 55.48           C
ATOM   1139  NZ  LYS A 147     253.345 225.505 241.196  1.00 49.17           N
ATOM   1140  N   LEU A 148     246.313 229.504 243.475  1.00 80.57           N
ATOM   1141  CA  LEU A 148     244.990 229.942 243.036  1.00 80.52           C
ATOM   1142  C   LEU A 148     244.861 229.889 241.511  1.00 81.24           C
ATOM   1143  O   LEU A 148     245.777 230.285 240.785  1.00 77.78           O
ATOM   1144  CB  LEU A 148     244.739 231.373 243.541  1.00 78.39           C
ATOM   1145  CG  LEU A 148     244.307 231.430 245.013  1.00 77.25           C
ATOM   1146  CD1 LEU A 148     244.573 232.813 245.583  1.00 71.60           C
ATOM   1147  CD2 LEU A 148     242.815 231.125 245.147  1.00 72.20           C
ATOM   1148  N   ASN A 149     243.693 229.489 241.019  1.00 80.66           N
ATOM   1149  CA  ASN A 149     243.387 229.587 239.598  1.00 80.02           C
ATOM   1150  C   ASN A 149     243.072 231.042 239.208  1.00 80.73           C
ATOM   1151  O   ASN A 149     241.954 231.529 239.364  1.00 76.29           O
ATOM   1152  CB  ASN A 149     242.267 228.604 239.224  1.00 76.05           C
ATOM   1153  CG  ASN A 149     242.112 228.499 237.710  1.00 72.10           C
ATOM   1154  OD1 ASN A 149     242.731 229.218 236.928  1.00 64.94           O
ATOM   1155  ND2 ASN A 149     241.300 227.576 237.253  1.00 65.84           N
ATOM   1156  N   LYS A 150     244.059 231.730 238.666  1.00 79.46           N
ATOM   1157  CA  LYS A 150     243.937 233.134 238.248  1.00 78.97           C
ATOM   1158  C   LYS A 150     243.444 233.325 236.805  1.00 79.48           C
ATOM   1159  O   LYS A 150     243.263 234.459 236.372  1.00 73.99           O
ATOM   1160  CB  LYS A 150     245.268 233.868 238.488  1.00 75.59           C
ATOM   1161  CG  LYS A 150     245.649 233.908 239.980  1.00 72.16           C
ATOM   1162  CD  LYS A 150     246.891 234.768 240.224  1.00 67.77           C
ATOM   1163  CE  LYS A 150     247.221 234.789 241.724  1.00 61.59           C
ATOM   1164  NZ  LYS A 150     248.377 235.661 242.055  1.00 54.81           N
ATOM   1165  N   LYS A 151     243.239 232.239 236.040  1.00 79.64           N
ATOM   1166  CA  LYS A 151     242.842 232.319 234.624  1.00 79.24           C
ATOM   1167  C   LYS A 151     241.344 232.522 234.432  1.00 80.55           C
ATOM   1168  O   LYS A 151     240.942 233.156 233.458  1.00 75.28           O
ATOM   1169  CB  LYS A 151     243.294 231.057 233.880  1.00 74.81           C
ATOM   1170  CG  LYS A 151     244.818 230.980 233.717  1.00 67.94           C
ATOM   1171  CD  LYS A 151     245.189 229.736 232.901  1.00 62.24           C
ATOM   1172  CE  LYS A 151     246.705 229.650 232.700  1.00 54.69           C
ATOM   1173  NZ  LYS A 151     247.096 228.409 231.991  1.00 47.78           N
ATOM   1174  N   VAL A 152     240.529 231.977 235.322  1.00 80.46           N
ATOM   1175  CA  VAL A 152     239.073 232.086 235.249  1.00 80.93           C
ATOM   1176  C   VAL A 152     238.650 233.491 235.675  1.00 82.63           C
ATOM   1177  O   VAL A 152     239.117 234.012 236.688  1.00 79.52           O
ATOM   1178  CB  VAL A 152     238.383 230.998 236.091  1.00 77.85           C
ATOM   1179  CG1 VAL A 152     236.879 230.992 235.818  1.00 67.77           C
ATOM   1180  CG2 VAL A 152     238.913 229.600 235.750  1.00 68.80           C
ATOM   1181  N   LYS A 153     237.783 234.119 234.886  1.00 81.63           N
ATOM   1182  CA  LYS A 153     237.241 235.434 235.236  1.00 82.23           C
ATOM   1183  C   LYS A 153     236.163 235.305 236.308  1.00 83.28           C
ATOM   1184  O   LYS A 153     235.299 234.438 236.206  1.00 79.13           O
ATOM   1185  CB  LYS A 153     236.684 236.158 234.003  1.00 78.58           C
ATOM   1186  CG  LYS A 153     237.789 236.831 233.175  1.00 71.14           C
ATOM   1187  CD  LYS A 153     237.160 237.688 232.074  1.00 65.76           C
ATOM   1188  CE  LYS A 153     238.230 238.505 231.348  1.00 57.22           C
ATOM   1189  NZ  LYS A 153     237.635 239.439 230.357  1.00 49.48           N
ATOM   1190  N   LEU A 154     236.173 236.218 237.257  1.00 83.47           N
ATOM   1191  CA  LEU A 154     235.071 236.383 238.195  1.00 83.81           C
ATOM   1192  C   LEU A 154     233.820 236.888 237.466  1.00 84.69           C
ATOM   1193  O   LEU A 154     233.893 237.775 236.612  1.00 81.52           O
ATOM   1194  CB  LEU A 154     235.473 237.349 239.319  1.00 81.78           C
ATOM   1195  CG  LEU A 154     236.516 236.777 240.299  1.00 80.50           C
ATOM   1196  CD1 LEU A 154     237.017 237.882 241.209  1.00 74.14           C
ATOM   1197  CD2 LEU A 154     235.935 235.676 241.182  1.00 74.73           C
ATOM   1198  N   ILE A 155     232.680 236.318 237.830  1.00 83.07           N
ATOM   1199  CA  ILE A 155     231.368 236.729 237.338  1.00 82.67           C
ATOM   1200  C   ILE A 155     230.858 237.842 238.257  1.00 83.23           C
ATOM   1201  O   ILE A 155     230.742 237.648 239.464  1.00 79.99           O
ATOM   1202  CB  ILE A 155     230.421 235.514 237.271  1.00 80.22           C
ATOM   1203  CG1 ILE A 155     231.013 234.388 236.381  1.00 74.23           C
ATOM   1204  CG2 ILE A 155     229.057 235.951 236.719  1.00 72.49           C
ATOM   1205  CD1 ILE A 155     230.260 233.062 236.475  1.00 67.17           C
ATOM   1206  N   ARG A 156     230.591 239.016 237.698  1.00 81.75           N
ATOM   1207  CA  ARG A 156     230.123 240.184 238.464  1.00 80.59           C
ATOM   1208  C   ARG A 156     228.616 240.413 238.373  1.00 81.30           C
ATOM   1209  O   ARG A 156     228.046 241.034 239.259  1.00 74.99           O
ATOM   1210  CB  ARG A 156     230.874 241.449 238.027  1.00 76.72           C
ATOM   1211  CG  ARG A 156     232.354 241.438 238.443  1.00 71.11           C
ATOM   1212  CD  ARG A 156     232.977 242.818 238.201  1.00 65.55           C
ATOM   1213  NE  ARG A 156     234.384 242.869 238.638  1.00 59.60           N
ATOM   1214  CZ  ARG A 156     235.081 243.952 238.978  1.00 52.03           C
ATOM   1215  NH1 ARG A 156     234.591 245.154 238.896  1.00 49.05           N
ATOM   1216  NH2 ARG A 156     236.297 243.837 239.417  1.00 47.23           N
ATOM   1217  N   ASP A 157     227.986 239.927 237.313  1.00 81.16           N
ATOM   1218  CA  ASP A 157     226.546 240.067 237.133  1.00 81.35           C
ATOM   1219  C   ASP A 157     225.810 239.026 237.987  1.00 82.52           C
ATOM   1220  O   ASP A 157     225.962 237.825 237.770  1.00 78.59           O
ATOM   1221  CB  ASP A 157     226.189 239.952 235.643  1.00 77.54           C
ATOM   1222  CG  ASP A 157     224.711 240.237 235.336  1.00 71.31           C
ATOM   1223  OD1 ASP A 157     223.921 240.465 236.281  1.00 63.58           O
ATOM   1224  OD2 ASP A 157     224.362 240.232 234.138  1.00 64.59           O
ATOM   1225  N   THR A 158     224.994 239.489 238.917  1.00 81.91           N
ATOM   1226  CA  THR A 158     224.211 238.633 239.818  1.00 81.35           C
ATOM   1227  C   THR A 158     223.316 237.638 239.076  1.00 82.37           C
ATOM   1228  O   THR A 158     223.095 236.530 239.549  1.00 78.14           O
ATOM   1229  CB  THR A 158     223.332 239.488 240.736  1.00 78.21           C
ATOM   1230  OG1 THR A 158     222.525 240.369 239.980  1.00 70.23           O
ATOM   1231  CG2 THR A 158     224.162 240.354 241.682  1.00 69.20           C
ATOM   1232  N   LYS A 159     222.851 237.999 237.892  1.00 82.27           N
ATOM   1233  CA  LYS A 159     222.027 237.111 237.057  1.00 81.05           C
ATOM   1234  C   LYS A 159     222.823 235.995 236.384  1.00 81.75           C
ATOM   1235  O   LYS A 159     222.225 235.031 235.915  1.00 76.32           O
ATOM   1236  CB  LYS A 159     221.312 237.933 235.987  1.00 78.11           C
ATOM   1237  CG  LYS A 159     220.306 238.911 236.604  1.00 70.46           C
ATOM   1238  CD  LYS A 159     219.554 239.647 235.505  1.00 63.95           C
ATOM   1239  CE  LYS A 159     218.536 240.577 236.158  1.00 56.10           C
ATOM   1240  NZ  LYS A 159     217.750 241.313 235.150  1.00 48.42           N
ATOM   1241  N   ALA A 160     224.105 236.136 236.299  1.00 82.26           N
ATOM   1242  CA  ALA A 160     225.005 235.191 235.656  1.00 82.30           C
ATOM   1243  C   ALA A 160     225.760 234.294 236.654  1.00 83.56           C
ATOM   1244  O   ALA A 160     226.622 233.528 236.237  1.00 78.51           O
ATOM   1245  CB  ALA A 160     225.943 235.976 234.734  1.00 78.89           C
ATOM   1246  N   TYR A 161     225.446 234.383 237.948  1.00 83.37           N
ATOM   1247  CA  TYR A 161     226.068 233.521 238.953  1.00 84.09           C
ATOM   1248  C   TYR A 161     225.788 232.043 238.653  1.00 83.94           C
ATOM   1249  O   TYR A 161     224.648 231.682 238.370  1.00 80.01           O
ATOM   1250  CB  TYR A 161     225.600 233.907 240.360  1.00 82.55           C
ATOM   1251  CG  TYR A 161     226.121 235.215 240.919  1.00 82.45           C
ATOM   1252  CD1 TYR A 161     227.036 236.034 240.223  1.00 76.83           C
ATOM   1253  CD2 TYR A 161     225.690 235.620 242.197  1.00 77.74           C
ATOM   1254  CE1 TYR A 161     227.507 237.231 240.784  1.00 76.58           C
ATOM   1255  CE2 TYR A 161     226.157 236.811 242.768  1.00 77.76           C
ATOM   1256  CZ  TYR A 161     227.067 237.618 242.061  1.00 80.54           C
ATOM   1257  OH  TYR A 161     227.526 238.782 242.618  1.00 78.62           O
ATOM   1258  N   PRO A 162     226.821 231.190 238.679  1.00 82.21           N
ATOM   1259  CA  PRO A 162     226.698 229.818 238.191  1.00 80.42           C
ATOM   1260  C   PRO A 162     225.922 228.891 239.132  1.00 80.91           C
ATOM   1261  O   PRO A 162     225.231 227.991 238.662  1.00 74.89           O
ATOM   1262  CB  PRO A 162     228.140 229.342 237.994  1.00 76.92           C
ATOM   1263  CG  PRO A 162     228.946 230.171 238.997  1.00 75.90           C
ATOM   1264  CD  PRO A 162     228.206 231.503 238.998  1.00 80.13           C
ATOM   1265  N   ASP A 163     226.046 229.067 240.421  1.00 81.82           N
ATOM   1266  CA  ASP A 163     225.433 228.233 241.453  1.00 81.64           C
ATOM   1267  C   ASP A 163     225.183 229.036 242.744  1.00 83.23           C
ATOM   1268  O   ASP A 163     225.567 230.201 242.869  1.00 78.57           O
ATOM   1269  CB  ASP A 163     226.304 226.979 241.694  1.00 76.78           C
ATOM   1270  CG  ASP A 163     227.762 227.276 242.057  1.00 72.09           C
ATOM   1271  OD1 ASP A 163     228.012 228.266 242.764  1.00 63.90           O
ATOM   1272  OD2 ASP A 163     228.638 226.499 241.625  1.00 67.42           O
ATOM   1273  N   GLU A 164     224.529 228.398 243.713  1.00 83.78           N
ATOM   1274  CA  GLU A 164     224.221 229.021 245.002  1.00 83.15           C
ATOM   1275  C   GLU A 164     225.475 229.231 245.862  1.00 84.81           C
ATOM   1276  O   GLU A 164     225.566 230.237 246.557  1.00 81.55           O
ATOM   1277  CB  GLU A 164     223.182 228.185 245.762  1.00 79.86           C
ATOM   1278  CG  GLU A 164     221.807 228.214 245.079  1.00 71.09           C
ATOM   1279  CD  GLU A 164     220.728 227.390 245.809  1.00 65.48           C
ATOM   1280  OE1 GLU A 164     219.557 227.443 245.359  1.00 58.16           O
ATOM   1281  OE2 GLU A 164     221.050 226.682 246.785  1.00 58.44           O
ATOM   1282  N   TYR A 165     226.461 228.357 245.767  1.00 85.64           N
ATOM   1283  CA  TYR A 165     227.731 228.520 246.476  1.00 85.82           C
ATOM   1284  C   TYR A 165     228.472 229.777 246.022  1.00 86.86           C
ATOM   1285  O   TYR A 165     229.026 230.513 246.835  1.00 84.15           O
ATOM   1286  CB  TYR A 165     228.621 227.296 246.249  1.00 84.63           C
ATOM   1287  CG  TYR A 165     228.068 225.997 246.780  1.00 84.69           C
ATOM   1288  CD1 TYR A 165     228.001 225.781 248.166  1.00 78.11           C
ATOM   1289  CD2 TYR A 165     227.626 224.992 245.896  1.00 78.93           C
ATOM   1290  CE1 TYR A 165     227.503 224.570 248.675  1.00 75.02           C
ATOM   1291  CE2 TYR A 165     227.125 223.780 246.393  1.00 75.79           C
ATOM   1292  CZ  TYR A 165     227.065 223.571 247.785  1.00 78.29           C
ATOM   1293  OH  TYR A 165     226.583 222.387 248.281  1.00 76.64           O
ATOM   1294  N   TYR A 166     228.449 230.059 244.728  1.00 86.05           N
ATOM   1295  CA  TYR A 166     229.024 231.291 244.200  1.00 86.66           C
ATOM   1296  C   TYR A 166     228.263 232.516 244.718  1.00 87.48           C
ATOM   1297  O   TYR A 166     228.886 233.504 245.103  1.00 85.29           O
ATOM   1298  CB  TYR A 166     229.031 231.246 242.670  1.00 85.29           C
ATOM   1299  CG  TYR A 166     229.873 232.334 242.047  1.00 85.80           C
ATOM   1300  CD1 TYR A 166     229.354 233.632 241.862  1.00 79.57           C
ATOM   1301  CD2 TYR A 166     231.204 232.062 241.673  1.00 80.28           C
ATOM   1302  CE1 TYR A 166     230.157 234.648 241.315  1.00 78.55           C
ATOM   1303  CE2 TYR A 166     232.012 233.065 241.123  1.00 78.67           C
ATOM   1304  CZ  TYR A 166     231.486 234.358 240.951  1.00 83.01           C
ATOM   1305  OH  TYR A 166     232.279 235.345 240.426  1.00 81.31           O
ATOM   1306  N   ALA A 167     226.932 232.422 244.773  1.00 87.18           N
ATOM   1307  CA  ALA A 167     226.102 233.491 245.313  1.00 86.70           C
ATOM   1308  C   ALA A 167     226.388 233.732 246.800  1.00 87.33           C
ATOM   1309  O   ALA A 167     226.544 234.880 247.200  1.00 84.89           O
ATOM   1310  CB  ALA A 167     224.628 233.164 245.056  1.00 85.10           C
ATOM   1311  N   GLU A 168     226.554 232.675 247.594  1.00 87.52           N
ATOM   1312  CA  GLU A 168     226.898 232.756 249.020  1.00 87.01           C
ATOM   1313  C   GLU A 168     228.235 233.473 249.241  1.00 87.37           C
ATOM   1314  O   GLU A 168     228.319 234.420 250.023  1.00 84.95           O
ATOM   1315  CB  GLU A 168     226.934 231.333 249.597  1.00 85.81           C
ATOM   1316  CG  GLU A 168     227.182 231.315 251.117  1.00 78.90           C
ATOM   1317  CD  GLU A 168     227.292 229.907 251.708  1.00 75.19           C
ATOM   1318  OE1 GLU A 168     227.584 229.819 252.921  1.00 66.99           O
ATOM   1319  OE2 GLU A 168     227.111 228.919 250.966  1.00 68.97           O
ATOM   1320  N   VAL A 169     229.273 233.075 248.524  1.00 87.89           N
ATOM   1321  CA  VAL A 169     230.586 233.729 248.624  1.00 87.87           C
ATOM   1322  C   VAL A 169     230.496 235.204 248.237  1.00 88.49           C
ATOM   1323  O   VAL A 169     231.038 236.055 248.941  1.00 86.81           O
ATOM   1324  CB  VAL A 169     231.644 233.009 247.771  1.00 86.67           C
ATOM   1325  CG1 VAL A 169     232.962 233.791 247.711  1.00 79.73           C
ATOM   1326  CG2 VAL A 169     231.967 231.637 248.363  1.00 80.67           C
ATOM   1327  N   MET A 170     229.812 235.503 247.151  1.00 88.07           N
ATOM   1328  CA  MET A 170     229.651 236.879 246.694  1.00 87.10           C
ATOM   1329  C   MET A 170     228.827 237.707 247.681  1.00 87.59           C
ATOM   1330  O   MET A 170     229.204 238.837 247.975  1.00 85.45           O
ATOM   1331  CB  MET A 170     229.048 236.905 245.284  1.00 86.21           C
ATOM   1332  CG  MET A 170     230.030 236.393 244.221  1.00 82.37           C
ATOM   1333  SD  MET A 170     231.570 237.348 244.014  1.00 79.34           S
ATOM   1334  CE  MET A 170     230.946 238.745 243.062  1.00 69.81           C
ATOM   1335  N   ASP A 171     227.765 237.141 248.258  1.00 87.94           N
ATOM   1336  CA  ASP A 171     226.947 237.812 249.265  1.00 86.40           C
ATOM   1337  C   ASP A 171     227.749 238.116 250.532  1.00 86.86           C
ATOM   1338  O   ASP A 171     227.671 239.218 251.073  1.00 83.03           O
ATOM   1339  CB  ASP A 171     225.718 236.952 249.590  1.00 83.53           C
ATOM   1340  CG  ASP A 171     224.656 237.773 250.317  1.00 78.18           C
ATOM   1341  OD1 ASP A 171     224.208 238.779 249.731  1.00 70.25           O
ATOM   1342  OD2 ASP A 171     224.254 237.425 251.444  1.00 71.61           O
ATOM   1343  N   SER A 172     228.617 237.187 250.935  1.00 88.16           N
ATOM   1344  CA  SER A 172     229.498 237.370 252.092  1.00 87.70           C
ATOM   1345  C   SER A 172     230.451 238.566 251.969  1.00 88.56           C
ATOM   1346  O   SER A 172     230.968 239.042 252.980  1.00 84.93           O
ATOM   1347  CB  SER A 172     230.303 236.088 252.341  1.00 85.92           C
ATOM   1348  OG  SER A 172     231.477 236.021 251.548  1.00 77.79           O
ATOM   1349  N   MET A 173     230.691 239.045 250.756  1.00 88.45           N
ATOM   1350  CA  MET A 173     231.536 240.207 250.480  1.00 88.66           C
ATOM   1351  C   MET A 173     230.802 241.540 250.644  1.00 89.48           C
ATOM   1352  O   MET A 173     231.452 242.581 250.730  1.00 86.60           O
ATOM   1353  CB  MET A 173     232.124 240.095 249.064  1.00 87.74           C
ATOM   1354  CG  MET A 173     233.153 238.971 248.921  1.00 83.53           C
ATOM   1355  SD  MET A 173     234.673 239.158 249.911  1.00 81.24           S
ATOM   1356  CE  MET A 173     235.336 240.698 249.236  1.00 73.07           C
ATOM   1357  N   TYR A 174     229.480 241.519 250.676  1.00 89.03           N
ATOM   1358  CA  TYR A 174     228.655 242.707 250.842  1.00 88.51           C
ATOM   1359  C   TYR A 174     228.167 242.839 252.288  1.00 88.50           C
ATOM   1360  O   TYR A 174     228.146 241.875 253.050  1.00 84.43           O
ATOM   1361  CB  TYR A 174     227.502 242.688 249.833  1.00 86.97           C
ATOM   1362  CG  TYR A 174     227.960 242.866 248.397  1.00 86.63           C
ATOM   1363  CD1 TYR A 174     228.030 244.144 247.815  1.00 79.41           C
ATOM   1364  CD2 TYR A 174     228.359 241.747 247.642  1.00 79.22           C
ATOM   1365  CE1 TYR A 174     228.490 244.309 246.496  1.00 76.80           C
ATOM   1366  CE2 TYR A 174     228.829 241.899 246.325  1.00 76.88           C
ATOM   1367  CZ  TYR A 174     228.893 243.183 245.753  1.00 80.24           C
ATOM   1368  OH  TYR A 174     229.356 243.334 244.470  1.00 79.13           O
ATOM   1369  N   LEU A 175     227.772 244.057 252.667  1.00 87.27           N
ATOM   1370  CA  LEU A 175     227.142 244.295 253.962  1.00 86.21           C
ATOM   1371  C   LEU A 175     225.845 243.480 254.079  1.00 85.88           C
ATOM   1372  O   LEU A 175     225.112 243.360 253.088  1.00 82.59           O
ATOM   1373  CB  LEU A 175     226.860 245.792 254.142  1.00 84.56           C
ATOM   1374  CG  LEU A 175     228.126 246.643 254.339  1.00 82.17           C
ATOM   1375  CD1 LEU A 175     227.778 248.117 254.184  1.00 75.93           C
ATOM   1376  CD2 LEU A 175     228.733 246.448 255.726  1.00 76.27           C
ATOM   1377  N   PRO A 176     225.532 242.968 255.282  1.00 84.84           N
ATOM   1378  CA  PRO A 176     224.263 242.301 255.551  1.00 83.58           C
ATOM   1379  C   PRO A 176     223.070 243.165 255.126  1.00 83.54           C
ATOM   1380  O   PRO A 176     223.138 244.397 255.140  1.00 79.87           O
ATOM   1381  CB  PRO A 176     224.244 242.027 257.061  1.00 80.90           C
ATOM   1382  CG  PRO A 176     225.719 241.996 257.451  1.00 79.23           C
ATOM   1383  CD  PRO A 176     226.349 242.996 256.487  1.00 82.88           C
ATOM   1384  N   ILE A 177     221.960 242.522 254.774  1.00 82.15           N
ATOM   1385  CA  ILE A 177     220.743 243.264 254.401  1.00 80.76           C
ATOM   1386  C   ILE A 177     220.268 244.166 255.541  1.00 80.72           C
ATOM   1387  O   ILE A 177     219.814 245.277 255.288  1.00 75.63           O
ATOM   1388  CB  ILE A 177     219.648 242.287 253.915  1.00 77.47           C
ATOM   1389  CG1 ILE A 177     220.032 241.821 252.497  1.00 70.46           C
ATOM   1390  CG2 ILE A 177     218.248 242.934 253.903  1.00 67.22           C
ATOM   1391  CD1 ILE A 177     219.046 240.869 251.838  1.00 61.46           C
ATOM   1392  N   GLU A 178     220.455 243.736 256.777  1.00 81.01           N
ATOM   1393  CA  GLU A 178     220.108 244.503 257.979  1.00 79.29           C
ATOM   1394  C   GLU A 178     220.872 245.832 258.096  1.00 79.11           C
ATOM   1395  O   GLU A 178     220.400 246.771 258.734  1.00 74.06           O
ATOM   1396  CB  GLU A 178     220.431 243.660 259.222  1.00 76.25           C
ATOM   1397  CG  GLU A 178     219.718 242.302 259.273  1.00 68.77           C
ATOM   1398  CD  GLU A 178     220.109 241.468 260.501  1.00 62.39           C
ATOM   1399  OE1 GLU A 178     219.689 240.291 260.560  1.00 55.36           O
ATOM   1400  OE2 GLU A 178     220.829 241.997 261.391  1.00 55.82           O
ATOM   1401  N   GLU A 179     222.034 245.908 257.504  1.00 79.91           N
ATOM   1402  CA  GLU A 179     222.865 247.118 257.465  1.00 79.28           C
ATOM   1403  C   GLU A 179     222.761 247.863 256.124  1.00 79.97           C
ATOM   1404  O   GLU A 179     223.409 248.891 255.920  1.00 75.16           O
ATOM   1405  CB  GLU A 179     224.326 246.759 257.771  1.00 77.13           C
ATOM   1406  CG  GLU A 179     224.521 246.166 259.175  1.00 73.37           C
ATOM   1407  CD  GLU A 179     225.993 245.946 259.554  1.00 68.73           C
ATOM   1408  OE1 GLU A 179     226.235 245.428 260.673  1.00 62.44           O
ATOM   1409  OE2 GLU A 179     226.891 246.310 258.759  1.00 63.91           O
ATOM   1410  N   SER A 180     221.959 247.337 255.215  1.00 79.30           N
ATOM   1411  CA  SER A 180     221.712 247.936 253.910  1.00 78.34           C
ATOM   1412  C   SER A 180     220.430 248.768 253.940  1.00 78.73           C
ATOM   1413  O   SER A 180     219.446 248.405 254.579  1.00 74.62           O
ATOM   1414  CB  SER A 180     221.630 246.862 252.824  1.00 75.47           C
ATOM   1415  OG  SER A 180     222.805 246.076 252.807  1.00 67.37           O
ATOM   1416  N   TYR A 181     220.430 249.851 253.201  1.00 79.50           N
ATOM   1417  CA  TYR A 181     219.272 250.723 253.067  1.00 78.54           C
ATOM   1418  C   TYR A 181     218.993 251.032 251.598  1.00 78.65           C
ATOM   1419  O   TYR A 181     219.869 250.898 250.741  1.00 72.64           O
ATOM   1420  CB  TYR A 181     219.463 251.982 253.926  1.00 74.28           C
ATOM   1421  CG  TYR A 181     220.685 252.808 253.578  1.00 71.75           C
ATOM   1422  CD1 TYR A 181     221.939 252.486 254.142  1.00 65.30           C
ATOM   1423  CD2 TYR A 181     220.584 253.902 252.700  1.00 65.56           C
ATOM   1424  CE1 TYR A 181     223.074 253.246 253.824  1.00 60.58           C
ATOM   1425  CE2 TYR A 181     221.712 254.666 252.375  1.00 62.05           C
ATOM   1426  CZ  TYR A 181     222.961 254.335 252.940  1.00 62.38           C
ATOM   1427  OH  TYR A 181     224.068 255.081 252.620  1.00 59.94           O
ATOM   1428  N   ASN A 182     217.769 251.393 251.296  1.00 76.09           N
ATOM   1429  CA  ASN A 182     217.310 251.723 249.942  1.00 75.09           C
ATOM   1430  C   ASN A 182     217.608 250.648 248.871  1.00 75.88           C
ATOM   1431  O   ASN A 182     217.769 250.957 247.691  1.00 69.20           O
ATOM   1432  CB  ASN A 182     217.809 253.132 249.571  1.00 71.39           C
ATOM   1433  CG  ASN A 182     217.181 254.227 250.420  1.00 68.86           C
ATOM   1434  OD1 ASN A 182     216.109 254.074 250.969  1.00 62.79           O
ATOM   1435  ND2 ASN A 182     217.825 255.366 250.526  1.00 62.97           N
ATOM   1436  N   GLY A 183     217.706 249.392 249.274  1.00 73.04           N
ATOM   1437  CA  GLY A 183     217.997 248.277 248.364  1.00 73.01           C
ATOM   1438  C   GLY A 183     219.382 248.330 247.709  1.00 75.55           C
ATOM   1439  O   GLY A 183     219.625 247.647 246.710  1.00 70.92           O
ATOM   1440  N   LEU A 184     220.278 249.149 248.230  1.00 77.44           N
ATOM   1441  CA  LEU A 184     221.651 249.256 247.749  1.00 77.69           C
ATOM   1442  C   LEU A 184     222.538 248.258 248.489  1.00 79.68           C
ATOM   1443  O   LEU A 184     222.720 248.344 249.701  1.00 76.14           O
ATOM   1444  CB  LEU A 184     222.146 250.703 247.911  1.00 73.45           C
ATOM   1445  CG  LEU A 184     221.657 251.634 246.783  1.00 67.10           C
ATOM   1446  CD1 LEU A 184     221.664 253.084 247.236  1.00 61.28           C
ATOM   1447  CD2 LEU A 184     222.564 251.509 245.558  1.00 60.06           C
ATOM   1448  N   ARG A 185     223.107 247.339 247.740  1.00 79.96           N
ATOM   1449  CA  ARG A 185     224.151 246.441 248.244  1.00 81.04           C
ATOM   1450  C   ARG A 185     225.502 247.137 248.155  1.00 82.25           C
ATOM   1451  O   ARG A 185     226.030 247.339 247.064  1.00 78.56           O
ATOM   1452  CB  ARG A 185     224.131 245.123 247.463  1.00 78.19           C
ATOM   1453  CG  ARG A 185     223.021 244.164 247.915  1.00 74.81           C
ATOM   1454  CD  ARG A 185     223.235 243.675 249.344  1.00 72.40           C
ATOM   1455  NE  ARG A 185     222.751 242.299 249.523  1.00 70.72           N
ATOM   1456  CZ  ARG A 185     223.177 241.450 250.447  1.00 66.04           C
ATOM   1457  NH1 ARG A 185     223.975 241.788 251.413  1.00 62.06           N
ATOM   1458  NH2 ARG A 185     222.815 240.218 250.401  1.00 62.98           N
ATOM   1459  N   THR A 186     226.053 247.481 249.304  1.00 83.79           N
ATOM   1460  CA  THR A 186     227.391 248.068 249.426  1.00 84.11           C
ATOM   1461  C   THR A 186     228.375 246.983 249.843  1.00 85.62           C
ATOM   1462  O   THR A 186     228.059 246.160 250.693  1.00 82.88           O
ATOM   1463  CB  THR A 186     227.394 249.231 250.426  1.00 80.94           C
ATOM   1464  OG1 THR A 186     226.343 250.123 250.134  1.00 70.53           O
ATOM   1465  CG2 THR A 186     228.680 250.043 250.368  1.00 69.75           C
ATOM   1466  N   ILE A 187     229.556 246.968 249.251  1.00 85.21           N
ATOM   1467  CA  ILE A 187     230.604 246.026 249.641  1.00 86.39           C
ATOM   1468  C   ILE A 187     231.076 246.317 251.069  1.00 87.31           C
ATOM   1469  O   ILE A 187     231.191 247.477 251.467  1.00 84.38           O
ATOM   1470  CB  ILE A 187     231.739 246.007 248.597  1.00 84.73           C
ATOM   1471  CG1 ILE A 187     232.547 244.703 248.717  1.00 76.05           C
ATOM   1472  CG2 ILE A 187     232.668 247.232 248.697  1.00 73.94           C
ATOM   1473  CD1 ILE A 187     233.401 244.405 247.488  1.00 67.65           C
ATOM   1474  N   ASP A 188     231.362 245.264 251.829  1.00 87.81           N
ATOM   1475  CA  ASP A 188     231.943 245.413 253.155  1.00 88.48           C
ATOM   1476  C   ASP A 188     233.439 245.697 253.030  1.00 89.01           C
ATOM   1477  O   ASP A 188     234.264 244.795 252.869  1.00 85.95           O
ATOM   1478  CB  ASP A 188     231.653 244.172 254.004  1.00 86.50           C
ATOM   1479  CG  ASP A 188     232.149 244.298 255.448  1.00 84.58           C
ATOM   1480  OD1 ASP A 188     232.721 245.350 255.818  1.00 76.81           O
ATOM   1481  OD2 ASP A 188     231.966 243.311 256.187  1.00 78.30           O
ATOM   1482  N   VAL A 189     233.794 246.963 253.130  1.00 88.44           N
ATOM   1483  CA  VAL A 189     235.180 247.420 252.990  1.00 88.64           C
ATOM   1484  C   VAL A 189     236.114 246.845 254.056  1.00 89.72           C
ATOM   1485  O   VAL A 189     237.308 246.719 253.814  1.00 86.40           O
ATOM   1486  CB  VAL A 189     235.271 248.952 252.965  1.00 86.05           C
ATOM   1487  CG1 VAL A 189     234.475 249.517 251.781  1.00 77.39           C
ATOM   1488  CG2 VAL A 189     234.769 249.621 254.248  1.00 77.33           C
ATOM   1489  N   ASN A 190     235.591 246.421 255.204  1.00 89.34           N
ATOM   1490  CA  ASN A 190     236.376 245.795 256.270  1.00 89.09           C
ATOM   1491  C   ASN A 190     236.882 244.391 255.903  1.00 89.90           C
ATOM   1492  O   ASN A 190     237.792 243.878 256.555  1.00 86.39           O
ATOM   1493  CB  ASN A 190     235.537 245.740 257.552  1.00 86.82           C
ATOM   1494  CG  ASN A 190     235.167 247.122 258.051  1.00 81.90           C
ATOM   1495  OD1 ASN A 190     236.007 247.979 258.219  1.00 71.40           O
ATOM   1496  ND2 ASN A 190     233.897 247.359 258.292  1.00 71.66           N
ATOM   1497  N   LYS A 191     236.331 243.774 254.870  1.00 89.17           N
ATOM   1498  CA  LYS A 191     236.801 242.487 254.341  1.00 89.42           C
ATOM   1499  C   LYS A 191     237.933 242.636 253.327  1.00 90.44           C
ATOM   1500  O   LYS A 191     238.604 241.655 253.028  1.00 86.77           O
ATOM   1501  CB  LYS A 191     235.619 241.697 253.770  1.00 87.65           C
ATOM   1502  CG  LYS A 191     234.639 241.300 254.889  1.00 85.85           C
ATOM   1503  CD  LYS A 191     233.411 240.579 254.353  1.00 79.96           C
ATOM   1504  CE  LYS A 191     232.493 240.257 255.533  1.00 75.86           C
ATOM   1505  NZ  LYS A 191     231.154 239.805 255.113  1.00 66.41           N
ATOM   1506  N   LEU A 192     238.175 243.837 252.839  1.00 90.99           N
ATOM   1507  CA  LEU A 192     239.247 244.131 251.897  1.00 91.34           C
ATOM   1508  C   LEU A 192     240.564 244.344 252.654  1.00 92.26           C
ATOM   1509  O   LEU A 192     241.004 245.475 252.884  1.00 89.28           O
ATOM   1510  CB  LEU A 192     238.870 245.332 251.018  1.00 90.22           C
ATOM   1511  CG  LEU A 192     237.557 245.177 250.232  1.00 89.73           C
ATOM   1512  CD1 LEU A 192     237.303 246.441 249.415  1.00 81.62           C
ATOM   1513  CD2 LEU A 192     237.581 243.987 249.283  1.00 82.37           C
ATOM   1514  N   LYS A 193     241.190 243.249 253.055  1.00 91.23           N
ATOM   1515  CA  LYS A 193     242.457 243.256 253.783  1.00 91.39           C
ATOM   1516  C   LYS A 193     243.600 242.821 252.875  1.00 91.47           C
ATOM   1517  O   LYS A 193     243.514 241.792 252.207  1.00 87.83           O
ATOM   1518  CB  LYS A 193     242.363 242.379 255.036  1.00 89.28           C
ATOM   1519  CG  LYS A 193     241.352 242.954 256.044  1.00 84.14           C
ATOM   1520  CD  LYS A 193     241.393 242.202 257.370  1.00 81.36           C
ATOM   1521  CE  LYS A 193     240.419 242.854 258.349  1.00 73.43           C
ATOM   1522  NZ  LYS A 193     240.559 242.311 259.716  1.00 65.50           N
ATOM   1523  N   PHE A 194     244.673 243.583 252.890  1.00 92.24           N
ATOM   1524  CA  PHE A 194     245.930 243.219 252.251  1.00 92.22           C
ATOM   1525  C   PHE A 194     246.928 242.778 253.317  1.00 92.57           C
ATOM   1526  O   PHE A 194     247.204 243.517 254.261  1.00 90.29           O
ATOM   1527  CB  PHE A 194     246.450 244.402 251.433  1.00 91.16           C
ATOM   1528  CG  PHE A 194     247.742 244.111 250.706  1.00 92.34           C
ATOM   1529  CD1 PHE A 194     248.942 244.716 251.116  1.00 86.64           C
ATOM   1530  CD2 PHE A 194     247.754 243.228 249.614  1.00 86.98           C
ATOM   1531  CE1 PHE A 194     250.137 244.450 250.430  1.00 85.43           C
ATOM   1532  CE2 PHE A 194     248.947 242.956 248.927  1.00 86.29           C
ATOM   1533  CZ  PHE A 194     250.140 243.573 249.335  1.00 88.84           C
ATOM   1534  N   ARG A 195     247.455 241.582 253.171  1.00 89.96           N
ATOM   1535  CA  ARG A 195     248.498 241.039 254.038  1.00 89.09           C
ATOM   1536  C   ARG A 195     249.822 241.043 253.286  1.00 88.98           C
ATOM   1537  O   ARG A 195     249.914 240.492 252.197  1.00 85.26           O
ATOM   1538  CB  ARG A 195     248.079 239.645 254.535  1.00 86.63           C
ATOM   1539  CG  ARG A 195     249.137 238.969 255.418  1.00 78.50           C
ATOM   1540  CD  ARG A 195     248.625 237.635 255.956  1.00 76.25           C
ATOM   1541  NE  ARG A 195     249.714 236.835 256.541  1.00 67.41           N
ATOM   1542  CZ  ARG A 195     249.579 235.743 257.278  1.00 61.46           C
ATOM   1543  NH1 ARG A 195     248.416 235.272 257.614  1.00 55.76           N
ATOM   1544  NH2 ARG A 195     250.623 235.090 257.680  1.00 52.59           N
ATOM   1545  N   TYR A 196     250.830 241.620 253.895  1.00 89.74           N
ATOM   1546  CA  TYR A 196     252.186 241.613 253.367  1.00 89.42           C
ATOM   1547  C   TYR A 196     253.194 241.429 254.499  1.00 89.39           C
ATOM   1548  O   TYR A 196     252.912 241.728 255.661  1.00 86.92           O
ATOM   1549  CB  TYR A 196     252.452 242.890 252.553  1.00 88.27           C
ATOM   1550  CG  TYR A 196     252.606 244.156 253.369  1.00 89.44           C
ATOM   1551  CD1 TYR A 196     251.473 244.817 253.902  1.00 84.11           C
ATOM   1552  CD2 TYR A 196     253.886 244.692 253.603  1.00 85.07           C
ATOM   1553  CE1 TYR A 196     251.625 245.991 254.652  1.00 83.24           C
ATOM   1554  CE2 TYR A 196     254.046 245.866 254.353  1.00 84.28           C
ATOM   1555  CZ  TYR A 196     252.913 246.516 254.878  1.00 86.93           C
ATOM   1556  OH  TYR A 196     253.070 247.664 255.609  1.00 85.62           O
ATOM   1557  N   SER A 197     254.357 240.913 254.161  1.00 88.29           N
ATOM   1558  CA  SER A 197     255.463 240.773 255.094  1.00 87.27           C
ATOM   1559  C   SER A 197     256.616 241.665 254.659  1.00 87.38           C
ATOM   1560  O   SER A 197     256.892 241.812 253.469  1.00 84.28           O
ATOM   1561  CB  SER A 197     255.903 239.316 255.204  1.00 84.88           C
ATOM   1562  OG  SER A 197     254.821 238.503 255.629  1.00 73.74           O
ATOM   1563  N   TRP A 198     257.289 242.243 255.628  1.00 87.96           N
ATOM   1564  CA  TRP A 198     258.477 243.051 255.421  1.00 87.45           C
ATOM   1565  C   TRP A 198     259.494 242.739 256.520  1.00 87.26           C
ATOM   1566  O   TRP A 198     259.133 242.287 257.612  1.00 84.46           O
ATOM   1567  CB  TRP A 198     258.098 244.538 255.385  1.00 85.64           C
ATOM   1568  CG  TRP A 198     257.619 245.121 256.679  1.00 85.82           C
ATOM   1569  CD1 TRP A 198     256.399 244.949 257.233  1.00 80.25           C
ATOM   1570  CD2 TRP A 198     258.362 245.979 257.608  1.00 84.63           C
ATOM   1571  NE1 TRP A 198     256.327 245.636 258.439  1.00 80.22           N
ATOM   1572  CE2 TRP A 198     257.510 246.289 258.700  1.00 83.88           C
ATOM   1573  CE3 TRP A 198     259.667 246.517 257.613  1.00 81.84           C
ATOM   1574  CZ2 TRP A 198     257.934 247.112 259.770  1.00 82.02           C
ATOM   1575  CZ3 TRP A 198     260.088 247.334 258.670  1.00 77.69           C
ATOM   1576  CH2 TRP A 198     259.231 247.625 259.741  1.00 78.21           C
ATOM   1577  N   MET A 199     260.771 242.935 256.228  1.00 85.14           N
ATOM   1578  CA  MET A 199     261.833 242.737 257.202  1.00 84.62           C
ATOM   1579  C   MET A 199     262.233 244.083 257.793  1.00 85.41           C
ATOM   1580  O   MET A 199     262.567 245.005 257.050  1.00 83.09           O
ATOM   1581  CB  MET A 199     263.001 242.007 256.532  1.00 82.62           C
ATOM   1582  CG  MET A 199     264.076 241.623 257.548  1.00 77.94           C
ATOM   1583  SD  MET A 199     265.391 240.595 256.843  1.00 72.79           S
ATOM   1584  CE  MET A 199     266.393 240.388 258.320  1.00 64.94           C
ATOM   1585  N   ASP A 200     262.251 244.166 259.115  1.00 86.96           N
ATOM   1586  CA  ASP A 200     262.797 245.325 259.812  1.00 86.50           C
ATOM   1587  C   ASP A 200     264.328 245.290 259.739  1.00 86.79           C
ATOM   1588  O   ASP A 200     265.023 244.870 260.665  1.00 83.71           O
ATOM   1589  CB  ASP A 200     262.250 245.381 261.245  1.00 84.38           C
ATOM   1590  CG  ASP A 200     262.505 246.719 261.937  1.00 81.90           C
ATOM   1591  OD1 ASP A 200     263.419 247.468 261.517  1.00 74.38           O
ATOM   1592  OD2 ASP A 200     261.753 246.990 262.906  1.00 75.82           O
ATOM   1593  N   ILE A 201     264.843 245.701 258.604  1.00 85.71           N
ATOM   1594  CA  ILE A 201     266.272 245.662 258.290  1.00 85.08           C
ATOM   1595  C   ILE A 201     267.068 246.513 259.284  1.00 85.44           C
ATOM   1596  O   ILE A 201     268.145 246.110 259.720  1.00 82.61           O
ATOM   1597  CB  ILE A 201     266.498 246.104 256.827  1.00 83.02           C
ATOM   1598  CG1 ILE A 201     265.795 245.125 255.853  1.00 76.30           C
ATOM   1599  CG2 ILE A 201     267.997 246.165 256.511  1.00 74.58           C
ATOM   1600  CD1 ILE A 201     265.805 245.572 254.392  1.00 68.35           C
ATOM   1601  N   GLN A 202     266.524 247.644 259.707  1.00 86.06           N
ATOM   1602  CA  GLN A 202     267.168 248.524 260.676  1.00 84.66           C
ATOM   1603  C   GLN A 202     267.338 247.847 262.039  1.00 84.87           C
ATOM   1604  O   GLN A 202     268.420 247.881 262.627  1.00 82.36           O
ATOM   1605  CB  GLN A 202     266.328 249.806 260.843  1.00 83.62           C
ATOM   1606  CG  GLN A 202     266.298 250.683 259.585  1.00 79.80           C
ATOM   1607  CD  GLN A 202     267.641 251.355 259.286  1.00 75.56           C
ATOM   1608  OE1 GLN A 202     268.450 251.600 260.167  1.00 67.53           O
ATOM   1609  NE2 GLN A 202     267.895 251.680 258.043  1.00 64.81           N
ATOM   1610  N   ALA A 203     266.288 247.194 262.536  1.00 85.05           N
ATOM   1611  CA  ALA A 203     266.344 246.455 263.789  1.00 84.77           C
ATOM   1612  C   ALA A 203     267.225 245.204 263.666  1.00 85.31           C
ATOM   1613  O   ALA A 203     268.070 244.963 264.528  1.00 82.67           O
ATOM   1614  CB  ALA A 203     264.919 246.114 264.226  1.00 83.04           C
ATOM   1615  N   ALA A 204     267.094 244.457 262.576  1.00 85.53           N
ATOM   1616  CA  ALA A 204     267.882 243.258 262.328  1.00 84.71           C
ATOM   1617  C   ALA A 204     269.385 243.554 262.247  1.00 85.01           C
ATOM   1618  O   ALA A 204     270.195 242.853 262.851  1.00 82.87           O
ATOM   1619  CB  ALA A 204     267.382 242.600 261.040  1.00 83.30           C
ATOM   1620  N   ALA A 205     269.765 244.614 261.549  1.00 85.59           N
ATOM   1621  CA  ALA A 205     271.158 245.013 261.400  1.00 84.52           C
ATOM   1622  C   ALA A 205     271.788 245.451 262.731  1.00 84.50           C
ATOM   1623  O   ALA A 205     272.960 245.171 262.988  1.00 81.76           O
ATOM   1624  CB  ALA A 205     271.228 246.129 260.357  1.00 83.28           C
ATOM   1625  N   LYS A 206     271.029 246.099 263.594  1.00 83.94           N
ATOM   1626  CA  LYS A 206     271.494 246.607 264.892  1.00 82.14           C
ATOM   1627  C   LYS A 206     271.399 245.581 266.025  1.00 81.79           C
ATOM   1628  O   LYS A 206     272.063 245.740 267.048  1.00 77.46           O
ATOM   1629  CB  LYS A 206     270.717 247.889 265.239  1.00 80.35           C
ATOM   1630  CG  LYS A 206     271.057 249.047 264.280  1.00 77.65           C
ATOM   1631  CD  LYS A 206     270.163 250.263 264.533  1.00 74.13           C
ATOM   1632  CE  LYS A 206     270.464 251.342 263.486  1.00 68.46           C
ATOM   1633  NZ  LYS A 206     269.535 252.493 263.563  1.00 61.54           N
ATOM   1634  N   ALA A 207     270.600 244.536 265.861  1.00 82.63           N
ATOM   1635  CA  ALA A 207     270.435 243.497 266.865  1.00 81.52           C
ATOM   1636  C   ALA A 207     271.732 242.704 267.063  1.00 82.30           C
ATOM   1637  O   ALA A 207     272.375 242.267 266.114  1.00 78.11           O
ATOM   1638  CB  ALA A 207     269.274 242.591 266.466  1.00 78.22           C
ATOM   1639  N   LYS A 208     272.094 242.475 268.318  1.00 81.10           N
ATOM   1640  CA  LYS A 208     273.248 241.639 268.672  1.00 79.33           C
ATOM   1641  C   LYS A 208     272.891 240.156 268.789  1.00 80.09           C
ATOM   1642  O   LYS A 208     273.744 239.299 268.610  1.00 73.75           O
ATOM   1643  CB  LYS A 208     273.876 242.137 269.986  1.00 75.20           C
ATOM   1644  CG  LYS A 208     274.518 243.525 269.834  1.00 69.09           C
ATOM   1645  CD  LYS A 208     275.240 243.927 271.123  1.00 63.26           C
ATOM   1646  CE  LYS A 208     275.913 245.295 270.941  1.00 57.02           C
ATOM   1647  NZ  LYS A 208     276.696 245.706 272.131  1.00 49.71           N
ATOM   1648  N   VAL A 209     271.644 239.873 269.123  1.00 80.55           N
ATOM   1649  CA  VAL A 209     271.119 238.526 269.356  1.00 80.65           C
ATOM   1650  C   VAL A 209     269.726 238.433 268.743  1.00 80.85           C
ATOM   1651  O   VAL A 209     268.959 239.387 268.823  1.00 74.02           O
ATOM   1652  CB  VAL A 209     271.047 238.195 270.864  1.00 76.72           C
ATOM   1653  CG1 VAL A 209     270.915 236.682 271.070  1.00 67.12           C
ATOM   1654  CG2 VAL A 209     272.278 238.648 271.657  1.00 67.03           C
ATOM   1655  N   GLY A 210     269.396 237.296 268.166  1.00 78.46           N
ATOM   1656  CA  GLY A 210     268.090 237.033 267.573  1.00 78.20           C
ATOM   1657  C   GLY A 210     268.210 236.237 266.278  1.00 80.96           C
ATOM   1658  O   GLY A 210     269.287 236.145 265.680  1.00 75.45           O
ATOM   1659  N   LYS A 211     267.098 235.642 265.850  1.00 80.87           N
ATOM   1660  CA  LYS A 211     267.013 234.965 264.557  1.00 81.24           C
ATOM   1661  C   LYS A 211     266.387 235.896 263.529  1.00 82.61           C
ATOM   1662  O   LYS A 211     265.598 236.765 263.877  1.00 77.30           O
ATOM   1663  CB  LYS A 211     266.208 233.665 264.681  1.00 76.54           C
ATOM   1664  CG  LYS A 211     266.912 232.636 265.581  1.00 69.00           C
ATOM   1665  CD  LYS A 211     266.137 231.318 265.574  1.00 63.65           C
ATOM   1666  CE  LYS A 211     266.862 230.287 266.437  1.00 56.21           C
ATOM   1667  NZ  LYS A 211     266.211 228.961 266.363  1.00 49.11           N
ATOM   1668  N   ARG A 212     266.683 235.651 262.261  1.00 80.14           N
ATOM   1669  CA  ARG A 212     266.152 236.480 261.174  1.00 80.73           C
ATOM   1670  C   ARG A 212     264.620 236.560 261.176  1.00 81.93           C
ATOM   1671  O   ARG A 212     264.076 237.617 260.899  1.00 78.97           O
ATOM   1672  CB  ARG A 212     266.701 235.944 259.839  1.00 77.76           C
ATOM   1673  CG  ARG A 212     266.361 236.857 258.656  1.00 72.60           C
ATOM   1674  CD  ARG A 212     267.062 236.366 257.391  1.00 69.58           C
ATOM   1675  NE  ARG A 212     266.670 237.172 256.222  1.00 66.01           N
ATOM   1676  CZ  ARG A 212     267.407 237.427 255.149  1.00 61.92           C
ATOM   1677  NH1 ARG A 212     268.616 236.976 255.017  1.00 58.02           N
ATOM   1678  NH2 ARG A 212     266.930 238.145 254.178  1.00 56.57           N
ATOM   1679  N   LYS A 213     263.943 235.481 261.553  1.00 82.89           N
ATOM   1680  CA  LYS A 213     262.478 235.427 261.663  1.00 82.56           C
ATOM   1681  C   LYS A 213     261.893 236.432 262.654  1.00 83.74           C
ATOM   1682  O   LYS A 213     260.800 236.921 262.430  1.00 79.79           O
ATOM   1683  CB  LYS A 213     262.023 233.999 261.994  1.00 79.22           C
ATOM   1684  CG  LYS A 213     262.356 233.560 263.431  1.00 71.61           C
ATOM   1685  CD  LYS A 213     261.754 232.184 263.717  1.00 67.48           C
ATOM   1686  CE  LYS A 213     261.908 231.862 265.194  1.00 59.06           C
ATOM   1687  NZ  LYS A 213     261.136 230.653 265.550  1.00 52.39           N
ATOM   1688  N   ASP A 214     262.634 236.756 263.697  1.00 85.48           N
ATOM   1689  CA  ASP A 214     262.171 237.663 264.748  1.00 84.99           C
ATOM   1690  C   ASP A 214     262.053 239.114 264.238  1.00 86.03           C
ATOM   1691  O   ASP A 214     261.360 239.937 264.834  1.00 82.49           O
ATOM   1692  CB  ASP A 214     263.124 237.589 265.964  1.00 82.34           C
ATOM   1693  CG  ASP A 214     263.381 236.169 266.501  1.00 76.93           C
ATOM   1694  OD1 ASP A 214     262.490 235.301 266.406  1.00 68.79           O
ATOM   1695  OD2 ASP A 214     264.502 235.927 267.000  1.00 70.21           O
ATOM   1696  N   PHE A 215     262.690 239.404 263.116  1.00 86.38           N
ATOM   1697  CA  PHE A 215     262.671 240.706 262.453  1.00 86.17           C
ATOM   1698  C   PHE A 215     261.785 240.741 261.204  1.00 86.69           C
ATOM   1699  O   PHE A 215     261.662 241.789 260.571  1.00 83.48           O
ATOM   1700  CB  PHE A 215     264.108 241.118 262.122  1.00 84.95           C
ATOM   1701  CG  PHE A 215     265.030 241.093 263.317  1.00 86.06           C
ATOM   1702  CD1 PHE A 215     264.947 242.100 264.294  1.00 80.52           C
ATOM   1703  CD2 PHE A 215     265.933 240.031 263.496  1.00 80.88           C
ATOM   1704  CE1 PHE A 215     265.757 242.046 265.436  1.00 78.92           C
ATOM   1705  CE2 PHE A 215     266.745 239.971 264.641  1.00 79.70           C
ATOM   1706  CZ  PHE A 215     266.652 240.977 265.613  1.00 81.95           C
ATOM   1707  N   VAL A 216     261.178 239.627 260.820  1.00 86.56           N
ATOM   1708  CA  VAL A 216     260.181 239.594 259.749  1.00 86.27           C
ATOM   1709  C   VAL A 216     258.825 239.909 260.360  1.00 86.50           C
ATOM   1710  O   VAL A 216     258.247 239.102 261.085  1.00 84.33           O
ATOM   1711  CB  VAL A 216     260.177 238.258 258.989  1.00 84.37           C
ATOM   1712  CG1 VAL A 216     259.108 238.255 257.891  1.00 76.69           C
ATOM   1713  CG2 VAL A 216     261.525 238.011 258.310  1.00 77.68           C
ATOM   1714  N   LYS A 217     258.308 241.088 260.049  1.00 87.39           N
ATOM   1715  CA  LYS A 217     256.995 241.537 260.501  1.00 86.93           C
ATOM   1716  C   LYS A 217     255.969 241.291 259.403  1.00 87.30           C
ATOM   1717  O   LYS A 217     256.209 241.582 258.234  1.00 84.35           O
ATOM   1718  CB  LYS A 217     257.060 243.013 260.930  1.00 85.09           C
ATOM   1719  CG  LYS A 217     257.952 243.199 262.178  1.00 81.26           C
ATOM   1720  CD  LYS A 217     258.080 244.671 262.571  1.00 74.95           C
ATOM   1721  CE  LYS A 217     258.990 244.793 263.796  1.00 68.54           C
ATOM   1722  NZ  LYS A 217     259.393 246.195 264.073  1.00 61.06           N
ATOM   1723  N   THR A 218     254.821 240.763 259.782  1.00 87.72           N
ATOM   1724  CA  THR A 218     253.677 240.616 258.884  1.00 87.16           C
ATOM   1725  C   THR A 218     252.598 241.601 259.293  1.00 87.79           C
ATOM   1726  O   THR A 218     252.179 241.617 260.448  1.00 84.59           O
ATOM   1727  CB  THR A 218     253.139 239.180 258.873  1.00 84.44           C
ATOM   1728  OG1 THR A 218     254.172 238.292 258.505  1.00 72.85           O
ATOM   1729  CG2 THR A 218     252.021 238.989 257.853  1.00 71.13           C
ATOM   1730  N   GLU A 219     252.150 242.413 258.347  1.00 89.06           N
ATOM   1731  CA  GLU A 219     251.082 243.379 258.563  1.00 88.80           C
ATOM   1732  C   GLU A 219     249.845 243.010 257.753  1.00 89.67           C
ATOM   1733  O   GLU A 219     249.921 242.491 256.640  1.00 86.81           O
ATOM   1734  CB  GLU A 219     251.552 244.805 258.255  1.00 86.97           C
ATOM   1735  CG  GLU A 219     252.618 245.274 259.254  1.00 81.12           C
ATOM   1736  CD  GLU A 219     252.800 246.788 259.309  1.00 77.77           C
ATOM   1737  OE1 GLU A 219     253.638 247.228 260.133  1.00 69.03           O
ATOM   1738  OE2 GLU A 219     252.079 247.514 258.589  1.00 69.25           O
ATOM   1739  N   GLN A 220     248.688 243.288 258.337  1.00 90.69           N
ATOM   1740  CA  GLN A 220     247.399 243.144 257.687  1.00 90.75           C
ATOM   1741  C   GLN A 220     246.649 244.465 257.803  1.00 91.11           C
ATOM   1742  O   GLN A 220     246.331 244.907 258.904  1.00 87.43           O
ATOM   1743  CB  GLN A 220     246.641 241.967 258.311  1.00 88.52           C
ATOM   1744  CG  GLN A 220     245.446 241.563 257.440  1.00 80.29           C
ATOM   1745  CD  GLN A 220     244.658 240.395 258.030  1.00 77.00           C
ATOM   1746  OE1 GLN A 220     244.407 240.307 259.216  1.00 68.97           O
ATOM   1747  NE2 GLN A 220     244.206 239.472 257.209  1.00 66.50           N
ATOM   1748  N   VAL A 221     246.371 245.082 256.672  1.00 91.63           N
ATOM   1749  CA  VAL A 221     245.832 246.440 256.604  1.00 92.12           C
ATOM   1750  C   VAL A 221     244.529 246.437 255.811  1.00 92.68           C
ATOM   1751  O   VAL A 221     244.460 245.861 254.727  1.00 89.93           O
ATOM   1752  CB  VAL A 221     246.869 247.403 255.986  1.00 90.36           C
ATOM   1753  CG1 VAL A 221     246.386 248.850 256.034  1.00 81.26           C
ATOM   1754  CG2 VAL A 221     248.217 247.344 256.720  1.00 80.88           C
ATOM   1755  N   ASN A 222     243.496 247.084 256.341  1.00 91.96           N
ATOM   1756  CA  ASN A 222     242.303 247.394 255.563  1.00 91.95           C
ATOM   1757  C   ASN A 222     242.680 248.421 254.493  1.00 92.34           C
ATOM   1758  O   ASN A 222     243.157 249.499 254.828  1.00 88.96           O
ATOM   1759  CB  ASN A 222     241.195 247.935 256.478  1.00 89.94           C
ATOM   1760  CG  ASN A 222     240.502 246.865 257.310  1.00 84.08           C
ATOM   1761  OD1 ASN A 222     240.640 245.672 257.117  1.00 72.98           O
ATOM   1762  ND2 ASN A 222     239.685 247.278 258.249  1.00 72.72           N
ATOM   1763  N   VAL A 223     242.484 248.088 253.235  1.00 92.69           N
ATOM   1764  CA  VAL A 223     243.016 248.903 252.134  1.00 92.70           C
ATOM   1765  C   VAL A 223     242.106 250.049 251.723  1.00 93.38           C
ATOM   1766  O   VAL A 223     242.564 250.989 251.090  1.00 90.53           O
ATOM   1767  CB  VAL A 223     243.368 248.039 250.911  1.00 90.69           C
ATOM   1768  CG1 VAL A 223     244.378 246.955 251.302  1.00 81.87           C
ATOM   1769  CG2 VAL A 223     242.148 247.378 250.264  1.00 80.99           C
ATOM   1770  N   TYR A 224     240.826 249.961 252.048  1.00 92.85           N
ATOM   1771  CA  TYR A 224     239.863 250.971 251.633  1.00 93.14           C
ATOM   1772  C   TYR A 224     240.107 252.287 252.378  1.00 93.28           C
ATOM   1773  O   TYR A 224     240.256 252.258 253.599  1.00 90.37           O
ATOM   1774  CB  TYR A 224     238.446 250.435 251.843  1.00 92.13           C
ATOM   1775  CG  TYR A 224     237.415 251.188 251.035  1.00 91.76           C
ATOM   1776  CD1 TYR A 224     236.757 252.307 251.573  1.00 84.85           C
ATOM   1777  CD2 TYR A 224     237.125 250.781 249.719  1.00 84.92           C
ATOM   1778  CE1 TYR A 224     235.808 253.006 250.809  1.00 83.05           C
ATOM   1779  CE2 TYR A 224     236.176 251.471 248.951  1.00 83.57           C
ATOM   1780  CZ  TYR A 224     235.517 252.582 249.500  1.00 86.82           C
ATOM   1781  OH  TYR A 224     234.585 253.255 248.754  1.00 85.32           O
ATOM   1782  N   PRO A 225     240.140 253.430 251.691  1.00 93.12           N
ATOM   1783  CA  PRO A 225     240.323 254.732 252.327  1.00 92.90           C
ATOM   1784  C   PRO A 225     239.200 255.040 253.318  1.00 92.74           C
ATOM   1785  O   PRO A 225     238.043 254.685 253.086  1.00 89.49           O
ATOM   1786  CB  PRO A 225     240.348 255.755 251.189  1.00 91.47           C
ATOM   1787  CG  PRO A 225     240.725 254.941 249.963  1.00 89.44           C
ATOM   1788  CD  PRO A 225     240.100 253.577 250.248  1.00 91.89           C
ATOM   1789  N   ASP A 226     239.521 255.742 254.392  1.00 91.83           N
ATOM   1790  CA  ASP A 226     238.506 256.250 255.308  1.00 91.53           C
ATOM   1791  C   ASP A 226     237.801 257.454 254.671  1.00 91.32           C
ATOM   1792  O   ASP A 226     238.263 258.590 254.745  1.00 87.48           O
ATOM   1793  CB  ASP A 226     239.111 256.570 256.688  1.00 89.55           C
ATOM   1794  CG  ASP A 226     238.052 257.014 257.709  1.00 86.64           C
ATOM   1795  OD1 ASP A 226     236.841 257.027 257.384  1.00 78.73           O
ATOM   1796  OD2 ASP A 226     238.419 257.345 258.852  1.00 79.12           O
ATOM   1797  N   THR A 227     236.660 257.207 254.061  1.00 90.99           N
ATOM   1798  CA  THR A 227     235.859 258.271 253.442  1.00 90.11           C
ATOM   1799  C   THR A 227     235.228 259.211 254.469  1.00 89.93           C
ATOM   1800  O   THR A 227     234.856 260.327 254.129  1.00 86.12           O
ATOM   1801  CB  THR A 227     234.776 257.681 252.535  1.00 88.34           C
ATOM   1802  OG1 THR A 227     233.945 256.800 253.256  1.00 79.36           O
ATOM   1803  CG2 THR A 227     235.374 256.883 251.379  1.00 78.22           C
ATOM   1804  N   THR A 228     235.148 258.797 255.733  1.00 90.74           N
ATOM   1805  CA  THR A 228     234.544 259.609 256.796  1.00 90.17           C
ATOM   1806  C   THR A 228     235.368 260.839 257.170  1.00 90.21           C
ATOM   1807  O   THR A 228     234.855 261.721 257.854  1.00 87.00           O
ATOM   1808  CB  THR A 228     234.254 258.793 258.064  1.00 88.80           C
ATOM   1809  OG1 THR A 228     235.422 258.421 258.753  1.00 80.79           O
ATOM   1810  CG2 THR A 228     233.469 257.517 257.786  1.00 79.63           C
ATOM   1811  N   VAL A 229     236.605 260.928 256.705  1.00 90.76           N
ATOM   1812  CA  VAL A 229     237.491 262.075 256.949  1.00 90.76           C
ATOM   1813  C   VAL A 229     236.870 263.399 256.516  1.00 90.80           C
ATOM   1814  O   VAL A 229     236.998 264.388 257.225  1.00 88.40           O
ATOM   1815  CB  VAL A 229     238.856 261.900 256.268  1.00 89.78           C
ATOM   1816  CG1 VAL A 229     239.584 260.667 256.801  1.00 81.01           C
ATOM   1817  CG2 VAL A 229     238.777 261.818 254.735  1.00 80.84           C
ATOM   1818  N   TRP A 230     236.142 263.411 255.415  1.00 91.01           N
ATOM   1819  CA  TRP A 230     235.465 264.606 254.916  1.00 90.73           C
ATOM   1820  C   TRP A 230     234.451 265.194 255.907  1.00 90.23           C
ATOM   1821  O   TRP A 230     234.163 266.389 255.870  1.00 87.09           O
ATOM   1822  CB  TRP A 230     234.766 264.262 253.598  1.00 90.40           C
ATOM   1823  CG  TRP A 230     235.689 263.964 252.461  1.00 91.06           C
ATOM   1824  CD1 TRP A 230     235.913 262.758 251.905  1.00 87.03           C
ATOM   1825  CD2 TRP A 230     236.527 264.913 251.721  1.00 89.62           C
ATOM   1826  NE1 TRP A 230     236.826 262.887 250.860  1.00 87.71           N
ATOM   1827  CE2 TRP A 230     237.220 264.197 250.718  1.00 89.04           C
ATOM   1828  CE3 TRP A 230     236.746 266.305 251.813  1.00 88.65           C
ATOM   1829  CZ2 TRP A 230     238.110 264.837 249.825  1.00 88.43           C
ATOM   1830  CZ3 TRP A 230     237.634 266.940 250.929  1.00 85.24           C
ATOM   1831  CH2 TRP A 230     238.306 266.211 249.946  1.00 86.06           C
ATOM   1832  N   ILE A 231     233.920 264.365 256.797  1.00 89.30           N
ATOM   1833  CA  ILE A 231     232.962 264.771 257.827  1.00 88.50           C
ATOM   1834  C   ILE A 231     233.668 265.015 259.163  1.00 88.29           C
ATOM   1835  O   ILE A 231     233.389 265.997 259.845  1.00 85.38           O
ATOM   1836  CB  ILE A 231     231.857 263.703 257.951  1.00 87.60           C
ATOM   1837  CG1 ILE A 231     231.088 263.583 256.609  1.00 84.05           C
ATOM   1838  CG2 ILE A 231     230.897 264.048 259.100  1.00 83.16           C
ATOM   1839  CD1 ILE A 231     230.099 262.430 256.571  1.00 76.46           C
ATOM   1840  N   LYS A 232     234.591 264.132 259.539  1.00 88.51           N
ATOM   1841  CA  LYS A 232     235.296 264.208 260.822  1.00 87.30           C
ATOM   1842  C   LYS A 232     236.223 265.415 260.924  1.00 87.21           C
ATOM   1843  O   LYS A 232     236.352 265.980 262.002  1.00 83.46           O
ATOM   1844  CB  LYS A 232     236.125 262.933 261.033  1.00 85.55           C
ATOM   1845  CG  LYS A 232     235.273 261.695 261.342  1.00 80.70           C
ATOM   1846  CD  LYS A 232     236.180 260.464 261.347  1.00 78.32           C
ATOM   1847  CE  LYS A 232     235.406 259.195 261.669  1.00 70.89           C
ATOM   1848  NZ  LYS A 232     236.153 257.988 261.237  1.00 64.60           N
ATOM   1849  N   ASP A 233     236.863 265.774 259.839  1.00 88.26           N
ATOM   1850  CA  ASP A 233     237.902 266.804 259.853  1.00 87.37           C
ATOM   1851  C   ASP A 233     237.329 268.215 260.039  1.00 87.20           C
ATOM   1852  O   ASP A 233     237.995 269.072 260.619  1.00 83.39           O
ATOM   1853  CB  ASP A 233     238.750 266.709 258.574  1.00 85.89           C
ATOM   1854  CG  ASP A 233     239.639 265.460 258.513  1.00 84.81           C
ATOM   1855  OD1 ASP A 233     239.858 264.796 259.550  1.00 78.71           O
ATOM   1856  OD2 ASP A 233     240.150 265.179 257.411  1.00 80.63           O
ATOM   1857  N   PHE A 234     236.092 268.441 259.611  1.00 88.02           N
ATOM   1858  CA  PHE A 234     235.466 269.754 259.602  1.00 87.34           C
ATOM   1859  C   PHE A 234     234.183 269.770 260.436  1.00 86.57           C
ATOM   1860  O   PHE A 234     233.151 269.220 260.044  1.00 81.94           O
ATOM   1861  CB  PHE A 234     235.221 270.184 258.157  1.00 86.33           C
ATOM   1862  CG  PHE A 234     236.456 270.106 257.284  1.00 87.79           C
ATOM   1863  CD1 PHE A 234     237.500 271.035 257.440  1.00 82.29           C
ATOM   1864  CD2 PHE A 234     236.593 269.066 256.348  1.00 82.56           C
ATOM   1865  CE1 PHE A 234     238.662 270.929 256.663  1.00 80.87           C
ATOM   1866  CE2 PHE A 234     237.754 268.954 255.568  1.00 81.24           C
ATOM   1867  CZ  PHE A 234     238.792 269.888 255.729  1.00 84.63           C
ATOM   1868  N   ALA A 235     234.221 270.422 261.586  1.00 85.32           N
ATOM   1869  CA  ALA A 235     233.038 270.653 262.399  1.00 84.93           C
ATOM   1870  C   ALA A 235     232.126 271.700 261.735  1.00 85.52           C
ATOM   1871  O   ALA A 235     232.607 272.682 261.180  1.00 81.96           O
ATOM   1872  CB  ALA A 235     233.473 271.077 263.803  1.00 82.13           C
ATOM   1873  N   TYR A 236     230.822 271.483 261.824  1.00 85.79           N
ATOM   1874  CA  TYR A 236     229.808 272.387 261.265  1.00 86.60           C
ATOM   1875  C   TYR A 236     230.019 272.712 259.774  1.00 87.24           C
ATOM   1876  O   TYR A 236     229.894 273.856 259.350  1.00 82.60           O
ATOM   1877  CB  TYR A 236     229.685 273.642 262.133  1.00 84.87           C
ATOM   1878  CG  TYR A 236     229.402 273.382 263.593  1.00 85.58           C
ATOM   1879  CD1 TYR A 236     228.117 272.977 264.003  1.00 79.27           C
ATOM   1880  CD2 TYR A 236     230.410 273.555 264.558  1.00 79.68           C
ATOM   1881  CE1 TYR A 236     227.838 272.755 265.359  1.00 77.20           C
ATOM   1882  CE2 TYR A 236     230.141 273.336 265.919  1.00 77.88           C
ATOM   1883  CZ  TYR A 236     228.851 272.939 266.318  1.00 81.66           C
ATOM   1884  OH  TYR A 236     228.574 272.733 267.650  1.00 79.39           O
ATOM   1885  N   SER A 237     230.350 271.700 258.987  1.00 86.62           N
ATOM   1886  CA  SER A 237     230.567 271.814 257.548  1.00 86.88           C
ATOM   1887  C   SER A 237     229.852 270.685 256.812  1.00 86.99           C
ATOM   1888  O   SER A 237     229.836 269.545 257.277  1.00 84.24           O
ATOM   1889  CB  SER A 237     232.071 271.787 257.270  1.00 85.50           C
ATOM   1890  OG  SER A 237     232.357 271.918 255.899  1.00 77.72           O
ATOM   1891  N   TYR A 238     229.281 270.987 255.649  1.00 87.02           N
ATOM   1892  CA  TYR A 238     228.636 270.004 254.789  1.00 86.63           C
ATOM   1893  C   TYR A 238     229.594 269.508 253.709  1.00 86.75           C
ATOM   1894  O   TYR A 238     229.862 270.207 252.732  1.00 83.53           O
ATOM   1895  CB  TYR A 238     227.357 270.607 254.200  1.00 84.70           C
ATOM   1896  CG  TYR A 238     226.642 269.646 253.282  1.00 84.72           C
ATOM   1897  CD1 TYR A 238     226.824 269.728 251.889  1.00 78.96           C
ATOM   1898  CD2 TYR A 238     225.840 268.624 253.817  1.00 79.17           C
ATOM   1899  CE1 TYR A 238     226.211 268.795 251.042  1.00 75.57           C
ATOM   1900  CE2 TYR A 238     225.226 267.685 252.978  1.00 76.28           C
ATOM   1901  CZ  TYR A 238     225.419 267.768 251.589  1.00 79.18           C
ATOM   1902  OH  TYR A 238     224.837 266.839 250.767  1.00 76.84           O
ATOM   1903  N   ASN A 239     230.088 268.284 253.871  1.00 87.58           N
ATOM   1904  CA  ASN A 239     230.999 267.646 252.919  1.00 87.35           C
ATOM   1905  C   ASN A 239     230.569 266.215 252.548  1.00 87.58           C
ATOM   1906  O   ASN A 239     231.371 265.431 252.045  1.00 83.62           O
ATOM   1907  CB  ASN A 239     232.428 267.706 253.475  1.00 85.51           C
ATOM   1908  CG  ASN A 239     232.903 269.126 253.706  1.00 85.06           C
ATOM   1909  OD1 ASN A 239     232.873 269.977 252.835  1.00 76.70           O
ATOM   1910  ND2 ASN A 239     233.346 269.422 254.903  1.00 76.74           N
ATOM   1911  N   GLU A 240     229.313 265.853 252.770  1.00 87.92           N
ATOM   1912  CA  GLU A 240     228.788 264.525 252.458  1.00 87.00           C
ATOM   1913  C   GLU A 240     228.980 264.088 250.996  1.00 87.26           C
ATOM   1914  O   GLU A 240     229.239 262.910 250.779  1.00 84.87           O
ATOM   1915  CB  GLU A 240     227.298 264.421 252.810  1.00 85.68           C
ATOM   1916  CG  GLU A 240     227.042 264.403 254.314  1.00 78.83           C
ATOM   1917  CD  GLU A 240     225.574 264.142 254.667  1.00 73.86           C
ATOM   1918  OE1 GLU A 240     225.270 264.131 255.883  1.00 66.03           O
ATOM   1919  OE2 GLU A 240     224.757 263.930 253.739  1.00 66.75           O
ATOM   1920  N   PRO A 241     228.913 264.955 249.992  1.00 87.17           N
ATOM   1921  CA  PRO A 241     229.178 264.544 248.613  1.00 86.43           C
ATOM   1922  C   PRO A 241     230.585 263.985 248.428  1.00 87.08           C
ATOM   1923  O   PRO A 241     230.771 262.997 247.728  1.00 84.55           O
ATOM   1924  CB  PRO A 241     228.966 265.793 247.757  1.00 84.49           C
ATOM   1925  CG  PRO A 241     228.086 266.680 248.621  1.00 82.80           C
ATOM   1926  CD  PRO A 241     228.517 266.348 250.034  1.00 86.28           C
ATOM   1927  N   MET A 242     231.561 264.578 249.092  1.00 87.95           N
ATOM   1928  CA  MET A 242     232.941 264.104 249.058  1.00 87.78           C
ATOM   1929  C   MET A 242     233.084 262.784 249.816  1.00 88.10           C
ATOM   1930  O   MET A 242     233.693 261.850 249.309  1.00 85.98           O
ATOM   1931  CB  MET A 242     233.882 265.175 249.628  1.00 87.08           C
ATOM   1932  CG  MET A 242     233.818 266.494 248.852  1.00 84.41           C
ATOM   1933  SD  MET A 242     234.140 266.366 247.070  1.00 81.50           S
ATOM   1934  CE  MET A 242     235.941 266.268 247.067  1.00 72.11           C
ATOM   1935  N   HIS A 243     232.446 262.659 250.983  1.00 89.79           N
ATOM   1936  CA  HIS A 243     232.379 261.405 251.723  1.00 89.31           C
ATOM   1937  C   HIS A 243     231.794 260.271 250.872  1.00 89.23           C
ATOM   1938  O   HIS A 243     232.349 259.172 250.838  1.00 86.78           O
ATOM   1939  CB  HIS A 243     231.542 261.630 252.988  1.00 88.47           C
ATOM   1940  CG  HIS A 243     231.149 260.349 253.664  1.00 88.19           C
ATOM   1941  ND1 HIS A 243     230.041 259.588 253.358  1.00 76.52           N
ATOM   1942  CD2 HIS A 243     231.852 259.669 254.625  1.00 76.84           C
ATOM   1943  CE1 HIS A 243     230.076 258.479 254.114  1.00 78.43           C
ATOM   1944  NE2 HIS A 243     231.161 258.497 254.898  1.00 80.37           N
ATOM   1945  N   ASN A 244     230.705 260.529 250.176  1.00 88.10           N
ATOM   1946  CA  ASN A 244     229.959 259.499 249.463  1.00 86.70           C
ATOM   1947  C   ASN A 244     230.637 259.070 248.159  1.00 86.26           C
ATOM   1948  O   ASN A 244     230.662 257.883 247.846  1.00 82.10           O
ATOM   1949  CB  ASN A 244     228.535 260.020 249.206  1.00 84.92           C
ATOM   1950  CG  ASN A 244     227.729 260.196 250.488  1.00 81.69           C
ATOM   1951  OD1 ASN A 244     227.981 259.592 251.513  1.00 74.19           O
ATOM   1952  ND2 ASN A 244     226.703 261.018 250.443  1.00 75.09           N
ATOM   1953  N   ASP A 245     231.186 260.014 247.412  1.00 87.47           N
ATOM   1954  CA  ASP A 245     231.511 259.787 246.004  1.00 87.11           C
ATOM   1955  C   ASP A 245     232.973 260.063 245.623  1.00 87.94           C
ATOM   1956  O   ASP A 245     233.431 259.542 244.606  1.00 83.94           O
ATOM   1957  CB  ASP A 245     230.567 260.632 245.144  1.00 84.36           C
ATOM   1958  CG  ASP A 245     229.096 260.236 245.291  1.00 80.79           C
ATOM   1959  OD1 ASP A 245     228.786 259.039 245.104  1.00 73.49           O
ATOM   1960  OD2 ASP A 245     228.269 261.140 245.534  1.00 74.22           O
ATOM   1961  N   TYR A 246     233.732 260.822 246.408  1.00 88.38           N
ATOM   1962  CA  TYR A 246     235.083 261.256 246.023  1.00 89.23           C
ATOM   1963  C   TYR A 246     235.999 260.104 245.603  1.00 89.33           C
ATOM   1964  O   TYR A 246     236.674 260.182 244.579  1.00 86.49           O
ATOM   1965  CB  TYR A 246     235.721 262.034 247.173  1.00 88.95           C
ATOM   1966  CG  TYR A 246     237.105 262.553 246.842  1.00 90.42           C
ATOM   1967  CD1 TYR A 246     238.255 261.872 247.276  1.00 85.51           C
ATOM   1968  CD2 TYR A 246     237.249 263.704 246.045  1.00 86.12           C
ATOM   1969  CE1 TYR A 246     239.533 262.339 246.925  1.00 84.59           C
ATOM   1970  CE2 TYR A 246     238.519 264.179 245.691  1.00 85.25           C
ATOM   1971  CZ  TYR A 246     239.660 263.492 246.134  1.00 88.86           C
ATOM   1972  OH  TYR A 246     240.902 263.952 245.782  1.00 87.72           O
ATOM   1973  N   PHE A 247     236.009 259.019 246.362  1.00 89.31           N
ATOM   1974  CA  PHE A 247     236.901 257.903 246.072  1.00 89.39           C
ATOM   1975  C   PHE A 247     236.439 257.068 244.873  1.00 88.86           C
ATOM   1976  O   PHE A 247     237.244 256.740 243.997  1.00 85.51           O
ATOM   1977  CB  PHE A 247     237.075 257.042 247.329  1.00 88.97           C
ATOM   1978  CG  PHE A 247     238.006 255.875 247.092  1.00 90.70           C
ATOM   1979  CD1 PHE A 247     237.519 254.557 247.118  1.00 85.98           C
ATOM   1980  CD2 PHE A 247     239.357 256.105 246.773  1.00 85.98           C
ATOM   1981  CE1 PHE A 247     238.375 253.484 246.830  1.00 84.53           C
ATOM   1982  CE2 PHE A 247     240.214 255.034 246.479  1.00 85.40           C
ATOM   1983  CZ  PHE A 247     239.719 253.725 246.508  1.00 88.90           C
ATOM   1984  N   TRP A 248     235.149 256.725 244.802  1.00 88.45           N
ATOM   1985  CA  TRP A 248     234.633 255.801 243.785  1.00 86.86           C
ATOM   1986  C   TRP A 248     234.128 256.465 242.509  1.00 86.98           C
ATOM   1987  O   TRP A 248     234.152 255.842 241.443  1.00 82.41           O
ATOM   1988  CB  TRP A 248     233.543 254.915 244.391  1.00 82.93           C
ATOM   1989  CG  TRP A 248     234.079 253.692 245.063  1.00 78.06           C
ATOM   1990  CD1 TRP A 248     233.895 253.342 246.342  1.00 67.74           C
ATOM   1991  CD2 TRP A 248     234.894 252.629 244.461  1.00 72.61           C
ATOM   1992  NE1 TRP A 248     234.531 252.133 246.593  1.00 62.16           N
ATOM   1993  CE2 TRP A 248     235.165 251.671 245.466  1.00 67.21           C
ATOM   1994  CE3 TRP A 248     235.432 252.398 243.178  1.00 62.89           C
ATOM   1995  CZ2 TRP A 248     235.957 250.526 245.216  1.00 63.04           C
ATOM   1996  CZ3 TRP A 248     236.220 251.261 242.928  1.00 57.22           C
ATOM   1997  CH2 TRP A 248     236.483 250.340 243.940  1.00 58.07           C
ATOM   1998  N   HIS A 249     233.679 257.689 242.607  1.00 86.43           N
ATOM   1999  CA  HIS A 249     233.037 258.332 241.477  1.00 86.05           C
ATOM   2000  C   HIS A 249     234.033 258.618 240.345  1.00 86.25           C
ATOM   2001  O   HIS A 249     235.145 259.091 240.574  1.00 84.37           O
ATOM   2002  CB  HIS A 249     232.308 259.582 241.956  1.00 84.35           C
ATOM   2003  CG  HIS A 249     231.318 260.069 240.944  1.00 83.54           C
ATOM   2004  ND1 HIS A 249     231.552 261.018 239.991  1.00 73.72           N
ATOM   2005  CD2 HIS A 249     230.029 259.627 240.769  1.00 73.67           C
ATOM   2006  CE1 HIS A 249     230.428 261.157 239.270  1.00 74.20           C
ATOM   2007  NE2 HIS A 249     229.483 260.319 239.704  1.00 75.97           N
ATOM   2008  N   LYS A 250     233.639 258.353 239.113  1.00 85.53           N
ATOM   2009  CA  LYS A 250     234.516 258.520 237.939  1.00 84.68           C
ATOM   2010  C   LYS A 250     235.008 259.952 237.749  1.00 84.99           C
ATOM   2011  O   LYS A 250     236.094 260.140 237.215  1.00 80.27           O
ATOM   2012  CB  LYS A 250     233.779 258.072 236.674  1.00 81.18           C
ATOM   2013  CG  LYS A 250     233.596 256.550 236.610  1.00 72.84           C
ATOM   2014  CD  LYS A 250     232.724 256.193 235.409  1.00 69.31           C
ATOM   2015  CE  LYS A 250     232.434 254.695 235.408  1.00 60.65           C
ATOM   2016  NZ  LYS A 250     231.162 254.403 234.713  1.00 54.19           N
ATOM   2017  N   ALA A 251     234.227 260.922 238.188  1.00 85.89           N
ATOM   2018  CA  ALA A 251     234.579 262.336 238.106  1.00 85.32           C
ATOM   2019  C   ALA A 251     235.883 262.683 238.840  1.00 86.17           C
ATOM   2020  O   ALA A 251     236.579 263.601 238.429  1.00 83.69           O
ATOM   2021  CB  ALA A 251     233.414 263.145 238.678  1.00 83.48           C
ATOM   2022  N   TYR A 252     236.214 261.927 239.883  1.00 87.58           N
ATOM   2023  CA  TYR A 252     237.390 262.145 240.724  1.00 87.80           C
ATOM   2024  C   TYR A 252     238.509 261.116 240.485  1.00 87.85           C
ATOM   2025  O   TYR A 252     239.375 260.931 241.327  1.00 84.36           O
ATOM   2026  CB  TYR A 252     236.951 262.173 242.192  1.00 87.07           C
ATOM   2027  CG  TYR A 252     235.924 263.242 242.505  1.00 87.92           C
ATOM   2028  CD1 TYR A 252     236.291 264.599 242.478  1.00 82.50           C
ATOM   2029  CD2 TYR A 252     234.594 262.895 242.804  1.00 82.90           C
ATOM   2030  CE1 TYR A 252     235.343 265.601 242.736  1.00 81.22           C
ATOM   2031  CE2 TYR A 252     233.636 263.890 243.063  1.00 81.72           C
ATOM   2032  CZ  TYR A 252     234.015 265.244 243.022  1.00 85.02           C
ATOM   2033  OH  TYR A 252     233.090 266.225 243.244  1.00 83.33           O
ATOM   2034  N   GLY A 253     238.486 260.412 239.362  1.00 87.71           N
ATOM   2035  CA  GLY A 253     239.469 259.371 239.065  1.00 87.60           C
ATOM   2036  C   GLY A 253     240.914 259.872 239.070  1.00 88.85           C
ATOM   2037  O   GLY A 253     241.783 259.225 239.655  1.00 86.06           O
ATOM   2038  N   ASP A 254     241.136 261.038 238.476  1.00 89.41           N
ATOM   2039  CA  ASP A 254     242.458 261.649 238.304  1.00 89.15           C
ATOM   2040  C   ASP A 254     242.822 262.637 239.431  1.00 89.53           C
ATOM   2041  O   ASP A 254     243.835 263.331 239.359  1.00 85.40           O
ATOM   2042  CB  ASP A 254     242.530 262.293 236.908  1.00 86.88           C
ATOM   2043  CG  ASP A 254     242.287 261.285 235.775  1.00 82.56           C
ATOM   2044  OD1 ASP A 254     242.749 260.128 235.897  1.00 74.54           O
ATOM   2045  OD2 ASP A 254     241.607 261.651 234.794  1.00 75.75           O
ATOM   2046  N   TYR A 255     242.016 262.692 240.484  1.00 90.65           N
ATOM   2047  CA  TYR A 255     242.269 263.493 241.681  1.00 91.34           C
ATOM   2048  C   TYR A 255     243.098 262.676 242.679  1.00 91.87           C
ATOM   2049  O   TYR A 255     242.980 261.450 242.711  1.00 89.77           O
ATOM   2050  CB  TYR A 255     240.946 263.947 242.302  1.00 90.29           C
ATOM   2051  CG  TYR A 255     240.181 265.003 241.517  1.00 90.25           C
ATOM   2052  CD1 TYR A 255     239.929 266.269 242.076  1.00 83.34           C
ATOM   2053  CD2 TYR A 255     239.709 264.725 240.222  1.00 83.16           C
ATOM   2054  CE1 TYR A 255     239.210 267.242 241.356  1.00 81.32           C
ATOM   2055  CE2 TYR A 255     239.000 265.689 239.487  1.00 81.68           C
ATOM   2056  CZ  TYR A 255     238.748 266.946 240.062  1.00 85.57           C
ATOM   2057  OH  TYR A 255     238.050 267.883 239.345  1.00 83.79           O
ATOM   2058  N   PRO A 256     243.915 263.318 243.516  1.00 92.71           N
ATOM   2059  CA  PRO A 256     244.724 262.612 244.501  1.00 93.05           C
ATOM   2060  C   PRO A 256     243.853 261.852 245.499  1.00 93.14           C
ATOM   2061  O   PRO A 256     242.816 262.345 245.946  1.00 90.87           O
ATOM   2062  CB  PRO A 256     245.566 263.691 245.185  1.00 91.67           C
ATOM   2063  CG  PRO A 256     244.725 264.952 245.023  1.00 89.23           C
ATOM   2064  CD  PRO A 256     244.097 264.753 243.651  1.00 91.50           C
ATOM   2065  N   VAL A 257     244.286 260.660 245.867  1.00 92.96           N
ATOM   2066  CA  VAL A 257     243.613 259.890 246.912  1.00 93.65           C
ATOM   2067  C   VAL A 257     243.824 260.557 248.270  1.00 93.46           C
ATOM   2068  O   VAL A 257     244.932 260.977 248.607  1.00 91.78           O
ATOM   2069  CB  VAL A 257     244.035 258.411 246.886  1.00 92.69           C
ATOM   2070  CG1 VAL A 257     245.475 258.154 247.331  1.00 85.40           C
ATOM   2071  CG2 VAL A 257     243.105 257.555 247.743  1.00 83.31           C
ATOM   2072  N   VAL A 258     242.760 260.623 249.054  1.00 93.17           N
ATOM   2073  CA  VAL A 258     242.754 261.111 250.435  1.00 93.09           C
ATOM   2074  C   VAL A 258     242.133 260.066 251.365  1.00 93.14           C
ATOM   2075  O   VAL A 258     241.654 259.027 250.905  1.00 90.26           O
ATOM   2076  CB  VAL A 258     242.041 262.474 250.558  1.00 91.35           C
ATOM   2077  CG1 VAL A 258     242.707 263.540 249.691  1.00 83.18           C
ATOM   2078  CG2 VAL A 258     240.554 262.391 250.197  1.00 82.20           C
ATOM   2079  N   GLY A 259     242.154 260.318 252.672  1.00 91.82           N
ATOM   2080  CA  GLY A 259     241.637 259.362 253.648  1.00 92.10           C
ATOM   2081  C   GLY A 259     242.478 258.090 253.766  1.00 93.00           C
ATOM   2082  O   GLY A 259     242.010 257.081 254.283  1.00 89.50           O
ATOM   2083  N   VAL A 260     243.714 258.130 253.287  1.00 93.66           N
ATOM   2084  CA  VAL A 260     244.679 257.043 253.432  1.00 93.91           C
ATOM   2085  C   VAL A 260     245.585 257.309 254.630  1.00 94.01           C
ATOM   2086  O   VAL A 260     246.144 258.394 254.779  1.00 91.55           O
ATOM   2087  CB  VAL A 260     245.489 256.802 252.147  1.00 92.43           C
ATOM   2088  CG1 VAL A 260     244.587 256.211 251.064  1.00 81.62           C
ATOM   2089  CG2 VAL A 260     246.150 258.059 251.572  1.00 80.53           C
ATOM   2090  N   THR A 261     245.733 256.310 255.484  1.00 94.04           N
ATOM   2091  CA  THR A 261     246.686 256.352 256.593  1.00 94.11           C
ATOM   2092  C   THR A 261     248.107 256.088 256.092  1.00 94.37           C
ATOM   2093  O   THR A 261     248.318 255.521 255.017  1.00 92.51           O
ATOM   2094  CB  THR A 261     246.323 255.333 257.680  1.00 92.98           C
ATOM   2095  OG1 THR A 261     246.397 254.018 257.190  1.00 83.29           O
ATOM   2096  CG2 THR A 261     244.913 255.537 258.232  1.00 83.09           C
ATOM   2097  N   TRP A 262     249.086 256.428 256.913  1.00 94.64           N
ATOM   2098  CA  TRP A 262     250.480 256.059 256.641  1.00 94.90           C
ATOM   2099  C   TRP A 262     250.641 254.540 256.452  1.00 94.97           C
ATOM   2100  O   TRP A 262     251.319 254.093 255.529  1.00 93.62           O
ATOM   2101  CB  TRP A 262     251.340 256.568 257.795  1.00 94.29           C
ATOM   2102  CG  TRP A 262     252.810 256.347 257.629  1.00 94.03           C
ATOM   2103  CD1 TRP A 262     253.667 257.228 257.077  1.00 89.50           C
ATOM   2104  CD2 TRP A 262     253.607 255.198 258.038  1.00 91.71           C
ATOM   2105  NE1 TRP A 262     254.953 256.711 257.125  1.00 89.88           N
ATOM   2106  CE2 TRP A 262     254.960 255.470 257.713  1.00 91.37           C
ATOM   2107  CE3 TRP A 262     253.314 253.967 258.669  1.00 90.37           C
ATOM   2108  CZ2 TRP A 262     256.003 254.554 258.009  1.00 90.26           C
ATOM   2109  CZ3 TRP A 262     254.348 253.054 258.951  1.00 87.11           C
ATOM   2110  CH2 TRP A 262     255.674 253.351 258.626  1.00 87.63           C
ATOM   2111  N   LYS A 263     249.939 253.739 257.254  1.00 94.13           N
ATOM   2112  CA  LYS A 263     249.944 252.273 257.130  1.00 93.73           C
ATOM   2113  C   LYS A 263     249.365 251.800 255.794  1.00 93.99           C
ATOM   2114  O   LYS A 263     249.908 250.883 255.183  1.00 91.71           O
ATOM   2115  CB  LYS A 263     249.181 251.647 258.307  1.00 92.69           C
ATOM   2116  CG  LYS A 263     249.897 251.871 259.650  1.00 88.85           C
ATOM   2117  CD  LYS A 263     249.107 251.279 260.819  1.00 83.09           C
ATOM   2118  CE  LYS A 263     249.860 251.565 262.121  1.00 75.60           C
ATOM   2119  NZ  LYS A 263     249.097 251.198 263.332  1.00 66.64           N
ATOM   2120  N   GLN A 264     248.311 252.437 255.317  1.00 94.38           N
ATOM   2121  CA  GLN A 264     247.738 252.149 253.999  1.00 94.74           C
ATOM   2122  C   GLN A 264     248.690 252.554 252.865  1.00 94.75           C
ATOM   2123  O   GLN A 264     248.842 251.799 251.911  1.00 93.25           O
ATOM   2124  CB  GLN A 264     246.390 252.859 253.839  1.00 94.17           C
ATOM   2125  CG  GLN A 264     245.273 252.191 254.651  1.00 92.41           C
ATOM   2126  CD  GLN A 264     243.978 253.001 254.627  1.00 91.84           C
ATOM   2127  OE1 GLN A 264     243.975 254.214 254.724  1.00 84.55           O
ATOM   2128  NE2 GLN A 264     242.839 252.363 254.513  1.00 82.85           N
ATOM   2129  N   ALA A 265     249.377 253.678 252.993  1.00 94.73           N
ATOM   2130  CA  ALA A 265     250.380 254.100 252.020  1.00 94.69           C
ATOM   2131  C   ALA A 265     251.552 253.104 251.941  1.00 94.54           C
ATOM   2132  O   ALA A 265     251.968 252.717 250.849  1.00 93.16           O
ATOM   2133  CB  ALA A 265     250.846 255.514 252.387  1.00 94.36           C
ATOM   2134  N   LYS A 266     252.026 252.591 253.075  1.00 94.40           N
ATOM   2135  CA  LYS A 266     253.037 251.522 253.119  1.00 93.83           C
ATOM   2136  C   LYS A 266     252.528 250.223 252.476  1.00 93.88           C
ATOM   2137  O   LYS A 266     253.256 249.593 251.713  1.00 91.69           O
ATOM   2138  CB  LYS A 266     253.493 251.270 254.573  1.00 92.67           C
ATOM   2139  CG  LYS A 266     254.238 252.463 255.212  1.00 88.14           C
ATOM   2140  CD  LYS A 266     255.680 252.655 254.744  1.00 82.57           C
ATOM   2141  CE  LYS A 266     256.678 251.835 255.571  1.00 78.64           C
ATOM   2142  NZ  LYS A 266     258.087 252.306 255.366  1.00 71.63           N
ATOM   2143  N   ALA A 267     251.280 249.847 252.733  1.00 94.30           N
ATOM   2144  CA  ALA A 267     250.660 248.679 252.110  1.00 94.54           C
ATOM   2145  C   ALA A 267     250.552 248.826 250.587  1.00 94.60           C
ATOM   2146  O   ALA A 267     250.859 247.887 249.854  1.00 92.89           O
ATOM   2147  CB  ALA A 267     249.288 248.448 252.754  1.00 93.88           C
ATOM   2148  N   PHE A 268     250.195 250.010 250.103  1.00 94.56           N
ATOM   2149  CA  PHE A 268     250.162 250.315 248.676  1.00 94.69           C
ATOM   2150  C   PHE A 268     251.543 250.173 248.031  1.00 94.47           C
ATOM   2151  O   PHE A 268     251.664 249.548 246.979  1.00 93.15           O
ATOM   2152  CB  PHE A 268     249.607 251.728 248.470  1.00 94.29           C
ATOM   2153  CG  PHE A 268     249.570 252.146 247.018  1.00 94.72           C
ATOM   2154  CD1 PHE A 268     250.661 252.826 246.442  1.00 88.72           C
ATOM   2155  CD2 PHE A 268     248.452 251.837 246.225  1.00 88.84           C
ATOM   2156  CE1 PHE A 268     250.622 253.196 245.088  1.00 87.88           C
ATOM   2157  CE2 PHE A 268     248.407 252.209 244.875  1.00 88.42           C
ATOM   2158  CZ  PHE A 268     249.495 252.888 244.309  1.00 91.81           C
ATOM   2159  N   CYS A 269     252.593 250.673 248.673  1.00 94.02           N
ATOM   2160  CA  CYS A 269     253.965 250.512 248.193  1.00 93.77           C
ATOM   2161  C   CYS A 269     254.371 249.029 248.090  1.00 93.43           C
ATOM   2162  O   CYS A 269     254.925 248.603 247.074  1.00 91.85           O
ATOM   2163  CB  CYS A 269     254.917 251.262 249.130  1.00 93.22           C
ATOM   2164  SG  CYS A 269     254.638 253.053 249.071  1.00 88.86           S
ATOM   2165  N   ALA A 270     254.043 248.237 249.102  1.00 93.55           N
ATOM   2166  CA  ALA A 270     254.294 246.798 249.094  1.00 93.10           C
ATOM   2167  C   ALA A 270     253.525 246.086 247.971  1.00 93.09           C
ATOM   2168  O   ALA A 270     254.088 245.255 247.258  1.00 91.01           O
ATOM   2169  CB  ALA A 270     253.929 246.233 250.472  1.00 92.31           C
ATOM   2170  N   TRP A 271     252.265 246.461 247.753  1.00 93.35           N
ATOM   2171  CA  TRP A 271     251.459 245.930 246.650  1.00 93.47           C
ATOM   2172  C   TRP A 271     252.020 246.320 245.283  1.00 93.38           C
ATOM   2173  O   TRP A 271     252.147 245.459 244.416  1.00 91.96           O
ATOM   2174  CB  TRP A 271     250.009 246.396 246.785  1.00 93.17           C
ATOM   2175  CG  TRP A 271     249.196 246.117 245.560  1.00 92.91           C
ATOM   2176  CD1 TRP A 271     248.674 244.924 245.216  1.00 88.66           C
ATOM   2177  CD2 TRP A 271     248.893 247.033 244.457  1.00 91.26           C
ATOM   2178  NE1 TRP A 271     248.059 245.035 243.972  1.00 89.01           N
ATOM   2179  CE2 TRP A 271     248.177 246.305 243.473  1.00 91.07           C
ATOM   2180  CE3 TRP A 271     249.167 248.395 244.207  1.00 89.48           C
ATOM   2181  CZ2 TRP A 271     247.753 246.911 242.263  1.00 90.08           C
ATOM   2182  CZ3 TRP A 271     248.742 248.997 243.012  1.00 86.14           C
ATOM   2183  CH2 TRP A 271     248.044 248.258 242.047  1.00 86.57           C
ATOM   2184  N   ARG A 272     252.400 247.572 245.082  1.00 92.64           N
ATOM   2185  CA  ARG A 272     252.961 248.044 243.807  1.00 92.43           C
ATOM   2186  C   ARG A 272     254.219 247.262 243.432  1.00 91.91           C
ATOM   2187  O   ARG A 272     254.380 246.845 242.285  1.00 89.89           O
ATOM   2188  CB  ARG A 272     253.218 249.563 243.901  1.00 92.06           C
ATOM   2189  CG  ARG A 272     253.596 250.180 242.544  1.00 90.64           C
ATOM   2190  CD  ARG A 272     253.773 251.698 242.657  1.00 89.48           C
ATOM   2191  NE  ARG A 272     254.094 252.306 241.344  1.00 88.16           N
ATOM   2192  CZ  ARG A 272     254.237 253.603 241.089  1.00 86.70           C
ATOM   2193  NH1 ARG A 272     254.129 254.512 242.009  1.00 81.90           N
ATOM   2194  NH2 ARG A 272     254.492 254.018 239.889  1.00 83.14           N
ATOM   2195  N   THR A 273     255.052 246.990 244.419  1.00 92.12           N
ATOM   2196  CA  THR A 273     256.242 246.139 244.270  1.00 91.34           C
ATOM   2197  C   THR A 273     255.853 244.707 243.895  1.00 91.20           C
ATOM   2198  O   THR A 273     256.365 244.158 242.919  1.00 89.25           O
ATOM   2199  CB  THR A 273     257.061 246.124 245.572  1.00 90.37           C
ATOM   2200  OG1 THR A 273     257.349 247.437 245.989  1.00 79.72           O
ATOM   2201  CG2 THR A 273     258.392 245.399 245.402  1.00 79.68           C
ATOM   2202  N   LEU A 274     254.909 244.115 244.625  1.00 90.52           N
ATOM   2203  CA  LEU A 274     254.419 242.758 244.387  1.00 89.71           C
ATOM   2204  C   LEU A 274     253.793 242.611 242.999  1.00 89.66           C
ATOM   2205  O   LEU A 274     254.053 241.624 242.306  1.00 87.51           O
ATOM   2206  CB  LEU A 274     253.402 242.412 245.493  1.00 88.41           C
ATOM   2207  CG  LEU A 274     252.764 241.013 245.351  1.00 85.08           C
ATOM   2208  CD1 LEU A 274     253.783 239.896 245.538  1.00 76.07           C
ATOM   2209  CD2 LEU A 274     251.665 240.843 246.384  1.00 75.18           C
ATOM   2210  N   ASN A 275     252.995 243.569 242.576  1.00 90.27           N
ATOM   2211  CA  ASN A 275     252.321 243.561 241.282  1.00 89.82           C
ATOM   2212  C   ASN A 275     253.333 243.589 240.129  1.00 89.44           C
ATOM   2213  O   ASN A 275     253.297 242.727 239.247  1.00 86.71           O
ATOM   2214  CB  ASN A 275     251.345 244.755 241.229  1.00 88.82           C
ATOM   2215  CG  ASN A 275     250.420 244.692 240.024  1.00 87.59           C
ATOM   2216  OD1 ASN A 275     249.907 243.649 239.662  1.00 78.35           O
ATOM   2217  ND2 ASN A 275     250.165 245.814 239.389  1.00 78.98           N
ATOM   2218  N   LYS A 276     254.298 244.502 240.182  1.00 89.57           N
ATOM   2219  CA  LYS A 276     255.353 244.601 239.172  1.00 89.10           C
ATOM   2220  C   LYS A 276     256.228 243.346 239.133  1.00 88.58           C
ATOM   2221  O   LYS A 276     256.452 242.781 238.061  1.00 85.14           O
ATOM   2222  CB  LYS A 276     256.185 245.872 239.429  1.00 88.20           C
ATOM   2223  CG  LYS A 276     257.246 246.135 238.346  1.00 85.76           C
ATOM   2224  CD  LYS A 276     256.630 246.487 236.988  1.00 83.06           C
ATOM   2225  CE  LYS A 276     257.733 246.815 235.975  1.00 79.25           C
ATOM   2226  NZ  LYS A 276     257.182 247.300 234.690  1.00 72.03           N
ATOM   2227  N   ASN A 277     256.663 242.867 240.283  1.00 88.82           N
ATOM   2228  CA  ASN A 277     257.482 241.660 240.370  1.00 87.76           C
ATOM   2229  C   ASN A 277     256.727 240.396 239.939  1.00 87.20           C
ATOM   2230  O   ASN A 277     257.317 239.508 239.324  1.00 83.72           O
ATOM   2231  CB  ASN A 277     258.042 241.540 241.794  1.00 86.29           C
ATOM   2232  CG  ASN A 277     259.243 242.448 242.006  1.00 84.60           C
ATOM   2233  OD1 ASN A 277     259.944 242.802 241.078  1.00 76.90           O
ATOM   2234  ND2 ASN A 277     259.561 242.787 243.236  1.00 77.48           N
ATOM   2235  N   SER A 278     255.421 240.313 240.190  1.00 87.45           N
ATOM   2236  CA  SER A 278     254.585 239.210 239.710  1.00 86.13           C
ATOM   2237  C   SER A 278     254.505 239.190 238.183  1.00 85.36           C
ATOM   2238  O   SER A 278     254.622 238.127 237.575  1.00 81.61           O
ATOM   2239  CB  SER A 278     253.174 239.302 240.296  1.00 84.88           C
ATOM   2240  OG  SER A 278     253.231 239.185 241.699  1.00 72.26           O
ATOM   2241  N   TYR A 279     254.382 240.354 237.555  1.00 86.45           N
ATOM   2242  CA  TYR A 279     254.436 240.470 236.098  1.00 85.93           C
ATOM   2243  C   TYR A 279     255.791 240.015 235.546  1.00 85.46           C
ATOM   2244  O   TYR A 279     255.830 239.221 234.611  1.00 82.71           O
ATOM   2245  CB  TYR A 279     254.124 241.906 235.682  1.00 84.92           C
ATOM   2246  CG  TYR A 279     254.295 242.142 234.199  1.00 83.99           C
ATOM   2247  CD1 TYR A 279     255.496 242.688 233.702  1.00 79.21           C
ATOM   2248  CD2 TYR A 279     253.267 241.794 233.303  1.00 79.12           C
ATOM   2249  CE1 TYR A 279     255.661 242.904 232.324  1.00 76.35           C
ATOM   2250  CE2 TYR A 279     253.422 242.009 231.922  1.00 76.80           C
ATOM   2251  CZ  TYR A 279     254.621 242.572 231.440  1.00 77.93           C
ATOM   2252  OH  TYR A 279     254.772 242.801 230.097  1.00 76.80           O
ATOM   2253  N   ILE A 280     256.892 240.460 236.147  1.00 86.60           N
ATOM   2254  CA  ILE A 280     258.244 240.068 235.725  1.00 85.31           C
ATOM   2255  C   ILE A 280     258.429 238.550 235.839  1.00 84.13           C
ATOM   2256  O   ILE A 280     258.834 237.910 234.866  1.00 80.00           O
ATOM   2257  CB  ILE A 280     259.310 240.854 236.519  1.00 84.13           C
ATOM   2258  CG1 ILE A 280     259.262 242.346 236.113  1.00 79.29           C
ATOM   2259  CG2 ILE A 280     260.720 240.290 236.251  1.00 77.74           C
ATOM   2260  CD1 ILE A 280     260.071 243.255 237.033  1.00 71.66           C
ATOM   2261  N   LYS A 281     258.056 237.952 236.970  1.00 84.73           N
ATOM   2262  CA  LYS A 281     258.116 236.498 237.191  1.00 82.50           C
ATOM   2263  C   LYS A 281     257.279 235.706 236.181  1.00 80.71           C
ATOM   2264  O   LYS A 281     257.631 234.579 235.853  1.00 74.16           O
ATOM   2265  CB  LYS A 281     257.650 236.168 238.619  1.00 80.67           C
ATOM   2266  CG  LYS A 281     258.688 236.541 239.695  1.00 75.73           C
ATOM   2267  CD  LYS A 281     258.115 236.308 241.099  1.00 73.42           C
ATOM   2268  CE  LYS A 281     259.146 236.692 242.167  1.00 66.24           C
ATOM   2269  NZ  LYS A 281     258.635 236.519 243.552  1.00 60.08           N
ATOM   2270  N   SER A 282     256.211 236.276 235.663  1.00 82.73           N
ATOM   2271  CA  SER A 282     255.370 235.622 234.655  1.00 80.37           C
ATOM   2272  C   SER A 282     256.003 235.559 233.260  1.00 78.85           C
ATOM   2273  O   SER A 282     255.530 234.824 232.391  1.00 71.97           O
ATOM   2274  CB  SER A 282     253.996 236.304 234.588  1.00 77.82           C
ATOM   2275  OG  SER A 282     254.035 237.511 233.848  1.00 69.73           O
ATOM   2276  N   LYS A 283     257.060 236.326 233.016  1.00 80.54           N
ATOM   2277  CA  LYS A 283     257.747 236.350 231.722  1.00 77.04           C
ATOM   2278  C   LYS A 283     258.801 235.246 231.630  1.00 74.68           C
ATOM   2279  O   LYS A 283     259.552 235.004 232.560  1.00 65.07           O
ATOM   2280  CB  LYS A 283     258.348 237.737 231.451  1.00 72.59           C
ATOM   2281  CG  LYS A 283     257.296 238.861 231.363  1.00 66.64           C
ATOM   2282  CD  LYS A 283     256.299 238.653 230.219  1.00 62.56           C
ATOM   2283  CE  LYS A 283     255.331 239.831 230.178  1.00 56.82           C
ATOM   2284  NZ  LYS A 283     254.264 239.670 229.159  1.00 50.16           N
ATOM   2285  N   LYS A 284     258.884 234.627 230.453  1.00 67.80           N
ATOM   2286  CA  LYS A 284     259.846 233.545 230.198  1.00 64.95           C
ATOM   2287  C   LYS A 284     261.308 233.975 230.324  1.00 66.79           C
ATOM   2288  O   LYS A 284     262.142 233.181 230.734  1.00 59.03           O
ATOM   2289  CB  LYS A 284     259.634 232.953 228.796  1.00 55.78           C
ATOM   2290  CG  LYS A 284     258.373 232.080 228.687  1.00 49.20           C
ATOM   2291  CD  LYS A 284     258.329 231.398 227.317  1.00 43.44           C
ATOM   2292  CE  LYS A 284     257.135 230.442 227.224  1.00 37.51           C
ATOM   2293  NZ  LYS A 284     257.112 229.692 225.944  1.00 32.04           N
ATOM   2294  N   LYS A 285     261.640 235.187 229.901  1.00 65.70           N
ATOM   2295  CA  LYS A 285     263.005 235.698 230.038  1.00 63.25           C
ATOM   2296  C   LYS A 285     263.223 236.109 231.489  1.00 64.92           C
ATOM   2297  O   LYS A 285     262.508 236.978 231.971  1.00 56.38           O
ATOM   2298  CB  LYS A 285     263.271 236.860 229.069  1.00 54.48           C
ATOM   2299  CG  LYS A 285     263.423 236.382 227.611  1.00 47.58           C
ATOM   2300  CD  LYS A 285     263.835 237.542 226.700  1.00 42.04           C
ATOM   2301  CE  LYS A 285     264.068 237.048 225.262  1.00 36.57           C
ATOM   2302  NZ  LYS A 285     264.544 238.133 224.363  1.00 31.99           N
ATOM   2303  N   GLY A 286     264.197 235.496 232.138  1.00 63.37           N
ATOM   2304  CA  GLY A 286     264.577 235.796 233.515  1.00 62.86           C
ATOM   2305  C   GLY A 286     265.117 237.221 233.654  1.00 66.77           C
ATOM   2306  O   GLY A 286     266.321 237.436 233.609  1.00 61.01           O
ATOM   2307  N   ARG A 287     264.223 238.175 233.754  1.00 67.68           N
ATOM   2308  CA  ARG A 287     264.566 239.554 234.097  1.00 68.79           C
ATOM   2309  C   ARG A 287     264.733 239.657 235.606  1.00 71.52           C
ATOM   2310  O   ARG A 287     264.039 238.956 236.346  1.00 66.56           O
ATOM   2311  CB  ARG A 287     263.497 240.533 233.594  1.00 63.51           C
ATOM   2312  CG  ARG A 287     263.481 240.649 232.064  1.00 57.85           C
ATOM   2313  CD  ARG A 287     262.502 241.753 231.653  1.00 54.21           C
ATOM   2314  NE  ARG A 287     262.489 241.972 230.189  1.00 48.85           N
ATOM   2315  CZ  ARG A 287     262.031 243.068 229.584  1.00 44.10           C
ATOM   2316  NH1 ARG A 287     261.490 244.047 230.249  1.00 41.91           N
ATOM   2317  NH2 ARG A 287     262.116 243.190 228.288  1.00 38.62           N
ATOM   2318  N   ASP A 288     265.624 240.531 236.034  1.00 75.51           N
ATOM   2319  CA  ASP A 288     265.797 240.824 237.450  1.00 76.36           C
ATOM   2320  C   ASP A 288     264.529 241.501 237.998  1.00 78.95           C
ATOM   2321  O   ASP A 288     263.831 242.230 237.286  1.00 75.31           O
ATOM   2322  CB  ASP A 288     267.070 241.662 237.658  1.00 71.01           C
ATOM   2323  CG  ASP A 288     268.333 240.936 237.164  1.00 64.89           C
ATOM   2324  OD1 ASP A 288     268.536 239.755 237.517  1.00 58.09           O
ATOM   2325  OD2 ASP A 288     269.110 241.529 236.379  1.00 59.31           O
ATOM   2326  N   LEU A 289     264.220 241.218 239.254  1.00 78.27           N
ATOM   2327  CA  LEU A 289     263.108 241.861 239.948  1.00 79.31           C
ATOM   2328  C   LEU A 289     263.416 243.351 240.140  1.00 80.87           C
ATOM   2329  O   LEU A 289     264.569 243.735 240.315  1.00 77.34           O
ATOM   2330  CB  LEU A 289     262.856 241.160 241.290  1.00 76.84           C
ATOM   2331  CG  LEU A 289     262.454 239.674 241.181  1.00 74.72           C
ATOM   2332  CD1 LEU A 289     262.309 239.071 242.574  1.00 69.41           C
ATOM   2333  CD2 LEU A 289     261.130 239.480 240.447  1.00 69.71           C
ATOM   2334  N   VAL A 290     262.384 244.176 240.140  1.00 81.99           N
ATOM   2335  CA  VAL A 290     262.550 245.591 240.467  1.00 82.31           C
ATOM   2336  C   VAL A 290     262.757 245.770 241.968  1.00 83.88           C
ATOM   2337  O   VAL A 290     262.247 244.992 242.776  1.00 80.72           O
ATOM   2338  CB  VAL A 290     261.389 246.470 239.961  1.00 79.37           C
ATOM   2339  CG1 VAL A 290     261.277 246.382 238.443  1.00 72.20           C
ATOM   2340  CG2 VAL A 290     260.035 246.128 240.583  1.00 72.55           C
ATOM   2341  N   ASN A 291     263.474 246.808 242.337  1.00 84.40           N
ATOM   2342  CA  ASN A 291     263.588 247.266 243.710  1.00 84.89           C
ATOM   2343  C   ASN A 291     262.220 247.739 244.243  1.00 86.22           C
ATOM   2344  O   ASN A 291     261.315 248.088 243.485  1.00 82.61           O
ATOM   2345  CB  ASN A 291     264.702 248.318 243.856  1.00 81.18           C
ATOM   2346  CG  ASN A 291     265.127 249.075 242.602  1.00 76.76           C
ATOM   2347  OD1 ASN A 291     264.839 248.759 241.462  1.00 66.62           O
ATOM   2348  ND2 ASN A 291     265.898 250.119 242.791  1.00 68.29           N
ATOM   2349  N   ALA A 292     262.078 247.706 245.564  1.00 86.68           N
ATOM   2350  CA  ALA A 292     260.816 248.014 246.207  1.00 87.57           C
ATOM   2351  C   ALA A 292     260.398 249.473 245.982  1.00 88.97           C
ATOM   2352  O   ALA A 292     261.208 250.392 246.089  1.00 85.85           O
ATOM   2353  CB  ALA A 292     260.926 247.674 247.695  1.00 84.63           C
ATOM   2354  N   PHE A 293     259.119 249.685 245.727  1.00 91.44           N
ATOM   2355  CA  PHE A 293     258.506 250.993 245.895  1.00 92.04           C
ATOM   2356  C   PHE A 293     258.317 251.268 247.385  1.00 92.19           C
ATOM   2357  O   PHE A 293     257.990 250.372 248.162  1.00 89.63           O
ATOM   2358  CB  PHE A 293     257.176 251.059 245.146  1.00 91.54           C
ATOM   2359  CG  PHE A 293     257.296 250.875 243.652  1.00 92.09           C
ATOM   2360  CD1 PHE A 293     257.606 251.972 242.828  1.00 85.16           C
ATOM   2361  CD2 PHE A 293     257.113 249.609 243.072  1.00 84.74           C
ATOM   2362  CE1 PHE A 293     257.722 251.806 241.440  1.00 83.64           C
ATOM   2363  CE2 PHE A 293     257.234 249.437 241.683  1.00 83.97           C
ATOM   2364  CZ  PHE A 293     257.536 250.538 240.867  1.00 88.19           C
ATOM   2365  N   ARG A 294     258.508 252.512 247.789  1.00 92.61           N
ATOM   2366  CA  ARG A 294     258.441 252.949 249.185  1.00 92.62           C
ATOM   2367  C   ARG A 294     257.956 254.399 249.277  1.00 93.42           C
ATOM   2368  O   ARG A 294     257.833 255.073 248.260  1.00 91.64           O
ATOM   2369  CB  ARG A 294     259.819 252.759 249.841  1.00 90.68           C
ATOM   2370  CG  ARG A 294     260.937 253.564 249.159  1.00 87.73           C
ATOM   2371  CD  ARG A 294     262.252 253.436 249.929  1.00 86.97           C
ATOM   2372  NE  ARG A 294     263.325 254.192 249.276  1.00 85.14           N
ATOM   2373  CZ  ARG A 294     263.603 255.492 249.404  1.00 86.13           C
ATOM   2374  NH1 ARG A 294     262.924 256.297 250.163  1.00 77.10           N
ATOM   2375  NH2 ARG A 294     264.596 255.998 248.752  1.00 80.99           N
ATOM   2376  N   LEU A 295     257.694 254.864 250.482  1.00 93.07           N
ATOM   2377  CA  LEU A 295     257.505 256.292 250.722  1.00 93.51           C
ATOM   2378  C   LEU A 295     258.869 257.002 250.699  1.00 93.51           C
ATOM   2379  O   LEU A 295     259.871 256.405 251.102  1.00 91.48           O
ATOM   2380  CB  LEU A 295     256.775 256.509 252.056  1.00 92.90           C
ATOM   2381  CG  LEU A 295     255.331 255.973 252.084  1.00 91.76           C
ATOM   2382  CD1 LEU A 295     254.741 256.156 253.475  1.00 85.13           C
ATOM   2383  CD2 LEU A 295     254.424 256.692 251.084  1.00 85.19           C
ATOM   2384  N   PRO A 296     258.924 258.261 250.259  1.00 93.99           N
ATOM   2385  CA  PRO A 296     260.138 259.058 250.366  1.00 93.91           C
ATOM   2386  C   PRO A 296     260.483 259.324 251.834  1.00 93.92           C
ATOM   2387  O   PRO A 296     259.592 259.439 252.685  1.00 91.95           O
ATOM   2388  CB  PRO A 296     259.841 260.352 249.605  1.00 93.04           C
ATOM   2389  CG  PRO A 296     258.327 260.515 249.736  1.00 91.49           C
ATOM   2390  CD  PRO A 296     257.826 259.072 249.734  1.00 93.04           C
ATOM   2391  N   THR A 297     261.762 259.473 252.127  1.00 93.35           N
ATOM   2392  CA  THR A 297     262.188 260.077 253.393  1.00 93.08           C
ATOM   2393  C   THR A 297     261.846 261.569 253.398  1.00 93.16           C
ATOM   2394  O   THR A 297     261.607 262.177 252.354  1.00 91.39           O
ATOM   2395  CB  THR A 297     263.688 259.877 253.660  1.00 92.01           C
ATOM   2396  OG1 THR A 297     264.472 260.583 252.734  1.00 82.19           O
ATOM   2397  CG2 THR A 297     264.103 258.410 253.605  1.00 81.26           C
ATOM   2398  N   GLU A 298     261.854 262.181 254.569  1.00 92.99           N
ATOM   2399  CA  GLU A 298     261.615 263.619 254.688  1.00 92.43           C
ATOM   2400  C   GLU A 298     262.618 264.443 253.863  1.00 92.94           C
ATOM   2401  O   GLU A 298     262.235 265.377 253.165  1.00 91.17           O
ATOM   2402  CB  GLU A 298     261.679 263.986 256.179  1.00 89.77           C
ATOM   2403  CG  GLU A 298     261.400 265.473 256.408  1.00 84.45           C
ATOM   2404  CD  GLU A 298     261.279 265.855 257.880  1.00 82.57           C
ATOM   2405  OE1 GLU A 298     260.761 266.955 258.141  1.00 76.08           O
ATOM   2406  OE2 GLU A 298     261.667 265.085 258.785  1.00 76.38           O
ATOM   2407  N   ALA A 299     263.890 264.060 253.901  1.00 92.74           N
ATOM   2408  CA  ALA A 299     264.943 264.736 253.152  1.00 92.62           C
ATOM   2409  C   ALA A 299     264.822 264.525 251.634  1.00 92.76           C
ATOM   2410  O   ALA A 299     265.002 265.468 250.871  1.00 90.95           O
ATOM   2411  CB  ALA A 299     266.291 264.237 253.671  1.00 91.68           C
ATOM   2412  N   GLU A 300     264.477 263.323 251.187  1.00 93.69           N
ATOM   2413  CA  GLU A 300     264.219 263.052 249.767  1.00 93.43           C
ATOM   2414  C   GLU A 300     263.037 263.871 249.258  1.00 93.67           C
ATOM   2415  O   GLU A 300     263.098 264.430 248.166  1.00 92.36           O
ATOM   2416  CB  GLU A 300     263.916 261.562 249.548  1.00 92.48           C
ATOM   2417  CG  GLU A 300     265.148 260.658 249.635  1.00 88.29           C
ATOM   2418  CD  GLU A 300     264.779 259.172 249.595  1.00 87.32           C
ATOM   2419  OE1 GLU A 300     265.539 258.364 249.028  1.00 80.11           O
ATOM   2420  OE2 GLU A 300     263.720 258.783 250.140  1.00 80.80           O
ATOM   2421  N   TRP A 301     261.994 263.962 250.059  1.00 94.62           N
ATOM   2422  CA  TRP A 301     260.818 264.742 249.689  1.00 95.06           C
ATOM   2423  C   TRP A 301     261.159 266.224 249.541  1.00 94.86           C
ATOM   2424  O   TRP A 301     260.835 266.825 248.523  1.00 93.66           O
ATOM   2425  CB  TRP A 301     259.703 264.512 250.713  1.00 94.81           C
ATOM   2426  CG  TRP A 301     258.395 265.116 250.298  1.00 94.44           C
ATOM   2427  CD1 TRP A 301     257.391 264.456 249.692  1.00 89.44           C
ATOM   2428  CD2 TRP A 301     257.988 266.513 250.349  1.00 92.48           C
ATOM   2429  NE1 TRP A 301     256.391 265.342 249.344  1.00 90.78           N
ATOM   2430  CE2 TRP A 301     256.732 266.623 249.701  1.00 92.39           C
ATOM   2431  CE3 TRP A 301     258.580 267.695 250.838  1.00 91.76           C
ATOM   2432  CZ2 TRP A 301     256.114 267.875 249.500  1.00 91.13           C
ATOM   2433  CZ3 TRP A 301     257.955 268.939 250.649  1.00 86.99           C
ATOM   2434  CH2 TRP A 301     256.743 269.027 249.971  1.00 87.99           C
ATOM   2435  N   GLU A 302     261.848 266.802 250.512  1.00 94.11           N
ATOM   2436  CA  GLU A 302     262.229 268.213 250.460  1.00 93.93           C
ATOM   2437  C   GLU A 302     263.168 268.508 249.285  1.00 93.89           C
ATOM   2438  O   GLU A 302     262.985 269.494 248.579  1.00 92.40           O
ATOM   2439  CB  GLU A 302     262.855 268.633 251.801  1.00 93.08           C
ATOM   2440  CG  GLU A 302     263.116 270.144 251.834  1.00 90.05           C
ATOM   2441  CD  GLU A 302     263.640 270.684 253.161  1.00 87.61           C
ATOM   2442  OE1 GLU A 302     264.384 271.685 253.123  1.00 80.95           O
ATOM   2443  OE2 GLU A 302     263.274 270.148 254.227  1.00 80.74           O
ATOM   2444  N   TYR A 303     264.128 267.637 249.040  1.00 93.43           N
ATOM   2445  CA  TYR A 303     265.035 267.758 247.901  1.00 92.92           C
ATOM   2446  C   TYR A 303     264.285 267.737 246.564  1.00 92.81           C
ATOM   2447  O   TYR A 303     264.511 268.592 245.710  1.00 90.95           O
ATOM   2448  CB  TYR A 303     266.065 266.628 247.972  1.00 91.84           C
ATOM   2449  CG  TYR A 303     267.042 266.641 246.819  1.00 91.58           C
ATOM   2450  CD1 TYR A 303     266.923 265.723 245.762  1.00 86.27           C
ATOM   2451  CD2 TYR A 303     268.072 267.601 246.792  1.00 86.42           C
ATOM   2452  CE1 TYR A 303     267.831 265.755 244.690  1.00 84.53           C
ATOM   2453  CE2 TYR A 303     268.982 267.641 245.726  1.00 84.36           C
ATOM   2454  CZ  TYR A 303     268.858 266.714 244.675  1.00 87.64           C
ATOM   2455  OH  TYR A 303     269.749 266.749 243.635  1.00 85.59           O
ATOM   2456  N   ALA A 304     263.360 266.793 246.414  1.00 93.78           N
ATOM   2457  CA  ALA A 304     262.538 266.693 245.216  1.00 93.76           C
ATOM   2458  C   ALA A 304     261.592 267.895 245.053  1.00 93.42           C
ATOM   2459  O   ALA A 304     261.443 268.417 243.949  1.00 91.65           O
ATOM   2460  CB  ALA A 304     261.763 265.372 245.282  1.00 93.31           C
ATOM   2461  N   ALA A 305     260.999 268.368 246.146  1.00 93.56           N
ATOM   2462  CA  ALA A 305     260.107 269.518 246.137  1.00 93.39           C
ATOM   2463  C   ALA A 305     260.821 270.806 245.723  1.00 92.98           C
ATOM   2464  O   ALA A 305     260.272 271.603 244.966  1.00 90.93           O
ATOM   2465  CB  ALA A 305     259.479 269.663 247.525  1.00 92.73           C
ATOM   2466  N   ARG A 306     262.063 270.988 246.151  1.00 91.88           N
ATOM   2467  CA  ARG A 306     262.875 272.158 245.779  1.00 91.07           C
ATOM   2468  C   ARG A 306     263.164 272.239 244.275  1.00 90.14           C
ATOM   2469  O   ARG A 306     263.463 273.323 243.787  1.00 85.81           O
ATOM   2470  CB  ARG A 306     264.178 272.169 246.594  1.00 90.10           C
ATOM   2471  CG  ARG A 306     263.941 272.579 248.054  1.00 86.96           C
ATOM   2472  CD  ARG A 306     265.235 272.516 248.876  1.00 84.86           C
ATOM   2473  NE  ARG A 306     265.018 272.854 250.293  1.00 83.33           N
ATOM   2474  CZ  ARG A 306     264.887 274.060 250.840  1.00 83.18           C
ATOM   2475  NH1 ARG A 306     264.959 275.163 250.154  1.00 72.60           N
ATOM   2476  NH2 ARG A 306     264.671 274.160 252.115  1.00 78.72           N
ATOM   2477  N   GLY A 307     263.075 271.141 243.544  1.00 89.22           N
ATOM   2478  CA  GLY A 307     263.220 271.142 242.084  1.00 88.39           C
ATOM   2479  C   GLY A 307     264.564 271.666 241.569  1.00 88.41           C
ATOM   2480  O   GLY A 307     264.631 272.196 240.460  1.00 82.86           O
ATOM   2481  N   GLY A 308     265.613 271.548 242.369  1.00 87.07           N
ATOM   2482  CA  GLY A 308     266.948 272.072 242.066  1.00 86.16           C
ATOM   2483  C   GLY A 308     267.172 273.545 242.431  1.00 86.71           C
ATOM   2484  O   GLY A 308     268.242 274.075 242.149  1.00 82.52           O
ATOM   2485  N   LEU A 309     266.197 274.205 243.050  1.00 87.25           N
ATOM   2486  CA  LEU A 309     266.343 275.582 243.525  1.00 86.92           C
ATOM   2487  C   LEU A 309     266.945 275.605 244.935  1.00 86.79           C
ATOM   2488  O   LEU A 309     266.436 274.966 245.859  1.00 83.53           O
ATOM   2489  CB  LEU A 309     264.993 276.314 243.487  1.00 85.39           C
ATOM   2490  CG  LEU A 309     264.316 276.382 242.107  1.00 83.71           C
ATOM   2491  CD1 LEU A 309     263.015 277.171 242.223  1.00 78.59           C
ATOM   2492  CD2 LEU A 309     265.189 277.063 241.057  1.00 79.40           C
ATOM   2493  N   GLU A 310     267.999 276.391 245.106  1.00 85.82           N
ATOM   2494  CA  GLU A 310     268.654 276.557 246.401  1.00 84.15           C
ATOM   2495  C   GLU A 310     267.866 277.520 247.294  1.00 84.44           C
ATOM   2496  O   GLU A 310     267.508 278.614 246.872  1.00 80.27           O
ATOM   2497  CB  GLU A 310     270.094 277.041 246.178  1.00 80.58           C
ATOM   2498  CG  GLU A 310     270.898 277.049 247.481  1.00 71.99           C
ATOM   2499  CD  GLU A 310     272.303 277.632 247.340  1.00 65.59           C
ATOM   2500  OE1 GLU A 310     273.054 277.551 248.336  1.00 59.31           O
ATOM   2501  OE2 GLU A 310     272.630 278.187 246.266  1.00 58.81           O
ATOM   2502  N   SER A 311     267.602 277.110 248.526  1.00 84.07           N
ATOM   2503  CA  SER A 311     266.957 277.933 249.562  1.00 84.06           C
ATOM   2504  C   SER A 311     265.669 278.654 249.119  1.00 84.35           C
ATOM   2505  O   SER A 311     265.337 279.714 249.635  1.00 79.80           O
ATOM   2506  CB  SER A 311     267.977 278.900 250.186  1.00 82.14           C
ATOM   2507  OG  SER A 311     269.053 278.190 250.765  1.00 75.14           O
ATOM   2508  N   ALA A 312     264.946 278.099 248.153  1.00 85.65           N
ATOM   2509  CA  ALA A 312     263.676 278.654 247.713  1.00 86.12           C
ATOM   2510  C   ALA A 312     262.569 278.388 248.747  1.00 87.13           C
ATOM   2511  O   ALA A 312     262.543 277.343 249.392  1.00 84.23           O
ATOM   2512  CB  ALA A 312     263.322 278.075 246.341  1.00 84.02           C
ATOM   2513  N   THR A 313     261.626 279.325 248.855  1.00 87.96           N
ATOM   2514  CA  THR A 313     260.486 279.199 249.771  1.00 88.32           C
ATOM   2515  C   THR A 313     259.506 278.127 249.296  1.00 88.97           C
ATOM   2516  O   THR A 313     259.063 277.288 250.078  1.00 86.38           O
ATOM   2517  CB  THR A 313     259.761 280.544 249.903  1.00 86.54           C
ATOM   2518  OG1 THR A 313     260.683 281.579 250.144  1.00 75.88           O
ATOM   2519  CG2 THR A 313     258.764 280.547 251.052  1.00 75.03           C
ATOM   2520  N   TYR A 314     259.208 278.126 248.001  1.00 90.62           N
ATOM   2521  CA  TYR A 314     258.274 277.224 247.338  1.00 90.90           C
ATOM   2522  C   TYR A 314     258.958 276.464 246.183  1.00 90.96           C
ATOM   2523  O   TYR A 314     260.023 276.883 245.723  1.00 88.00           O
ATOM   2524  CB  TYR A 314     257.083 278.039 246.823  1.00 90.38           C
ATOM   2525  CG  TYR A 314     256.376 278.868 247.874  1.00 91.10           C
ATOM   2526  CD1 TYR A 314     255.580 278.253 248.858  1.00 85.21           C
ATOM   2527  CD2 TYR A 314     256.519 280.270 247.887  1.00 85.24           C
ATOM   2528  CE1 TYR A 314     254.936 279.022 249.840  1.00 84.39           C
ATOM   2529  CE2 TYR A 314     255.880 281.045 248.863  1.00 84.42           C
ATOM   2530  CZ  TYR A 314     255.089 280.419 249.842  1.00 88.50           C
ATOM   2531  OH  TYR A 314     254.468 281.177 250.802  1.00 86.96           O
ATOM   2532  N   PRO A 315     258.338 275.409 245.643  1.00 91.41           N
ATOM   2533  CA  PRO A 315     258.912 274.652 244.520  1.00 91.03           C
ATOM   2534  C   PRO A 315     259.230 275.477 243.263  1.00 90.45           C
ATOM   2535  O   PRO A 315     260.084 275.084 242.466  1.00 86.59           O
ATOM   2536  CB  PRO A 315     257.870 273.575 244.202  1.00 90.13           C
ATOM   2537  CG  PRO A 315     257.163 273.353 245.532  1.00 88.99           C
ATOM   2538  CD  PRO A 315     257.138 274.750 246.134  1.00 91.18           C
ATOM   2539  N   TRP A 316     258.565 276.602 243.074  1.00 90.85           N
ATOM   2540  CA  TRP A 316     258.782 277.530 241.954  1.00 90.38           C
ATOM   2541  C   TRP A 316     259.728 278.695 242.282  1.00 89.63           C
ATOM   2542  O   TRP A 316     260.036 279.493 241.392  1.00 85.70           O
ATOM   2543  CB  TRP A 316     257.427 278.047 241.470  1.00 89.66           C
ATOM   2544  CG  TRP A 316     256.565 278.655 242.542  1.00 90.39           C
ATOM   2545  CD1 TRP A 316     256.646 279.911 243.015  1.00 86.94           C
ATOM   2546  CD2 TRP A 316     255.495 278.006 243.304  1.00 89.44           C
ATOM   2547  NE1 TRP A 316     255.708 280.091 244.029  1.00 87.01           N
ATOM   2548  CE2 TRP A 316     254.981 278.947 244.232  1.00 88.63           C
ATOM   2549  CE3 TRP A 316     254.926 276.722 243.286  1.00 87.63           C
ATOM   2550  CZ2 TRP A 316     253.940 278.621 245.132  1.00 87.56           C
ATOM   2551  CZ3 TRP A 316     253.888 276.391 244.174  1.00 84.47           C
ATOM   2552  CH2 TRP A 316     253.402 277.335 245.096  1.00 84.96           C
ATOM   2553  N   GLY A 317     260.196 278.822 243.503  1.00 86.79           N
ATOM   2554  CA  GLY A 317     260.954 279.961 244.016  1.00 85.91           C
ATOM   2555  C   GLY A 317     260.214 280.661 245.155  1.00 86.48           C
ATOM   2556  O   GLY A 317     259.536 280.021 245.953  1.00 82.02           O
ATOM   2557  N   GLY A 318     260.349 281.961 245.250  1.00 83.32           N
ATOM   2558  CA  GLY A 318     259.671 282.735 246.285  1.00 81.83           C
ATOM   2559  C   GLY A 318     259.865 284.238 246.123  1.00 82.08           C
ATOM   2560  O   GLY A 318     260.569 284.669 245.215  1.00 75.78           O
ATOM   2561  N   PRO A 319     259.282 285.076 246.976  1.00 81.92           N
ATOM   2562  CA  PRO A 319     258.524 284.751 248.183  1.00 82.11           C
ATOM   2563  C   PRO A 319     257.007 284.608 247.976  1.00 83.19           C
ATOM   2564  O   PRO A 319     256.284 284.418 248.946  1.00 78.34           O
ATOM   2565  CB  PRO A 319     258.867 285.897 249.136  1.00 78.30           C
ATOM   2566  CG  PRO A 319     258.975 287.088 248.188  1.00 77.23           C
ATOM   2567  CD  PRO A 319     259.577 286.489 246.925  1.00 79.71           C
ATOM   2568  N   TYR A 320     256.504 284.699 246.751  1.00 84.10           N
ATOM   2569  CA  TYR A 320     255.068 284.758 246.494  1.00 84.51           C
ATOM   2570  C   TYR A 320     254.476 283.429 246.009  1.00 84.88           C
ATOM   2571  O   TYR A 320     255.102 282.661 245.284  1.00 81.92           O
ATOM   2572  CB  TYR A 320     254.751 285.894 245.518  1.00 83.03           C
ATOM   2573  CG  TYR A 320     255.269 287.245 245.956  1.00 84.21           C
ATOM   2574  CD1 TYR A 320     254.779 287.854 247.128  1.00 79.37           C
ATOM   2575  CD2 TYR A 320     256.273 287.890 245.209  1.00 79.50           C
ATOM   2576  CE1 TYR A 320     255.293 289.089 247.559  1.00 76.67           C
ATOM   2577  CE2 TYR A 320     256.791 289.124 245.629  1.00 77.15           C
ATOM   2578  CZ  TYR A 320     256.302 289.717 246.812  1.00 80.32           C
ATOM   2579  OH  TYR A 320     256.822 290.909 247.232  1.00 77.53           O
ATOM   2580  N   THR A 321     253.202 283.222 246.361  1.00 85.98           N
ATOM   2581  CA  THR A 321     252.387 282.097 245.882  1.00 85.99           C
ATOM   2582  C   THR A 321     251.626 282.402 244.591  1.00 85.70           C
ATOM   2583  O   THR A 321     251.012 281.510 244.007  1.00 82.37           O
ATOM   2584  CB  THR A 321     251.386 281.673 246.963  1.00 85.13           C
ATOM   2585  OG1 THR A 321     250.601 282.786 247.332  1.00 77.48           O
ATOM   2586  CG2 THR A 321     252.081 281.166 248.220  1.00 77.31           C
ATOM   2587  N   LYS A 322     251.656 283.648 244.140  1.00 84.31           N
ATOM   2588  CA  LYS A 322     251.031 284.112 242.899  1.00 83.45           C
ATOM   2589  C   LYS A 322     252.080 284.328 241.814  1.00 82.97           C
ATOM   2590  O   LYS A 322     253.173 284.816 242.083  1.00 79.23           O
ATOM   2591  CB  LYS A 322     250.228 285.400 243.147  1.00 81.70           C
ATOM   2592  CG  LYS A 322     248.986 285.164 244.025  1.00 78.18           C
ATOM   2593  CD  LYS A 322     248.205 286.462 244.252  1.00 76.47           C
ATOM   2594  CE  LYS A 322     246.997 286.178 245.139  1.00 70.24           C
ATOM   2595  NZ  LYS A 322     246.174 287.376 245.417  1.00 64.64           N
ATOM   2596  N   SER A 323     251.712 284.012 240.578  1.00 84.07           N
ATOM   2597  CA  SER A 323     252.506 284.373 239.402  1.00 82.99           C
ATOM   2598  C   SER A 323     252.489 285.887 239.151  1.00 83.01           C
ATOM   2599  O   SER A 323     251.713 286.633 239.752  1.00 78.94           O
ATOM   2600  CB  SER A 323     251.996 283.610 238.175  1.00 80.75           C
ATOM   2601  OG  SER A 323     250.744 284.100 237.737  1.00 75.04           O
ATOM   2602  N   ASP A 324     253.292 286.325 238.196  1.00 82.14           N
ATOM   2603  CA  ASP A 324     253.327 287.712 237.719  1.00 80.11           C
ATOM   2604  C   ASP A 324     251.964 288.241 237.239  1.00 80.10           C
ATOM   2605  O   ASP A 324     251.724 289.448 237.221  1.00 75.51           O
ATOM   2606  CB  ASP A 324     254.345 287.798 236.573  1.00 77.29           C
ATOM   2607  CG  ASP A 324     253.893 287.057 235.306  1.00 73.03           C
ATOM   2608  OD1 ASP A 324     253.752 285.820 235.360  1.00 64.94           O
ATOM   2609  OD2 ASP A 324     253.639 287.730 234.282  1.00 68.63           O
ATOM   2610  N   ARG A 325     251.057 287.346 236.871  1.00 81.10           N
ATOM   2611  CA  ARG A 325     249.689 287.659 236.430  1.00 80.14           C
ATOM   2612  C   ARG A 325     248.644 287.537 237.537  1.00 80.62           C
ATOM   2613  O   ARG A 325     247.458 287.682 237.249  1.00 74.38           O
ATOM   2614  CB  ARG A 325     249.328 286.793 235.221  1.00 77.92           C
ATOM   2615  CG  ARG A 325     250.239 287.098 234.031  1.00 73.56           C
ATOM   2616  CD  ARG A 325     249.732 286.344 232.805  1.00 69.11           C
ATOM   2617  NE  ARG A 325     250.567 286.660 231.637  1.00 63.21           N
ATOM   2618  CZ  ARG A 325     250.235 286.478 230.368  1.00 56.36           C
ATOM   2619  NH1 ARG A 325     249.081 285.976 230.025  1.00 51.39           N
ATOM   2620  NH2 ARG A 325     251.075 286.800 229.424  1.00 51.16           N
ATOM   2621  N   GLY A 326     249.054 287.250 238.748  1.00 80.52           N
ATOM   2622  CA  GLY A 326     248.170 287.083 239.898  1.00 80.01           C
ATOM   2623  C   GLY A 326     247.466 285.728 239.982  1.00 81.60           C
ATOM   2624  O   GLY A 326     246.544 285.585 240.777  1.00 77.58           O
ATOM   2625  N   CYS A 327     247.867 284.738 239.179  1.00 82.47           N
ATOM   2626  CA  CYS A 327     247.347 283.378 239.292  1.00 82.67           C
ATOM   2627  C   CYS A 327     248.089 282.625 240.402  1.00 83.98           C
ATOM   2628  O   CYS A 327     249.314 282.702 240.467  1.00 80.87           O
ATOM   2629  CB  CYS A 327     247.489 282.641 237.957  1.00 79.00           C
ATOM   2630  SG  CYS A 327     246.540 283.480 236.644  1.00 70.58           S
ATOM   2631  N   PHE A 328     247.375 281.869 241.233  1.00 84.77           N
ATOM   2632  CA  PHE A 328     248.010 281.024 242.236  1.00 85.50           C
ATOM   2633  C   PHE A 328     248.764 279.863 241.585  1.00 86.09           C
ATOM   2634  O   PHE A 328     248.337 279.304 240.579  1.00 83.62           O
ATOM   2635  CB  PHE A 328     246.978 280.552 243.259  1.00 84.41           C
ATOM   2636  CG  PHE A 328     246.496 281.657 244.165  1.00 85.57           C
ATOM   2637  CD1 PHE A 328     247.332 282.148 245.179  1.00 80.24           C
ATOM   2638  CD2 PHE A 328     245.218 282.213 243.997  1.00 80.03           C
ATOM   2639  CE1 PHE A 328     246.892 283.180 246.024  1.00 78.52           C
ATOM   2640  CE2 PHE A 328     244.774 283.245 244.840  1.00 78.46           C
ATOM   2641  CZ  PHE A 328     245.614 283.726 245.855  1.00 81.51           C
ATOM   2642  N   MET A 329     249.904 279.509 242.176  1.00 87.13           N
ATOM   2643  CA  MET A 329     250.809 278.481 241.655  1.00 87.19           C
ATOM   2644  C   MET A 329     250.525 277.080 242.215  1.00 87.57           C
ATOM   2645  O   MET A 329     251.120 276.104 241.760  1.00 83.69           O
ATOM   2646  CB  MET A 329     252.256 278.898 241.960  1.00 85.68           C
ATOM   2647  CG  MET A 329     252.673 280.222 241.313  1.00 83.36           C
ATOM   2648  SD  MET A 329     252.648 280.257 239.499  1.00 78.04           S
ATOM   2649  CE  MET A 329     254.009 279.135 239.122  1.00 69.18           C
ATOM   2650  N   ALA A 330     249.644 276.978 243.202  1.00 88.60           N
ATOM   2651  CA  ALA A 330     249.249 275.743 243.862  1.00 89.28           C
ATOM   2652  C   ALA A 330     247.817 275.842 244.401  1.00 89.37           C
ATOM   2653  O   ALA A 330     247.278 276.936 244.566  1.00 86.41           O
ATOM   2654  CB  ALA A 330     250.242 275.457 244.997  1.00 88.19           C
ATOM   2655  N   ASN A 331     247.219 274.692 244.710  1.00 88.96           N
ATOM   2656  CA  ASN A 331     245.902 274.591 245.327  1.00 89.34           C
ATOM   2657  C   ASN A 331     246.030 274.585 246.856  1.00 89.55           C
ATOM   2658  O   ASN A 331     246.586 273.646 247.432  1.00 86.51           O
ATOM   2659  CB  ASN A 331     245.227 273.327 244.784  1.00 87.51           C
ATOM   2660  CG  ASN A 331     243.854 273.098 245.379  1.00 87.00           C
ATOM   2661  OD1 ASN A 331     243.178 273.987 245.856  1.00 79.72           O
ATOM   2662  ND2 ASN A 331     243.396 271.874 245.358  1.00 80.99           N
ATOM   2663  N   PHE A 332     245.505 275.606 247.509  1.00 89.51           N
ATOM   2664  CA  PHE A 332     245.549 275.796 248.959  1.00 89.48           C
ATOM   2665  C   PHE A 332     244.440 276.762 249.405  1.00 89.42           C
ATOM   2666  O   PHE A 332     243.584 277.134 248.597  1.00 86.57           O
ATOM   2667  CB  PHE A 332     246.944 276.301 249.358  1.00 88.04           C
ATOM   2668  CG  PHE A 332     247.299 277.712 248.929  1.00 88.95           C
ATOM   2669  CD1 PHE A 332     247.540 278.019 247.577  1.00 83.54           C
ATOM   2670  CD2 PHE A 332     247.424 278.720 249.894  1.00 83.91           C
ATOM   2671  CE1 PHE A 332     247.899 279.318 247.197  1.00 81.99           C
ATOM   2672  CE2 PHE A 332     247.788 280.021 249.522  1.00 83.28           C
ATOM   2673  CZ  PHE A 332     248.025 280.320 248.172  1.00 85.88           C
ATOM   2674  N   LYS A 333     244.415 277.163 250.674  1.00 87.86           N
ATOM   2675  CA  LYS A 333     243.525 278.223 251.157  1.00 87.83           C
ATOM   2676  C   LYS A 333     244.247 279.575 251.070  1.00 87.22           C
ATOM   2677  O   LYS A 333     245.032 279.890 251.961  1.00 83.80           O
ATOM   2678  CB  LYS A 333     243.046 277.895 252.574  1.00 86.50           C
ATOM   2679  CG  LYS A 333     242.008 278.915 253.067  1.00 86.32           C
ATOM   2680  CD  LYS A 333     241.516 278.550 254.465  1.00 83.66           C
ATOM   2681  CE  LYS A 333     240.456 279.545 254.936  1.00 80.68           C
ATOM   2682  NZ  LYS A 333     239.969 279.225 256.294  1.00 75.08           N
ATOM   2683  N   PRO A 334     243.990 280.379 250.041  1.00 86.65           N
ATOM   2684  CA  PRO A 334     244.763 281.598 249.825  1.00 85.10           C
ATOM   2685  C   PRO A 334     244.369 282.760 250.733  1.00 85.17           C
ATOM   2686  O   PRO A 334     245.240 283.520 251.156  1.00 80.54           O
ATOM   2687  CB  PRO A 334     244.557 281.927 248.345  1.00 82.52           C
ATOM   2688  CG  PRO A 334     243.208 281.310 248.010  1.00 81.38           C
ATOM   2689  CD  PRO A 334     243.140 280.083 248.905  1.00 84.38           C
ATOM   2690  N   ASN A 335     243.079 282.909 251.030  1.00 84.45           N
ATOM   2691  CA  ASN A 335     242.543 284.032 251.792  1.00 85.16           C
ATOM   2692  C   ASN A 335     241.582 283.560 252.888  1.00 84.86           C
ATOM   2693  O   ASN A 335     241.078 282.436 252.862  1.00 79.78           O
ATOM   2694  CB  ASN A 335     241.848 285.007 250.828  1.00 82.41           C
ATOM   2695  CG  ASN A 335     242.799 285.663 249.843  1.00 80.37           C
ATOM   2696  OD1 ASN A 335     243.861 286.148 250.183  1.00 71.63           O
ATOM   2697  ND2 ASN A 335     242.430 285.713 248.583  1.00 72.18           N
ATOM   2698  N   ARG A 336     241.298 284.437 253.837  1.00 85.68           N
ATOM   2699  CA  ARG A 336     240.390 284.166 254.952  1.00 85.11           C
ATOM   2700  C   ARG A 336     239.002 283.774 254.455  1.00 84.44           C
ATOM   2701  O   ARG A 336     238.362 284.534 253.742  1.00 81.19           O
ATOM   2702  CB  ARG A 336     240.329 285.406 255.849  1.00 84.15           C
ATOM   2703  CG  ARG A 336     239.593 285.138 257.168  1.00 81.25           C
ATOM   2704  CD  ARG A 336     239.306 286.424 257.936  1.00 80.63           C
ATOM   2705  NE  ARG A 336     240.526 287.208 258.186  1.00 78.14           N
ATOM   2706  CZ  ARG A 336     240.826 288.419 257.728  1.00 76.84           C
ATOM   2707  NH1 ARG A 336     240.002 289.127 257.012  1.00 68.66           N
ATOM   2708  NH2 ARG A 336     241.977 288.935 258.006  1.00 72.01           N
ATOM   2709  N   GLY A 337     238.552 282.592 254.821  1.00 84.16           N
ATOM   2710  CA  GLY A 337     237.253 282.051 254.409  1.00 83.27           C
ATOM   2711  C   GLY A 337     237.107 281.738 252.916  1.00 84.55           C
ATOM   2712  O   GLY A 337     236.080 281.191 252.518  1.00 80.71           O
ATOM   2713  N   ASP A 338     238.101 282.035 252.099  1.00 84.23           N
ATOM   2714  CA  ASP A 338     238.068 281.857 250.651  1.00 84.08           C
ATOM   2715  C   ASP A 338     238.995 280.714 250.219  1.00 84.42           C
ATOM   2716  O   ASP A 338     240.202 280.884 250.070  1.00 80.34           O
ATOM   2717  CB  ASP A 338     238.413 283.191 249.965  1.00 81.08           C
ATOM   2718  CG  ASP A 338     238.277 283.146 248.444  1.00 78.61           C
ATOM   2719  OD1 ASP A 338     237.949 282.072 247.894  1.00 71.22           O
ATOM   2720  OD2 ASP A 338     238.477 284.201 247.810  1.00 73.95           O
ATOM   2721  N   TYR A 339     238.397 279.549 250.008  1.00 83.88           N
ATOM   2722  CA  TYR A 339     239.088 278.376 249.474  1.00 83.56           C
ATOM   2723  C   TYR A 339     239.112 278.359 247.939  1.00 83.16           C
ATOM   2724  O   TYR A 339     239.802 277.535 247.354  1.00 77.95           O
ATOM   2725  CB  TYR A 339     238.417 277.106 250.011  1.00 81.81           C
ATOM   2726  CG  TYR A 339     238.533 276.895 251.504  1.00 83.16           C
ATOM   2727  CD1 TYR A 339     239.492 276.005 252.021  1.00 77.18           C
ATOM   2728  CD2 TYR A 339     237.673 277.563 252.394  1.00 77.29           C
ATOM   2729  CE1 TYR A 339     239.590 275.780 253.404  1.00 75.30           C
ATOM   2730  CE2 TYR A 339     237.767 277.355 253.779  1.00 75.32           C
ATOM   2731  CZ  TYR A 339     238.725 276.459 254.281  1.00 79.72           C
ATOM   2732  OH  TYR A 339     238.817 276.247 255.637  1.00 77.36           O
ATOM   2733  N   ALA A 340     238.351 279.219 247.296  1.00 80.47           N
ATOM   2734  CA  ALA A 340     238.102 279.181 245.859  1.00 78.98           C
ATOM   2735  C   ALA A 340     238.871 280.241 245.052  1.00 79.24           C
ATOM   2736  O   ALA A 340     238.770 280.261 243.828  1.00 74.06           O
ATOM   2737  CB  ALA A 340     236.590 279.286 245.645  1.00 75.73           C
ATOM   2738  N   ALA A 341     239.651 281.102 245.709  1.00 76.18           N
ATOM   2739  CA  ALA A 341     240.425 282.137 245.018  1.00 74.27           C
ATOM   2740  C   ALA A 341     241.498 281.578 244.066  1.00 75.10           C
ATOM   2741  O   ALA A 341     241.908 282.253 243.124  1.00 69.61           O
ATOM   2742  CB  ALA A 341     241.055 283.053 246.076  1.00 70.64           C
ATOM   2743  N   ASP A 342     241.926 280.352 244.298  1.00 73.62           N
ATOM   2744  CA  ASP A 342     242.850 279.590 243.454  1.00 70.16           C
ATOM   2745  C   ASP A 342     242.143 278.730 242.383  1.00 71.99           C
ATOM   2746  O   ASP A 342     242.758 277.851 241.783  1.00 64.39           O
ATOM   2747  CB  ASP A 342     243.737 278.731 244.371  1.00 62.88           C
ATOM   2748  CG  ASP A 342     242.975 277.617 245.102  1.00 60.51           C
ATOM   2749  OD1 ASP A 342     241.727 277.626 245.115  1.00 53.92           O
ATOM   2750  OD2 ASP A 342     243.659 276.747 245.669  1.00 57.03           O
ATOM   2751  N   GLU A 343     240.868 278.968 242.146  1.00 72.60           N
ATOM   2752  CA  GLU A 343     239.969 278.256 241.223  1.00 71.75           C
ATOM   2753  C   GLU A 343     239.543 276.844 241.672  1.00 73.94           C
ATOM   2754  O   GLU A 343     238.875 276.132 240.919  1.00 66.95           O
ATOM   2755  CB  GLU A 343     240.488 278.292 239.768  1.00 65.12           C
ATOM   2756  CG  GLU A 343     240.895 279.695 239.278  1.00 59.40           C
ATOM   2757  CD  GLU A 343     241.335 279.734 237.807  1.00 52.96           C
ATOM   2758  OE1 GLU A 343     241.440 280.862 237.261  1.00 46.73           O
ATOM   2759  OE2 GLU A 343     241.546 278.666 237.185  1.00 47.64           O
ATOM   2760  N   ALA A 344     239.841 276.435 242.897  1.00 76.24           N
ATOM   2761  CA  ALA A 344     239.451 275.144 243.440  1.00 76.83           C
ATOM   2762  C   ALA A 344     239.000 275.237 244.906  1.00 79.12           C
ATOM   2763  O   ALA A 344     239.664 275.842 245.738  1.00 74.96           O
ATOM   2764  CB  ALA A 344     240.629 274.178 243.288  1.00 72.43           C
ATOM   2765  N   LEU A 345     237.879 274.568 245.234  1.00 80.02           N
ATOM   2766  CA  LEU A 345     237.394 274.490 246.616  1.00 80.92           C
ATOM   2767  C   LEU A 345     238.089 273.376 247.405  1.00 83.29           C
ATOM   2768  O   LEU A 345     238.502 273.586 248.542  1.00 80.12           O
ATOM   2769  CB  LEU A 345     235.867 274.300 246.586  1.00 77.26           C
ATOM   2770  CG  LEU A 345     235.235 274.002 247.959  1.00 72.79           C
ATOM   2771  CD1 LEU A 345     235.544 275.050 249.016  1.00 66.40           C
ATOM   2772  CD2 LEU A 345     233.723 273.929 247.813  1.00 66.41           C
ATOM   2773  N   TYR A 346     238.192 272.195 246.812  1.00 85.54           N
ATOM   2774  CA  TYR A 346     238.833 271.020 247.396  1.00 86.48           C
ATOM   2775  C   TYR A 346     240.123 270.692 246.643  1.00 86.91           C
ATOM   2776  O   TYR A 346     240.835 271.593 246.196  1.00 83.07           O
ATOM   2777  CB  TYR A 346     237.834 269.852 247.399  1.00 84.82           C
ATOM   2778  CG  TYR A 346     236.540 270.092 248.136  1.00 86.10           C
ATOM   2779  CD1 TYR A 346     236.525 270.194 249.537  1.00 79.65           C
ATOM   2780  CD2 TYR A 346     235.334 270.163 247.425  1.00 79.86           C
ATOM   2781  CE1 TYR A 346     235.309 270.340 250.224  1.00 77.49           C
ATOM   2782  CE2 TYR A 346     234.116 270.307 248.099  1.00 78.11           C
ATOM   2783  CZ  TYR A 346     234.102 270.385 249.501  1.00 81.30           C
ATOM   2784  OH  TYR A 346     232.908 270.489 250.163  1.00 78.87           O
ATOM   2785  N   THR A 347     240.424 269.415 246.500  1.00 88.03           N
ATOM   2786  CA  THR A 347     241.506 268.930 245.645  1.00 88.65           C
ATOM   2787  C   THR A 347     241.220 269.215 244.166  1.00 88.53           C
ATOM   2788  O   THR A 347     240.071 269.350 243.746  1.00 85.81           O
ATOM   2789  CB  THR A 347     241.718 267.428 245.847  1.00 87.90           C
ATOM   2790  OG1 THR A 347     240.525 266.726 245.582  1.00 78.60           O
ATOM   2791  CG2 THR A 347     242.128 267.098 247.282  1.00 79.32           C
ATOM   2792  N   VAL A 348     242.281 269.269 243.373  1.00 88.83           N
ATOM   2793  CA  VAL A 348     242.231 269.338 241.910  1.00 88.98           C
ATOM   2794  C   VAL A 348     242.840 268.074 241.298  1.00 89.60           C
ATOM   2795  O   VAL A 348     243.416 267.247 242.007  1.00 87.88           O
ATOM   2796  CB  VAL A 348     242.914 270.610 241.376  1.00 87.41           C
ATOM   2797  CG1 VAL A 348     242.185 271.858 241.850  1.00 77.80           C
ATOM   2798  CG2 VAL A 348     244.385 270.713 241.781  1.00 78.94           C
ATOM   2799  N   GLU A 349     242.742 267.911 239.983  1.00 89.06           N
ATOM   2800  CA  GLU A 349     243.407 266.825 239.266  1.00 88.69           C
ATOM   2801  C   GLU A 349     244.919 266.842 239.532  1.00 88.87           C
ATOM   2802  O   GLU A 349     245.555 267.897 239.530  1.00 85.85           O
ATOM   2803  CB  GLU A 349     243.131 266.919 237.760  1.00 86.86           C
ATOM   2804  CG  GLU A 349     241.657 266.693 237.400  1.00 79.75           C
ATOM   2805  CD  GLU A 349     241.364 266.745 235.896  1.00 77.12           C
ATOM   2806  OE1 GLU A 349     240.174 266.614 235.525  1.00 69.24           O
ATOM   2807  OE2 GLU A 349     242.309 266.916 235.095  1.00 69.82           O
ATOM   2808  N   ALA A 350     245.507 265.664 239.718  1.00 89.72           N
ATOM   2809  CA  ALA A 350     246.888 265.542 240.185  1.00 89.75           C
ATOM   2810  C   ALA A 350     247.953 266.127 239.231  1.00 89.96           C
ATOM   2811  O   ALA A 350     249.084 266.375 239.645  1.00 86.16           O
ATOM   2812  CB  ALA A 350     247.143 264.064 240.484  1.00 88.34           C
ATOM   2813  N   LYS A 351     247.611 266.375 237.967  1.00 88.33           N
ATOM   2814  CA  LYS A 351     248.454 267.074 236.975  1.00 88.10           C
ATOM   2815  C   LYS A 351     248.094 268.553 236.784  1.00 87.48           C
ATOM   2816  O   LYS A 351     248.506 269.150 235.792  1.00 80.61           O
ATOM   2817  CB  LYS A 351     248.479 266.303 235.643  1.00 86.14           C
ATOM   2818  CG  LYS A 351     249.547 265.203 235.671  1.00 80.99           C
ATOM   2819  CD  LYS A 351     249.808 264.607 234.285  1.00 78.56           C
ATOM   2820  CE  LYS A 351     251.038 263.701 234.403  1.00 71.83           C
ATOM   2821  NZ  LYS A 351     251.535 263.190 233.108  1.00 63.96           N
ATOM   2822  N   SER A 352     247.353 269.143 237.676  1.00 88.63           N
ATOM   2823  CA  SER A 352     247.083 270.576 237.640  1.00 87.80           C
ATOM   2824  C   SER A 352     248.311 271.392 238.057  1.00 88.17           C
ATOM   2825  O   SER A 352     249.225 270.866 238.691  1.00 84.63           O
ATOM   2826  CB  SER A 352     245.877 270.921 238.523  1.00 85.21           C
ATOM   2827  OG  SER A 352     244.761 270.151 238.134  1.00 75.32           O
ATOM   2828  N   TYR A 353     248.312 272.677 237.715  1.00 88.28           N
ATOM   2829  CA  TYR A 353     249.414 273.615 237.942  1.00 88.55           C
ATOM   2830  C   TYR A 353     250.695 273.262 237.174  1.00 88.43           C
ATOM   2831  O   TYR A 353     250.750 272.288 236.413  1.00 83.55           O
ATOM   2832  CB  TYR A 353     249.635 273.823 239.449  1.00 87.11           C
ATOM   2833  CG  TYR A 353     248.391 274.266 240.185  1.00 87.80           C
ATOM   2834  CD1 TYR A 353     248.020 275.622 240.191  1.00 81.49           C
ATOM   2835  CD2 TYR A 353     247.570 273.324 240.827  1.00 81.82           C
ATOM   2836  CE1 TYR A 353     246.847 276.040 240.835  1.00 79.70           C
ATOM   2837  CE2 TYR A 353     246.389 273.734 241.472  1.00 80.33           C
ATOM   2838  CZ  TYR A 353     246.032 275.092 241.473  1.00 83.95           C
ATOM   2839  OH  TYR A 353     244.882 275.505 242.095  1.00 82.12           O
ATOM   2840  N   GLU A 354     251.722 274.082 237.312  1.00 89.31           N
ATOM   2841  CA  GLU A 354     253.009 273.856 236.669  1.00 89.03           C
ATOM   2842  C   GLU A 354     253.857 272.858 237.466  1.00 89.87           C
ATOM   2843  O   GLU A 354     253.806 272.786 238.692  1.00 86.32           O
ATOM   2844  CB  GLU A 354     253.753 275.184 236.456  1.00 86.21           C
ATOM   2845  CG  GLU A 354     253.016 276.093 235.459  1.00 76.07           C
ATOM   2846  CD  GLU A 354     253.780 277.373 235.102  1.00 69.35           C
ATOM   2847  OE1 GLU A 354     253.363 278.031 234.117  1.00 61.75           O
ATOM   2848  OE2 GLU A 354     254.775 277.699 235.783  1.00 60.55           O
ATOM   2849  N   GLN A 355     254.670 272.097 236.742  1.00 90.39           N
ATOM   2850  CA  GLN A 355     255.650 271.202 237.344  1.00 90.65           C
ATOM   2851  C   GLN A 355     256.865 271.985 237.861  1.00 90.44           C
ATOM   2852  O   GLN A 355     257.217 273.043 237.331  1.00 86.72           O
ATOM   2853  CB  GLN A 355     256.021 270.101 236.339  1.00 88.62           C
ATOM   2854  CG  GLN A 355     256.799 270.629 235.129  1.00 82.76           C
ATOM   2855  CD  GLN A 355     257.012 269.587 234.032  1.00 82.26           C
ATOM   2856  OE1 GLN A 355     256.408 268.535 233.977  1.00 73.55           O
ATOM   2857  NE2 GLN A 355     257.881 269.864 233.093  1.00 72.18           N
ATOM   2858  N   ASN A 356     257.543 271.442 238.854  1.00 90.75           N
ATOM   2859  CA  ASN A 356     258.801 271.992 239.346  1.00 90.48           C
ATOM   2860  C   ASN A 356     259.993 271.616 238.431  1.00 90.70           C
ATOM   2861  O   ASN A 356     259.831 270.954 237.402  1.00 87.15           O
ATOM   2862  CB  ASN A 356     258.962 271.605 240.834  1.00 88.40           C
ATOM   2863  CG  ASN A 356     259.483 270.202 241.083  1.00 88.73           C
ATOM   2864  OD1 ASN A 356     259.706 269.407 240.191  1.00 80.63           O
ATOM   2865  ND2 ASN A 356     259.744 269.884 242.327  1.00 83.62           N
ATOM   2866  N   GLY A 357     261.195 272.013 238.816  1.00 89.83           N
ATOM   2867  CA  GLY A 357     262.406 271.779 238.024  1.00 89.50           C
ATOM   2868  C   GLY A 357     262.777 270.309 237.785  1.00 90.04           C
ATOM   2869  O   GLY A 357     263.528 270.022 236.855  1.00 86.75           O
ATOM   2870  N   TYR A 358     262.233 269.378 238.568  1.00 91.60           N
ATOM   2871  CA  TYR A 358     262.410 267.935 238.366  1.00 91.98           C
ATOM   2872  C   TYR A 358     261.234 267.262 237.628  1.00 91.66           C
ATOM   2873  O   TYR A 358     261.246 266.051 237.429  1.00 87.65           O
ATOM   2874  CB  TYR A 358     262.720 267.263 239.709  1.00 91.24           C
ATOM   2875  CG  TYR A 358     264.037 267.670 240.346  1.00 91.81           C
ATOM   2876  CD1 TYR A 358     265.207 267.809 239.566  1.00 86.25           C
ATOM   2877  CD2 TYR A 358     264.117 267.871 241.732  1.00 86.44           C
ATOM   2878  CE1 TYR A 358     266.429 268.158 240.161  1.00 84.88           C
ATOM   2879  CE2 TYR A 358     265.333 268.221 242.338  1.00 85.35           C
ATOM   2880  CZ  TYR A 358     266.489 268.369 241.549  1.00 88.49           C
ATOM   2881  OH  TYR A 358     267.677 268.724 242.133  1.00 86.70           O
ATOM   2882  N   GLY A 359     260.248 268.024 237.194  1.00 90.90           N
ATOM   2883  CA  GLY A 359     259.071 267.508 236.493  1.00 91.27           C
ATOM   2884  C   GLY A 359     257.982 266.949 237.410  1.00 92.33           C
ATOM   2885  O   GLY A 359     257.144 266.173 236.951  1.00 88.85           O
ATOM   2886  N   LEU A 360     257.993 267.327 238.681  1.00 92.73           N
ATOM   2887  CA  LEU A 360     257.011 266.904 239.672  1.00 93.34           C
ATOM   2888  C   LEU A 360     255.866 267.920 239.769  1.00 93.25           C
ATOM   2889  O   LEU A 360     256.105 269.128 239.852  1.00 90.82           O
ATOM   2890  CB  LEU A 360     257.693 266.719 241.037  1.00 92.80           C
ATOM   2891  CG  LEU A 360     258.865 265.722 241.042  1.00 92.31           C
ATOM   2892  CD1 LEU A 360     259.617 265.811 242.359  1.00 85.33           C
ATOM   2893  CD2 LEU A 360     258.386 264.284 240.863  1.00 85.45           C
ATOM   2894  N   TYR A 361     254.633 267.426 239.808  1.00 92.95           N
ATOM   2895  CA  TYR A 361     253.434 268.243 239.977  1.00 92.94           C
ATOM   2896  C   TYR A 361     253.005 268.298 241.442  1.00 92.30           C
ATOM   2897  O   TYR A 361     253.181 267.336 242.182  1.00 88.21           O
ATOM   2898  CB  TYR A 361     252.306 267.687 239.105  1.00 92.30           C
ATOM   2899  CG  TYR A 361     252.562 267.789 237.620  1.00 92.68           C
ATOM   2900  CD1 TYR A 361     252.157 268.935 236.909  1.00 86.40           C
ATOM   2901  CD2 TYR A 361     253.213 266.744 236.934  1.00 86.30           C
ATOM   2902  CE1 TYR A 361     252.393 269.039 235.531  1.00 85.17           C
ATOM   2903  CE2 TYR A 361     253.460 266.840 235.554  1.00 85.61           C
ATOM   2904  CZ  TYR A 361     253.046 267.991 234.855  1.00 89.05           C
ATOM   2905  OH  TYR A 361     253.282 268.096 233.511  1.00 87.80           O
ATOM   2906  N   ASN A 362     252.396 269.404 241.839  1.00 91.22           N
ATOM   2907  CA  ASN A 362     251.762 269.592 243.144  1.00 91.57           C
ATOM   2908  C   ASN A 362     252.633 269.190 244.348  1.00 91.41           C
ATOM   2909  O   ASN A 362     252.138 268.634 245.325  1.00 87.14           O
ATOM   2910  CB  ASN A 362     250.380 268.913 243.149  1.00 89.54           C
ATOM   2911  CG  ASN A 362     249.427 269.503 242.131  1.00 87.98           C
ATOM   2912  OD1 ASN A 362     249.351 270.704 241.930  1.00 78.41           O
ATOM   2913  ND2 ASN A 362     248.657 268.662 241.482  1.00 78.13           N
ATOM   2914  N   MET A 363     253.925 269.499 244.298  1.00 91.90           N
ATOM   2915  CA  MET A 363     254.800 269.368 245.467  1.00 92.04           C
ATOM   2916  C   MET A 363     254.464 270.388 246.571  1.00 91.73           C
ATOM   2917  O   MET A 363     254.890 270.229 247.708  1.00 88.87           O
ATOM   2918  CB  MET A 363     256.269 269.481 245.049  1.00 91.46           C
ATOM   2919  CG  MET A 363     256.737 268.320 244.169  1.00 89.26           C
ATOM   2920  SD  MET A 363     256.582 266.651 244.877  1.00 87.58           S
ATOM   2921  CE  MET A 363     257.757 266.734 246.237  1.00 80.84           C
ATOM   2922  N   ALA A 364     253.681 271.400 246.250  1.00 91.61           N
ATOM   2923  CA  ALA A 364     253.055 272.306 247.195  1.00 91.20           C
ATOM   2924  C   ALA A 364     251.535 272.329 246.967  1.00 90.78           C
ATOM   2925  O   ALA A 364     251.072 272.468 245.836  1.00 85.99           O
ATOM   2926  CB  ALA A 364     253.682 273.695 247.047  1.00 89.54           C
ATOM   2927  N   GLY A 365     250.763 272.218 248.046  1.00 88.73           N
ATOM   2928  CA  GLY A 365     249.309 272.238 248.011  1.00 89.01           C
ATOM   2929  C   GLY A 365     248.673 270.933 247.536  1.00 89.61           C
ATOM   2930  O   GLY A 365     249.264 269.863 247.604  1.00 84.99           O
ATOM   2931  N   ASN A 366     247.439 271.036 247.062  1.00 89.69           N
ATOM   2932  CA  ASN A 366     246.545 269.945 246.684  1.00 90.38           C
ATOM   2933  C   ASN A 366     246.294 268.963 247.839  1.00 90.74           C
ATOM   2934  O   ASN A 366     245.305 269.131 248.556  1.00 86.74           O
ATOM   2935  CB  ASN A 366     247.021 269.312 245.362  1.00 88.59           C
ATOM   2936  CG  ASN A 366     245.904 268.632 244.602  1.00 88.24           C
ATOM   2937  OD1 ASN A 366     244.739 268.967 244.723  1.00 82.03           O
ATOM   2938  ND2 ASN A 366     246.245 267.699 243.743  1.00 82.72           N
ATOM   2939  N   VAL A 367     247.178 268.003 248.079  1.00 92.34           N
ATOM   2940  CA  VAL A 367     247.187 267.176 249.284  1.00 92.92           C
ATOM   2941  C   VAL A 367     248.573 267.199 249.929  1.00 92.94           C
ATOM   2942  O   VAL A 367     249.587 267.218 249.235  1.00 90.20           O
ATOM   2943  CB  VAL A 367     246.718 265.730 249.038  1.00 91.52           C
ATOM   2944  CG1 VAL A 367     245.268 265.695 248.560  1.00 82.71           C
ATOM   2945  CG2 VAL A 367     247.576 264.963 248.038  1.00 82.47           C
ATOM   2946  N   SER A 368     248.598 267.175 251.255  1.00 93.07           N
ATOM   2947  CA  SER A 368     249.827 266.914 251.998  1.00 93.14           C
ATOM   2948  C   SER A 368     250.276 265.468 251.772  1.00 93.59           C
ATOM   2949  O   SER A 368     249.449 264.582 251.575  1.00 91.10           O
ATOM   2950  CB  SER A 368     249.618 267.157 253.489  1.00 91.41           C
ATOM   2951  OG  SER A 368     249.246 268.495 253.744  1.00 77.68           O
ATOM   2952  N   GLU A 369     251.575 265.214 251.828  1.00 94.40           N
ATOM   2953  CA  GLU A 369     252.137 263.913 251.478  1.00 94.60           C
ATOM   2954  C   GLU A 369     252.812 263.225 252.666  1.00 94.86           C
ATOM   2955  O   GLU A 369     253.661 263.807 253.346  1.00 93.05           O
ATOM   2956  CB  GLU A 369     253.095 264.060 250.289  1.00 93.23           C
ATOM   2957  CG  GLU A 369     252.376 264.508 249.007  1.00 89.09           C
ATOM   2958  CD  GLU A 369     253.309 264.659 247.804  1.00 87.74           C
ATOM   2959  OE1 GLU A 369     253.079 265.549 246.959  1.00 80.15           O
ATOM   2960  OE2 GLU A 369     254.270 263.871 247.657  1.00 79.96           O
ATOM   2961  N   TRP A 370     252.466 261.956 252.884  1.00 94.67           N
ATOM   2962  CA  TRP A 370     253.136 261.099 253.848  1.00 94.90           C
ATOM   2963  C   TRP A 370     254.589 260.843 253.448  1.00 94.55           C
ATOM   2964  O   TRP A 370     254.878 260.477 252.306  1.00 92.92           O
ATOM   2965  CB  TRP A 370     252.403 259.759 253.958  1.00 94.70           C
ATOM   2966  CG  TRP A 370     251.068 259.797 254.636  1.00 94.65           C
ATOM   2967  CD1 TRP A 370     249.887 259.493 254.062  1.00 91.17           C
ATOM   2968  CD2 TRP A 370     250.779 260.109 256.036  1.00 93.03           C
ATOM   2969  NE1 TRP A 370     248.871 259.591 255.010  1.00 91.57           N
ATOM   2970  CE2 TRP A 370     249.382 259.967 256.230  1.00 92.74           C
ATOM   2971  CE3 TRP A 370     251.574 260.487 257.137  1.00 92.34           C
ATOM   2972  CZ2 TRP A 370     248.785 260.194 257.489  1.00 91.58           C
ATOM   2973  CZ3 TRP A 370     250.971 260.716 258.383  1.00 89.59           C
ATOM   2974  CH2 TRP A 370     249.596 260.570 258.551  1.00 89.91           C
ATOM   2975  N   THR A 371     255.481 260.942 254.423  1.00 94.38           N
ATOM   2976  CA  THR A 371     256.868 260.491 254.295  1.00 94.28           C
ATOM   2977  C   THR A 371     257.121 259.261 255.177  1.00 93.71           C
ATOM   2978  O   THR A 371     256.309 258.918 256.041  1.00 91.61           O
ATOM   2979  CB  THR A 371     257.854 261.621 254.622  1.00 93.12           C
ATOM   2980  OG1 THR A 371     257.798 261.957 255.982  1.00 82.87           O
ATOM   2981  CG2 THR A 371     257.589 262.891 253.817  1.00 82.58           C
ATOM   2982  N   ASP A 372     258.243 258.594 254.971  1.00 93.33           N
ATOM   2983  CA  ASP A 372     258.628 257.436 255.780  1.00 92.28           C
ATOM   2984  C   ASP A 372     259.130 257.829 257.177  1.00 91.91           C
ATOM   2985  O   ASP A 372     259.094 257.029 258.111  1.00 87.72           O
ATOM   2986  CB  ASP A 372     259.694 256.642 255.014  1.00 89.83           C
ATOM   2987  CG  ASP A 372     259.954 255.272 255.632  1.00 85.63           C
ATOM   2988  OD1 ASP A 372     258.999 254.462 255.698  1.00 76.35           O
ATOM   2989  OD2 ASP A 372     261.102 255.001 256.020  1.00 76.90           O
ATOM   2990  N   SER A 373     259.572 259.069 257.340  1.00 91.78           N
ATOM   2991  CA  SER A 373     260.213 259.565 258.552  1.00 91.85           C
ATOM   2992  C   SER A 373     259.231 259.712 259.721  1.00 91.97           C
ATOM   2993  O   SER A 373     258.107 260.183 259.559  1.00 89.71           O
ATOM   2994  CB  SER A 373     260.892 260.909 258.272  1.00 90.79           C
ATOM   2995  OG  SER A 373     261.771 260.815 257.168  1.00 81.75           O
ATOM   2996  N   ALA A 374     259.692 259.351 260.925  1.00 91.14           N
ATOM   2997  CA  ALA A 374     258.997 259.689 262.154  1.00 90.73           C
ATOM   2998  C   ALA A 374     259.253 261.156 262.535  1.00 90.67           C
ATOM   2999  O   ALA A 374     260.373 261.653 262.411  1.00 87.85           O
ATOM   3000  CB  ALA A 374     259.431 258.728 263.263  1.00 89.24           C
ATOM   3001  N   TYR A 375     258.238 261.829 263.030  1.00 90.95           N
ATOM   3002  CA  TYR A 375     258.368 263.217 263.450  1.00 90.47           C
ATOM   3003  C   TYR A 375     259.014 263.334 264.826  1.00 89.70           C
ATOM   3004  O   TYR A 375     258.551 262.742 265.802  1.00 87.35           O
ATOM   3005  CB  TYR A 375     257.010 263.914 263.414  1.00 89.72           C
ATOM   3006  CG  TYR A 375     257.079 265.365 263.845  1.00 89.99           C
ATOM   3007  CD1 TYR A 375     256.735 265.739 265.158  1.00 84.95           C
ATOM   3008  CD2 TYR A 375     257.520 266.348 262.942  1.00 85.57           C
ATOM   3009  CE1 TYR A 375     256.814 267.086 265.559  1.00 83.95           C
ATOM   3010  CE2 TYR A 375     257.606 267.695 263.334  1.00 84.28           C
ATOM   3011  CZ  TYR A 375     257.248 268.060 264.646  1.00 87.13           C
ATOM   3012  OH  TYR A 375     257.321 269.375 265.032  1.00 85.36           O
ATOM   3013  N   ASN A 376     260.045 264.149 264.904  1.00 88.55           N
ATOM   3014  CA  ASN A 376     260.595 264.643 266.155  1.00 87.45           C
ATOM   3015  C   ASN A 376     261.102 266.078 265.916  1.00 87.41           C
ATOM   3016  O   ASN A 376     261.861 266.283 264.970  1.00 84.74           O
ATOM   3017  CB  ASN A 376     261.709 263.699 266.625  1.00 85.44           C
ATOM   3018  CG  ASN A 376     262.183 264.043 268.022  1.00 82.04           C
ATOM   3019  OD1 ASN A 376     262.541 265.163 268.335  1.00 72.60           O
ATOM   3020  ND2 ASN A 376     262.180 263.079 268.914  1.00 72.86           N
ATOM   3021  N   PRO A 377     260.718 267.060 266.744  1.00 86.88           N
ATOM   3022  CA  PRO A 377     261.131 268.446 266.521  1.00 85.20           C
ATOM   3023  C   PRO A 377     262.651 268.642 266.587  1.00 85.29           C
ATOM   3024  O   PRO A 377     263.191 269.508 265.911  1.00 82.06           O
ATOM   3025  CB  PRO A 377     260.386 269.254 267.587  1.00 83.81           C
ATOM   3026  CG  PRO A 377     260.071 268.242 268.683  1.00 82.68           C
ATOM   3027  CD  PRO A 377     259.859 266.951 267.912  1.00 85.96           C
ATOM   3028  N   ASN A 378     263.345 267.792 267.312  1.00 86.26           N
ATOM   3029  CA  ASN A 378     264.791 267.883 267.502  1.00 84.84           C
ATOM   3030  C   ASN A 378     265.583 267.067 266.466  1.00 85.44           C
ATOM   3031  O   ASN A 378     266.804 267.005 266.548  1.00 81.36           O
ATOM   3032  CB  ASN A 378     265.156 267.406 268.918  1.00 82.21           C
ATOM   3033  CG  ASN A 378     264.327 267.991 270.047  1.00 75.52           C
ATOM   3034  OD1 ASN A 378     263.320 268.643 269.881  1.00 66.06           O
ATOM   3035  ND2 ASN A 378     264.698 267.705 271.272  1.00 66.73           N
ATOM   3036  N   ALA A 379     264.918 266.419 265.523  1.00 86.58           N
ATOM   3037  CA  ALA A 379     265.528 265.418 264.651  1.00 86.81           C
ATOM   3038  C   ALA A 379     266.771 265.921 263.903  1.00 87.62           C
ATOM   3039  O   ALA A 379     267.765 265.203 263.798  1.00 84.81           O
ATOM   3040  CB  ALA A 379     264.463 264.924 263.667  1.00 85.27           C
ATOM   3041  N   TYR A 380     266.740 267.157 263.414  1.00 87.96           N
ATOM   3042  CA  TYR A 380     267.794 267.712 262.563  1.00 88.39           C
ATOM   3043  C   TYR A 380     269.150 267.861 263.272  1.00 87.79           C
ATOM   3044  O   TYR A 380     270.179 267.830 262.608  1.00 84.09           O
ATOM   3045  CB  TYR A 380     267.314 269.037 261.957  1.00 87.84           C
ATOM   3046  CG  TYR A 380     266.316 268.936 260.808  1.00 89.21           C
ATOM   3047  CD1 TYR A 380     265.471 267.824 260.627  1.00 82.81           C
ATOM   3048  CD2 TYR A 380     266.235 269.998 259.885  1.00 83.22           C
ATOM   3049  CE1 TYR A 380     264.561 267.769 259.558  1.00 82.36           C
ATOM   3050  CE2 TYR A 380     265.325 269.956 258.816  1.00 82.82           C
ATOM   3051  CZ  TYR A 380     264.486 268.839 258.655  1.00 87.03           C
ATOM   3052  OH  TYR A 380     263.593 268.795 257.619  1.00 85.26           O
ATOM   3053  N   GLU A 381     269.167 267.909 264.590  1.00 85.52           N
ATOM   3054  CA  GLU A 381     270.402 267.908 265.379  1.00 83.74           C
ATOM   3055  C   GLU A 381     271.076 266.523 265.450  1.00 84.39           C
ATOM   3056  O   GLU A 381     272.276 266.422 265.692  1.00 80.83           O
ATOM   3057  CB  GLU A 381     270.092 268.395 266.803  1.00 81.94           C
ATOM   3058  CG  GLU A 381     269.597 269.847 266.864  1.00 75.74           C
ATOM   3059  CD  GLU A 381     270.635 270.883 266.418  1.00 70.25           C
ATOM   3060  OE1 GLU A 381     270.226 272.028 266.135  1.00 62.29           O
ATOM   3061  OE2 GLU A 381     271.841 270.543 266.373  1.00 62.98           O
ATOM   3062  N   TYR A 382     270.317 265.452 265.237  1.00 86.19           N
ATOM   3063  CA  TYR A 382     270.796 264.084 265.439  1.00 85.56           C
ATOM   3064  C   TYR A 382     271.018 263.301 264.146  1.00 85.54           C
ATOM   3065  O   TYR A 382     271.808 262.357 264.130  1.00 81.36           O
ATOM   3066  CB  TYR A 382     269.806 263.328 266.329  1.00 84.17           C
ATOM   3067  CG  TYR A 382     269.645 263.914 267.714  1.00 84.63           C
ATOM   3068  CD1 TYR A 382     270.549 263.581 268.741  1.00 78.27           C
ATOM   3069  CD2 TYR A 382     268.599 264.811 267.982  1.00 78.11           C
ATOM   3070  CE1 TYR A 382     270.398 264.134 270.022  1.00 75.75           C
ATOM   3071  CE2 TYR A 382     268.443 265.374 269.255  1.00 76.10           C
ATOM   3072  CZ  TYR A 382     269.342 265.032 270.276  1.00 79.40           C
ATOM   3073  OH  TYR A 382     269.176 265.574 271.524  1.00 76.48           O
ATOM   3074  N   VAL A 383     270.312 263.645 263.089  1.00 86.64           N
ATOM   3075  CA  VAL A 383     270.366 262.902 261.831  1.00 86.59           C
ATOM   3076  C   VAL A 383     271.734 263.003 261.153  1.00 87.01           C
ATOM   3077  O   VAL A 383     272.454 263.990 261.298  1.00 84.47           O
ATOM   3078  CB  VAL A 383     269.243 263.301 260.857  1.00 85.64           C
ATOM   3079  CG1 VAL A 383     267.876 262.955 261.434  1.00 77.55           C
ATOM   3080  CG2 VAL A 383     269.260 264.780 260.465  1.00 78.12           C
ATOM   3081  N   SER A 384     272.066 261.972 260.367  1.00 86.02           N
ATOM   3082  CA  SER A 384     273.222 261.992 259.480  1.00 85.49           C
ATOM   3083  C   SER A 384     273.074 263.077 258.407  1.00 86.11           C
ATOM   3084  O   SER A 384     271.967 263.412 257.998  1.00 83.57           O
ATOM   3085  CB  SER A 384     273.373 260.618 258.824  1.00 83.55           C
ATOM   3086  OG  SER A 384     274.519 260.580 258.001  1.00 76.17           O
ATOM   3087  N   THR A 385     274.190 263.576 257.896  1.00 86.64           N
ATOM   3088  CA  THR A 385     274.193 264.447 256.709  1.00 86.01           C
ATOM   3089  C   THR A 385     274.080 263.672 255.394  1.00 86.65           C
ATOM   3090  O   THR A 385     273.908 264.266 254.335  1.00 83.92           O
ATOM   3091  CB  THR A 385     275.440 265.340 256.685  1.00 84.39           C
ATOM   3092  OG1 THR A 385     276.612 264.576 256.857  1.00 76.21           O
ATOM   3093  CG2 THR A 385     275.410 266.372 257.805  1.00 75.71           C
ATOM   3094  N   MET A 386     274.136 262.351 255.433  1.00 86.62           N
ATOM   3095  CA  MET A 386     273.971 261.468 254.286  1.00 85.77           C
ATOM   3096  C   MET A 386     272.630 260.740 254.374  1.00 86.02           C
ATOM   3097  O   MET A 386     272.428 259.934 255.280  1.00 83.34           O
ATOM   3098  CB  MET A 386     275.142 260.485 254.263  1.00 83.47           C
ATOM   3099  CG  MET A 386     275.075 259.547 253.058  1.00 78.42           C
ATOM   3100  SD  MET A 386     276.289 258.209 253.121  1.00 74.03           S
ATOM   3101  CE  MET A 386     275.589 257.229 254.454  1.00 65.56           C
ATOM   3102  N   ASN A 387     271.734 260.997 253.423  1.00 87.86           N
ATOM   3103  CA  ASN A 387     270.373 260.453 253.395  1.00 87.69           C
ATOM   3104  C   ASN A 387     269.685 260.498 254.774  1.00 88.14           C
ATOM   3105  O   ASN A 387     269.285 259.452 255.294  1.00 84.29           O
ATOM   3106  CB  ASN A 387     270.386 259.038 252.801  1.00 85.94           C
ATOM   3107  CG  ASN A 387     270.810 258.996 251.352  1.00 82.35           C
ATOM   3108  OD1 ASN A 387     270.456 259.827 250.539  1.00 74.23           O
ATOM   3109  ND2 ASN A 387     271.554 257.982 250.981  1.00 73.85           N
ATOM   3110  N   PRO A 388     269.566 261.670 255.400  1.00 89.56           N
ATOM   3111  CA  PRO A 388     269.022 261.783 256.741  1.00 89.74           C
ATOM   3112  C   PRO A 388     267.613 261.202 256.829  1.00 89.96           C
ATOM   3113  O   PRO A 388     266.744 261.538 256.027  1.00 87.19           O
ATOM   3114  CB  PRO A 388     269.058 263.275 257.077  1.00 88.22           C
ATOM   3115  CG  PRO A 388     269.068 263.960 255.718  1.00 86.27           C
ATOM   3116  CD  PRO A 388     269.853 262.990 254.850  1.00 88.61           C
ATOM   3117  N   ASN A 389     267.395 260.350 257.820  1.00 89.53           N
ATOM   3118  CA  ASN A 389     266.090 259.769 258.089  1.00 89.27           C
ATOM   3119  C   ASN A 389     265.999 259.319 259.547  1.00 88.96           C
ATOM   3120  O   ASN A 389     266.903 258.664 260.061  1.00 84.97           O
ATOM   3121  CB  ASN A 389     265.848 258.596 257.126  1.00 87.62           C
ATOM   3122  CG  ASN A 389     264.414 258.095 257.165  1.00 87.10           C
ATOM   3123  OD1 ASN A 389     263.495 258.783 257.568  1.00 78.71           O
ATOM   3124  ND2 ASN A 389     264.180 256.886 256.714  1.00 80.66           N
ATOM   3125  N   VAL A 390     264.893 259.631 260.200  1.00 88.76           N
ATOM   3126  CA  VAL A 390     264.566 259.110 261.524  1.00 88.36           C
ATOM   3127  C   VAL A 390     263.512 258.027 261.361  1.00 88.16           C
ATOM   3128  O   VAL A 390     262.377 258.307 260.978  1.00 85.79           O
ATOM   3129  CB  VAL A 390     264.094 260.212 262.491  1.00 86.94           C
ATOM   3130  CG1 VAL A 390     263.767 259.629 263.871  1.00 79.83           C
ATOM   3131  CG2 VAL A 390     265.184 261.269 262.682  1.00 80.01           C
ATOM   3132  N   ILE A 391     263.879 256.797 261.670  1.00 87.08           N
ATOM   3133  CA  ILE A 391     262.965 255.659 261.685  1.00 85.65           C
ATOM   3134  C   ILE A 391     262.726 255.265 263.136  1.00 85.11           C
ATOM   3135  O   ILE A 391     263.638 254.802 263.819  1.00 79.25           O
ATOM   3136  CB  ILE A 391     263.496 254.491 260.830  1.00 82.34           C
ATOM   3137  CG1 ILE A 391     263.714 254.949 259.368  1.00 74.18           C
ATOM   3138  CG2 ILE A 391     262.503 253.316 260.883  1.00 70.85           C
ATOM   3139  CD1 ILE A 391     264.352 253.887 258.474  1.00 65.32           C
ATOM   3140  N   ASP A 392     261.496 255.430 263.583  1.00 83.72           N
ATOM   3141  CA  ASP A 392     261.041 254.957 264.884  1.00 82.83           C
ATOM   3142  C   ASP A 392     259.651 254.334 264.722  1.00 83.30           C
ATOM   3143  O   ASP A 392     258.662 255.021 264.471  1.00 78.37           O
ATOM   3144  CB  ASP A 392     261.068 256.098 265.914  1.00 79.22           C
ATOM   3145  CG  ASP A 392     260.686 255.641 267.327  1.00 76.58           C
ATOM   3146  OD1 ASP A 392     260.308 254.456 267.504  1.00 68.85           O
ATOM   3147  OD2 ASP A 392     260.744 256.483 268.243  1.00 70.84           O
ATOM   3148  N   GLY A 393     259.584 253.015 264.852  1.00 82.38           N
ATOM   3149  CA  GLY A 393     258.330 252.272 264.756  1.00 81.53           C
ATOM   3150  C   GLY A 393     257.385 252.511 265.931  1.00 83.25           C
ATOM   3151  O   GLY A 393     256.173 252.332 265.786  1.00 79.09           O
ATOM   3152  N   ASN A 394     257.914 252.933 267.063  1.00 84.04           N
ATOM   3153  CA  ASN A 394     257.134 253.208 268.267  1.00 83.97           C
ATOM   3154  C   ASN A 394     256.512 254.607 268.240  1.00 84.93           C
ATOM   3155  O   ASN A 394     255.419 254.792 268.766  1.00 80.33           O
ATOM   3156  CB  ASN A 394     258.034 253.034 269.497  1.00 81.39           C
ATOM   3157  CG  ASN A 394     258.535 251.614 269.672  1.00 77.41           C
ATOM   3158  OD1 ASN A 394     257.895 250.643 269.320  1.00 68.61           O
ATOM   3159  ND2 ASN A 394     259.707 251.459 270.250  1.00 68.90           N
ATOM   3160  N   ASN A 395     257.171 255.567 267.615  1.00 86.36           N
ATOM   3161  CA  ASN A 395     256.606 256.891 267.399  1.00 87.05           C
ATOM   3162  C   ASN A 395     255.620 256.858 266.222  1.00 87.99           C
ATOM   3163  O   ASN A 395     256.013 256.757 265.062  1.00 85.54           O
ATOM   3164  CB  ASN A 395     257.746 257.895 267.200  1.00 85.16           C
ATOM   3165  CG  ASN A 395     257.255 259.322 267.048  1.00 84.49           C
ATOM   3166  OD1 ASN A 395     256.078 259.637 267.127  1.00 76.22           O
ATOM   3167  ND2 ASN A 395     258.168 260.242 266.816  1.00 78.44           N
ATOM   3168  N   GLN A 396     254.341 256.975 266.535  1.00 89.16           N
ATOM   3169  CA  GLN A 396     253.290 256.967 265.519  1.00 89.44           C
ATOM   3170  C   GLN A 396     253.157 258.297 264.772  1.00 90.26           C
ATOM   3171  O   GLN A 396     252.530 258.327 263.716  1.00 87.19           O
ATOM   3172  CB  GLN A 396     251.953 256.539 266.141  1.00 88.02           C
ATOM   3173  CG  GLN A 396     251.984 255.117 266.719  1.00 85.04           C
ATOM   3174  CD  GLN A 396     252.405 254.070 265.681  1.00 81.36           C
ATOM   3175  OE1 GLN A 396     251.844 253.960 264.600  1.00 72.62           O
ATOM   3176  NE2 GLN A 396     253.423 253.288 265.963  1.00 70.21           N
ATOM   3177  N   ARG A 397     253.743 259.382 265.258  1.00 90.17           N
ATOM   3178  CA  ARG A 397     253.775 260.654 264.530  1.00 89.99           C
ATOM   3179  C   ARG A 397     254.689 260.510 263.321  1.00 90.53           C
ATOM   3180  O   ARG A 397     255.892 260.304 263.471  1.00 88.59           O
ATOM   3181  CB  ARG A 397     254.241 261.799 265.440  1.00 88.45           C
ATOM   3182  CG  ARG A 397     253.332 262.014 266.665  1.00 84.59           C
ATOM   3183  CD  ARG A 397     253.919 263.058 267.618  1.00 82.22           C
ATOM   3184  NE  ARG A 397     255.157 262.559 268.251  1.00 76.82           N
ATOM   3185  CZ  ARG A 397     255.864 263.163 269.201  1.00 73.61           C
ATOM   3186  NH1 ARG A 397     255.527 264.325 269.693  1.00 65.86           N
ATOM   3187  NH2 ARG A 397     256.927 262.593 269.678  1.00 66.66           N
ATOM   3188  N   LYS A 398     254.134 260.618 262.132  1.00 91.70           N
ATOM   3189  CA  LYS A 398     254.884 260.582 260.877  1.00 92.31           C
ATOM   3190  C   LYS A 398     254.911 261.963 260.244  1.00 92.57           C
ATOM   3191  O   LYS A 398     253.927 262.692 260.318  1.00 90.55           O
ATOM   3192  CB  LYS A 398     254.307 259.526 259.923  1.00 91.95           C
ATOM   3193  CG  LYS A 398     254.284 258.102 260.507  1.00 90.72           C
ATOM   3194  CD  LYS A 398     255.667 257.605 260.948  1.00 88.63           C
ATOM   3195  CE  LYS A 398     255.548 256.218 261.589  1.00 85.90           C
ATOM   3196  NZ  LYS A 398     256.807 255.812 262.250  1.00 80.80           N
ATOM   3197  N   VAL A 399     256.022 262.306 259.631  1.00 93.24           N
ATOM   3198  CA  VAL A 399     256.177 263.597 258.963  1.00 93.63           C
ATOM   3199  C   VAL A 399     255.282 263.660 257.730  1.00 93.60           C
ATOM   3200  O   VAL A 399     255.246 262.734 256.921  1.00 92.22           O
ATOM   3201  CB  VAL A 399     257.645 263.877 258.602  1.00 92.89           C
ATOM   3202  CG1 VAL A 399     257.793 265.234 257.910  1.00 87.25           C
ATOM   3203  CG2 VAL A 399     258.529 263.890 259.850  1.00 86.54           C
ATOM   3204  N   VAL A 400     254.576 264.775 257.600  1.00 93.68           N
ATOM   3205  CA  VAL A 400     253.750 265.136 256.453  1.00 93.58           C
ATOM   3206  C   VAL A 400     254.312 266.429 255.866  1.00 93.08           C
ATOM   3207  O   VAL A 400     254.711 267.331 256.603  1.00 89.81           O
ATOM   3208  CB  VAL A 400     252.277 265.295 256.875  1.00 91.79           C
ATOM   3209  CG1 VAL A 400     251.389 265.649 255.689  1.00 81.27           C
ATOM   3210  CG2 VAL A 400     251.725 264.003 257.484  1.00 80.07           C
ATOM   3211  N   ARG A 401     254.363 266.539 254.544  1.00 93.06           N
ATOM   3212  CA  ARG A 401     254.978 267.679 253.844  1.00 92.92           C
ATOM   3213  C   ARG A 401     254.092 268.213 252.712  1.00 92.45           C
ATOM   3214  O   ARG A 401     253.234 267.499 252.205  1.00 88.00           O
ATOM   3215  CB  ARG A 401     256.366 267.274 253.311  1.00 91.28           C
ATOM   3216  CG  ARG A 401     257.371 266.802 254.394  1.00 88.18           C
ATOM   3217  CD  ARG A 401     257.804 267.893 255.381  1.00 86.94           C
ATOM   3218  NE  ARG A 401     258.691 268.890 254.742  1.00 86.20           N
ATOM   3219  CZ  ARG A 401     259.989 269.086 254.953  1.00 87.54           C
ATOM   3220  NH1 ARG A 401     260.679 268.376 255.787  1.00 77.52           N
ATOM   3221  NH2 ARG A 401     260.619 270.014 254.329  1.00 81.65           N
ATOM   3222  N   GLY A 402     254.342 269.442 252.314  1.00 90.51           N
ATOM   3223  CA  GLY A 402     253.776 270.074 251.116  1.00 90.38           C
ATOM   3224  C   GLY A 402     252.505 270.902 251.305  1.00 90.60           C
ATOM   3225  O   GLY A 402     252.162 271.681 250.415  1.00 84.14           O
ATOM   3226  N   GLY A 403     251.831 270.783 252.436  1.00 89.52           N
ATOM   3227  CA  GLY A 403     250.543 271.444 252.642  1.00 90.02           C
ATOM   3228  C   GLY A 403     249.439 270.882 251.741  1.00 90.80           C
ATOM   3229  O   GLY A 403     249.652 269.963 250.950  1.00 86.52           O
ATOM   3230  N   SER A 404     248.243 271.433 251.861  1.00 90.76           N
ATOM   3231  CA  SER A 404     247.060 270.917 251.177  1.00 91.08           C
ATOM   3232  C   SER A 404     246.130 272.026 250.682  1.00 91.05           C
ATOM   3233  O   SER A 404     246.345 273.211 250.936  1.00 87.79           O
ATOM   3234  CB  SER A 404     246.317 269.965 252.119  1.00 89.01           C
ATOM   3235  OG  SER A 404     245.612 270.671 253.120  1.00 81.85           O
ATOM   3236  N   TRP A 405     245.063 271.622 250.002  1.00 90.63           N
ATOM   3237  CA  TRP A 405     244.026 272.531 249.497  1.00 90.42           C
ATOM   3238  C   TRP A 405     243.370 273.406 250.581  1.00 90.02           C
ATOM   3239  O   TRP A 405     242.845 274.472 250.268  1.00 86.66           O
ATOM   3240  CB  TRP A 405     242.969 271.684 248.792  1.00 89.55           C
ATOM   3241  CG  TRP A 405     242.225 270.714 249.674  1.00 90.57           C
ATOM   3242  CD1 TRP A 405     242.543 269.420 249.874  1.00 87.43           C
ATOM   3243  CD2 TRP A 405     241.037 270.966 250.484  1.00 89.73           C
ATOM   3244  NE1 TRP A 405     241.641 268.847 250.764  1.00 87.70           N
ATOM   3245  CE2 TRP A 405     240.704 269.768 251.161  1.00 89.02           C
ATOM   3246  CE3 TRP A 405     240.224 272.090 250.700  1.00 88.39           C
ATOM   3247  CZ2 TRP A 405     239.604 269.688 252.044  1.00 88.37           C
ATOM   3248  CZ3 TRP A 405     239.129 272.008 251.574  1.00 85.61           C
ATOM   3249  CH2 TRP A 405     238.832 270.819 252.239  1.00 85.87           C
ATOM   3250  N   LYS A 406     243.395 272.968 251.830  1.00 89.30           N
ATOM   3251  CA  LYS A 406     242.801 273.701 252.952  1.00 88.82           C
ATOM   3252  C   LYS A 406     243.823 274.462 253.805  1.00 88.77           C
ATOM   3253  O   LYS A 406     243.424 275.195 254.711  1.00 84.79           O
ATOM   3254  CB  LYS A 406     241.909 272.750 253.782  1.00 86.47           C
ATOM   3255  CG  LYS A 406     242.643 271.674 254.613  1.00 84.06           C
ATOM   3256  CD  LYS A 406     243.115 272.183 255.979  1.00 81.88           C
ATOM   3257  CE  LYS A 406     244.090 271.177 256.598  1.00 78.67           C
ATOM   3258  NZ  LYS A 406     245.088 271.820 257.466  1.00 72.93           N
ATOM   3259  N   ASP A 407     245.105 274.266 253.557  1.00 89.15           N
ATOM   3260  CA  ASP A 407     246.171 274.862 254.351  1.00 89.12           C
ATOM   3261  C   ASP A 407     246.516 276.272 253.864  1.00 89.22           C
ATOM   3262  O   ASP A 407     246.387 276.608 252.692  1.00 86.05           O
ATOM   3263  CB  ASP A 407     247.407 273.952 254.355  1.00 87.38           C
ATOM   3264  CG  ASP A 407     247.176 272.654 255.128  1.00 86.30           C
ATOM   3265  OD1 ASP A 407     246.686 272.716 256.280  1.00 78.85           O
ATOM   3266  OD2 ASP A 407     247.464 271.574 254.589  1.00 79.92           O
ATOM   3267  N   VAL A 408     246.995 277.091 254.790  1.00 88.82           N
ATOM   3268  CA  VAL A 408     247.551 278.409 254.483  1.00 88.73           C
ATOM   3269  C   VAL A 408     248.932 278.275 253.832  1.00 88.86           C
ATOM   3270  O   VAL A 408     249.591 277.246 253.956  1.00 86.75           O
ATOM   3271  CB  VAL A 408     247.609 279.303 255.732  1.00 87.62           C
ATOM   3272  CG1 VAL A 408     246.205 279.557 256.273  1.00 80.22           C
ATOM   3273  CG2 VAL A 408     248.467 278.721 256.855  1.00 80.50           C
ATOM   3274  N   ALA A 409     249.401 279.339 253.187  1.00 88.68           N
ATOM   3275  CA  ALA A 409     250.670 279.344 252.453  1.00 88.38           C
ATOM   3276  C   ALA A 409     251.899 278.914 253.277  1.00 88.72           C
ATOM   3277  O   ALA A 409     252.844 278.373 252.713  1.00 86.29           O
ATOM   3278  CB  ALA A 409     250.881 280.746 251.879  1.00 86.57           C
ATOM   3279  N   TYR A 410     251.870 279.086 254.592  1.00 89.80           N
ATOM   3280  CA  TYR A 410     252.934 278.631 255.490  1.00 89.43           C
ATOM   3281  C   TYR A 410     253.273 277.141 255.307  1.00 89.62           C
ATOM   3282  O   TYR A 410     254.441 276.775 255.288  1.00 87.89           O
ATOM   3283  CB  TYR A 410     252.514 278.911 256.937  1.00 88.41           C
ATOM   3284  CG  TYR A 410     253.476 278.358 257.967  1.00 87.99           C
ATOM   3285  CD1 TYR A 410     253.203 277.146 258.623  1.00 82.53           C
ATOM   3286  CD2 TYR A 410     254.681 279.035 258.246  1.00 83.09           C
ATOM   3287  CE1 TYR A 410     254.113 276.616 259.551  1.00 80.41           C
ATOM   3288  CE2 TYR A 410     255.598 278.511 259.172  1.00 80.24           C
ATOM   3289  CZ  TYR A 410     255.309 277.299 259.823  1.00 82.90           C
ATOM   3290  OH  TYR A 410     256.203 276.772 260.722  1.00 80.93           O
ATOM   3291  N   PHE A 411     252.268 276.290 255.122  1.00 90.63           N
ATOM   3292  CA  PHE A 411     252.470 274.849 254.936  1.00 90.51           C
ATOM   3293  C   PHE A 411     252.911 274.466 253.519  1.00 90.54           C
ATOM   3294  O   PHE A 411     253.389 273.355 253.310  1.00 87.87           O
ATOM   3295  CB  PHE A 411     251.198 274.102 255.336  1.00 89.75           C
ATOM   3296  CG  PHE A 411     250.895 274.180 256.815  1.00 90.50           C
ATOM   3297  CD1 PHE A 411     251.666 273.437 257.729  1.00 84.45           C
ATOM   3298  CD2 PHE A 411     249.860 274.999 257.291  1.00 84.25           C
ATOM   3299  CE1 PHE A 411     251.408 273.512 259.105  1.00 82.89           C
ATOM   3300  CE2 PHE A 411     249.600 275.084 258.669  1.00 82.76           C
ATOM   3301  CZ  PHE A 411     250.375 274.339 259.574  1.00 86.49           C
ATOM   3302  N   LEU A 412     252.795 275.367 252.563  1.00 91.27           N
ATOM   3303  CA  LEU A 412     253.283 275.154 251.198  1.00 91.14           C
ATOM   3304  C   LEU A 412     254.793 275.362 251.070  1.00 91.14           C
ATOM   3305  O   LEU A 412     255.383 274.952 250.072  1.00 88.36           O
ATOM   3306  CB  LEU A 412     252.555 276.088 250.217  1.00 89.71           C
ATOM   3307  CG  LEU A 412     251.027 276.031 250.236  1.00 88.19           C
ATOM   3308  CD1 LEU A 412     250.503 276.947 249.135  1.00 79.41           C
ATOM   3309  CD2 LEU A 412     250.497 274.633 249.976  1.00 79.03           C
ATOM   3310  N   GLN A 413     255.420 275.995 252.048  1.00 91.26           N
ATOM   3311  CA  GLN A 413     256.865 276.168 252.061  1.00 90.99           C
ATOM   3312  C   GLN A 413     257.534 274.796 252.124  1.00 90.97           C
ATOM   3313  O   GLN A 413     257.215 273.984 252.988  1.00 88.98           O
ATOM   3314  CB  GLN A 413     257.294 277.039 253.247  1.00 89.98           C
ATOM   3315  CG  GLN A 413     256.736 278.462 253.175  1.00 87.12           C
ATOM   3316  CD  GLN A 413     257.196 279.355 254.330  1.00 85.44           C
ATOM   3317  OE1 GLN A 413     257.952 278.976 255.201  1.00 78.30           O
ATOM   3318  NE2 GLN A 413     256.752 280.590 254.362  1.00 76.25           N
ATOM   3319  N   VAL A 414     258.485 274.544 251.241  1.00 91.50           N
ATOM   3320  CA  VAL A 414     259.149 273.237 251.133  1.00 91.49           C
ATOM   3321  C   VAL A 414     259.854 272.805 252.419  1.00 91.02           C
ATOM   3322  O   VAL A 414     259.989 271.614 252.683  1.00 87.69           O
ATOM   3323  CB  VAL A 414     260.155 273.213 249.962  1.00 90.30           C
ATOM   3324  CG1 VAL A 414     259.442 273.379 248.627  1.00 79.85           C
ATOM   3325  CG2 VAL A 414     261.227 274.302 250.071  1.00 79.75           C
ATOM   3326  N   SER A 415     260.253 273.770 253.230  1.00 90.82           N
ATOM   3327  CA  SER A 415     260.923 273.558 254.511  1.00 90.19           C
ATOM   3328  C   SER A 415     259.973 273.321 255.687  1.00 90.11           C
ATOM   3329  O   SER A 415     260.415 272.860 256.740  1.00 86.78           O
ATOM   3330  CB  SER A 415     261.815 274.764 254.796  1.00 88.28           C
ATOM   3331  OG  SER A 415     261.064 275.955 254.867  1.00 79.01           O
ATOM   3332  N   THR A 416     258.683 273.611 255.549  1.00 90.84           N
ATOM   3333  CA  THR A 416     257.731 273.448 256.647  1.00 91.03           C
ATOM   3334  C   THR A 416     257.447 271.977 256.911  1.00 91.00           C
ATOM   3335  O   THR A 416     256.987 271.248 256.034  1.00 88.58           O
ATOM   3336  CB  THR A 416     256.422 274.207 256.408  1.00 89.97           C
ATOM   3337  OG1 THR A 416     256.704 275.584 256.296  1.00 79.86           O
ATOM   3338  CG2 THR A 416     255.440 274.063 257.571  1.00 78.45           C
ATOM   3339  N   ARG A 417     257.687 271.554 258.139  1.00 91.40           N
ATOM   3340  CA  ARG A 417     257.393 270.213 258.641  1.00 91.00           C
ATOM   3341  C   ARG A 417     256.046 270.224 259.357  1.00 90.73           C
ATOM   3342  O   ARG A 417     255.763 271.124 260.140  1.00 87.61           O
ATOM   3343  CB  ARG A 417     258.512 269.756 259.590  1.00 89.47           C
ATOM   3344  CG  ARG A 417     259.909 269.842 258.948  1.00 85.76           C
ATOM   3345  CD  ARG A 417     261.013 269.534 259.954  1.00 85.36           C
ATOM   3346  NE  ARG A 417     261.018 268.107 260.312  1.00 84.51           N
ATOM   3347  CZ  ARG A 417     261.380 267.551 261.452  1.00 86.05           C
ATOM   3348  NH1 ARG A 417     261.836 268.243 262.457  1.00 77.15           N
ATOM   3349  NH2 ARG A 417     261.296 266.265 261.581  1.00 80.34           N
ATOM   3350  N   ASP A 418     255.251 269.205 259.101  1.00 91.13           N
ATOM   3351  CA  ASP A 418     254.033 268.927 259.852  1.00 90.65           C
ATOM   3352  C   ASP A 418     253.999 267.432 260.191  1.00 91.08           C
ATOM   3353  O   ASP A 418     254.849 266.665 259.726  1.00 88.29           O
ATOM   3354  CB  ASP A 418     252.808 269.403 259.049  1.00 88.46           C
ATOM   3355  CG  ASP A 418     251.532 269.551 259.887  1.00 84.43           C
ATOM   3356  OD1 ASP A 418     251.600 269.453 261.137  1.00 76.48           O
ATOM   3357  OD2 ASP A 418     250.467 269.809 259.295  1.00 77.64           O
ATOM   3358  N   HIS A 419     253.077 267.004 261.019  1.00 91.13           N
ATOM   3359  CA  HIS A 419     252.958 265.601 261.387  1.00 90.56           C
ATOM   3360  C   HIS A 419     251.514 265.170 261.598  1.00 90.57           C
ATOM   3361  O   HIS A 419     250.651 265.952 261.992  1.00 88.20           O
ATOM   3362  CB  HIS A 419     253.824 265.302 262.613  1.00 88.56           C
ATOM   3363  CG  HIS A 419     253.313 265.904 263.884  1.00 87.61           C
ATOM   3364  ND1 HIS A 419     252.412 265.328 264.753  1.00 76.40           N
ATOM   3365  CD2 HIS A 419     253.632 267.132 264.412  1.00 75.72           C
ATOM   3366  CE1 HIS A 419     252.201 266.182 265.768  1.00 76.60           C
ATOM   3367  NE2 HIS A 419     252.930 267.291 265.596  1.00 78.92           N
ATOM   3368  N   GLU A 420     251.276 263.879 261.383  1.00 90.77           N
ATOM   3369  CA  GLU A 420     250.025 263.214 261.692  1.00 91.07           C
ATOM   3370  C   GLU A 420     250.310 261.784 262.181  1.00 91.11           C
ATOM   3371  O   GLU A 420     251.376 261.223 261.929  1.00 89.31           O
ATOM   3372  CB  GLU A 420     249.101 263.285 260.455  1.00 90.25           C
ATOM   3373  CG  GLU A 420     247.684 262.742 260.644  1.00 85.58           C
ATOM   3374  CD  GLU A 420     246.950 263.324 261.856  1.00 85.12           C
ATOM   3375  OE1 GLU A 420     247.095 262.755 262.959  1.00 76.98           O
ATOM   3376  OE2 GLU A 420     246.235 264.331 261.757  1.00 76.44           O
ATOM   3377  N   TYR A 421     249.382 261.186 262.918  1.00 90.63           N
ATOM   3378  CA  TYR A 421     249.534 259.826 263.414  1.00 90.51           C
ATOM   3379  C   TYR A 421     249.421 258.804 262.278  1.00 90.71           C
ATOM   3380  O   TYR A 421     248.558 258.910 261.415  1.00 88.63           O
ATOM   3381  CB  TYR A 421     248.517 259.557 264.519  1.00 89.11           C
ATOM   3382  CG  TYR A 421     248.728 260.390 265.765  1.00 88.08           C
ATOM   3383  CD1 TYR A 421     249.744 260.057 266.678  1.00 81.25           C
ATOM   3384  CD2 TYR A 421     247.916 261.509 266.021  1.00 80.63           C
ATOM   3385  CE1 TYR A 421     249.946 260.826 267.837  1.00 78.47           C
ATOM   3386  CE2 TYR A 421     248.110 262.287 267.177  1.00 78.16           C
ATOM   3387  CZ  TYR A 421     249.129 261.938 268.084  1.00 81.31           C
ATOM   3388  OH  TYR A 421     249.321 262.694 269.219  1.00 79.33           O
ATOM   3389  N   ALA A 422     250.256 257.771 262.323  1.00 90.84           N
ATOM   3390  CA  ALA A 422     250.354 256.759 261.267  1.00 90.79           C
ATOM   3391  C   ALA A 422     249.064 255.960 261.010  1.00 91.04           C
ATOM   3392  O   ALA A 422     248.909 255.363 259.944  1.00 87.55           O
ATOM   3393  CB  ALA A 422     251.490 255.802 261.653  1.00 89.37           C
ATOM   3394  N   ASP A 423     248.156 255.927 261.978  1.00 90.55           N
ATOM   3395  CA  ASP A 423     246.851 255.272 261.915  1.00 89.24           C
ATOM   3396  C   ASP A 423     245.686 256.247 261.680  1.00 89.75           C
ATOM   3397  O   ASP A 423     244.544 255.811 261.523  1.00 83.99           O
ATOM   3398  CB  ASP A 423     246.653 254.443 263.194  1.00 85.54           C
ATOM   3399  CG  ASP A 423     246.637 255.264 264.490  1.00 78.32           C
ATOM   3400  OD1 ASP A 423     247.053 256.444 264.468  1.00 66.94           O
ATOM   3401  OD2 ASP A 423     246.245 254.671 265.516  1.00 71.67           O
ATOM   3402  N   SER A 424     245.961 257.540 261.618  1.00 89.27           N
ATOM   3403  CA  SER A 424     244.974 258.557 261.292  1.00 89.19           C
ATOM   3404  C   SER A 424     244.924 258.817 259.787  1.00 90.08           C
ATOM   3405  O   SER A 424     245.949 258.956 259.129  1.00 87.46           O
ATOM   3406  CB  SER A 424     245.255 259.855 262.047  1.00 86.72           C
ATOM   3407  OG  SER A 424     245.110 259.658 263.444  1.00 75.90           O
ATOM   3408  N   ALA A 425     243.717 258.933 259.260  1.00 90.81           N
ATOM   3409  CA  ALA A 425     243.466 259.401 257.909  1.00 91.47           C
ATOM   3410  C   ALA A 425     242.896 260.827 257.939  1.00 91.69           C
ATOM   3411  O   ALA A 425     242.229 261.218 258.899  1.00 87.93           O
ATOM   3412  CB  ALA A 425     242.530 258.410 257.213  1.00 89.69           C
ATOM   3413  N   ARG A 426     243.147 261.596 256.883  1.00 91.30           N
ATOM   3414  CA  ARG A 426     242.651 262.965 256.723  1.00 91.58           C
ATOM   3415  C   ARG A 426     242.160 263.207 255.298  1.00 91.91           C
ATOM   3416  O   ARG A 426     242.642 262.585 254.354  1.00 89.24           O
ATOM   3417  CB  ARG A 426     243.753 263.975 257.088  1.00 90.47           C
ATOM   3418  CG  ARG A 426     244.208 263.918 258.555  1.00 88.02           C
ATOM   3419  CD  ARG A 426     243.124 264.413 259.507  1.00 85.54           C
ATOM   3420  NE  ARG A 426     243.526 264.184 260.897  1.00 83.18           N
ATOM   3421  CZ  ARG A 426     242.757 263.694 261.855  1.00 81.02           C
ATOM   3422  NH1 ARG A 426     241.485 263.441 261.688  1.00 72.18           N
ATOM   3423  NH2 ARG A 426     243.271 263.430 263.007  1.00 76.30           N
ATOM   3424  N   SER A 427     241.234 264.138 255.159  1.00 91.76           N
ATOM   3425  CA  SER A 427     240.711 264.570 253.858  1.00 91.45           C
ATOM   3426  C   SER A 427     241.702 265.391 253.026  1.00 91.49           C
ATOM   3427  O   SER A 427     241.400 265.766 251.898  1.00 88.02           O
ATOM   3428  CB  SER A 427     239.443 265.387 254.085  1.00 89.87           C
ATOM   3429  OG  SER A 427     239.681 266.467 254.956  1.00 81.67           O
ATOM   3430  N   TYR A 428     242.855 265.692 253.577  1.00 92.75           N
ATOM   3431  CA  TYR A 428     243.868 266.551 252.972  1.00 92.54           C
ATOM   3432  C   TYR A 428     245.266 265.918 252.938  1.00 92.65           C
ATOM   3433  O   TYR A 428     246.216 266.584 252.537  1.00 90.04           O
ATOM   3434  CB  TYR A 428     243.867 267.895 253.703  1.00 91.41           C
ATOM   3435  CG  TYR A 428     244.011 267.798 255.210  1.00 91.51           C
ATOM   3436  CD1 TYR A 428     242.873 267.871 256.033  1.00 85.61           C
ATOM   3437  CD2 TYR A 428     245.279 267.640 255.803  1.00 85.61           C
ATOM   3438  CE1 TYR A 428     242.998 267.792 257.426  1.00 83.63           C
ATOM   3439  CE2 TYR A 428     245.414 267.554 257.195  1.00 83.92           C
ATOM   3440  CZ  TYR A 428     244.272 267.636 258.006  1.00 87.27           C
ATOM   3441  OH  TYR A 428     244.397 267.567 259.370  1.00 85.59           O
ATOM   3442  N   ILE A 429     245.398 264.659 253.337  1.00 93.10           N
ATOM   3443  CA  ILE A 429     246.656 263.920 253.280  1.00 93.86           C
ATOM   3444  C   ILE A 429     246.523 262.772 252.283  1.00 93.76           C
ATOM   3445  O   ILE A 429     245.676 261.892 252.438  1.00 91.63           O
ATOM   3446  CB  ILE A 429     247.119 263.435 254.672  1.00 93.12           C
ATOM   3447  CG1 ILE A 429     247.262 264.617 255.660  1.00 88.54           C
ATOM   3448  CG2 ILE A 429     248.463 262.697 254.538  1.00 88.37           C
ATOM   3449  CD1 ILE A 429     247.536 264.191 257.102  1.00 85.40           C
ATOM   3450  N   GLY A 430     247.382 262.790 251.279  1.00 93.03           N
ATOM   3451  CA  GLY A 430     247.636 261.693 250.365  1.00 93.12           C
ATOM   3452  C   GLY A 430     249.102 261.265 250.437  1.00 94.07           C
ATOM   3453  O   GLY A 430     249.746 261.348 251.483  1.00 91.68           O
ATOM   3454  N   PHE A 431     249.634 260.791 249.339  1.00 93.77           N
ATOM   3455  CA  PHE A 431     251.038 260.402 249.246  1.00 94.36           C
ATOM   3456  C   PHE A 431     251.472 260.234 247.793  1.00 94.37           C
ATOM   3457  O   PHE A 431     250.645 260.112 246.890  1.00 92.42           O
ATOM   3458  CB  PHE A 431     251.278 259.097 250.031  1.00 93.47           C
ATOM   3459  CG  PHE A 431     250.607 257.862 249.463  1.00 94.42           C
ATOM   3460  CD1 PHE A 431     249.218 257.665 249.605  1.00 88.51           C
ATOM   3461  CD2 PHE A 431     251.368 256.894 248.786  1.00 88.05           C
ATOM   3462  CE1 PHE A 431     248.600 256.524 249.071  1.00 86.95           C
ATOM   3463  CE2 PHE A 431     250.757 255.747 248.254  1.00 88.02           C
ATOM   3464  CZ  PHE A 431     249.372 255.563 248.394  1.00 91.66           C
ATOM   3465  N   ARG A 432     252.768 260.165 247.575  1.00 92.51           N
ATOM   3466  CA  ARG A 432     253.378 259.614 246.360  1.00 92.42           C
ATOM   3467  C   ARG A 432     254.451 258.595 246.727  1.00 93.09           C
ATOM   3468  O   ARG A 432     254.890 258.538 247.872  1.00 90.68           O
ATOM   3469  CB  ARG A 432     253.874 260.746 245.445  1.00 90.05           C
ATOM   3470  CG  ARG A 432     255.093 261.477 246.011  1.00 84.93           C
ATOM   3471  CD  ARG A 432     255.499 262.631 245.076  1.00 86.02           C
ATOM   3472  NE  ARG A 432     254.548 263.739 245.140  1.00 83.96           N
ATOM   3473  CZ  ARG A 432     254.259 264.604 244.191  1.00 85.63           C
ATOM   3474  NH1 ARG A 432     254.825 264.566 243.020  1.00 75.11           N
ATOM   3475  NH2 ARG A 432     253.396 265.538 244.408  1.00 78.32           N
ATOM   3476  N   THR A 433     254.854 257.772 245.778  1.00 93.80           N
ATOM   3477  CA  THR A 433     255.849 256.727 246.012  1.00 94.03           C
ATOM   3478  C   THR A 433     257.171 257.043 245.331  1.00 93.94           C
ATOM   3479  O   THR A 433     257.238 257.806 244.367  1.00 91.64           O
ATOM   3480  CB  THR A 433     255.330 255.335 245.626  1.00 92.57           C
ATOM   3481  OG1 THR A 433     255.177 255.190 244.240  1.00 82.27           O
ATOM   3482  CG2 THR A 433     253.976 255.018 246.255  1.00 81.50           C
ATOM   3483  N   VAL A 434     258.232 256.444 245.841  1.00 93.56           N
ATOM   3484  CA  VAL A 434     259.566 256.512 245.257  1.00 93.78           C
ATOM   3485  C   VAL A 434     260.122 255.110 245.034  1.00 93.45           C
ATOM   3486  O   VAL A 434     259.694 254.139 245.662  1.00 91.24           O
ATOM   3487  CB  VAL A 434     260.541 257.367 246.096  1.00 92.29           C
ATOM   3488  CG1 VAL A 434     260.059 258.810 246.192  1.00 82.41           C
ATOM   3489  CG2 VAL A 434     260.755 256.827 247.506  1.00 81.43           C
ATOM   3490  N   GLN A 435     261.087 255.006 244.132  1.00 91.71           N
ATOM   3491  CA  GLN A 435     261.856 253.798 243.886  1.00 91.12           C
ATOM   3492  C   GLN A 435     263.333 254.167 243.773  1.00 90.82           C
ATOM   3493  O   GLN A 435     263.690 255.120 243.090  1.00 88.29           O
ATOM   3494  CB  GLN A 435     261.339 253.113 242.616  1.00 89.59           C
ATOM   3495  CG  GLN A 435     262.029 251.772 242.364  1.00 86.14           C
ATOM   3496  CD  GLN A 435     261.558 251.119 241.072  1.00 85.02           C
ATOM   3497  OE1 GLN A 435     261.718 251.644 239.987  1.00 76.91           O
ATOM   3498  NE2 GLN A 435     260.982 249.942 241.145  1.00 74.65           N
ATOM   3499  N   ASP A 436     264.191 253.378 244.409  1.00 89.23           N
ATOM   3500  CA  ASP A 436     265.621 253.643 244.392  1.00 87.80           C
ATOM   3501  C   ASP A 436     266.205 253.486 242.987  1.00 87.42           C
ATOM   3502  O   ASP A 436     265.936 252.509 242.285  1.00 83.53           O
ATOM   3503  CB  ASP A 436     266.324 252.728 245.392  1.00 85.44           C
ATOM   3504  CG  ASP A 436     265.830 252.984 246.814  1.00 81.87           C
ATOM   3505  OD1 ASP A 436     265.891 254.155 247.252  1.00 74.26           O
ATOM   3506  OD2 ASP A 436     265.375 252.030 247.468  1.00 75.16           O
ATOM   3507  N   TYR A 437     267.031 254.437 242.577  1.00 86.31           N
ATOM   3508  CA  TYR A 437     267.769 254.348 241.324  1.00 84.90           C
ATOM   3509  C   TYR A 437     268.980 253.434 241.493  1.00 83.67           C
ATOM   3510  O   TYR A 437     269.813 253.639 242.379  1.00 79.33           O
ATOM   3511  CB  TYR A 437     268.166 255.746 240.862  1.00 82.97           C
ATOM   3512  CG  TYR A 437     268.909 255.744 239.547  1.00 83.06           C
ATOM   3513  CD1 TYR A 437     270.315 255.741 239.523  1.00 77.65           C
ATOM   3514  CD2 TYR A 437     268.196 255.729 238.337  1.00 78.05           C
ATOM   3515  CE1 TYR A 437     270.999 255.733 238.297  1.00 75.56           C
ATOM   3516  CE2 TYR A 437     268.869 255.725 237.108  1.00 75.83           C
ATOM   3517  CZ  TYR A 437     270.275 255.729 237.091  1.00 78.52           C
ATOM   3518  OH  TYR A 437     270.935 255.736 235.889  1.00 75.95           O
ATOM   3519  N   MET A 438     269.111 252.435 240.626  1.00 82.64           N
ATOM   3520  CA  MET A 438     270.226 251.500 240.620  1.00 79.57           C
ATOM   3521  C   MET A 438     271.156 251.761 239.438  1.00 77.39           C
ATOM   3522  O   MET A 438     270.741 251.718 238.285  1.00 69.45           O
ATOM   3523  CB  MET A 438     269.715 250.056 240.610  1.00 76.47           C
ATOM   3524  CG  MET A 438     269.010 249.689 241.918  1.00 71.99           C
ATOM   3525  SD  MET A 438     270.102 249.716 243.356  1.00 67.34           S
ATOM   3526  CE  MET A 438     268.888 249.383 244.636  1.00 60.42           C
ATOM   3527  N   GLY A 439     272.422 251.993 239.726  1.00 72.89           N
ATOM   3528  CA  GLY A 439     273.453 252.267 238.733  1.00 70.81           C
ATOM   3529  C   GLY A 439     274.386 253.381 239.180  1.00 71.24           C
ATOM   3530  O   GLY A 439     274.480 253.687 240.368  1.00 65.99           O
ATOM   3531  N   THR A 440     275.071 253.969 238.211  1.00 65.53           N
ATOM   3532  CA  THR A 440     275.927 255.126 238.454  1.00 64.12           C
ATOM   3533  C   THR A 440     275.073 256.265 238.983  1.00 65.41           C
ATOM   3534  O   THR A 440     274.159 256.714 238.300  1.00 60.00           O
ATOM   3535  CB  THR A 440     276.655 255.561 237.175  1.00 58.03           C
ATOM   3536  OG1 THR A 440     277.229 254.442 236.542  1.00 52.15           O
ATOM   3537  CG2 THR A 440     277.777 256.552 237.468  1.00 50.44           C
ATOM   3538  N   GLN A 441     275.359 256.717 240.202  1.00 64.89           N
ATOM   3539  CA  GLN A 441     274.586 257.787 240.814  1.00 62.71           C
ATOM   3540  C   GLN A 441     274.821 259.083 240.047  1.00 63.50           C
ATOM   3541  O   GLN A 441     275.894 259.673 240.118  1.00 57.69           O
ATOM   3542  CB  GLN A 441     274.922 257.921 242.301  1.00 55.72           C
ATOM   3543  CG  GLN A 441     274.428 256.699 243.086  1.00 49.81           C
ATOM   3544  CD  GLN A 441     274.553 256.850 244.594  1.00 44.99           C
ATOM   3545  OE1 GLN A 441     274.809 257.898 245.147  1.00 41.47           O
ATOM   3546  NE2 GLN A 441     274.343 255.775 245.324  1.00 39.53           N
ATOM   3547  N   VAL A 442     273.821 259.496 239.306  1.00 61.21           N
ATOM   3548  CA  VAL A 442     273.839 260.790 238.640  1.00 59.53           C
ATOM   3549  C   VAL A 442     273.518 261.837 239.696  1.00 60.23           C
ATOM   3550  O   VAL A 442     272.388 261.909 240.172  1.00 55.33           O
ATOM   3551  CB  VAL A 442     272.840 260.843 237.466  1.00 53.85           C
ATOM   3552  CG1 VAL A 442     272.951 262.173 236.730  1.00 49.10           C
ATOM   3553  CG2 VAL A 442     273.112 259.718 236.458  1.00 48.97           C
ATOM   3554  N   THR A 443     274.512 262.622 240.067  1.00 59.62           N
ATOM   3555  CA  THR A 443     274.330 263.746 240.984  1.00 57.06           C
ATOM   3556  C   THR A 443     273.940 265.005 240.208  1.00 56.51           C
ATOM   3557  O   THR A 443     274.297 265.172 239.039  1.00 51.47           O
ATOM   3558  CB  THR A 443     275.572 263.963 241.859  1.00 51.75           C
ATOM   3559  OG1 THR A 443     276.710 264.123 241.054  1.00 49.05           O
ATOM   3560  CG2 THR A 443     275.820 262.771 242.784  1.00 48.06           C
ATOM   3561  N   GLY A 444     273.185 265.886 240.852  1.00 52.26           N
ATOM   3562  CA  GLY A 444     272.636 267.072 240.187  1.00 50.27           C
ATOM   3563  C   GLY A 444     273.672 268.059 239.643  1.00 50.17           C
ATOM   3564  O   GLY A 444     273.388 268.803 238.705  1.00 46.10           O
ATOM   3565  N   GLY A 445     274.887 268.024 240.199  1.00 45.39           N
ATOM   3566  CA  GLY A 445     276.014 268.821 239.707  1.00 43.76           C
ATOM   3567  C   GLY A 445     276.754 268.222 238.508  1.00 43.86           C
ATOM   3568  O   GLY A 445     277.630 268.879 237.942  1.00 40.31           O
ATOM   3569  N   GLY A 446     276.425 266.988 238.120  1.00 35.18           N
ATOM   3570  CA  GLY A 446     277.075 266.297 237.015  1.00 34.64           C
ATOM   3571  C   GLY A 446     276.927 267.072 235.705  1.00 35.18           C
ATOM   3572  O   GLY A 446     275.821 267.301 235.222  1.00 33.20           O
ATOM   3573  N   ARG A 447     278.050 267.465 235.114  1.00 29.38           N
ATOM   3574  CA  ARG A 447     278.059 268.153 233.820  1.00 29.20           C
ATOM   3575  C   ARG A 447     277.389 267.271 232.771  1.00 29.08           C
ATOM   3576  O   ARG A 447     277.856 266.172 232.496  1.00 27.24           O
ATOM   3577  CB  ARG A 447     279.494 268.486 233.388  1.00 26.64           C
ATOM   3578  CG  ARG A 447     280.128 269.586 234.243  1.00 24.79           C
ATOM   3579  CD  ARG A 447     281.539 269.854 233.720  1.00 22.44           C
ATOM   3580  NE  ARG A 447     282.228 270.846 234.563  1.00 20.45           N
ATOM   3581  CZ  ARG A 447     283.540 271.026 234.609  1.00 19.09           C
ATOM   3582  NH1 ARG A 447     284.345 270.422 233.785  1.00 19.36           N
ATOM   3583  NH2 ARG A 447     284.057 271.812 235.511  1.00 18.04           N
ATOM   3584  N   LYS A 448     276.336 267.793 232.144  1.00 26.16           N
ATOM   3585  CA  LYS A 448     275.956 267.359 230.806  1.00 25.82           C
ATOM   3586  C   LYS A 448     277.004 267.838 229.807  1.00 24.93           C
ATOM   3587  O   LYS A 448     277.515 268.955 229.972  1.00 22.90           O
ATOM   3588  CB  LYS A 448     274.572 267.882 230.410  1.00 23.69           C
ATOM   3589  CG  LYS A 448     273.439 267.048 231.022  1.00 22.52           C
ATOM   3590  CD  LYS A 448     272.098 267.529 230.468  1.00 20.53           C
ATOM   3591  CE  LYS A 448     270.972 266.668 231.040  1.00 18.18           C
ATOM   3592  NZ  LYS A 448     269.648 267.103 230.541  1.00 17.17           N
ATOM   3593  OXT LYS A 448     277.261 267.062 228.852  1.00 18.74           O
TER    3594      LYS A 448
ATOM   3595  N   CYS B   1     246.106 239.073 240.140  1.00 41.71           N
ATOM   3596  CA  CYS B   1     244.730 239.064 239.636  1.00 44.91           C
ATOM   3597  C   CYS B   1     244.396 240.213 238.667  1.00 46.43           C
ATOM   3598  O   CYS B   1     243.269 240.280 238.192  1.00 42.94           O
ATOM   3599  CB  CYS B   1     243.761 239.018 240.827  1.00 41.27           C
ATOM   3600  SG  CYS B   1     244.107 237.571 241.884  1.00 37.90           S
ATOM   3601  N   GLY B   2     245.355 241.085 238.378  1.00 42.89           N
ATOM   3602  CA  GLY B   2     245.149 242.260 237.528  1.00 44.74           C
ATOM   3603  C   GLY B   2     244.908 241.946 236.045  1.00 47.13           C
ATOM   3604  O   GLY B   2     245.037 240.803 235.597  1.00 44.32           O
ATOM   3605  N   LYS B   3     244.573 242.975 235.291  1.00 46.87           N
ATOM   3606  CA  LYS B   3     244.377 242.879 233.841  1.00 48.65           C
ATOM   3607  C   LYS B   3     245.711 242.591 233.143  1.00 49.71           C
ATOM   3608  O   LYS B   3     246.742 243.148 233.488  1.00 45.92           O
ATOM   3609  CB  LYS B   3     243.744 244.170 233.303  1.00 44.94           C
ATOM   3610  CG  LYS B   3     242.274 244.344 233.726  1.00 42.40           C
ATOM   3611  CD  LYS B   3     241.728 245.679 233.214  1.00 38.74           C
ATOM   3612  CE  LYS B   3     240.263 245.882 233.621  1.00 35.20           C
ATOM   3613  NZ  LYS B   3     239.792 247.252 233.302  1.00 31.75           N
ATOM   3614  N   SER B   4     245.684 241.772 232.116  1.00 50.12           N
ATOM   3615  CA  SER B   4     246.900 241.334 231.415  1.00 51.04           C
ATOM   3616  C   SER B   4     247.624 242.406 230.596  1.00 53.65           C
ATOM   3617  O   SER B   4     248.704 242.147 230.072  1.00 48.41           O
ATOM   3618  CB  SER B   4     246.540 240.166 230.493  1.00 44.87           C
ATOM   3619  OG  SER B   4     245.547 240.564 229.562  1.00 41.27           O
ATOM   3620  N   GLY B   5     247.017 243.567 230.417  1.00 59.30           N
ATOM   3621  CA  GLY B   5     247.510 244.602 229.500  1.00 61.81           C
ATOM   3622  C   GLY B   5     248.346 245.712 230.132  1.00 65.60           C
ATOM   3623  O   GLY B   5     248.964 246.478 229.398  1.00 60.08           O
ATOM   3624  N   ASP B   6     248.363 245.807 231.454  1.00 66.16           N
ATOM   3625  CA  ASP B   6     249.011 246.915 232.169  1.00 67.89           C
ATOM   3626  C   ASP B   6     250.506 246.686 232.455  1.00 70.31           C
ATOM   3627  O   ASP B   6     251.180 247.566 232.981  1.00 65.72           O
ATOM   3628  CB  ASP B   6     248.215 247.215 233.455  1.00 63.96           C
ATOM   3629  CG  ASP B   6     248.031 246.006 234.379  1.00 61.03           C
ATOM   3630  OD1 ASP B   6     248.765 245.008 234.220  1.00 55.05           O
ATOM   3631  OD2 ASP B   6     247.087 246.047 235.194  1.00 58.97           O
ATOM   3632  N   LYS B   7     251.040 245.540 232.087  1.00 72.22           N
ATOM   3633  CA  LYS B   7     252.447 245.150 232.287  1.00 74.96           C
ATOM   3634  C   LYS B   7     252.914 245.196 233.753  1.00 76.97           C
ATOM   3635  O   LYS B   7     254.109 245.325 234.018  1.00 70.35           O
ATOM   3636  CB  LYS B   7     253.374 245.957 231.366  1.00 71.96           C
ATOM   3637  CG  LYS B   7     253.050 245.834 229.869  1.00 69.67           C
ATOM   3638  CD  LYS B   7     254.039 246.700 229.092  1.00 65.61           C
ATOM   3639  CE  LYS B   7     253.796 246.599 227.586  1.00 59.91           C
ATOM   3640  NZ  LYS B   7     254.688 247.520 226.843  1.00 52.18           N
ATOM   3641  N   GLY B   8     251.989 245.088 234.689  1.00 72.18           N
ATOM   3642  CA  GLY B   8     252.273 245.227 236.113  1.00 72.63           C
ATOM   3643  C   GLY B   8     252.591 246.656 236.560  1.00 75.77           C
ATOM   3644  O   GLY B   8     253.019 246.843 237.696  1.00 71.88           O
ATOM   3645  N   GLU B   9     252.413 247.661 235.703  1.00 74.74           N
ATOM   3646  CA  GLU B   9     252.548 249.072 236.062  1.00 75.92           C
ATOM   3647  C   GLU B   9     251.301 249.603 236.782  1.00 77.02           C
ATOM   3648  O   GLU B   9     250.199 249.056 236.665  1.00 74.77           O
ATOM   3649  CB  GLU B   9     252.849 249.921 234.814  1.00 75.28           C
ATOM   3650  CG  GLU B   9     254.216 249.639 234.165  1.00 72.74           C
ATOM   3651  CD  GLU B   9     255.429 250.011 235.031  1.00 69.80           C
ATOM   3652  OE1 GLU B   9     256.556 249.616 234.653  1.00 62.14           O
ATOM   3653  OE2 GLU B   9     255.266 250.656 236.083  1.00 66.36           O
ATOM   3654  N   LEU B  10     251.480 250.690 237.501  1.00 78.79           N
ATOM   3655  CA  LEU B  10     250.386 251.445 238.082  1.00 79.25           C
ATOM   3656  C   LEU B  10     249.796 252.361 237.004  1.00 80.10           C
ATOM   3657  O   LEU B  10     250.351 253.408 236.698  1.00 77.23           O
ATOM   3658  CB  LEU B  10     250.915 252.217 239.301  1.00 78.39           C
ATOM   3659  CG  LEU B  10     249.807 252.929 240.092  1.00 78.56           C
ATOM   3660  CD1 LEU B  10     248.921 251.930 240.844  1.00 71.78           C
ATOM   3661  CD2 LEU B  10     250.431 253.869 241.111  1.00 74.82           C
ATOM   3662  N   VAL B  11     248.689 251.955 236.431  1.00 78.81           N
ATOM   3663  CA  VAL B  11     247.999 252.699 235.361  1.00 77.07           C
ATOM   3664  C   VAL B  11     246.652 253.277 235.791  1.00 77.35           C
ATOM   3665  O   VAL B  11     246.030 254.021 235.037  1.00 72.66           O
ATOM   3666  CB  VAL B  11     247.827 251.832 234.097  1.00 75.39           C
ATOM   3667  CG1 VAL B  11     249.182 251.469 233.494  1.00 67.77           C
ATOM   3668  CG2 VAL B  11     247.052 250.535 234.352  1.00 71.15           C
ATOM   3669  N   GLY B  12     246.191 252.929 236.978  1.00 75.72           N
ATOM   3670  CA  GLY B  12     244.858 253.273 237.447  1.00 75.20           C
ATOM   3671  C   GLY B  12     243.745 252.446 236.794  1.00 76.52           C
ATOM   3672  O   GLY B  12     243.951 251.678 235.856  1.00 73.06           O
ATOM   3673  N   VAL B  13     242.540 252.606 237.315  1.00 74.98           N
ATOM   3674  CA  VAL B  13     241.341 252.022 236.704  1.00 73.41           C
ATOM   3675  C   VAL B  13     240.873 252.939 235.582  1.00 72.93           C
ATOM   3676  O   VAL B  13     240.356 254.025 235.834  1.00 69.06           O
ATOM   3677  CB  VAL B  13     240.232 251.783 237.738  1.00 71.41           C
ATOM   3678  CG1 VAL B  13     238.991 251.167 237.091  1.00 64.27           C
ATOM   3679  CG2 VAL B  13     240.703 250.818 238.832  1.00 67.39           C
ATOM   3680  N   THR B  14     241.015 252.497 234.345  1.00 67.83           N
ATOM   3681  CA  THR B  14     240.609 253.287 233.183  1.00 66.48           C
ATOM   3682  C   THR B  14     239.087 253.376 233.108  1.00 67.44           C
ATOM   3683  O   THR B  14     238.413 252.419 232.732  1.00 59.77           O
ATOM   3684  CB  THR B  14     241.191 252.721 231.872  1.00 59.14           C
ATOM   3685  OG1 THR B  14     242.339 251.936 232.089  1.00 53.15           O
ATOM   3686  CG2 THR B  14     241.609 253.845 230.928  1.00 50.88           C
ATOM   3687  N   GLY B  15     238.533 254.520 233.483  1.00 61.59           N
ATOM   3688  CA  GLY B  15     237.128 254.861 233.288  1.00 61.38           C
ATOM   3689  C   GLY B  15     236.929 255.734 232.052  1.00 64.07           C
ATOM   3690  O   GLY B  15     237.861 256.353 231.544  1.00 58.92           O
ATOM   3691  N   GLY B  16     235.695 255.793 231.566  1.00 64.60           N
ATOM   3692  CA  GLY B  16     235.319 256.847 230.629  1.00 65.54           C
ATOM   3693  C   GLY B  16     235.339 258.214 231.322  1.00 68.90           C
ATOM   3694  O   GLY B  16     235.137 258.298 232.534  1.00 63.93           O
ATOM   3695  N   LYS B  17     235.542 259.274 230.551  1.00 69.07           N
ATOM   3696  CA  LYS B  17     235.478 260.632 231.082  1.00 69.72           C
ATOM   3697  C   LYS B  17     234.079 260.914 231.622  1.00 71.47           C
ATOM   3698  O   LYS B  17     233.086 260.589 230.971  1.00 66.89           O
ATOM   3699  CB  LYS B  17     235.914 261.632 229.996  1.00 65.07           C
ATOM   3700  CG  LYS B  17     236.200 263.018 230.586  1.00 59.07           C
ATOM   3701  CD  LYS B  17     236.820 263.954 229.546  1.00 53.87           C
ATOM   3702  CE  LYS B  17     237.197 265.268 230.232  1.00 48.04           C
ATOM   3703  NZ  LYS B  17     237.967 266.181 229.360  1.00 41.59           N
ATOM   3704  N   TRP B  18     234.006 261.491 232.802  1.00 73.34           N
ATOM   3705  CA  TRP B  18     232.730 261.847 233.408  1.00 73.77           C
ATOM   3706  C   TRP B  18     232.111 263.043 232.687  1.00 74.72           C
ATOM   3707  O   TRP B  18     232.753 264.077 232.514  1.00 71.86           O
ATOM   3708  CB  TRP B  18     232.916 262.131 234.894  1.00 71.26           C
ATOM   3709  CG  TRP B  18     231.649 262.519 235.590  1.00 71.49           C
ATOM   3710  CD1 TRP B  18     231.328 263.751 236.013  1.00 64.43           C
ATOM   3711  CD2 TRP B  18     230.505 261.660 235.909  1.00 69.31           C
ATOM   3712  NE1 TRP B  18     230.064 263.725 236.586  1.00 64.03           N
ATOM   3713  CE2 TRP B  18     229.526 262.466 236.537  1.00 68.43           C
ATOM   3714  CE3 TRP B  18     230.216 260.290 235.723  1.00 67.13           C
ATOM   3715  CZ2 TRP B  18     228.285 261.936 236.963  1.00 66.43           C
ATOM   3716  CZ3 TRP B  18     228.986 259.759 236.149  1.00 60.28           C
ATOM   3717  CH2 TRP B  18     228.033 260.580 236.760  1.00 61.28           C
ATOM   3718  N   HIS B  19     230.846 262.884 232.280  1.00 75.87           N
ATOM   3719  CA  HIS B  19     230.042 263.954 231.717  1.00 76.39           C
ATOM   3720  C   HIS B  19     228.828 264.179 232.617  1.00 77.46           C
ATOM   3721  O   HIS B  19     227.903 263.367 232.596  1.00 72.99           O
ATOM   3722  CB  HIS B  19     229.657 263.603 230.281  1.00 72.04           C
ATOM   3723  CG  HIS B  19     230.831 263.658 229.346  1.00 66.77           C
ATOM   3724  ND1 HIS B  19     231.504 264.796 228.964  1.00 58.62           N
ATOM   3725  CD2 HIS B  19     231.465 262.602 228.733  1.00 57.03           C
ATOM   3726  CE1 HIS B  19     232.501 264.429 228.140  1.00 52.88           C
ATOM   3727  NE2 HIS B  19     232.510 263.102 227.981  1.00 54.22           N
ATOM   3728  N   PRO B  20     228.821 265.235 233.422  1.00 75.96           N
ATOM   3729  CA  PRO B  20     227.694 265.524 234.295  1.00 76.69           C
ATOM   3730  C   PRO B  20     226.446 265.833 233.460  1.00 78.20           C
ATOM   3731  O   PRO B  20     226.471 266.670 232.554  1.00 75.36           O
ATOM   3732  CB  PRO B  20     228.141 266.696 235.169  1.00 73.18           C
ATOM   3733  CG  PRO B  20     229.207 267.400 234.328  1.00 70.54           C
ATOM   3734  CD  PRO B  20     229.851 266.256 233.552  1.00 74.03           C
ATOM   3735  N   GLU B  21     225.339 265.153 233.768  1.00 79.21           N
ATOM   3736  CA  GLU B  21     224.018 265.447 233.216  1.00 79.58           C
ATOM   3737  C   GLU B  21     223.294 266.411 234.159  1.00 81.46           C
ATOM   3738  O   GLU B  21     223.058 266.095 235.326  1.00 77.54           O
ATOM   3739  CB  GLU B  21     223.210 264.144 232.974  1.00 74.90           C
ATOM   3740  CG  GLU B  21     223.106 263.750 231.484  1.00 66.41           C
ATOM   3741  CD  GLU B  21     222.331 262.440 231.215  1.00 61.61           C
ATOM   3742  OE1 GLU B  21     222.090 262.105 230.027  1.00 55.77           O
ATOM   3743  OE2 GLU B  21     221.996 261.698 232.163  1.00 55.64           O
ATOM   3744  N   LYS B  22     222.906 267.567 233.649  1.00 83.08           N
ATOM   3745  CA  LYS B  22     222.073 268.518 234.382  1.00 84.49           C
ATOM   3746  C   LYS B  22     220.672 267.920 234.590  1.00 85.49           C
ATOM   3747  O   LYS B  22     220.023 267.586 233.596  1.00 81.96           O
ATOM   3748  CB  LYS B  22     222.043 269.858 233.616  1.00 82.09           C
ATOM   3749  CG  LYS B  22     221.076 270.874 234.239  1.00 78.21           C
ATOM   3750  CD  LYS B  22     221.003 272.197 233.480  1.00 75.94           C
ATOM   3751  CE  LYS B  22     219.614 272.785 233.701  1.00 69.72           C
ATOM   3752  NZ  LYS B  22     219.427 274.167 233.197  1.00 63.06           N
ATOM   3753  N   PRO B  23     220.161 267.816 235.822  1.00 85.84           N
ATOM   3754  CA  PRO B  23     218.786 267.402 236.070  1.00 86.52           C
ATOM   3755  C   PRO B  23     217.786 268.357 235.406  1.00 87.84           C
ATOM   3756  O   PRO B  23     218.035 269.556 235.273  1.00 84.92           O
ATOM   3757  CB  PRO B  23     218.619 267.372 237.590  1.00 84.00           C
ATOM   3758  CG  PRO B  23     220.046 267.283 238.114  1.00 81.91           C
ATOM   3759  CD  PRO B  23     220.859 268.037 237.070  1.00 84.76           C
ATOM   3760  N   TYR B  24     216.631 267.818 234.990  1.00 88.58           N
ATOM   3761  CA  TYR B  24     215.571 268.634 234.408  1.00 89.03           C
ATOM   3762  C   TYR B  24     215.020 269.627 235.438  1.00 89.13           C
ATOM   3763  O   TYR B  24     214.752 269.248 236.573  1.00 84.36           O
ATOM   3764  CB  TYR B  24     214.473 267.716 233.862  1.00 87.06           C
ATOM   3765  CG  TYR B  24     213.338 268.477 233.217  1.00 86.37           C
ATOM   3766  CD1 TYR B  24     212.169 268.761 233.949  1.00 79.29           C
ATOM   3767  CD2 TYR B  24     213.456 268.943 231.890  1.00 79.18           C
ATOM   3768  CE1 TYR B  24     211.124 269.498 233.359  1.00 75.38           C
ATOM   3769  CE2 TYR B  24     212.420 269.678 231.294  1.00 76.13           C
ATOM   3770  CZ  TYR B  24     211.257 269.953 232.033  1.00 79.81           C
ATOM   3771  OH  TYR B  24     210.242 270.677 231.457  1.00 78.42           O
ATOM   3772  N   GLY B  25     214.853 270.859 235.027  1.00 87.51           N
ATOM   3773  CA  GLY B  25     214.364 271.951 235.872  1.00 88.62           C
ATOM   3774  C   GLY B  25     215.396 272.523 236.846  1.00 90.51           C
ATOM   3775  O   GLY B  25     215.069 273.413 237.616  1.00 85.92           O
ATOM   3776  N   MET B  26     216.631 272.056 236.814  1.00 90.10           N
ATOM   3777  CA  MET B  26     217.712 272.604 237.622  1.00 91.21           C
ATOM   3778  C   MET B  26     218.643 273.506 236.802  1.00 91.59           C
ATOM   3779  O   MET B  26     218.769 273.383 235.583  1.00 88.60           O
ATOM   3780  CB  MET B  26     218.490 271.484 238.327  1.00 90.19           C
ATOM   3781  CG  MET B  26     217.644 270.778 239.390  1.00 87.00           C
ATOM   3782  SD  MET B  26     218.590 269.584 240.367  1.00 85.82           S
ATOM   3783  CE  MET B  26     217.591 269.583 241.865  1.00 77.30           C
ATOM   3784  N   THR B  27     219.350 274.400 237.507  1.00 91.75           N
ATOM   3785  CA  THR B  27     220.484 275.169 236.982  1.00 91.73           C
ATOM   3786  C   THR B  27     221.749 274.843 237.777  1.00 92.12           C
ATOM   3787  O   THR B  27     221.674 274.402 238.923  1.00 89.72           O
ATOM   3788  CB  THR B  27     220.170 276.668 236.966  1.00 90.10           C
ATOM   3789  OG1 THR B  27     221.152 277.336 236.213  1.00 74.72           O
ATOM   3790  CG2 THR B  27     220.131 277.325 238.343  1.00 75.70           C
ATOM   3791  N   LEU B  28     222.908 275.025 237.164  1.00 91.02           N
ATOM   3792  CA  LEU B  28     224.181 274.885 237.861  1.00 90.86           C
ATOM   3793  C   LEU B  28     224.516 276.193 238.574  1.00 91.13           C
ATOM   3794  O   LEU B  28     224.695 277.218 237.922  1.00 89.24           O
ATOM   3795  CB  LEU B  28     225.281 274.489 236.856  1.00 88.92           C
ATOM   3796  CG  LEU B  28     226.682 274.344 237.482  1.00 86.91           C
ATOM   3797  CD1 LEU B  28     226.747 273.223 238.514  1.00 79.21           C
ATOM   3798  CD2 LEU B  28     227.704 274.041 236.391  1.00 78.80           C
ATOM   3799  N   VAL B  29     224.657 276.128 239.885  1.00 90.74           N
ATOM   3800  CA  VAL B  29     225.212 277.212 240.695  1.00 90.88           C
ATOM   3801  C   VAL B  29     226.711 276.946 240.844  1.00 90.48           C
ATOM   3802  O   VAL B  29     227.091 275.991 241.525  1.00 88.55           O
ATOM   3803  CB  VAL B  29     224.506 277.305 242.062  1.00 90.67           C
ATOM   3804  CG1 VAL B  29     225.057 278.472 242.869  1.00 84.31           C
ATOM   3805  CG2 VAL B  29     222.998 277.516 241.886  1.00 84.55           C
ATOM   3806  N   PRO B  30     227.581 277.731 240.191  1.00 89.28           N
ATOM   3807  CA  PRO B  30     229.020 277.541 240.314  1.00 88.04           C
ATOM   3808  C   PRO B  30     229.478 277.918 241.722  1.00 87.51           C
ATOM   3809  O   PRO B  30     229.156 279.000 242.206  1.00 83.97           O
ATOM   3810  CB  PRO B  30     229.636 278.434 239.234  1.00 86.04           C
ATOM   3811  CG  PRO B  30     228.620 279.562 239.083  1.00 83.68           C
ATOM   3812  CD  PRO B  30     227.282 278.871 239.344  1.00 87.52           C
ATOM   3813  N   GLY B  31     230.222 277.052 242.369  1.00 85.90           N
ATOM   3814  CA  GLY B  31     230.767 277.307 243.695  1.00 85.26           C
ATOM   3815  C   GLY B  31     231.725 278.498 243.722  1.00 85.53           C
ATOM   3816  O   GLY B  31     232.256 278.924 242.697  1.00 81.54           O
ATOM   3817  N   GLY B  32     231.968 279.015 244.910  1.00 86.00           N
ATOM   3818  CA  GLY B  32     232.857 280.146 245.111  1.00 86.01           C
ATOM   3819  C   GLY B  32     232.833 280.639 246.552  1.00 87.31           C
ATOM   3820  O   GLY B  32     232.114 280.101 247.394  1.00 84.66           O
ATOM   3821  N   SER B  33     233.627 281.657 246.826  1.00 86.84           N
ATOM   3822  CA  SER B  33     233.574 282.375 248.091  1.00 86.65           C
ATOM   3823  C   SER B  33     232.617 283.565 248.003  1.00 86.66           C
ATOM   3824  O   SER B  33     232.390 284.129 246.935  1.00 84.07           O
ATOM   3825  CB  SER B  33     234.968 282.817 248.532  1.00 84.84           C
ATOM   3826  OG  SER B  33     235.489 283.778 247.648  1.00 73.54           O
ATOM   3827  N   PHE B  34     232.051 283.926 249.136  1.00 89.04           N
ATOM   3828  CA  PHE B  34     231.191 285.094 249.270  1.00 89.67           C
ATOM   3829  C   PHE B  34     231.149 285.552 250.730  1.00 89.75           C
ATOM   3830  O   PHE B  34     231.522 284.811 251.638  1.00 87.82           O
ATOM   3831  CB  PHE B  34     229.780 284.781 248.740  1.00 88.70           C
ATOM   3832  CG  PHE B  34     228.906 283.934 249.646  1.00 89.84           C
ATOM   3833  CD1 PHE B  34     229.195 282.576 249.877  1.00 84.14           C
ATOM   3834  CD2 PHE B  34     227.778 284.507 250.256  1.00 84.54           C
ATOM   3835  CE1 PHE B  34     228.365 281.804 250.708  1.00 82.96           C
ATOM   3836  CE2 PHE B  34     226.944 283.739 251.086  1.00 84.54           C
ATOM   3837  CZ  PHE B  34     227.237 282.386 251.312  1.00 88.10           C
ATOM   3838  N   ILE B  35     230.683 286.767 250.951  1.00 88.99           N
ATOM   3839  CA  ILE B  35     230.428 287.293 252.291  1.00 88.88           C
ATOM   3840  C   ILE B  35     229.028 286.843 252.708  1.00 88.77           C
ATOM   3841  O   ILE B  35     228.028 287.367 252.212  1.00 86.84           O
ATOM   3842  CB  ILE B  35     230.591 288.821 252.333  1.00 87.53           C
ATOM   3843  CG1 ILE B  35     231.984 289.251 251.815  1.00 82.55           C
ATOM   3844  CG2 ILE B  35     230.402 289.311 253.777  1.00 82.42           C
ATOM   3845  CD1 ILE B  35     232.050 290.742 251.488  1.00 76.15           C
ATOM   3846  N   MET B  36     228.954 285.861 253.598  1.00 90.62           N
ATOM   3847  CA  MET B  36     227.711 285.397 254.196  1.00 90.74           C
ATOM   3848  C   MET B  36     227.349 286.272 255.392  1.00 90.48           C
ATOM   3849  O   MET B  36     228.218 286.673 256.159  1.00 88.44           O
ATOM   3850  CB  MET B  36     227.861 283.921 254.591  1.00 89.71           C
ATOM   3851  CG  MET B  36     226.551 283.289 255.069  1.00 86.82           C
ATOM   3852  SD  MET B  36     226.685 281.527 255.512  1.00 84.80           S
ATOM   3853  CE  MET B  36     227.576 281.666 257.076  1.00 76.27           C
ATOM   3854  N   GLY B  37     226.078 286.524 255.570  1.00 88.37           N
ATOM   3855  CA  GLY B  37     225.561 287.324 256.672  1.00 88.57           C
ATOM   3856  C   GLY B  37     225.072 288.703 256.245  1.00 89.26           C
ATOM   3857  O   GLY B  37     225.010 289.046 255.062  1.00 85.44           O
ATOM   3858  N   LYS B  38     224.674 289.485 257.239  1.00 88.59           N
ATOM   3859  CA  LYS B  38     223.936 290.722 257.034  1.00 88.49           C
ATOM   3860  C   LYS B  38     224.872 291.917 256.872  1.00 87.63           C
ATOM   3861  O   LYS B  38     225.342 292.474 257.857  1.00 83.46           O
ATOM   3862  CB  LYS B  38     222.924 290.880 258.181  1.00 86.82           C
ATOM   3863  CG  LYS B  38     221.719 291.725 257.758  1.00 83.12           C
ATOM   3864  CD  LYS B  38     220.647 291.704 258.852  1.00 80.49           C
ATOM   3865  CE  LYS B  38     219.291 292.188 258.325  1.00 77.62           C
ATOM   3866  NZ  LYS B  38     218.591 291.151 257.531  1.00 71.98           N
ATOM   3867  N   SER B  39     225.111 292.305 255.628  1.00 86.57           N
ATOM   3868  CA  SER B  39     225.838 293.536 255.283  1.00 85.38           C
ATOM   3869  C   SER B  39     224.951 294.784 255.332  1.00 84.90           C
ATOM   3870  O   SER B  39     225.450 295.897 255.196  1.00 79.69           O
ATOM   3871  CB  SER B  39     226.450 293.415 253.887  1.00 83.18           C
ATOM   3872  OG  SER B  39     227.269 292.267 253.783  1.00 74.00           O
ATOM   3873  N   ASP B  40     223.650 294.599 255.503  1.00 85.00           N
ATOM   3874  CA  ASP B  40     222.653 295.660 255.584  1.00 83.59           C
ATOM   3875  C   ASP B  40     222.387 296.048 257.043  1.00 83.69           C
ATOM   3876  O   ASP B  40     222.664 295.290 257.967  1.00 78.26           O
ATOM   3877  CB  ASP B  40     221.366 295.190 254.901  1.00 80.85           C
ATOM   3878  CG  ASP B  40     221.617 294.770 253.455  1.00 77.79           C
ATOM   3879  OD1 ASP B  40     221.860 295.676 252.624  1.00 70.50           O
ATOM   3880  OD2 ASP B  40     221.562 293.560 253.171  1.00 70.97           O
ATOM   3881  N   GLY B  41     221.797 297.219 257.253  1.00 82.36           N
ATOM   3882  CA  GLY B  41     221.345 297.624 258.581  1.00 81.96           C
ATOM   3883  C   GLY B  41     220.319 296.637 259.139  1.00 83.33           C
ATOM   3884  O   GLY B  41     219.302 296.371 258.501  1.00 79.23           O
ATOM   3885  N   ASP B  42     220.579 296.117 260.330  1.00 81.33           N
ATOM   3886  CA  ASP B  42     219.655 295.204 260.998  1.00 80.88           C
ATOM   3887  C   ASP B  42     218.546 295.993 261.703  1.00 81.48           C
ATOM   3888  O   ASP B  42     218.648 296.341 262.878  1.00 76.85           O
ATOM   3889  CB  ASP B  42     220.421 294.260 261.935  1.00 77.64           C
ATOM   3890  CG  ASP B  42     219.538 293.135 262.477  1.00 75.45           C
ATOM   3891  OD1 ASP B  42     218.326 293.084 262.150  1.00 68.73           O
ATOM   3892  OD2 ASP B  42     220.076 292.294 263.218  1.00 70.25           O
ATOM   3893  N   LEU B  43     217.474 296.259 260.982  1.00 81.65           N
ATOM   3894  CA  LEU B  43     216.337 297.055 261.463  1.00 81.04           C
ATOM   3895  C   LEU B  43     215.709 296.498 262.746  1.00 81.97           C
ATOM   3896  O   LEU B  43     215.249 297.262 263.592  1.00 78.34           O
ATOM   3897  CB  LEU B  43     215.265 297.103 260.363  1.00 77.90           C
ATOM   3898  CG  LEU B  43     215.654 297.917 259.114  1.00 72.05           C
ATOM   3899  CD1 LEU B  43     214.618 297.690 258.016  1.00 65.56           C
ATOM   3900  CD2 LEU B  43     215.711 299.410 259.407  1.00 64.54           C
ATOM   3901  N   ALA B  44     215.675 295.187 262.881  1.00 81.78           N
ATOM   3902  CA  ALA B  44     215.100 294.520 264.043  1.00 81.90           C
ATOM   3903  C   ALA B  44     216.132 294.179 265.130  1.00 83.15           C
ATOM   3904  O   ALA B  44     215.762 293.641 266.165  1.00 78.58           O
ATOM   3905  CB  ALA B  44     214.342 293.282 263.555  1.00 79.72           C
ATOM   3906  N   ASN B  45     217.401 294.473 264.902  1.00 81.13           N
ATOM   3907  CA  ASN B  45     218.518 294.175 265.805  1.00 81.95           C
ATOM   3908  C   ASN B  45     218.527 292.712 266.285  1.00 82.68           C
ATOM   3909  O   ASN B  45     218.638 292.434 267.476  1.00 78.45           O
ATOM   3910  CB  ASN B  45     218.564 295.233 266.917  1.00 79.63           C
ATOM   3911  CG  ASN B  45     219.907 295.256 267.618  1.00 76.54           C
ATOM   3912  OD1 ASN B  45     220.937 295.458 267.017  1.00 68.87           O
ATOM   3913  ND2 ASN B  45     219.929 295.098 268.917  1.00 69.45           N
ATOM   3914  N   VAL B  46     218.359 291.784 265.353  1.00 83.92           N
ATOM   3915  CA  VAL B  46     218.350 290.341 265.640  1.00 83.53           C
ATOM   3916  C   VAL B  46     219.767 289.823 265.889  1.00 83.20           C
ATOM   3917  O   VAL B  46     219.970 288.975 266.750  1.00 79.21           O
ATOM   3918  CB  VAL B  46     217.692 289.556 264.488  1.00 82.25           C
ATOM   3919  CG1 VAL B  46     217.556 288.074 264.828  1.00 74.76           C
ATOM   3920  CG2 VAL B  46     216.284 290.077 264.176  1.00 75.64           C
ATOM   3921  N   GLU B  47     220.733 290.326 265.151  1.00 83.10           N
ATOM   3922  CA  GLU B  47     222.163 289.999 265.252  1.00 82.37           C
ATOM   3923  C   GLU B  47     222.490 288.499 265.188  1.00 83.68           C
ATOM   3924  O   GLU B  47     223.434 288.019 265.811  1.00 78.54           O
ATOM   3925  CB  GLU B  47     222.791 290.687 266.463  1.00 78.91           C
ATOM   3926  CG  GLU B  47     222.749 292.218 266.365  1.00 73.51           C
ATOM   3927  CD  GLU B  47     223.448 292.855 267.562  1.00 67.02           C
ATOM   3928  OE1 GLU B  47     223.275 294.061 267.820  1.00 60.01           O
ATOM   3929  OE2 GLU B  47     224.188 292.151 268.299  1.00 60.14           O
ATOM   3930  N   ASP B  48     221.729 287.764 264.420  1.00 85.78           N
ATOM   3931  CA  ASP B  48     221.911 286.333 264.219  1.00 85.54           C
ATOM   3932  C   ASP B  48     222.770 285.992 262.990  1.00 86.48           C
ATOM   3933  O   ASP B  48     223.113 284.828 262.777  1.00 81.71           O
ATOM   3934  CB  ASP B  48     220.531 285.654 264.183  1.00 82.11           C
ATOM   3935  CG  ASP B  48     219.669 285.985 262.957  1.00 79.57           C
ATOM   3936  OD1 ASP B  48     219.968 286.946 262.222  1.00 70.57           O
ATOM   3937  OD2 ASP B  48     218.676 285.252 262.751  1.00 74.85           O
ATOM   3938  N   ALA B  49     223.137 286.982 262.204  1.00 86.36           N
ATOM   3939  CA  ALA B  49     223.845 286.828 260.942  1.00 87.26           C
ATOM   3940  C   ALA B  49     225.025 287.812 260.779  1.00 88.27           C
ATOM   3941  O   ALA B  49     225.029 288.613 259.842  1.00 84.18           O
ATOM   3942  CB  ALA B  49     222.810 286.915 259.811  1.00 85.01           C
ATOM   3943  N   PRO B  50     226.036 287.775 261.651  1.00 87.71           N
ATOM   3944  CA  PRO B  50     227.244 288.570 261.452  1.00 87.62           C
ATOM   3945  C   PRO B  50     227.926 288.192 260.133  1.00 88.27           C
ATOM   3946  O   PRO B  50     227.888 287.039 259.693  1.00 85.81           O
ATOM   3947  CB  PRO B  50     228.130 288.295 262.666  1.00 86.07           C
ATOM   3948  CG  PRO B  50     227.705 286.901 263.109  1.00 83.81           C
ATOM   3949  CD  PRO B  50     226.209 286.889 262.802  1.00 87.08           C
ATOM   3950  N   THR B  51     228.556 289.157 259.494  1.00 88.59           N
ATOM   3951  CA  THR B  51     229.224 288.943 258.213  1.00 88.63           C
ATOM   3952  C   THR B  51     230.515 288.155 258.384  1.00 88.47           C
ATOM   3953  O   THR B  51     231.338 288.448 259.248  1.00 85.33           O
ATOM   3954  CB  THR B  51     229.515 290.259 257.488  1.00 87.29           C
ATOM   3955  OG1 THR B  51     230.198 291.158 258.328  1.00 78.08           O
ATOM   3956  CG2 THR B  51     228.228 290.938 257.039  1.00 78.61           C
ATOM   3957  N   ARG B  52     230.720 287.176 257.511  1.00 88.46           N
ATOM   3958  CA  ARG B  52     231.976 286.446 257.395  1.00 88.50           C
ATOM   3959  C   ARG B  52     232.150 285.887 255.985  1.00 89.08           C
ATOM   3960  O   ARG B  52     231.169 285.506 255.346  1.00 86.43           O
ATOM   3961  CB  ARG B  52     232.069 285.349 258.466  1.00 86.22           C
ATOM   3962  CG  ARG B  52     231.000 284.238 258.324  1.00 80.58           C
ATOM   3963  CD  ARG B  52     231.115 283.198 259.451  1.00 79.72           C
ATOM   3964  NE  ARG B  52     232.427 282.536 259.413  1.00 76.49           N
ATOM   3965  CZ  ARG B  52     232.927 281.676 260.294  1.00 73.82           C
ATOM   3966  NH1 ARG B  52     232.234 281.238 261.305  1.00 66.86           N
ATOM   3967  NH2 ARG B  52     234.148 281.263 260.168  1.00 67.88           N
ATOM   3968  N   THR B  53     233.377 285.802 255.524  1.00 88.54           N
ATOM   3969  CA  THR B  53     233.692 285.173 254.241  1.00 88.01           C
ATOM   3970  C   THR B  53     233.666 283.657 254.387  1.00 88.02           C
ATOM   3971  O   THR B  53     234.343 283.093 255.240  1.00 85.68           O
ATOM   3972  CB  THR B  53     235.043 285.648 253.704  1.00 86.79           C
ATOM   3973  OG1 THR B  53     235.076 287.051 253.643  1.00 77.38           O
ATOM   3974  CG2 THR B  53     235.292 285.150 252.288  1.00 76.70           C
ATOM   3975  N   VAL B  54     232.883 282.996 253.541  1.00 89.90           N
ATOM   3976  CA  VAL B  54     232.761 281.539 253.484  1.00 89.93           C
ATOM   3977  C   VAL B  54     232.867 281.061 252.037  1.00 90.00           C
ATOM   3978  O   VAL B  54     232.678 281.840 251.104  1.00 88.26           O
ATOM   3979  CB  VAL B  54     231.456 281.033 254.131  1.00 89.21           C
ATOM   3980  CG1 VAL B  54     231.355 281.454 255.595  1.00 80.30           C
ATOM   3981  CG2 VAL B  54     230.196 281.505 253.405  1.00 80.80           C
ATOM   3982  N   THR B  55     233.146 279.780 251.849  1.00 89.02           N
ATOM   3983  CA  THR B  55     233.210 279.156 250.522  1.00 88.50           C
ATOM   3984  C   THR B  55     232.195 278.030 250.408  1.00 88.69           C
ATOM   3985  O   THR B  55     232.087 277.192 251.297  1.00 87.09           O
ATOM   3986  CB  THR B  55     234.618 278.640 250.213  1.00 87.35           C
ATOM   3987  OG1 THR B  55     235.576 279.652 250.416  1.00 76.35           O
ATOM   3988  CG2 THR B  55     234.759 278.208 248.762  1.00 77.14           C
ATOM   3989  N   VAL B  56     231.476 277.990 249.294  1.00 88.69           N
ATOM   3990  CA  VAL B  56     230.454 276.988 248.991  1.00 88.87           C
ATOM   3991  C   VAL B  56     230.835 276.219 247.726  1.00 88.56           C
ATOM   3992  O   VAL B  56     231.363 276.775 246.764  1.00 86.35           O
ATOM   3993  CB  VAL B  56     229.067 277.649 248.877  1.00 88.09           C
ATOM   3994  CG1 VAL B  56     227.969 276.631 248.592  1.00 78.00           C
ATOM   3995  CG2 VAL B  56     228.691 278.361 250.178  1.00 78.34           C
ATOM   3996  N   ARG B  57     230.543 274.935 247.731  1.00 87.97           N
ATOM   3997  CA  ARG B  57     230.779 274.021 246.615  1.00 87.04           C
ATOM   3998  C   ARG B  57     229.752 274.228 245.491  1.00 87.27           C
ATOM   3999  O   ARG B  57     228.621 274.605 245.753  1.00 84.55           O
ATOM   4000  CB  ARG B  57     230.743 272.591 247.193  1.00 84.39           C
ATOM   4001  CG  ARG B  57     230.923 271.518 246.129  1.00 77.38           C
ATOM   4002  CD  ARG B  57     230.744 270.114 246.679  1.00 75.70           C
ATOM   4003  NE  ARG B  57     230.495 269.213 245.551  1.00 70.93           N
ATOM   4004  CZ  ARG B  57     230.603 267.902 245.524  1.00 66.91           C
ATOM   4005  NH1 ARG B  57     230.963 267.219 246.564  1.00 60.13           N
ATOM   4006  NH2 ARG B  57     230.335 267.259 244.431  1.00 60.95           N
ATOM   4007  N   SER B  58     230.109 273.884 244.246  1.00 87.81           N
ATOM   4008  CA  SER B  58     229.176 273.859 243.116  1.00 87.74           C
ATOM   4009  C   SER B  58     228.077 272.806 243.304  1.00 88.12           C
ATOM   4010  O   SER B  58     228.345 271.688 243.746  1.00 85.47           O
ATOM   4011  CB  SER B  58     229.908 273.573 241.805  1.00 85.60           C
ATOM   4012  OG  SER B  58     230.972 274.476 241.600  1.00 74.42           O
ATOM   4013  N   PHE B  59     226.861 273.148 242.918  1.00 90.23           N
ATOM   4014  CA  PHE B  59     225.702 272.261 242.997  1.00 91.05           C
ATOM   4015  C   PHE B  59     224.653 272.639 241.943  1.00 91.44           C
ATOM   4016  O   PHE B  59     224.669 273.739 241.390  1.00 89.93           O
ATOM   4017  CB  PHE B  59     225.111 272.296 244.417  1.00 90.52           C
ATOM   4018  CG  PHE B  59     224.665 273.662 244.904  1.00 91.54           C
ATOM   4019  CD1 PHE B  59     225.603 274.562 245.449  1.00 85.48           C
ATOM   4020  CD2 PHE B  59     223.317 274.044 244.826  1.00 85.51           C
ATOM   4021  CE1 PHE B  59     225.199 275.826 245.899  1.00 84.43           C
ATOM   4022  CE2 PHE B  59     222.907 275.307 245.276  1.00 85.42           C
ATOM   4023  CZ  PHE B  59     223.849 276.200 245.813  1.00 89.33           C
ATOM   4024  N   TYR B  60     223.745 271.707 241.653  1.00 92.06           N
ATOM   4025  CA  TYR B  60     222.538 272.010 240.896  1.00 92.37           C
ATOM   4026  C   TYR B  60     221.424 272.417 241.854  1.00 92.71           C
ATOM   4027  O   TYR B  60     221.246 271.791 242.893  1.00 91.17           O
ATOM   4028  CB  TYR B  60     222.115 270.800 240.065  1.00 91.54           C
ATOM   4029  CG  TYR B  60     223.092 270.430 238.980  1.00 90.99           C
ATOM   4030  CD1 TYR B  60     223.204 271.226 237.824  1.00 84.63           C
ATOM   4031  CD2 TYR B  60     223.896 269.283 239.109  1.00 84.49           C
ATOM   4032  CE1 TYR B  60     224.105 270.884 236.806  1.00 82.73           C
ATOM   4033  CE2 TYR B  60     224.803 268.933 238.098  1.00 82.84           C
ATOM   4034  CZ  TYR B  60     224.905 269.737 236.945  1.00 86.32           C
ATOM   4035  OH  TYR B  60     225.786 269.400 235.953  1.00 84.60           O
ATOM   4036  N   MET B  61     220.640 273.420 241.479  1.00 92.88           N
ATOM   4037  CA  MET B  61     219.482 273.882 242.240  1.00 93.60           C
ATOM   4038  C   MET B  61     218.272 274.003 241.315  1.00 93.70           C
ATOM   4039  O   MET B  61     218.424 274.361 240.149  1.00 91.82           O
ATOM   4040  CB  MET B  61     219.840 275.204 242.931  1.00 92.90           C
ATOM   4041  CG  MET B  61     218.795 275.645 243.953  1.00 90.40           C
ATOM   4042  SD  MET B  61     219.394 277.020 244.967  1.00 88.67           S
ATOM   4043  CE  MET B  61     218.095 277.095 246.197  1.00 81.19           C
ATOM   4044  N   ASP B  62     217.090 273.678 241.828  1.00 93.00           N
ATOM   4045  CA  ASP B  62     215.861 273.868 241.065  1.00 93.23           C
ATOM   4046  C   ASP B  62     215.708 275.344 240.669  1.00 93.47           C
ATOM   4047  O   ASP B  62     215.876 276.239 241.496  1.00 90.99           O
ATOM   4048  CB  ASP B  62     214.641 273.379 241.868  1.00 92.02           C
ATOM   4049  CG  ASP B  62     214.522 271.853 241.959  1.00 89.72           C
ATOM   4050  OD1 ASP B  62     214.690 271.166 240.931  1.00 81.54           O
ATOM   4051  OD2 ASP B  62     214.215 271.331 243.042  1.00 82.68           O
ATOM   4052  N   GLU B  63     215.391 275.591 239.398  1.00 93.12           N
ATOM   4053  CA  GLU B  63     215.185 276.957 238.895  1.00 92.80           C
ATOM   4054  C   GLU B  63     214.041 277.677 239.613  1.00 92.92           C
ATOM   4055  O   GLU B  63     214.039 278.900 239.726  1.00 89.89           O
ATOM   4056  CB  GLU B  63     214.859 276.916 237.397  1.00 90.82           C
ATOM   4057  CG  GLU B  63     216.051 276.547 236.503  1.00 82.27           C
ATOM   4058  CD  GLU B  63     215.678 276.372 235.021  1.00 80.74           C
ATOM   4059  OE1 GLU B  63     216.586 276.010 234.231  1.00 71.79           O
ATOM   4060  OE2 GLU B  63     214.497 276.554 234.640  1.00 72.60           O
ATOM   4061  N   THR B  64     213.068 276.897 240.083  1.00 92.33           N
ATOM   4062  CA  THR B  64     211.880 277.396 240.768  1.00 92.33           C
ATOM   4063  C   THR B  64     211.674 276.669 242.091  1.00 92.75           C
ATOM   4064  O   THR B  64     212.246 275.604 242.340  1.00 89.64           O
ATOM   4065  CB  THR B  64     210.631 277.235 239.888  1.00 90.39           C
ATOM   4066  OG1 THR B  64     210.330 275.888 239.642  1.00 79.38           O
ATOM   4067  CG2 THR B  64     210.779 277.914 238.526  1.00 79.27           C
ATOM   4068  N   GLU B  65     210.813 277.214 242.928  1.00 92.36           N
ATOM   4069  CA  GLU B  65     210.232 276.458 244.037  1.00 92.25           C
ATOM   4070  C   GLU B  65     209.522 275.203 243.503  1.00 92.75           C
ATOM   4071  O   GLU B  65     209.054 275.170 242.357  1.00 90.20           O
ATOM   4072  CB  GLU B  65     209.244 277.357 244.793  1.00 90.15           C
ATOM   4073  CG  GLU B  65     209.860 278.664 245.331  1.00 84.59           C
ATOM   4074  CD  GLU B  65     208.991 279.897 245.053  1.00 83.66           C
ATOM   4075  OE1 GLU B  65     208.930 280.814 245.897  1.00 73.79           O
ATOM   4076  OE2 GLU B  65     208.375 279.958 243.957  1.00 75.56           O
ATOM   4077  N   ILE B  66     209.422 274.155 244.323  1.00 93.09           N
ATOM   4078  CA  ILE B  66     208.663 272.958 243.948  1.00 93.54           C
ATOM   4079  C   ILE B  66     207.189 273.331 243.799  1.00 93.43           C
ATOM   4080  O   ILE B  66     206.572 273.855 244.728  1.00 91.72           O
ATOM   4081  CB  ILE B  66     208.877 271.819 244.954  1.00 93.14           C
ATOM   4082  CG1 ILE B  66     210.348 271.365 245.019  1.00 88.83           C
ATOM   4083  CG2 ILE B  66     207.977 270.609 244.653  1.00 89.53           C
ATOM   4084  CD1 ILE B  66     210.934 270.824 243.699  1.00 82.76           C
ATOM   4085  N   THR B  67     206.617 273.032 242.643  1.00 93.33           N
ATOM   4086  CA  THR B  67     205.232 273.382 242.327  1.00 93.55           C
ATOM   4087  C   THR B  67     204.243 272.352 242.867  1.00 93.62           C
ATOM   4088  O   THR B  67     204.570 271.191 243.114  1.00 91.45           O
ATOM   4089  CB  THR B  67     205.026 273.571 240.820  1.00 92.11           C
ATOM   4090  OG1 THR B  67     205.213 272.364 240.135  1.00 81.62           O
ATOM   4091  CG2 THR B  67     205.958 274.618 240.216  1.00 82.13           C
ATOM   4092  N   ASN B  68     202.981 272.746 242.976  1.00 93.15           N
ATOM   4093  CA  ASN B  68     201.893 271.823 243.288  1.00 93.18           C
ATOM   4094  C   ASN B  68     201.812 270.653 242.290  1.00 93.11           C
ATOM   4095  O   ASN B  68     201.478 269.538 242.672  1.00 91.11           O
ATOM   4096  CB  ASN B  68     200.568 272.599 243.283  1.00 92.28           C
ATOM   4097  CG  ASN B  68     200.398 273.508 244.488  1.00 91.72           C
ATOM   4098  OD1 ASN B  68     200.715 273.152 245.603  1.00 82.21           O
ATOM   4099  ND2 ASN B  68     199.844 274.685 244.290  1.00 82.33           N
ATOM   4100  N   SER B  69     202.121 270.882 241.028  1.00 93.30           N
ATOM   4101  CA  SER B  69     202.139 269.844 239.993  1.00 93.01           C
ATOM   4102  C   SER B  69     203.251 268.821 240.234  1.00 93.34           C
ATOM   4103  O   SER B  69     203.009 267.617 240.184  1.00 90.71           O
ATOM   4104  CB  SER B  69     202.295 270.497 238.621  1.00 90.84           C
ATOM   4105  OG  SER B  69     202.108 269.544 237.599  1.00 76.31           O
ATOM   4106  N   GLU B  70     204.451 269.285 240.570  1.00 92.94           N
ATOM   4107  CA  GLU B  70     205.599 268.432 240.890  1.00 92.71           C
ATOM   4108  C   GLU B  70     205.371 267.637 242.181  1.00 93.26           C
ATOM   4109  O   GLU B  70     205.597 266.428 242.219  1.00 91.54           O
ATOM   4110  CB  GLU B  70     206.850 269.308 241.023  1.00 91.81           C
ATOM   4111  CG  GLU B  70     207.299 269.884 239.673  1.00 88.49           C
ATOM   4112  CD  GLU B  70     208.365 270.968 239.812  1.00 88.00           C
ATOM   4113  OE1 GLU B  70     209.230 271.042 238.913  1.00 79.84           O
ATOM   4114  OE2 GLU B  70     208.300 271.738 240.795  1.00 80.14           O
ATOM   4115  N   TYR B  71     204.841 268.283 243.216  1.00 93.16           N
ATOM   4116  CA  TYR B  71     204.536 267.608 244.472  1.00 93.93           C
ATOM   4117  C   TYR B  71     203.386 266.601 244.320  1.00 94.08           C
ATOM   4118  O   TYR B  71     203.429 265.517 244.900  1.00 92.31           O
ATOM   4119  CB  TYR B  71     204.257 268.652 245.556  1.00 93.82           C
ATOM   4120  CG  TYR B  71     204.415 268.074 246.940  1.00 94.39           C
ATOM   4121  CD1 TYR B  71     203.321 267.501 247.606  1.00 86.78           C
ATOM   4122  CD2 TYR B  71     205.687 268.058 247.556  1.00 86.98           C
ATOM   4123  CE1 TYR B  71     203.487 266.926 248.878  1.00 86.00           C
ATOM   4124  CE2 TYR B  71     205.864 267.487 248.826  1.00 86.65           C
ATOM   4125  CZ  TYR B  71     204.759 266.921 249.482  1.00 92.51           C
ATOM   4126  OH  TYR B  71     204.920 266.352 250.718  1.00 91.66           O
ATOM   4127  N   ARG B  72     202.381 266.887 243.481  1.00 93.66           N
ATOM   4128  CA  ARG B  72     201.327 265.919 243.134  1.00 93.10           C
ATOM   4129  C   ARG B  72     201.860 264.670 242.445  1.00 93.18           C
ATOM   4130  O   ARG B  72     201.296 263.604 242.645  1.00 90.64           O
ATOM   4131  CB  ARG B  72     200.260 266.576 242.263  1.00 91.49           C
ATOM   4132  CG  ARG B  72     199.236 267.333 243.111  1.00 85.99           C
ATOM   4133  CD  ARG B  72     198.121 267.912 242.235  1.00 85.41           C
ATOM   4134  NE  ARG B  72     198.588 269.046 241.423  1.00 80.04           N
ATOM   4135  CZ  ARG B  72     197.935 269.588 240.402  1.00 77.22           C
ATOM   4136  NH1 ARG B  72     196.809 269.112 239.963  1.00 68.62           N
ATOM   4137  NH2 ARG B  72     198.405 270.640 239.804  1.00 69.85           N
ATOM   4138  N   GLN B  73     202.945 264.754 241.690  1.00 93.36           N
ATOM   4139  CA  GLN B  73     203.596 263.576 241.112  1.00 93.27           C
ATOM   4140  C   GLN B  73     204.086 262.623 242.211  1.00 93.35           C
ATOM   4141  O   GLN B  73     203.938 261.408 242.084  1.00 91.32           O
ATOM   4142  CB  GLN B  73     204.744 264.021 240.193  1.00 92.22           C
ATOM   4143  CG  GLN B  73     205.373 262.845 239.436  1.00 89.25           C
ATOM   4144  CD  GLN B  73     206.560 263.244 238.561  1.00 88.57           C
ATOM   4145  OE1 GLN B  73     206.916 264.390 238.379  1.00 82.96           O
ATOM   4146  NE2 GLN B  73     207.235 262.274 237.974  1.00 79.94           N
ATOM   4147  N   PHE B  74     204.622 263.161 243.310  1.00 93.26           N
ATOM   4148  CA  PHE B  74     205.012 262.373 244.477  1.00 93.47           C
ATOM   4149  C   PHE B  74     203.798 261.756 245.176  1.00 93.84           C
ATOM   4150  O   PHE B  74     203.780 260.552 245.423  1.00 92.09           O
ATOM   4151  CB  PHE B  74     205.820 263.268 245.428  1.00 92.73           C
ATOM   4152  CG  PHE B  74     206.195 262.657 246.761  1.00 93.68           C
ATOM   4153  CD1 PHE B  74     206.158 263.448 247.925  1.00 86.45           C
ATOM   4154  CD2 PHE B  74     206.625 261.322 246.855  1.00 86.73           C
ATOM   4155  CE1 PHE B  74     206.561 262.914 249.156  1.00 85.60           C
ATOM   4156  CE2 PHE B  74     207.017 260.783 248.088  1.00 85.90           C
ATOM   4157  CZ  PHE B  74     206.990 261.582 249.236  1.00 90.80           C
ATOM   4158  N   VAL B  75     202.760 262.548 245.426  1.00 93.88           N
ATOM   4159  CA  VAL B  75     201.532 262.078 246.087  1.00 93.54           C
ATOM   4160  C   VAL B  75     200.863 260.961 245.279  1.00 93.27           C
ATOM   4161  O   VAL B  75     200.508 259.931 245.843  1.00 91.65           O
ATOM   4162  CB  VAL B  75     200.561 263.246 246.339  1.00 92.78           C
ATOM   4163  CG1 VAL B  75     199.230 262.777 246.929  1.00 84.99           C
ATOM   4164  CG2 VAL B  75     201.163 264.250 247.326  1.00 85.11           C
ATOM   4165  N   GLU B  76     200.714 261.102 243.962  1.00 93.08           N
ATOM   4166  CA  GLU B  76     200.159 260.055 243.099  1.00 92.22           C
ATOM   4167  C   GLU B  76     201.041 258.798 243.061  1.00 92.35           C
ATOM   4168  O   GLU B  76     200.521 257.690 243.064  1.00 90.01           O
ATOM   4169  CB  GLU B  76     199.931 260.590 241.673  1.00 91.11           C
ATOM   4170  CG  GLU B  76     198.601 261.357 241.518  1.00 83.14           C
ATOM   4171  CD  GLU B  76     197.340 260.454 241.588  1.00 77.99           C
ATOM   4172  OE1 GLU B  76     196.223 260.975 241.817  1.00 68.91           O
ATOM   4173  OE2 GLU B  76     197.433 259.214 241.396  1.00 68.07           O
ATOM   4174  N   TRP B  77     202.362 258.950 243.098  1.00 92.95           N
ATOM   4175  CA  TRP B  77     203.271 257.803 243.162  1.00 92.90           C
ATOM   4176  C   TRP B  77     203.083 257.000 244.459  1.00 92.98           C
ATOM   4177  O   TRP B  77     202.988 255.773 244.415  1.00 90.92           O
ATOM   4178  CB  TRP B  77     204.718 258.278 243.018  1.00 92.11           C
ATOM   4179  CG  TRP B  77     205.736 257.175 242.973  1.00 91.34           C
ATOM   4180  CD1 TRP B  77     206.278 256.657 241.856  1.00 84.62           C
ATOM   4181  CD2 TRP B  77     206.324 256.428 244.091  1.00 87.06           C
ATOM   4182  NE1 TRP B  77     207.165 255.639 242.192  1.00 84.15           N
ATOM   4183  CE2 TRP B  77     207.215 255.465 243.557  1.00 86.78           C
ATOM   4184  CE3 TRP B  77     206.185 256.475 245.492  1.00 85.06           C
ATOM   4185  CZ2 TRP B  77     207.931 254.566 244.377  1.00 85.92           C
ATOM   4186  CZ3 TRP B  77     206.896 255.581 246.311  1.00 81.20           C
ATOM   4187  CH2 TRP B  77     207.756 254.639 245.756  1.00 81.74           C
ATOM   4188  N   VAL B  78     202.983 257.683 245.594  1.00 92.85           N
ATOM   4189  CA  VAL B  78     202.742 257.035 246.892  1.00 92.74           C
ATOM   4190  C   VAL B  78     201.365 256.368 246.922  1.00 92.41           C
ATOM   4191  O   VAL B  78     201.241 255.239 247.389  1.00 91.02           O
ATOM   4192  CB  VAL B  78     202.884 258.043 248.047  1.00 92.37           C
ATOM   4193  CG1 VAL B  78     202.519 257.424 249.402  1.00 84.96           C
ATOM   4194  CG2 VAL B  78     204.328 258.538 248.156  1.00 85.12           C
ATOM   4195  N   LYS B  79     200.356 257.021 246.384  1.00 91.84           N
ATOM   4196  CA  LYS B  79     199.005 256.476 246.263  1.00 91.48           C
ATOM   4197  C   LYS B  79     198.985 255.199 245.418  1.00 91.24           C
ATOM   4198  O   LYS B  79     198.478 254.178 245.877  1.00 88.65           O
ATOM   4199  CB  LYS B  79     198.116 257.581 245.688  1.00 89.97           C
ATOM   4200  CG  LYS B  79     196.655 257.174 245.465  1.00 84.69           C
ATOM   4201  CD  LYS B  79     195.939 258.383 244.863  1.00 83.21           C
ATOM   4202  CE  LYS B  79     194.549 258.055 244.325  1.00 75.37           C
ATOM   4203  NZ  LYS B  79     194.076 259.191 243.498  1.00 69.71           N
ATOM   4204  N   ASP B  80     199.575 255.222 244.225  1.00 91.03           N
ATOM   4205  CA  ASP B  80     199.657 254.063 243.328  1.00 90.20           C
ATOM   4206  C   ASP B  80     200.455 252.913 243.973  1.00 90.08           C
ATOM   4207  O   ASP B  80     200.037 251.759 243.940  1.00 87.18           O
ATOM   4208  CB  ASP B  80     200.291 254.496 241.991  1.00 88.29           C
ATOM   4209  CG  ASP B  80     200.094 253.497 240.845  1.00 81.19           C
ATOM   4210  OD1 ASP B  80     199.040 253.553 240.181  1.00 73.17           O
ATOM   4211  OD2 ASP B  80     200.995 252.676 240.555  1.00 71.72           O
ATOM   4212  N   SER B  81     201.561 253.218 244.651  1.00 89.93           N
ATOM   4213  CA  SER B  81     202.362 252.229 245.376  1.00 89.29           C
ATOM   4214  C   SER B  81     201.580 251.600 246.529  1.00 89.50           C
ATOM   4215  O   SER B  81     201.548 250.378 246.657  1.00 87.21           O
ATOM   4216  CB  SER B  81     203.642 252.881 245.894  1.00 87.60           C
ATOM   4217  OG  SER B  81     204.513 251.898 246.418  1.00 76.45           O
ATOM   4218  N   THR B  82     200.919 252.409 247.332  1.00 90.41           N
ATOM   4219  CA  THR B  82     200.134 251.944 248.485  1.00 90.33           C
ATOM   4220  C   THR B  82     198.983 251.037 248.047  1.00 90.37           C
ATOM   4221  O   THR B  82     198.779 249.976 248.631  1.00 88.45           O
ATOM   4222  CB  THR B  82     199.588 253.127 249.296  1.00 89.63           C
ATOM   4223  OG1 THR B  82     200.637 253.979 249.672  1.00 78.65           O
ATOM   4224  CG2 THR B  82     198.907 252.688 250.589  1.00 78.39           C
ATOM   4225  N   MET B  83     198.279 251.410 246.999  1.00 89.95           N
ATOM   4226  CA  MET B  83     197.226 250.579 246.417  1.00 89.51           C
ATOM   4227  C   MET B  83     197.780 249.226 245.944  1.00 89.61           C
ATOM   4228  O   MET B  83     197.223 248.182 246.276  1.00 87.35           O
ATOM   4229  CB  MET B  83     196.556 251.320 245.255  1.00 88.33           C
ATOM   4230  CG  MET B  83     195.641 252.452 245.727  1.00 82.72           C
ATOM   4231  SD  MET B  83     194.928 253.396 244.350  1.00 80.11           S
ATOM   4232  CE  MET B  83     193.771 254.439 245.262  1.00 70.26           C
ATOM   4233  N   ARG B  84     198.896 249.209 245.234  1.00 89.04           N
ATOM   4234  CA  ARG B  84     199.525 247.969 244.761  1.00 88.48           C
ATOM   4235  C   ARG B  84     199.971 247.055 245.893  1.00 88.57           C
ATOM   4236  O   ARG B  84     199.777 245.852 245.793  1.00 86.14           O
ATOM   4237  CB  ARG B  84     200.723 248.281 243.873  1.00 87.33           C
ATOM   4238  CG  ARG B  84     200.299 248.806 242.511  1.00 83.49           C
ATOM   4239  CD  ARG B  84     201.537 249.163 241.699  1.00 81.84           C
ATOM   4240  NE  ARG B  84     201.165 249.868 240.474  1.00 79.83           N
ATOM   4241  CZ  ARG B  84     200.741 249.336 239.333  1.00 77.51           C
ATOM   4242  NH1 ARG B  84     200.726 248.054 239.110  1.00 67.79           N
ATOM   4243  NH2 ARG B  84     200.310 250.121 238.404  1.00 73.35           N
ATOM   4244  N   VAL B  85     200.559 247.601 246.959  1.00 89.08           N
ATOM   4245  CA  VAL B  85     200.965 246.811 248.128  1.00 88.70           C
ATOM   4246  C   VAL B  85     199.741 246.184 248.792  1.00 88.89           C
ATOM   4247  O   VAL B  85     199.741 244.984 249.038  1.00 87.00           O
ATOM   4248  CB  VAL B  85     201.776 247.651 249.129  1.00 87.77           C
ATOM   4249  CG1 VAL B  85     202.043 246.902 250.440  1.00 79.57           C
ATOM   4250  CG2 VAL B  85     203.135 248.029 248.545  1.00 80.03           C
ATOM   4251  N   ARG B  86     198.679 246.949 249.015  1.00 88.27           N
ATOM   4252  CA  ARG B  86     197.438 246.424 249.607  1.00 88.15           C
ATOM   4253  C   ARG B  86     196.799 245.334 248.747  1.00 88.20           C
ATOM   4254  O   ARG B  86     196.369 244.322 249.280  1.00 85.92           O
ATOM   4255  CB  ARG B  86     196.446 247.564 249.848  1.00 87.65           C
ATOM   4256  CG  ARG B  86     196.869 248.451 251.026  1.00 84.03           C
ATOM   4257  CD  ARG B  86     195.855 249.579 251.204  1.00 81.94           C
ATOM   4258  NE  ARG B  86     196.209 250.450 252.341  1.00 76.99           N
ATOM   4259  CZ  ARG B  86     195.400 250.874 253.303  1.00 71.93           C
ATOM   4260  NH1 ARG B  86     194.132 250.577 253.328  1.00 64.87           N
ATOM   4261  NH2 ARG B  86     195.866 251.608 254.262  1.00 65.65           N
ATOM   4262  N   LEU B  87     196.771 245.512 247.441  1.00 88.10           N
ATOM   4263  CA  LEU B  87     196.288 244.498 246.504  1.00 87.24           C
ATOM   4264  C   LEU B  87     197.140 243.221 246.560  1.00 87.47           C
ATOM   4265  O   LEU B  87     196.589 242.127 246.616  1.00 85.29           O
ATOM   4266  CB  LEU B  87     196.284 245.073 245.079  1.00 86.34           C
ATOM   4267  CG  LEU B  87     195.176 246.103 244.801  1.00 84.81           C
ATOM   4268  CD1 LEU B  87     195.446 246.813 243.483  1.00 78.23           C
ATOM   4269  CD2 LEU B  87     193.802 245.451 244.718  1.00 78.68           C
ATOM   4270  N   ALA B  88     198.461 243.353 246.596  1.00 87.51           N
ATOM   4271  CA  ALA B  88     199.372 242.213 246.660  1.00 86.68           C
ATOM   4272  C   ALA B  88     199.265 241.456 247.991  1.00 86.39           C
ATOM   4273  O   ALA B  88     199.250 240.232 247.996  1.00 83.89           O
ATOM   4274  CB  ALA B  88     200.795 242.705 246.411  1.00 85.41           C
ATOM   4275  N   ILE B  89     199.149 242.170 249.111  1.00 87.79           N
ATOM   4276  CA  ILE B  89     198.951 241.568 250.436  1.00 87.17           C
ATOM   4277  C   ILE B  89     197.638 240.792 250.473  1.00 86.92           C
ATOM   4278  O   ILE B  89     197.637 239.617 250.821  1.00 84.38           O
ATOM   4279  CB  ILE B  89     199.018 242.637 251.548  1.00 86.04           C
ATOM   4280  CG1 ILE B  89     200.463 243.169 251.681  1.00 81.56           C
ATOM   4281  CG2 ILE B  89     198.542 242.068 252.897  1.00 81.00           C
ATOM   4282  CD1 ILE B  89     200.592 244.411 252.568  1.00 75.60           C
ATOM   4283  N   LEU B  90     196.532 241.393 250.063  1.00 86.83           N
ATOM   4284  CA  LEU B  90     195.237 240.725 250.065  1.00 86.54           C
ATOM   4285  C   LEU B  90     195.210 239.517 249.109  1.00 86.55           C
ATOM   4286  O   LEU B  90     194.606 238.498 249.426  1.00 83.82           O
ATOM   4287  CB  LEU B  90     194.142 241.753 249.728  1.00 85.77           C
ATOM   4288  CG  LEU B  90     192.713 241.206 249.917  1.00 83.13           C
ATOM   4289  CD1 LEU B  90     192.399 240.884 251.378  1.00 75.32           C
ATOM   4290  CD2 LEU B  90     191.689 242.232 249.451  1.00 75.84           C
ATOM   4291  N   ALA B  91     195.881 239.596 247.981  1.00 85.56           N
ATOM   4292  CA  ALA B  91     196.029 238.464 247.069  1.00 83.97           C
ATOM   4293  C   ALA B  91     196.833 237.313 247.695  1.00 83.66           C
ATOM   4294  O   ALA B  91     196.499 236.153 247.482  1.00 80.29           O
ATOM   4295  CB  ALA B  91     196.680 238.950 245.778  1.00 82.43           C
ATOM   4296  N   ASP B  92     197.867 237.624 248.476  1.00 84.40           N
ATOM   4297  CA  ASP B  92     198.691 236.630 249.166  1.00 82.47           C
ATOM   4298  C   ASP B  92     197.919 235.991 250.331  1.00 82.17           C
ATOM   4299  O   ASP B  92     197.868 234.770 250.454  1.00 77.66           O
ATOM   4300  CB  ASP B  92     200.001 237.296 249.629  1.00 79.38           C
ATOM   4301  CG  ASP B  92     201.181 236.341 249.816  1.00 73.78           C
ATOM   4302  OD1 ASP B  92     201.494 235.588 248.869  1.00 67.10           O
ATOM   4303  OD2 ASP B  92     201.869 236.441 250.857  1.00 67.16           O
ATOM   4304  N   GLU B  93     197.225 236.792 251.140  1.00 85.13           N
ATOM   4305  CA  GLU B  93     196.374 236.324 252.241  1.00 84.63           C
ATOM   4306  C   GLU B  93     195.217 235.436 251.757  1.00 84.33           C
ATOM   4307  O   GLU B  93     194.867 234.452 252.409  1.00 80.25           O
ATOM   4308  CB  GLU B  93     195.791 237.527 252.997  1.00 83.15           C
ATOM   4309  CG  GLU B  93     196.824 238.266 253.861  1.00 77.00           C
ATOM   4310  CD  GLU B  93     196.253 239.504 254.569  1.00 73.15           C
ATOM   4311  OE1 GLU B  93     196.990 240.085 255.401  1.00 65.89           O
ATOM   4312  OE2 GLU B  93     195.092 239.884 254.294  1.00 68.00           O
ATOM   4313  N   THR B  94     194.651 235.749 250.621  1.00 85.37           N
ATOM   4314  CA  THR B  94     193.572 234.952 250.013  1.00 83.43           C
ATOM   4315  C   THR B  94     194.079 233.791 249.150  1.00 83.14           C
ATOM   4316  O   THR B  94     193.282 233.051 248.570  1.00 76.77           O
ATOM   4317  CB  THR B  94     192.596 235.827 249.220  1.00 81.25           C
ATOM   4318  OG1 THR B  94     193.259 236.555 248.216  1.00 72.67           O
ATOM   4319  CG2 THR B  94     191.871 236.835 250.113  1.00 71.17           C
ATOM   4320  N   GLY B  95     195.394 233.617 249.068  1.00 79.01           N
ATOM   4321  CA  GLY B  95     196.035 232.546 248.301  1.00 77.58           C
ATOM   4322  C   GLY B  95     195.902 232.679 246.783  1.00 78.41           C
ATOM   4323  O   GLY B  95     196.152 231.714 246.054  1.00 72.07           O
ATOM   4324  N   GLN B  96     195.527 233.825 246.286  1.00 75.23           N
ATOM   4325  CA  GLN B  96     195.383 234.067 244.855  1.00 73.42           C
ATOM   4326  C   GLN B  96     196.748 234.340 244.226  1.00 73.28           C
ATOM   4327  O   GLN B  96     197.422 235.310 244.554  1.00 66.49           O
ATOM   4328  CB  GLN B  96     194.391 235.198 244.589  1.00 70.19           C
ATOM   4329  CG  GLN B  96     192.990 234.885 245.135  1.00 67.50           C
ATOM   4330  CD  GLN B  96     191.926 235.868 244.658  1.00 62.81           C
ATOM   4331  OE1 GLN B  96     191.960 236.376 243.552  1.00 58.93           O
ATOM   4332  NE2 GLN B  96     190.916 236.132 245.458  1.00 57.05           N
ATOM   4333  N   LYS B  97     197.163 233.482 243.306  1.00 72.68           N
ATOM   4334  CA  LYS B  97     198.429 233.618 242.588  1.00 70.46           C
ATOM   4335  C   LYS B  97     198.189 234.109 241.167  1.00 69.51           C
ATOM   4336  O   LYS B  97     197.224 233.711 240.518  1.00 62.62           O
ATOM   4337  CB  LYS B  97     199.205 232.297 242.612  1.00 65.82           C
ATOM   4338  CG  LYS B  97     199.646 231.918 244.038  1.00 60.82           C
ATOM   4339  CD  LYS B  97     200.522 230.664 244.038  1.00 57.28           C
ATOM   4340  CE  LYS B  97     200.934 230.338 245.476  1.00 52.54           C
ATOM   4341  NZ  LYS B  97     201.854 229.176 245.549  1.00 47.06           N
ATOM   4342  N   SER B  98     199.100 234.929 240.686  1.00 65.66           N
ATOM   4343  CA  SER B  98     199.066 235.389 239.302  1.00 63.16           C
ATOM   4344  C   SER B  98     199.201 234.211 238.337  1.00 62.78           C
ATOM   4345  O   SER B  98     200.194 233.485 238.370  1.00 57.26           O
ATOM   4346  CB  SER B  98     200.191 236.403 239.063  1.00 57.99           C
ATOM   4347  OG  SER B  98     200.226 236.818 237.714  1.00 53.36           O
ATOM   4348  N   THR B  99     198.243 234.055 237.443  1.00 63.99           N
ATOM   4349  CA  THR B  99     198.229 233.007 236.403  1.00 61.38           C
ATOM   4350  C   THR B  99     199.178 233.283 235.231  1.00 60.70           C
ATOM   4351  O   THR B  99     198.989 232.773 234.131  1.00 53.97           O
ATOM   4352  CB  THR B  99     196.796 232.765 235.902  1.00 55.97           C
ATOM   4353  OG1 THR B  99     196.157 233.996 235.645  1.00 50.73           O
ATOM   4354  CG2 THR B  99     195.945 232.036 236.946  1.00 49.25           C
ATOM   4355  N   GLY B 100     200.204 234.086 235.443  1.00 56.95           N
ATOM   4356  CA  GLY B 100     201.284 234.343 234.477  1.00 55.54           C
ATOM   4357  C   GLY B 100     200.896 235.068 233.184  1.00 56.27           C
ATOM   4358  O   GLY B 100     201.760 235.265 232.317  1.00 51.75           O
ATOM   4359  N   ASP B 101     199.652 235.455 233.028  1.00 54.38           N
ATOM   4360  CA  ASP B 101     199.189 236.049 231.780  1.00 53.16           C
ATOM   4361  C   ASP B 101     199.667 237.504 231.651  1.00 53.61           C
ATOM   4362  O   ASP B 101     199.512 238.338 232.540  1.00 48.36           O
ATOM   4363  CB  ASP B 101     197.669 235.860 231.632  1.00 47.19           C
ATOM   4364  CG  ASP B 101     197.274 235.435 230.217  1.00 43.31           C
ATOM   4365  OD1 ASP B 101     198.121 235.584 229.302  1.00 40.36           O
ATOM   4366  OD2 ASP B 101     196.128 234.967 230.054  1.00 39.68           O
ATOM   4367  N   LYS B 102     200.313 237.814 230.543  1.00 52.93           N
ATOM   4368  CA  LYS B 102     201.053 239.072 230.315  1.00 52.18           C
ATOM   4369  C   LYS B 102     200.164 240.299 230.075  1.00 53.48           C
ATOM   4370  O   LYS B 102     200.632 241.314 229.535  1.00 48.09           O
ATOM   4371  CB  LYS B 102     202.041 238.881 229.156  1.00 46.07           C
ATOM   4372  CG  LYS B 102     203.193 237.916 229.477  1.00 41.63           C
ATOM   4373  CD  LYS B 102     204.104 237.772 228.254  1.00 37.94           C
ATOM   4374  CE  LYS B 102     205.253 236.807 228.558  1.00 34.21           C
ATOM   4375  NZ  LYS B 102     206.052 236.490 227.353  1.00 30.65           N
ATOM   4376  N   GLY B 103     198.884 240.205 230.399  1.00 53.24           N
ATOM   4377  CA  GLY B 103     197.912 241.252 230.123  1.00 53.45           C
ATOM   4378  C   GLY B 103     198.207 242.546 230.888  1.00 55.40           C
ATOM   4379  O   GLY B 103     198.426 242.543 232.092  1.00 51.09           O
ATOM   4380  N   LYS B 104     198.169 243.678 230.197  1.00 56.59           N
ATOM   4381  CA  LYS B 104     198.254 245.008 230.829  1.00 56.73           C
ATOM   4382  C   LYS B 104     196.987 245.419 231.591  1.00 57.96           C
ATOM   4383  O   LYS B 104     197.017 246.411 232.317  1.00 52.23           O
ATOM   4384  CB  LYS B 104     198.578 246.079 229.777  1.00 51.77           C
ATOM   4385  CG  LYS B 104     200.029 246.033 229.290  1.00 49.02           C
ATOM   4386  CD  LYS B 104     200.283 247.191 228.316  1.00 44.94           C
ATOM   4387  CE  LYS B 104     201.737 247.193 227.838  1.00 41.61           C
ATOM   4388  NZ  LYS B 104     202.000 248.259 226.837  1.00 36.26           N
ATOM   4389  N   LYS B 105     195.866 244.721 231.356  1.00 59.62           N
ATOM   4390  CA  LYS B 105     194.597 244.916 232.063  1.00 60.16           C
ATOM   4391  C   LYS B 105     194.450 243.801 233.090  1.00 61.53           C
ATOM   4392  O   LYS B 105     194.399 242.637 232.700  1.00 54.54           O
ATOM   4393  CB  LYS B 105     193.420 244.917 231.081  1.00 54.90           C
ATOM   4394  CG  LYS B 105     193.321 246.205 230.251  1.00 50.48           C
ATOM   4395  CD  LYS B 105     192.044 246.180 229.401  1.00 46.17           C
ATOM   4396  CE  LYS B 105     191.844 247.494 228.642  1.00 42.24           C
ATOM   4397  NZ  LYS B 105     190.554 247.518 227.907  1.00 37.11           N
ATOM   4398  N   GLY B 106     194.379 244.153 234.361  1.00 55.41           N
ATOM   4399  CA  GLY B 106     194.082 243.197 235.418  1.00 55.45           C
ATOM   4400  C   GLY B 106     192.658 242.664 235.276  1.00 58.05           C
ATOM   4401  O   GLY B 106     191.725 243.442 235.077  1.00 52.77           O
ATOM   4402  N   GLY B 107     192.503 241.358 235.358  1.00 67.21           N
ATOM   4403  CA  GLY B 107     191.209 240.675 235.300  1.00 67.12           C
ATOM   4404  C   GLY B 107     190.722 240.194 236.670  1.00 70.21           C
ATOM   4405  O   GLY B 107     189.534 239.965 236.860  1.00 63.08           O
ATOM   4406  N   SER B 108     191.634 240.078 237.618  1.00 74.25           N
ATOM   4407  CA  SER B 108     191.359 239.752 239.017  1.00 76.13           C
ATOM   4408  C   SER B 108     192.426 240.362 239.936  1.00 78.28           C
ATOM   4409  O   SER B 108     193.451 240.866 239.472  1.00 73.16           O
ATOM   4410  CB  SER B 108     191.316 238.226 239.191  1.00 71.01           C
ATOM   4411  OG  SER B 108     192.609 237.667 239.090  1.00 64.35           O
ATOM   4412  N   ILE B 109     192.224 240.272 241.257  1.00 76.70           N
ATOM   4413  CA  ILE B 109     193.242 240.698 242.225  1.00 77.54           C
ATOM   4414  C   ILE B 109     194.532 239.866 242.118  1.00 79.29           C
ATOM   4415  O   ILE B 109     195.611 240.354 242.435  1.00 75.02           O
ATOM   4416  CB  ILE B 109     192.651 240.683 243.649  1.00 73.89           C
ATOM   4417  CG1 ILE B 109     193.521 241.533 244.593  1.00 67.32           C
ATOM   4418  CG2 ILE B 109     192.478 239.247 244.187  1.00 65.08           C
ATOM   4419  CD1 ILE B 109     192.901 241.767 245.967  1.00 62.19           C
ATOM   4420  N   ALA B 110     194.450 238.650 241.608  1.00 78.31           N
ATOM   4421  CA  ALA B 110     195.604 237.783 241.387  1.00 77.53           C
ATOM   4422  C   ALA B 110     196.647 238.401 240.443  1.00 78.64           C
ATOM   4423  O   ALA B 110     197.838 238.157 240.600  1.00 73.86           O
ATOM   4424  CB  ALA B 110     195.100 236.447 240.837  1.00 74.07           C
ATOM   4425  N   ASP B 111     196.223 239.241 239.518  1.00 80.44           N
ATOM   4426  CA  ASP B 111     197.138 239.938 238.605  1.00 79.23           C
ATOM   4427  C   ASP B 111     198.030 240.974 239.320  1.00 79.96           C
ATOM   4428  O   ASP B 111     199.044 241.416 238.772  1.00 75.27           O
ATOM   4429  CB  ASP B 111     196.331 240.625 237.503  1.00 75.85           C
ATOM   4430  CG  ASP B 111     195.551 239.658 236.617  1.00 72.02           C
ATOM   4431  OD1 ASP B 111     196.048 238.544 236.365  1.00 65.58           O
ATOM   4432  OD2 ASP B 111     194.465 240.073 236.158  1.00 67.11           O
ATOM   4433  N   TYR B 112     197.681 241.339 240.540  1.00 80.55           N
ATOM   4434  CA  TYR B 112     198.432 242.272 241.385  1.00 80.18           C
ATOM   4435  C   TYR B 112     199.232 241.569 242.490  1.00 80.58           C
ATOM   4436  O   TYR B 112     199.896 242.241 243.278  1.00 75.43           O
ATOM   4437  CB  TYR B 112     197.477 243.316 241.967  1.00 77.98           C
ATOM   4438  CG  TYR B 112     196.721 244.109 240.923  1.00 79.38           C
ATOM   4439  CD1 TYR B 112     197.295 245.254 240.342  1.00 73.97           C
ATOM   4440  CD2 TYR B 112     195.447 243.687 240.502  1.00 75.62           C
ATOM   4441  CE1 TYR B 112     196.604 245.974 239.353  1.00 72.48           C
ATOM   4442  CE2 TYR B 112     194.751 244.395 239.513  1.00 73.65           C
ATOM   4443  CZ  TYR B 112     195.332 245.537 238.940  1.00 76.98           C
ATOM   4444  OH  TYR B 112     194.656 246.226 237.969  1.00 75.64           O
ATOM   4445  N   ALA B 113     199.191 240.239 242.567  1.00 79.57           N
ATOM   4446  CA  ALA B 113     199.956 239.459 243.530  1.00 78.72           C
ATOM   4447  C   ALA B 113     201.467 239.699 243.403  1.00 79.51           C
ATOM   4448  O   ALA B 113     201.971 240.165 242.379  1.00 76.52           O
ATOM   4449  CB  ALA B 113     199.601 237.978 243.359  1.00 75.73           C
ATOM   4450  N   PHE B 114     202.223 239.363 244.462  1.00 81.35           N
ATOM   4451  CA  PHE B 114     203.681 239.421 244.425  1.00 80.12           C
ATOM   4452  C   PHE B 114     204.233 238.524 243.312  1.00 79.68           C
ATOM   4453  O   PHE B 114     203.795 237.392 243.112  1.00 75.67           O
ATOM   4454  CB  PHE B 114     204.262 239.026 245.781  1.00 78.40           C
ATOM   4455  CG  PHE B 114     203.971 239.999 246.899  1.00 79.13           C
ATOM   4456  CD1 PHE B 114     204.580 241.264 246.915  1.00 74.15           C
ATOM   4457  CD2 PHE B 114     203.091 239.649 247.937  1.00 74.61           C
ATOM   4458  CE1 PHE B 114     204.324 242.164 247.963  1.00 72.42           C
ATOM   4459  CE2 PHE B 114     202.831 240.545 248.985  1.00 73.05           C
ATOM   4460  CZ  PHE B 114     203.450 241.804 248.999  1.00 76.88           C
ATOM   4461  N   ASN B 115     205.207 239.026 242.591  1.00 76.33           N
ATOM   4462  CA  ASN B 115     205.784 238.374 241.418  1.00 74.30           C
ATOM   4463  C   ASN B 115     206.963 237.448 241.780  1.00 74.02           C
ATOM   4464  O   ASN B 115     207.990 237.436 241.103  1.00 66.45           O
ATOM   4465  CB  ASN B 115     206.110 239.470 240.391  1.00 69.10           C
ATOM   4466  CG  ASN B 115     206.105 238.985 238.952  1.00 64.39           C
ATOM   4467  OD1 ASN B 115     205.620 237.938 238.589  1.00 57.79           O
ATOM   4468  ND2 ASN B 115     206.604 239.802 238.055  1.00 59.58           N
ATOM   4469  N   ASP B 116     206.834 236.719 242.884  1.00 73.38           N
ATOM   4470  CA  ASP B 116     207.812 235.786 243.454  1.00 70.93           C
ATOM   4471  C   ASP B 116     207.217 234.380 243.688  1.00 71.20           C
ATOM   4472  O   ASP B 116     207.803 233.552 244.372  1.00 64.73           O
ATOM   4473  CB  ASP B 116     208.398 236.398 244.738  1.00 65.93           C
ATOM   4474  CG  ASP B 116     207.371 236.663 245.847  1.00 63.11           C
ATOM   4475  OD1 ASP B 116     206.183 236.316 245.709  1.00 57.30           O
ATOM   4476  OD2 ASP B 116     207.773 237.259 246.867  1.00 60.31           O
ATOM   4477  N   SER B 117     206.095 234.098 243.102  1.00 69.68           N
ATOM   4478  CA  SER B 117     205.333 232.866 243.316  1.00 67.79           C
ATOM   4479  C   SER B 117     205.956 231.595 242.720  1.00 69.04           C
ATOM   4480  O   SER B 117     205.571 230.491 243.104  1.00 62.77           O
ATOM   4481  CB  SER B 117     203.920 233.057 242.760  1.00 61.49           C
ATOM   4482  OG  SER B 117     203.939 233.442 241.405  1.00 56.03           O
ATOM   4483  N   GLU B 118     206.902 231.742 241.799  1.00 71.64           N
ATOM   4484  CA  GLU B 118     207.606 230.634 241.149  1.00 70.90           C
ATOM   4485  C   GLU B 118     209.119 230.698 241.440  1.00 72.56           C
ATOM   4486  O   GLU B 118     209.911 231.090 240.577  1.00 66.73           O
ATOM   4487  CB  GLU B 118     207.322 230.618 239.641  1.00 65.02           C
ATOM   4488  CG  GLU B 118     205.869 230.286 239.271  1.00 59.84           C
ATOM   4489  CD  GLU B 118     205.708 230.060 237.758  1.00 55.18           C
ATOM   4490  OE1 GLU B 118     204.791 229.339 237.329  1.00 50.12           O
ATOM   4491  OE2 GLU B 118     206.547 230.562 236.960  1.00 50.73           O
ATOM   4492  N   PRO B 119     209.571 230.313 242.641  1.00 71.46           N
ATOM   4493  CA  PRO B 119     210.988 230.400 243.017  1.00 71.38           C
ATOM   4494  C   PRO B 119     211.902 229.545 242.130  1.00 73.36           C
ATOM   4495  O   PRO B 119     213.052 229.903 241.915  1.00 68.60           O
ATOM   4496  CB  PRO B 119     211.042 229.982 244.492  1.00 67.49           C
ATOM   4497  CG  PRO B 119     209.786 229.138 244.692  1.00 65.35           C
ATOM   4498  CD  PRO B 119     208.784 229.774 243.744  1.00 67.74           C
ATOM   4499  N   ASP B 120     211.379 228.480 241.541  1.00 73.74           N
ATOM   4500  CA  ASP B 120     212.162 227.569 240.699  1.00 72.41           C
ATOM   4501  C   ASP B 120     212.645 228.202 239.391  1.00 73.97           C
ATOM   4502  O   ASP B 120     213.614 227.738 238.782  1.00 67.90           O
ATOM   4503  CB  ASP B 120     211.310 226.328 240.379  1.00 67.64           C
ATOM   4504  CG  ASP B 120     210.805 225.598 241.621  1.00 63.24           C
ATOM   4505  OD1 ASP B 120     211.461 225.706 242.675  1.00 55.47           O
ATOM   4506  OD2 ASP B 120     209.750 224.943 241.498  1.00 56.31           O
ATOM   4507  N   LYS B 121     212.011 229.247 238.954  1.00 75.27           N
ATOM   4508  CA  LYS B 121     212.411 230.000 237.755  1.00 75.20           C
ATOM   4509  C   LYS B 121     213.323 231.188 238.062  1.00 77.17           C
ATOM   4510  O   LYS B 121     213.711 231.911 237.139  1.00 70.88           O
ATOM   4511  CB  LYS B 121     211.170 230.447 236.980  1.00 70.30           C
ATOM   4512  CG  LYS B 121     210.396 229.265 236.378  1.00 64.24           C
ATOM   4513  CD  LYS B 121     209.194 229.800 235.597  1.00 59.31           C
ATOM   4514  CE  LYS B 121     208.325 228.648 235.093  1.00 53.41           C
ATOM   4515  NZ  LYS B 121     206.952 229.110 234.798  1.00 46.21           N
ATOM   4516  N   MET B 122     213.648 231.422 239.323  1.00 76.02           N
ATOM   4517  CA  MET B 122     214.548 232.493 239.714  1.00 75.91           C
ATOM   4518  C   MET B 122     215.992 232.162 239.318  1.00 77.55           C
ATOM   4519  O   MET B 122     216.400 231.007 239.242  1.00 73.54           O
ATOM   4520  CB  MET B 122     214.431 232.783 241.216  1.00 72.20           C
ATOM   4521  CG  MET B 122     213.060 233.351 241.592  1.00 68.62           C
ATOM   4522  SD  MET B 122     212.947 233.758 243.353  1.00 64.41           S
ATOM   4523  CE  MET B 122     211.204 234.205 243.449  1.00 59.60           C
ATOM   4524  N   THR B 123     216.775 233.204 239.083  1.00 80.79           N
ATOM   4525  CA  THR B 123     218.232 233.055 238.947  1.00 80.95           C
ATOM   4526  C   THR B 123     218.831 232.561 240.265  1.00 82.30           C
ATOM   4527  O   THR B 123     218.259 232.791 241.329  1.00 78.44           O
ATOM   4528  CB  THR B 123     218.903 234.371 238.527  1.00 77.93           C
ATOM   4529  OG1 THR B 123     218.757 235.363 239.499  1.00 69.34           O
ATOM   4530  CG2 THR B 123     218.333 234.932 237.219  1.00 68.71           C
ATOM   4531  N   ALA B 124     219.990 231.941 240.222  1.00 81.31           N
ATOM   4532  CA  ALA B 124     220.656 231.458 241.430  1.00 81.60           C
ATOM   4533  C   ALA B 124     220.795 232.547 242.512  1.00 83.32           C
ATOM   4534  O   ALA B 124     220.592 232.289 243.693  1.00 79.36           O
ATOM   4535  CB  ALA B 124     222.030 230.904 241.033  1.00 78.17           C
ATOM   4536  N   TYR B 125     221.080 233.789 242.108  1.00 83.22           N
ATOM   4537  CA  TYR B 125     221.126 234.939 243.009  1.00 83.42           C
ATOM   4538  C   TYR B 125     219.745 235.312 243.560  1.00 84.33           C
ATOM   4539  O   TYR B 125     219.593 235.479 244.762  1.00 82.24           O
ATOM   4540  CB  TYR B 125     221.745 236.131 242.285  1.00 81.15           C
ATOM   4541  CG  TYR B 125     221.808 237.375 243.146  1.00 81.07           C
ATOM   4542  CD1 TYR B 125     220.899 238.434 242.949  1.00 75.51           C
ATOM   4543  CD2 TYR B 125     222.755 237.461 244.187  1.00 76.61           C
ATOM   4544  CE1 TYR B 125     220.954 239.576 243.772  1.00 73.26           C
ATOM   4545  CE2 TYR B 125     222.814 238.594 245.014  1.00 74.27           C
ATOM   4546  CZ  TYR B 125     221.912 239.651 244.799  1.00 76.15           C
ATOM   4547  OH  TYR B 125     221.974 240.757 245.607  1.00 74.72           O
ATOM   4548  N   ASP B 126     218.737 235.413 242.700  1.00 83.28           N
ATOM   4549  CA  ASP B 126     217.390 235.776 243.143  1.00 81.78           C
ATOM   4550  C   ASP B 126     216.802 234.707 244.069  1.00 81.89           C
ATOM   4551  O   ASP B 126     216.145 235.044 245.048  1.00 79.18           O
ATOM   4552  CB  ASP B 126     216.463 235.993 241.936  1.00 79.18           C
ATOM   4553  CG  ASP B 126     216.538 237.369 241.267  1.00 75.01           C
ATOM   4554  OD1 ASP B 126     216.675 238.404 241.956  1.00 67.91           O
ATOM   4555  OD2 ASP B 126     216.285 237.434 240.042  1.00 69.83           O
ATOM   4556  N   LYS B 127     217.076 233.432 243.795  1.00 82.61           N
ATOM   4557  CA  LYS B 127     216.660 232.327 244.651  1.00 82.08           C
ATOM   4558  C   LYS B 127     217.359 232.381 246.006  1.00 82.36           C
ATOM   4559  O   LYS B 127     216.695 232.345 247.035  1.00 78.94           O
ATOM   4560  CB  LYS B 127     216.903 231.001 243.924  1.00 80.20           C
ATOM   4561  CG  LYS B 127     216.257 229.849 244.699  1.00 74.98           C
ATOM   4562  CD  LYS B 127     216.463 228.515 243.984  1.00 70.45           C
ATOM   4563  CE  LYS B 127     215.854 227.423 244.869  1.00 64.68           C
ATOM   4564  NZ  LYS B 127     216.335 226.085 244.488  1.00 56.97           N
ATOM   4565  N   TYR B 128     218.674 232.570 246.022  1.00 84.32           N
ATOM   4566  CA  TYR B 128     219.448 232.756 247.249  1.00 83.76           C
ATOM   4567  C   TYR B 128     218.918 233.929 248.090  1.00 84.23           C
ATOM   4568  O   TYR B 128     218.730 233.796 249.298  1.00 81.82           O
ATOM   4569  CB  TYR B 128     220.922 232.965 246.873  1.00 82.36           C
ATOM   4570  CG  TYR B 128     221.800 233.302 248.060  1.00 83.06           C
ATOM   4571  CD1 TYR B 128     222.052 234.646 248.403  1.00 78.37           C
ATOM   4572  CD2 TYR B 128     222.324 232.271 248.868  1.00 79.64           C
ATOM   4573  CE1 TYR B 128     222.806 234.957 249.551  1.00 76.84           C
ATOM   4574  CE2 TYR B 128     223.074 232.571 250.015  1.00 77.97           C
ATOM   4575  CZ  TYR B 128     223.305 233.916 250.357  1.00 79.48           C
ATOM   4576  OH  TYR B 128     224.004 234.208 251.501  1.00 78.19           O
ATOM   4577  N   MET B 129     218.639 235.049 247.462  1.00 82.14           N
ATOM   4578  CA  MET B 129     218.099 236.225 248.146  1.00 79.91           C
ATOM   4579  C   MET B 129     216.678 235.991 248.670  1.00 79.89           C
ATOM   4580  O   MET B 129     216.340 236.461 249.753  1.00 78.29           O
ATOM   4581  CB  MET B 129     218.127 237.432 247.203  1.00 78.64           C
ATOM   4582  CG  MET B 129     219.549 237.939 246.919  1.00 75.71           C
ATOM   4583  SD  MET B 129     220.515 238.515 248.349  1.00 71.82           S
ATOM   4584  CE  MET B 129     219.560 239.968 248.820  1.00 63.62           C
ATOM   4585  N   TYR B 130     215.850 235.249 247.931  1.00 83.02           N
ATOM   4586  CA  TYR B 130     214.504 234.897 248.357  1.00 81.84           C
ATOM   4587  C   TYR B 130     214.537 233.956 249.564  1.00 81.54           C
ATOM   4588  O   TYR B 130     213.925 234.264 250.583  1.00 78.00           O
ATOM   4589  CB  TYR B 130     213.745 234.279 247.176  1.00 79.49           C
ATOM   4590  CG  TYR B 130     212.329 233.889 247.527  1.00 77.69           C
ATOM   4591  CD1 TYR B 130     212.028 232.567 247.907  1.00 71.80           C
ATOM   4592  CD2 TYR B 130     211.308 234.863 247.519  1.00 72.09           C
ATOM   4593  CE1 TYR B 130     210.716 232.218 248.272  1.00 68.22           C
ATOM   4594  CE2 TYR B 130     209.999 234.524 247.883  1.00 68.64           C
ATOM   4595  CZ  TYR B 130     209.704 233.199 248.259  1.00 70.38           C
ATOM   4596  OH  TYR B 130     208.430 232.862 248.618  1.00 69.41           O
ATOM   4597  N   ASP B 131     215.304 232.889 249.490  1.00 83.69           N
[truncated: 2,102,174 more chars]
