# Supplementary material for: A shared mechanism for Bacteroidota protein transport and gliding motility
Source: Nat Commun. 2025 Nov 20;16:10217. doi: 10.1038/s41467-025-65003-8 (PMC12635249; doi:10.1038/s41467-025-65003-8)
Supplement: Supplementary file 7 — Supplementary Data 5 [file 41467_2025_65003_MOESM7_ESM.xlsx]

## Sheet: Supplementary Data 5.  Strains
Strain	Genotype and Details	Reference
E. coli
NEB® 5-α	fhuA2 lac(del)U169 phoA glnV44 Φ80' lacZ(del)M15 gyrA96 recA1 relA1 endA1 thi-1 hsdR17	NEB
HB101 helper	λ─ recA13 proA2 leu lacY1 galK2 xyl-5 mtl-1 ara-14 F− hsdS20 (rB─ mB+) supE44 rpsL20	1
DH5α λ pir	endA1 hsdR17 glnV44 (= supE44) thi-1 recA1 gyrA96 relA1 φ80dlacΔ(lacZ)M15 Δ(lacZYA-argF)U169 zdg-232::Tn10 uidA::pir+	Lab stock
F. johnsoniae
UW101	Wild-type F. johnsoniae strain
Fl_004	UW101 ΔsprA	2
Fl_030	UW101 ΔporV	2
Fl_012	UW101 twinstrep-sprA	2
Fl_115	UW101 ΔsprF (fjoh_0978)	This study
Cj1922	UW101 ΔsprB	3
AK_067	UW101 ΔporV halo-sprB448	4
Ak_73	UW101 ΔporV halo-sprB	5
XLFJ_267	UW101 ∆porV ∆sprF halo-sprB448	This study
XLFJ_268	UW101 ∆porV ∆sprF halo-sprB	This study
XLFJ_740	UW101 sprFC324A	This study
XLFJ_741	UW101 sprFC326A	This study
XLFJ_751	UW101 ∆porV sprFC324A halo-sprB448	This study
XLFJ_752	UW101 ∆porV sprFC324A halo-sprB	This study
XLFJ_753	UW101 ∆porV sprFC326A halo-sprB448	This study
XLFJ_754	UW101 ∆porV sprFC326A halo-sprB	This study
XLFJ_758	UW101 sprFC324A,C326A	This study
XLFJ_759	UW101 ∆porV sprFC324A,C326A halo-sprB448	This study
XLFJ_761	UW101 ∆porV sprFC324A,C326A halo-sprB	This study
XLFJ_794	UW101 ∆1945 sprFTS	This study
XLFJ_795	UW101 ∆1945 sprFTS,C324A,C326A	This study
XLFJ_852	UW101 ∆porV ∆gldK halo-sprB448	This study
XLFJ_862	UW101 ∆porV gldKC285S halo-sprB448	This study
XLFJ_863	UW101 ∆porV gldKC343S halo-sprB448	This study
XLFJ_895	UW101 ∆porV ∆gldK halo-sprB	This study
XLFJ_896	UW101 ∆gldK	This study
XLFJ_912	UW101 ∆porV halo-sprB gldKC285S	This study
XLFJ_913	UW101 ∆porV halo-sprB gldKC343S	This study
XLFJ_914	UW101 gldKC285S	This study
XLFJ_915	UW101 gldKC343S	This study
XLFJ_938	UW101 ∆porV halo-sprC sprFC326A	This study
XLFJ_940	UW101 ∆porV halo-sprC sprFC324A	This study
JHFJ074	UW101 ∆porGFj	This study
XLFJ_941	UW101 ∆porV halo-sprB448 ∆porG	This study
XLFJ_946	UW101 porGC225S,C227S	This study
XLFJ_947	UW101 porGC225S	This study
XLFJ_948	UW101 porGC227S	This study
XLFJ_949	UW101 ∆porV halo-sprC sprFC324A,C326A	This study
XLFJ_959	UW101 ∆porV halo-sprB448 porGC225S,C227S	This study
XLFJ_960	UW101 ∆porV halo-sprB448 porGC225S	This study
XLFJ_961	UW101 ∆porV halo-sprB448 porGC227S	This study
XLFJ_971	UW101 ∆porV halo-sprB ∆porG	This study
XLFJ_973	UW101 ∆1945 porGTS	This study
XLFJ_985	UW101 ∆porV halo-sprB porGC225S,C227S	This study
XLFJ_986	UW101 ∆porV halo-sprB porGC225S	This study
XLFJ_987	UW101 ∆porV halo-sprB porGC227S	This study
XLFJ_1018	UW101 porGALFA	This study
XLFJ_1026	UW101 porGALFA,C227S	This study
XLFJ_1028	UW101 porGALFA,C225S,C227S	This study
XLFJ_1029	UW101 porGALFA,C225S	This study
XLFJ_1036	UW101 porGALFA ∆sprE	This study
XLFJ_1037	UW101 porGALFA ∆skpA	This study
XLFJ_1051	UW101 porGALFA ∆sprA	This study
P. gingivalis
W50	Wild-type P. gingivalis strain	6
EK18	W50 rgpA::TetR rgpB::EmR kgp::CmR	6
P54	W50 rgpA::TetR kgp::CmR ∆rgpB CbR	This study
XLPG001	W50 porG::EmR	This study
XLPG002	W50 porGC232S EmR	This study
XLPG003	P54 porGALFA EmR	This study
XLPG005	P54 porGALFA,C232S EmR	This study
Supplementary References
1	Kulkarni, S. S., Johnston, J. J., Zhu, Y., Hying, Z. T. & McBride, M. J. The carboxy-terminal region of flavobacterium johnsoniae sprb facilitates its secretion by the type IX secretion system and propulsion by the gliding motility machinery. J. Bacteriol. 201, (2019).
2	Lauber, F., Deme, J. C., Lea, S. M. & Berks, B. C. Type 9 secretion system structures reveal a new protein transport mechanism. Nature 564, 77–82 (2018).
3	Nelson, S. S., Bollampalli, S. & McBride, M. J. SprB is a cell surface component of the Flavobacterium johnsoniae gliding motility machinery. J. Bacteriol. 190, 2851–2857 (2008).
4	Lauber, F. et al. Structural insights into the mechanism of protein transport by the Type 9 Secretion System translocon. Nat. Microbiol. 9, 1089–1102 (2024).
5	Hennell James, R. et al. Structure and mechanism of the proton-driven motor that powers type 9 secretion and gliding motility. Nat. Microbiol. 6, 221–233 (2021).
6	Stafford, P. et al. Gingipain-dependent degradation of mammalian target of rapamycin pathway proteins by the periodontal pathogen Porphyromonas gingivalis during invasion. Mol. Oral Microbiol. 28, 366–378 (2013).
