# Supplementary material for: A shared mechanism for Bacteroidota protein transport and gliding motility
Source: Nat Commun. 2025 Nov 20;16:10217. doi: 10.1038/s41467-025-65003-8 (PMC12635249; doi:10.1038/s41467-025-65003-8)
Supplement: Supplementary file 8 — Supplementary Data 6 [file 41467_2025_65003_MOESM8_ESM.xlsx]

## Sheet: Supplementary Data 6 Plasmids 
Plasmid	Descriptions	Reference
pYT313	sacB-containing mobilizable suicide vector; Apr (Emr)	2
pCP11	E. coli-F. johnsoniae shuttle plasmid; Apr (Emr)	7
pRK2013	Helper plasmid for triparental conjugation; IncP Tra+ Kmr	1
pDK3	R6K replicon-containing vector used to construct the plasmids for P. gingivalis gene mutations	8
pFL58	pYT313 derived construct used to generate the deletion of sprA	2
pFL59	pYT313 derived construct used to generate the deletion of sprE	4
pFL161	pYT313 derived construct used to generate the deletion of skpA	4
pPG01	Expresses the first 50 amino acids of RemA fused to mCherry and the C-terminal 97 amino acids of RemA; pCPremAus-mch-CTD97remA	5
pXL155	pYT313 derived construct used to generate the deletion of Fjoh1945	9
pFL123	pYT313 derived construct used to delete sprF	This study
pXL166	pYT313 derived construct used to generate the sprFC324A,C326A mutation	This study
pXL167	pYT313 derived construct used to generate the C324A mutation of sprF	This study
pXL168	pYT313 derived construct used to generate the C326A mutation of sprF	This study
pXL180	pYT313 derived construct used to insert a Twin-Strep-tag in sprF after Glu219	This study
pXL182	pXL180 derived construct used to generate sprFTS,C324A,C326A	This study
pXL193	pYT313 derived construct used to generate the deletion of sprB deletion	This study
pJH12	pYT313 derived construct used to generate the deletion of gldK	This study
pXL197	pYT313 derived construct used to generate the C285S mutation of gldK	This study
pXL198	pYT313 derived construct used to generate the C343S mutation of gldK	This study
pJH48	pYT313 derived construct used to delete porGFj in F. johnsoniae	This study
pXL201	pYT313 derived construct used to generate the porGFjC225S,C227S mutation	This study
pXL202	pYT313 derived construct used to generate the C225S mutation of porGFj	This study
pXL203	pYT313 derived construct used to generate the C227S mutation of porGFj	This study
pXL206	pYT313 derived construct used to insert a Twin-Strep-tag in porGFj after residue Asp81	This study
pXL217	pXL206 derived construct used to generate porGFjTS,C225S,C227S	This study
pXL221	pYT313 derived construct used to insert an ALFA-Tag in porGFj after residue Asp81	This study
pXL223	pYT313 derived construct used to generate the Alfa-tagged porGFjC225S,C227S	This study
pXL224	pYT313 derived construct used to generate the Alfa-tagged porGFjC225S	This study
pXL225	pYT313 derived construct used to generate the Alfa-tagged porGFjC227S	This study
pXL234	pKD3 derived construct used to generate porG deletion in P. gingivalis	This study
pXL240	pKD3 derived construct used to generate porGC232S in P. gingivalis	This study
pXL254	pKD3 derived construct used to generate ALFA-tagged porGC232S in P. gingivalis	This study
pXL255	pKD3 derived construct used to generate ALFA-tagged porG in P. gingivalis	This study
pCL54	pUC19 derived construct used to replace rgpB::ermAM-F with rgpB::cepA, to generate P54	This study
Supplementary References
1	Kulkarni, S. S., Johnston, J. J., Zhu, Y., Hying, Z. T. & McBride, M. J. The carboxy-terminal region of flavobacterium johnsoniae sprb facilitates its secretion by the type IX secretion system and propulsion by the gliding motility machinery. J. Bacteriol. 201, (2019).
2	Lauber, F., Deme, J. C., Lea, S. M. & Berks, B. C. Type 9 secretion system structures reveal a new protein transport mechanism. Nature 564, 77–82 (2018).
3	Nelson, S. S., Bollampalli, S. & McBride, M. J. SprB is a cell surface component of the Flavobacterium johnsoniae gliding motility machinery. J. Bacteriol. 190, 2851–2857 (2008).
4	Lauber, F. et al. Structural insights into the mechanism of protein transport by the Type 9 Secretion System translocon. Nat. Microbiol. 9, 1089–1102 (2024).
5	Hennell James, R. et al. Structure and mechanism of the proton-driven motor that powers type 9 secretion and gliding motility. Nat. Microbiol. 6, 221–233 (2021).
6	Stafford, P. et al. Gingipain-dependent degradation of mammalian target of rapamycin pathway proteins by the periodontal pathogen Porphyromonas gingivalis during invasion. Mol. Oral Microbiol. 28, 366–378 (2013).
7	Braun, T. F. & McBride, M. J. Flavobacterium johnsoniae GldJ is a lipoprotein that is required for gliding motility. J. Bacteriol. 187, 2628–2637 (2005).
8	Datsenko, K. & Wanner, B. One-step inactivation of chromosomal genes in Escherichia coli K-12 using PCR products. Proc. Nat. Acad. Sci. 971242, 6640–6645 (2000).
9	Liu, X., Tapia, L. O., Deme, J. C., Lea, S. M. & Berks, B. C. A new structural paradigm for outer membrane protein biogenesis in the Bacteroidota. 1–50 (2025).
