# Supplementary material for: A shared mechanism for Bacteroidota protein transport and gliding motility
Source: Nat Commun. 2025 Nov 20;16:10217. doi: 10.1038/s41467-025-65003-8 (PMC12635249; doi:10.1038/s41467-025-65003-8)
Supplement: Supplementary file 9 — Supplementary Data 7 [file 41467_2025_65003_MOESM9_ESM.xlsx]

## Sheet: Supplementary Data 7.  Primers
Oligos name	Sequences (5′ to 3′)
FL169	GGATATACCGAAAAAATCGC
FL417	ACTCATGGCTGTAACAACATCGATTAGTAACTGTCCTTGTACGC
FL418	CAAGGACAGTTACTAATCGATGTTGTTACAGCCATGAGTACTAAGG
FL419	GATTACGCCAAGCTTGCATGCCTAACCCGACTATCATAGAACCGACT
FL420	GGTTCTATGATAGTCGGGTTAGGCATGCAAGCTTGGCGTAATC
FL169	GGATATACCGAAAAAATCGC
priXL01	GGATCCTCTAGAGTCGACCT
priXL02	CCCGAATTTTTCCGCTGCAT
priXL05	CACCAAGGAAAGTCTACACGA
priXL06	CAGGAAACAGCTATGACCAT
priXL330	CAATCGATTAGTAACGCACCTGCCACGCAAAGCCCGGTT
priAK0315	ATATGATTGTAAAGAAAATCCCCGAATTTTTCCGCTGCATAAC
priXL331	AACCGGGCTTTGCGTGGCAGGTGCGTTACTAATCGATTG
priXL332	CAATCGATTAGTAACGCACCTTGTACGCAAAGCCCGGTT
priXL333	AACCGGGCTTTGCGTACAAGGTGCGTTACTAATCGATTG
priXL334	CAATCGATTAGTAACTGTCCTGCCACGCAAAGCCCGGTT
priXL335	AACCGGGCTTTGCGTGGCAGGACAGTTACTAATCGATTG
priXL362	GTGGAGGTTCCGGAGGTGGATCGGGAGGTTCGGCGTGGTCACATCCACAATTTGAGAAGAACAGACGTATCGAATATGAA
priXL363	CGAACCTCCCGATCCACCTCCGGAACCTCCACCTTTTTCGAACTGCGGGTGGCTCCATTCAGCATCTTTGAAAATCATAC
priXL387	GCTTGCATGCCTGCAGGTCGACTCTAGAGGATCCGAAAATCTGACTCAATCTATTGAGG
priXL388	TGACCCCGAAGCAGGGTTATGCAGCGGAAAAATTCGGGATCTAAAATAAGGTGGTGTGC
priXL404	CCAAGCTTGCATGCCTGCAGGTCGACTCTAGAGGATCCTATAGTCCTGGGAGGTTCTCA
priXL405	TGACCCCGAAGCAGGGTTATGCAGCGGAAAAATTCGGGCTGCAGCTTTAGCAAATTCTC
priXL406	AAACAAGCTAAAGCATTCTCTGCTTGGAGAACTTTAAA
priXL407	TTTAAAGTTCTCCAAGCAGAGAATGCTTTAGCTTGTTT
priXL408	TACACTAAGAGTGACAGAGGATCTTTCATGGCAAACTTTAAACCA
priXL409	TGGTTTAAAGTTTGCCATGAAAGATCCTCTGTCACTCTTAGTGTA
JH309	CTATATAGTTATTGTTTTCACCTCTAGAGTCGACCTGCAG
JH310	TCGCTTCTTATAAAGAAAAAATCCCCCGAATTTTTCCGC
JH311	AGCGGAAAAATTCGGGGGATTTTTTCTTTATAAGAAGCGATAACCTTTTCTAAATCGGT
JH312	CTGCAGGTCGACTCTAGAGGTGAAAACAATAACTATATAGGTTATTATGAGATAGAGGATATTATGAAAT
priXL430	CTTTGGACAAAAACCTTCTTACTCCGCAGAATAATAAAATGAAT
priXL431	ATTCATTTTATTATTCTGCGGAGTAAGAAGGTTTTTGTCCAAAG
priXL432	CTTTGGACAAAAACCTTCTTACTGCGCAGAATAATAAAATGAAT
priXL433	ATTCATTTTATTATTCTGCGCAGTAAGAAGGTTTTTGTCCAAAG
priXL434	CTTTGGACAAAAACCTTGCTACTCCGCAGAATAATAAAATGAAT
priXL435	ATTCATTTTATTATTCTGCGGAGTAGCAAGGTTTTTGTCCAAAG
priXL440	GGTGGAGGTTCCGGAGGTGGATCGGGAGGTTCGGCGTGGTCACATCCACAATTTGAGAAGGAAACAGGCAGAAACAAAAGA
priXL441	CGCCGAACCTCCCGATCCACCTCCGGAACCTCCACCTTTTTCGAACTGCGGGTGGCTCCAATCAGAGTCAAAGTCGTTTG
priAK0113	GATCGTTGTCAGAAGTAAGTTGGCCGCAGTGTTATCACTCATGGT
priAK0114	ACCATGAGTGATAACACTGCGGCCAACTTACTTCTGACAACGATC
priXL487	GATCGTTGTCAGAAGTAAGTTGGCCGCAGTGTTATCACTCATGGT
priXL488	TTCTGTTAATCTACGTCTTAATTCCTCTTCTAATCTAGAATCAGAGTCAAAGTCGTTTG
priXL524	GATCTTCCGTCACAGGTAGGC
priXL525	GAAGCAGCTCCAGCCTACAC
priXL526	CGTCTTGAGCGATTGTGTAGGCTGGAGCTGCTTCAAGTCATACACTGGCATTACTT
priXL527	CGCATGGTTCTTACTAATTGT
priXL528	ACTGAATGAAAACAATTAGTAAGAACCATGCGATCATAGAAATTGCATACCTTTGT
priXL529	AGAGAGGTCTATTCCCTTAGAATGTTTCGAGGCCCTACGAAGGATGAAATTTTTCAG
priXL530	GGCCTCGAAACATTCTAAGG
priXL531	GGAACTTCGGCGCGCCTACCTGTGACGGAAGATCTGATCAGAAACCAAATCGACA
priXL541	CTATTGTTTATTAGAAAAAGTCTTACGCAG
priXL542	CTGCGTAAGACTTTTTCTAATAAACAATAGATCATAGAAATTGCATACCTTTGT
priXL574	TTAGAAGAGGAATTAAGACGTAGATTAACAGAAGGGAATGTCTTCCCCGATTTT
priXL575	TTAATCTACGTCTTAATTCCTCTTCTAATCTAGAGGACTTATCGGTATCGCCTCT
CL539	CGCATGAAGCGTTCGGTGTAAACCGAATCCCCGGGGATCCTCTAGAGTC
CL540	GCAGCAAGGATAGGAAGAGCGTCATCAAAGCCCGGGTACCGAGCTC
CL541	GACTCTAGAGGATCCCCGGGGATTCGGTTTACACCGAACGC
CL542	CAGAGAGGAAAGAGAGACAACTTCTGAATTACGATCCGAAATCTCATTG
CL543	GATTTCGGATCGTAATTCAGAAGTTGTCTCTCTTTCCTCTCTGAAAAATAAATG
CL544	GGATTCCTCGGCACAGCCCTTATTAATCTATCTGTTGCGTTACGTATTCGTAAAC
CL545	GAATACGTAACGCAACAGATAGATTAATAAGGGCTGTGCCGAGGAATC
CL546	CGAGCTCGGTACCCGGGCTTTGATGACGCTCTTCCTATCCTTG
